# Supplementary material for: Sleep and circadian rhythm disruption alters the lung transcriptome to predispose to viral infection
Source: iScience. 2022 Dec 24;26(2):105877. doi: 10.1016/j.isci.2022.105877 (PMC9788990; doi:10.1016/j.isci.2022.105877)
Supplement: Table S1. RNA sequencing and differential gene expression analysis of Control and SD lung, related to Figure 1 [file mmc2.xlsx]

## Sheet: Experiment & Table Description
Data Table	Description
Normalised Counts	Gene count data for lung Control and SD samples
DESeq2 Results	Differential expression analysis for lung Control and SD samples using DESeq2
Table heading	Description
Enztez ID	Entrez gene ID
Counts	Normalised count data as determined using DESeq2
Gene ID	Gene name
Fold Change (Log2)	The Log2 fold change comparing Sham with Jet lag
Fold Change STD Error	The standard error of the Log2 fold change
Wald Statistic	Wald test statistic (Log2 Fold change / Fold change STD error)
p value	Wald test p value as determined using DESeq2
Adjusted p value	BH adjusted p value as determined using DESeq2

## Sheet: Normalised Counts
Entrez ID	Control 1 - Counts	Control 2 - Counts	Control 3 - Counts	Control 4 - Counts	Control 5 - Counts	Control 6 - Counts	Sleep dep 1 - Counts	Sleep dep 2 - Counts	Sleep dep 3 - Counts	Sleep dep 4 - Counts	Sleep dep 5 - Counts
497097	13.2575	5.08865	7.88013	10.0334	13.6526	12.7072	7.39771	10.8076	9.65478	5.24011	13.053
100503874	0	0	0	0	0	0.907656	0	0	0	0	2.00815
100038431	0	0	0	0	0	0	0	0	0	0	0
19888	253.099	188.28	221.769	155.974	129.7	143.41	161.693	184.712	99.4443	182.531	111.452
20671	1394.45	1480.8	1547.88	1463.06	1921.12	1736.35	1397.11	1336.21	1666.42	1374.66	1104.48
27395	453.167	490.546	525.718	519.002	538.303	512.826	569.623	445.077	493.359	495.191	524.128
18777	1234.16	1364.78	1338.5	1036.18	1139.02	1126.4	1103.32	1171.15	920.101	1130.12	1092.44
100503730	0	0	0	0	0	0	0	0	0	0	0
21399	1587.29	1503.19	1590.66	1616.29	1646.12	1605.64	1524.98	1541.56	1511.94	1632.3	1597.49
58175	6.02615	3.05319	2.25147	0.912129	0.975187	3.63063	2.11363	4.91255	1.93096	3.49341	1.00408
108664	1568.01	1674.17	1502.85	1583.46	1555.42	1630.15	1549.29	1520.93	1531.25	1519.63	1527.2
18387	0	0	0	0	0	0	0	0	0	0	0
226304	3.61569	1.01773	5.62867	3.64852	1.95037	0	0	0	0	3.49341	1.00408
12421	2436.98	2331.62	2174.92	2199.14	2121.03	2203.79	2342.96	2357.04	2069.02	2093.43	2516.22
620393	26.5151	14.2482	9.00587	13.6819	8.77669	13.6148	16.909	8.8426	14.4822	16.5937	20.0815
240690	1.20523	5.08865	63.0411	4.56065	1.95037	1.81531	1.05682	9.82511	0.965478	5.24011	1.00408
319263	2549.06	2600.3	3002.33	2115.23	2236.1	2264.6	2212.97	2239.14	2128.88	2058.49	2191.9
71096	0	0	0	0	0.975187	0.907656	0	0	0.965478	0.873352	1.00408
59014	439.909	406.075	406.39	414.107	469.065	503.749	506.215	443.112	498.187	491.697	532.16
76187	267.561	309.39	290.439	259.045	230.144	222.376	304.363	226.96	279.023	315.28	265.076
72481	94.008	82.4362	99.0645	103.071	89.7172	116.18	121.534	132.639	139.029	109.169	104.424
76982	4.82092	0	7.88013	2.73639	0	1.81531	1.05682	0.982511	0.965478	5.24011	1.00408
17864	37.3622	29.5142	30.3948	33.7488	26.3301	39.0292	38.0454	34.3879	24.137	37.5542	37.1508
70675	1058.19	1103.22	1071.7	1026.15	974.212	923.994	1156.16	1168.21	952.927	962.434	1060.3
73331	1.20523	0	2.25147	2.73639	1.95037	3.63063	4.22726	1.96502	4.82739	0	4.01631
170755	676.135	777.546	861.186	687.746	734.316	734.294	590.76	673.02	605.355	615.713	649.637
620986	30.1308	27.4787	20.2632	23.7154	28.2804	15.4302	22.1931	16.7027	19.3096	25.3272	13.053
240697	2.41046	6.10639	4.50293	4.56065	2.92556	1.81531	2.11363	2.94753	2.89643	3.49341	2.00815
73824	137.396	136.376	130.585	125.874	189.186	186.07	144.784	124.779	161.235	155.457	144.587
266793	4.82092	6.10639	2.25147	0	8.77669	14.5225	1.05682	1.96502	2.89643	1.7467	3.01223
100038398	31.336	31.5497	30.3948	19.1547	23.4045	21.7838	28.534	24.5628	22.206	20.0871	25.1019
100039596	0	3.05319	1.12573	4.56065	4.87594	3.63063	7.39771	2.94753	1.93096	5.24011	2.00815
69312	51.8249	59.0284	73.1727	35.573	31.206	31.768	36.9885	23.5803	27.9989	38.4275	26.106
26754	1390.84	1353.58	1402.66	1426.57	1366.24	1388.71	1199.49	1155.43	1136.37	1241.03	1225.98
211660	950.927	855.912	917.473	798.113	832.81	803.276	1010.32	892.12	957.754	1088.2	952.869
211673	3700.06	3400.24	3486.4	3650.34	3763.25	3435.48	3901.76	3925.13	3239.18	3488.17	4005.26
329093	0	0	0	0	0	0	0	0	0	0	0
109294	7726.74	7689.97	7247.47	6779.86	7172.5	6947.2	6896.78	8589.11	7655.28	6903.85	7415.1
320492	161.501	169.961	175.614	123.137	99.4691	71.7048	110.966	127.726	69.5144	127.509	93.3791
329096	0	0	0	0	0	0	0	0	0	0	0
240725	1740.35	1300.66	1707.74	2439.03	2657.39	2457.93	1928.69	1472.78	1882.68	1986	2147.72
240726	154.27	149.606	141.842	121.313	119.948	137.056	53.8976	44.213	42.481	62.008	71.2894
383491	0	0	0	0	0.975187	0	0	0.982511	0.965478	0.873352	1.00408
17978	2263.42	1906.21	2052.21	1999.39	1998.16	1840.73	2323.94	2394.38	1898.13	1976.4	2330.46
72265	3173.37	3387.01	3249.99	2632.41	2570.59	2501.5	2780.48	2641.97	2613.55	2625.3	2764.22
212442	955.748	888.479	924.227	911.217	971.287	964.839	832.77	827.274	676.8	763.31	891.62
381246	2.41046	1.01773	0	0.912129	0	0	0	0	0	2.62006	1.00408
433273	0	2.03546	1.12573	0.912129	0.975187	0	0	0	0.965478	0.873352	0
14048	172.348	124.163	153.1	158.711	104.345	146.133	154.295	164.079	105.237	137.116	143.583
17681	26.5151	19.3369	30.3948	21.8911	23.4045	28.1373	43.3294	46.178	32.8263	50.6544	33.1345
277328	0	1.01773	1.12573	1.82426	0	0	0	0	0	0	0
98741	12.0523	9.15958	15.7603	10.0334	24.3797	19.0608	8.45452	9.82511	10.6203	3.49341	9.03669
21749	412.189	388.773	323.085	341.136	354.968	386.662	345.579	310.473	373.64	393.009	356.447
226866	78.34	78.3653	74.2984	35.573	34.1316	54.4594	28.534	5.89506	22.206	62.008	17.0693
665434	0	0	0	0	0	0	0	0	0	0	0
75799	37.3622	45.7979	34.8977	22.8032	19.5037	12.7072	24.3068	14.7377	13.5167	31.4407	13.053
19989	14197.6	13142	13378.2	13659.1	12964.1	12990.4	13276.8	12562.4	14771.8	12882.8	12443.5
98711	661.672	686.968	721.595	643.051	592.914	512.826	565.396	601.297	555.15	519.645	657.67
29819	209.71	211.688	228.524	236.242	200.889	235.083	186	185.695	215.302	204.364	216.881
66799	862.945	922.064	901.712	755.243	722.614	871.35	728.146	714.285	694.179	765.93	775.147
67923	855.714	1163.27	971.508	862.874	820.133	874.981	910.975	804.676	851.552	836.672	903.669
329101	0	1.01773	3.3772	0.912129	0	0.907656	3.17045	1.96502	0	0	1.00408
70397	420.626	491.564	466.054	417.755	406.653	449.29	448.09	419.532	494.325	434.056	459.867
17087	56.6459	88.5426	115.951	82.0916	85.8165	97.1192	85.602	86.4609	75.3073	91.702	108.44
57339	67.4929	65.1348	70.9212	39.2216	43.8834	33.5833	46.4999	44.213	47.3084	59.388	46.1875
14545	7.23139	4.07092	5.62867	0.912129	0.975187	0	0	1.96502	6.75835	3.49341	1.00408
94227	319.386	378.596	392.881	269.078	267.201	293.173	214.534	207.31	275.161	310.913	294.194
83691	50.6197	73.2766	70.9212	61.1127	62.412	52.6441	71.8634	43.2305	43.4465	45.4143	48.1957
78081	0	0	0	0	0	0	0	0	0	0	0
654454	0	0	0	0	0	0	0	0	0	0	0
654460	0	0	0	0	0	0	0	0	0	0	0
77673	0	0	0	0	0	0	0	0	0	0	0
654464	0	0	0	0	0	0	0	0	0	0	0
226896	0	0	0	0	0	0	0	0	0	0	0
21419	1.20523	4.07092	0	0	0	0	2.11363	0.982511	0	0	0
241035	48.2092	30.5319	12.3831	31.9245	22.4293	29.045	31.7045	29.4753	13.5167	18.3404	26.106
75028	0	0	0	0	0	0	0	0	0	0	0
387202	0	0	0	0	0	0	0	0	0	0	0
723817	0	0	0	0	0	0	0	0	0	0	0
16171	1.20523	0	0	1.82426	0.975187	0	0	0	0	0	6.02446
257630	0	0	2.25147	0	0	0	0	0	0.965478	0	1.00408
17215	621.899	609.621	583.13	667.679	720.663	701.618	532.635	650.422	612.113	606.107	570.315
77741	2.41046	10.1773	16.886	11.8577	4.87594	12.7072	8.45452	12.7726	5.79287	5.24011	6.02446
74229	1008.78	841.663	762.122	1102.76	1074.66	1084.65	1000.8	1005.11	755.969	875.973	1063.32
71877	864.151	902.727	865.689	634.842	510.023	511.011	614.01	582.629	445.085	699.555	488.985
170829	180.785	171.997	182.369	186.987	239.896	175.178	188.113	220.082	157.373	162.444	180.734
75712	177.169	163.855	163.231	164.183	149.204	152.486	143.727	158.184	132.271	148.47	137.558
14859	5098.13	5074.41	4983.62	5270.28	4865.21	4996.65	6049.21	5768.32	6190.65	5247.1	6408.02
241041	1435.43	1703.68	1357.63	1275.16	1253.12	1581.14	2263.7	2109.45	2161.71	1611.34	2131.65
368204	4.82092	8.14185	13.5088	14.5941	10.7271	0.907656	3.17045	8.8426	3.86191	3.49341	3.01223
433278	3.61569	1.01773	2.25147	0	0.975187	0	0	0	1.93096	0.873352	0
98582	9.64185	3.05319	1.12573	6.38491	4.87594	3.63063	1.05682	3.93004	3.86191	1.7467	2.00815
226922	313.36	283.947	264.547	246.275	210.64	244.16	355.09	420.515	330.194	268.993	312.268
116837	2.41046	5.08865	3.3772	6.38491	12.6774	3.63063	4.22726	3.93004	6.75835	13.1003	7.02853
66755	0	0	1.12573	0	0.975187	0.907656	0	1.96502	0	0.873352	0
387225	0	1.01773	1.12573	0	0	0	0	0	0	0	0
723964	2.41046	2.03546	4.50293	0	0	0	3.17045	1.96502	0	0.873352	3.01223
70155	876.203	957.685	969.256	697.779	713.837	740.648	681.646	668.107	634.319	628.814	628.552
100503399	0	0	0	0	0	0	0	0	0	0	0
280645	2.41046	0	1.12573	3.64852	0.975187	2.72297	0	2.94753	4.82739	1.7467	1.00408
98366	1417.35	1653.81	1581.66	1494.98	1481.31	1610.18	1592.62	1573.98	1526.42	1562.43	1436.83
68002	269.972	297.177	273.553	301.915	257.449	294.081	294.851	245.628	316.677	275.106	276.121
68187	952.132	1074.72	987.268	827.301	818.182	890.411	761.964	734.918	631.423	708.289	753.057
12839	0	0	0	0	0	0	0	0	0	0.873352	0
12823	4.82092	8.14185	14.6345	0	3.90075	3.63063	0	0.982511	0.965478	6.98682	1.00408
68421	2717.8	2623.71	2651.1	2570.38	2492.58	2576.84	2628.3	2861.07	2487.07	2595.6	2682.89
210933	2.41046	0	0	0	0	0	0	0.982511	0	0	0
100504323	0	0	0	0	0	0	0	0	0	0	0
210940	0	0	0	0	0	0	0	0	0	0	0
433281	0	0	0	0	0	0	0	0	0	0	0
665903	34.9517	31.5497	30.3948	36.4852	36.0819	36.3063	42.2726	24.5628	26.0679	24.4539	32.1304
210962	0	0	0	0	0	0	0	0	0	0	0
623924	0	0	0	0	0	0	0	0	0	0	0
791350	10.8471	10.1773	11.2573	10.9456	13.6526	11.7995	6.34089	9.82511	6.75835	20.0871	10.0408
213109	3140.83	2983.99	3041.73	2949.83	2984.07	2837.33	3640.73	3726.66	3412	3390.35	3610.66
19243	877.408	909.851	938.862	762.54	695.309	727.94	1065.27	840.047	923.963	954.574	1000.06
70988	0	2.03546	3.3772	0.912129	0	1.81531	1.05682	0	0	2.62006	0
266744	0	0	0	0.912129	0	1.81531	1.05682	0	2.89643	0	2.00815
74708	1.20523	0	0	0	0	0	1.05682	0	0	0	0
226957	0	0	0	0	0	0	0	0	0	0	0
624262	0	0	0	0	0	0	0	0	0	0	0
170771	0	0	0	0	0	0	0	0.982511	0	0	0
408192	0	0	0	0	0	0	0	0	0	0	0
408191	0	0	0	0	0	0	0	0	0	0	0
19076	196.453	200.493	158.728	220.735	231.119	178.808	205.022	186.677	210.474	218.338	210.856
67503	3.61569	4.07092	7.88013	3.64852	2.92556	6.35359	9.51134	2.94753	6.75835	8.73352	4.01631
19335	619.489	670.685	603.393	539.981	559.758	579.992	563.283	593.436	566.736	678.595	598.43
213539	227.789	226.954	197.003	179.689	184.31	160.655	213.477	198.467	199.854	231.438	172.701
98403	583.332	518.025	554.987	510.792	528.552	555.486	671.078	676.95	711.557	619.207	654.658
433287	2.41046	7.12412	10.1316	11.8577	6.82631	17.2455	13.7386	8.8426	10.6203	12.2269	18.0734
320705	33.7465	33.5851	42.7779	41.958	23.4045	23.5991	41.2158	33.4054	39.5846	27.9473	34.1386
13518	7562.82	6301.79	7703.39	6523.55	7626.94	6793.81	9435.25	9681.66	9074.53	8527.41	11049.9
100628580	0	2.03546	1.12573	0	1.95037	0	0	4.91255	0	2.62006	2.00815
69668	524.275	590.284	598.89	722.406	636.797	646.251	519.953	610.139	597.631	586.02	596.421
27993	682.161	644.224	721.595	728.791	668.003	781.492	777.816	855.767	856.379	765.057	802.257
52318	350.722	349.082	312.954	265.43	322.787	303.157	345.579	449.99	428.672	326.634	368.496
19253	536.328	623.869	676.566	621.16	616.318	603.591	450.203	465.71	534.875	533.618	414.684
21755	1.20523	6.10639	0	0	0	3.63063	2.11363	0.982511	0.965478	2.62006	1.00408
12627	0	0	0	0	0	0	1.05682	0	0	0	1.00408
21756	0	0	0	0	0	0	0	0	0	0	0
211383	0	0	0	0.912129	0	0.907656	0	1.96502	0	0	1.00408
241051	0	2.03546	1.12573	0	0	0	0	0	0.965478	1.7467	0
226970	162.706	180.138	167.734	125.874	105.32	109.826	137.386	84.4959	73.3763	133.623	119.485
214469	5474.16	4964.49	5164.87	5579.5	5378.16	5400.56	5780.78	6043.42	5631.63	5459.33	5612.79
226971	3471.07	3120.36	2885.25	3531.76	3341.97	3504.46	3872.17	3545.88	3521.1	3362.41	3886.78
50785	1131.71	1079.81	1139.24	1057.16	1078.56	1135.48	1333.7	1146.59	1268.64	1262.87	1238.03
320011	2979.33	2612.52	2824.47	3058.37	3063.06	2973.48	3687.23	3730.59	3639.85	3373.76	3633.75
214854	1000.34	919.011	1156.13	997.87	1002.49	1051.07	405.817	761.446	828.38	668.988	741.008
214855	539.943	504.795	482.94	488.901	530.502	469.258	508.328	641.579	841.897	546.719	635.58
226976	2350.2	2205.42	2204.19	2367.89	2291.69	2186.54	2449.7	2546.67	2699.48	2370.28	2381.67
214895	605.026	603.514	592.136	625.721	595.839	611.76	887.725	863.627	908.515	818.331	874.551
94220	362.775	325.674	302.822	307.388	260.375	263.22	400.533	291.806	303.16	372.048	354.439
94218	860.535	839.628	760.996	908.481	900.098	876.796	974.384	1134.8	975.133	1033.18	928.771
78321	186.811	239.167	220.644	191.547	187.236	174.27	237.783	234.82	282.885	289.08	205.836
109346	232.61	230.007	245.41	234.417	275.003	261.405	252.579	210.257	171.855	212.225	249.011
20353	961.774	856.929	1017.66	973.242	992.741	973.915	1044.13	1193.75	1202.99	985.142	1060.3
381337	127.754	86.5071	120.453	89.3887	130.675	134.333	53.8976	98.2511	78.2037	81.2218	73.2976
12859	936.464	1036.05	1045.81	1096.38	1010.29	1029.28	1009.26	847.907	1031.13	1077.72	898.648
226977	2179.06	1960.15	1934.01	2250.22	2316.07	2300.91	2437.02	2454.31	2353.84	2242.77	2349.54
71166	2.41046	0	0	0	0	0	1.05682	1.96502	0.965478	0	2.00815
22637	218.147	267.663	222.895	258.133	228.194	238.714	198.681	208.292	209.509	203.491	212.864
56030	2175.44	1943.87	2285.24	2021.28	2083	2009.55	2614.56	2491.65	2143.36	2227.05	2315.4
70853	427.857	432.536	449.168	323.806	250.623	252.328	287.454	287.876	183.441	310.04	217.885
12790	1.20523	3.05319	1.12573	0	0	0	0	0	0	0	0
269180	1196.79	1163.27	1149.37	1071.75	1121.47	1017.48	1204.77	1170.17	1206.85	1289.07	1201.88
76178	2216.42	2129.09	2108.5	2317.72	2173.69	2358.09	2143.22	2216.54	2189.7	2045.39	2261.18
67387	1112.43	1228.4	1114.48	1212.22	1261.89	1283.43	1179.41	1101.39	1252.23	1220.95	1069.34
269181	708.676	665.596	756.493	655.821	605.591	624.468	748.225	635.684	671.007	746.716	740.004
77633	4.82092	3.05319	9.00587	1.82426	3.90075	2.72297	6.34089	4.91255	2.89643	4.36676	3.01223
100861893	0	0	1.12573	0.912129	0.975187	0.907656	0	0	1.93096	3.49341	0
72097	1636.7	1457.39	1649.2	1303.43	1144.87	1120.96	1650.75	1409.9	1551.52	1523.13	1506.11
100503734	1.20523	1.01773	6.7544	1.82426	2.92556	0.907656	0	0	0	0	2.00815
211484	474.861	370.454	419.899	301.915	226.243	325.849	313.874	298.683	278.058	399.122	317.288
623661	92.8028	68.188	57.4124	74.7946	70.2135	84.412	79.2612	68.7757	73.3763	71.6149	70.2853
69028	374.827	374.525	409.767	405.898	442.735	406.63	327.613	383.179	403.57	344.974	367.492
107734	789.426	819.273	758.744	779.871	754.795	778.769	782.043	703.478	895.964	806.978	754.061
332427	0	0	0	0	0	0	0	0	0	0	0
69541	0	0	0	0	0	0	0	0	0	0	0
98258	1404.09	1357.65	1291.22	1338.09	1309.68	1376.01	1343.21	1351.93	1453.04	1258.5	1315.34
226982	3085.39	3303.55	3190.33	3089.38	3222.99	2883.62	3601.63	3288.46	3501.79	3165.9	3309.44
56210	680.956	761.263	744.11	612.039	717.738	588.161	676.362	794.851	764.659	703.049	726.951
16764	1122.07	1100.17	1112.22	1053.51	1234.59	1122.77	1719.44	1971.9	1529.32	1259.37	1465.95
381338	20.4889	19.3369	13.5088	9.12129	4.87594	8.16891	6.34089	12.7726	13.5167	18.3404	23.0938
98388	22.8994	31.5497	34.8977	26.4518	32.1812	30.8603	17.9659	25.5453	38.6191	20.9605	13.053
100503760	0	0	0	0	0.975187	0	0	0.982511	0	0	0
433292	0	0	0	0	0	0	0	0	0	0	0
68833	1353.47	1482.83	1393.66	1439.34	1484.24	1471.31	1513.36	1528.79	1768.76	1530.99	1408.72
18143	90.3923	75.3121	77.6756	85.7402	77.0398	106.196	132.102	142.464	78.2037	245.412	189.77
114641	7768.92	7003.01	7461.36	7837.02	6904.33	7199.53	7431.53	7135.97	8824.47	7569.35	6966.28
54610	1175.1	1128.66	1281.08	1242.32	1282.37	1248.94	1566.2	1692.87	2279.49	1473.35	1812.36
52846	697.829	643.206	677.692	717.846	700.184	722.494	778.873	701.513	671.007	705.669	678.756
100217461	4.82092	13.2305	15.7603	10.9456	22.4293	10.8919	7.39771	11.7901	6.75835	19.2138	8.03261
67702	712.292	835.557	908.467	860.138	833.785	811.445	792.612	767.341	586.045	726.629	805.269
263764	8.43662	7.12412	54.0352	7.29703	21.4541	19.9684	16.909	10.8076	4.82739	14.847	14.0571
619289	4.82092	4.07092	5.62867	4.56065	14.6278	8.16891	6.34089	3.93004	0.965478	6.98682	5.02038
100042065	0	2.03546	1.12573	2.73639	0	0	0	0	0.965478	0.873352	0
73426	0	0	0	0	0	0	0	0	0	0	0
26921	4563	4579.79	4367.85	5249.3	5590.75	5459.55	5078	5264.29	5515.78	5095.14	5013.35
100047133	0	4.07092	2.25147	0.912129	0	2.72297	1.05682	0	0	1.7467	0
16178	24.1046	25.4433	22.5147	15.5062	33.1564	15.4302	33.8181	35.3704	30.8953	35.8075	27.1101
16177	1253.44	1372.92	1312.61	1369.11	1501.79	1690.96	1295.66	1345.06	1287.95	1670.72	1629.62
107527	271.177	261.557	288.188	251.748	291.581	290.45	217.704	229.907	173.786	248.032	194.791
17082	133.781	123.145	142.968	140.468	113.122	117.995	136.329	111.024	149.649	122.269	209.852
16182	3438.52	3314.75	2938.16	4298.87	3967.06	4266.89	3837.3	3589.11	2857.82	3676.81	3664.88
16174	208.505	159.784	159.854	283.672	161.881	164.286	60.2385	103.164	104.272	97.8155	151.616
110895	110.881	153.677	155.351	114.928	164.807	125.257	254.692	136.569	117.788	206.111	184.75
226999	98.8289	89.5603	86.6815	66.5854	53.6353	60.813	78.2043	58.9506	55.9977	71.6149	64.2609
211798	144.628	148.589	169.986	145.029	165.782	172.455	109.909	127.726	122.616	129.256	110.448
381339	8.43662	33.5851	28.1433	2.73639	0	0	10.5682	0	8.6893	20.0871	11.0448
74897	0	0	0	0	0	0	0	0	0	0	0
66297	6.02615	2.03546	4.50293	0	0	0	1.05682	0.982511	0	0.873352	1.00408
18993	19.2837	3.05319	14.6345	2.73639	1.95037	0.907656	4.22726	4.91255	0.965478	5.24011	3.01223
73100	0	0	3.3772	0.912129	0	0	0	0	0.965478	0.873352	1.00408
69527	726.754	724.624	602.267	794.465	727.49	786.938	555.885	622.912	668.111	620.08	644.617
93690	0	0	0	0	0	0	0	0	0	0	0
73122	2089.87	1938.78	2064.6	2236.54	2362.88	2250.99	2521.56	2664.57	2488.04	2330.1	2500.15
98404	817.147	850.823	795.894	727.879	827.934	861.366	845.452	849.872	765.624	818.331	910.697
14200	107.266	272.752	144.094	68.4097	22.4293	42.6598	64.4657	26.5278	64.687	152.837	68.2772
666642	14.4628	21.3723	11.2573	22.8032	15.603	19.0608	26.4204	15.7202	25.1024	9.60688	9.03669
17974	1281.16	1069.64	1013.16	1170.26	1177.05	1081.02	1158.27	1230.1	1106.44	1217.45	1016.13
100861934	4.82092	4.07092	2.25147	0.912129	6.82631	5.44594	2.11363	0.982511	1.93096	0.873352	1.00408
78896	10.8471	13.2305	30.3948	21.8911	14.6278	18.1531	19.0227	6.87757	17.3786	17.467	11.0448
67883	526.686	507.848	497.574	518.089	470.04	518.272	368.829	496.168	466.326	507.418	472.92
100503192	14.4628	21.3723	19.1375	24.6275	21.4541	15.4302	29.5908	17.6852	24.137	20.0871	15.0611
22019	1717.45	1696.56	1822.56	1621.77	1746.56	1680.07	1602.13	1599.53	1258.98	1440.16	1721.99
433294	1.20523	0	0	0	0	0	0	0	0	0	0
75623	138.602	116.021	128.334	103.071	92.6428	110.734	144.784	128.709	123.581	113.536	109.444
72050	577.306	616.745	636.039	580.114	623.145	576.362	612.953	673.02	668.111	699.555	701.849
246229	360.364	379.614	399.635	409.546	376.422	394.831	379.397	408.724	376.537	407.856	431.753
22592	844.867	888.479	838.671	823.653	854.264	886.78	1062.1	1040.48	1313.05	1096.93	1134.61
100861960	0	0	1.12573	0	1.95037	0	3.17045	0	0	0.873352	1.00408
403183	60.2615	45.7979	59.6639	18.2426	25.3549	36.3063	120.477	50.108	70.4799	108.296	55.2242
70676	633.952	812.149	661.931	508.968	505.147	548.224	500.93	480.448	447.016	482.091	473.924
75066	0	0	0	0	0	0	0	0	0	0	0
12825	12998.4	15608.9	18718.7	20892.3	20171.7	22061.5	18202.6	15361.6	17698.2	26511.5	18867.6
12832	2286.32	2729.55	3225.23	3643.96	3751.55	3787.65	3331.08	2874.83	3469.93	4519.6	3684.96
73674	674.929	724.624	658.554	778.046	751.869	747.909	616.123	666.142	641.078	701.302	709.882
433297	321.797	430.5	436.785	392.216	345.216	390.292	388.908	319.316	449.913	408.729	359.459
53945	309.744	335.851	337.72	323.806	336.44	311.326	268.431	328.159	218.198	238.425	274.113
100042453	0	0	1.12573	0	0	2.72297	0	1.96502	0	0	1.00408
212225	0	0	0	0	0.975187	0.907656	0	0	0	0	0
227058	550.791	505.812	548.232	359.379	410.554	347.632	415.328	373.354	227.853	437.55	379.541
100101919	612.257	585.195	610.148	373.061	296.457	285.004	385.738	290.823	214.336	409.602	312.268
227059	1206.44	1227.38	1087.46	1156.58	1255.07	1115.51	1220.62	1343.09	1226.16	1267.23	1293.25
442837	0	0	0	0	0	0	0	0	0	0	0
56363	247.072	277.841	243.158	276.375	267.201	279.558	293.795	372.372	330.194	261.132	239.974
442821	4.82092	2.03546	4.50293	0.912129	0.975187	6.35359	1.05682	0	1.93096	4.36676	2.00815
20324	20578.1	23300.9	19689.1	21664	21315.6	21962.6	23793.1	24496.9	22849	22635.5	20954.1
109019	686.982	765.334	766.624	651.26	744.068	746.094	746.112	640.597	451.844	689.948	752.053
100045066	16.8732	15.266	3.3772	12.7698	18.5286	17.2455	6.34089	8.8426	3.86191	18.3404	10.0408
17912	8570.4	8900.06	7800.21	9532.66	9511.98	10139.4	9565.24	11155.4	9453	8928.28	10348
20849	195.247	176.067	173.363	239.89	184.31	193.331	89.8293	147.377	138.063	129.256	189.77
100042634	3.61569	4.07092	0	1.82426	1.95037	4.53828	0	0.982511	0	0	2.00815
20846	3736.22	4502.44	3622.61	6307.37	3564.31	3692.35	3044.69	4756.33	4090.73	3025.29	4896.88
14660	1998.27	2376.4	2083.73	1867.13	2137.61	2156.59	2018.52	1817.64	1812.2	1775.53	1915.78
17936	2474.34	2205.42	2275.11	2283.06	2155.16	2311.8	2506.77	2337.39	2151.09	2129.23	2371.63
227094	380.853	416.252	372.618	393.128	384.224	361.247	274.772	308.508	269.368	286.46	289.174
98682	2514.11	2342.82	2379.8	2487.38	2353.13	2331.77	2735.04	2453.33	2179.08	2319.62	2479.06
16329	357.954	324.656	319.708	329.279	336.44	297.711	321.272	350.756	300.264	297.813	341.386
227095	444.73	476.298	401.887	466.098	391.05	465.628	420.613	372.372	333.09	436.676	420.708
67080	13.2575	6.10639	5.62867	11.8577	9.75187	13.6148	3.17045	5.89506	3.86191	4.36676	5.02038
17700	3.61569	7.12412	2.25147	0	0.975187	0	0	0	0	1.7467	0
69397	0	1.01773	1.12573	2.73639	0	0	3.17045	0	0	0	1.00408
227099	114.497	83.4539	92.3101	103.983	111.171	108.011	75.0339	90.391	101.375	74.235	100.408
227102	383.263	364.348	342.223	370.325	340.34	361.247	321.272	322.263	299.298	324.887	329.337
72085	247.072	287	343.349	257.22	284.755	265.036	226.158	247.593	247.162	260.259	268.088
70396	878.613	892.55	844.3	809.971	850.363	829.598	828.543	760.463	727.971	740.603	857.481
627872	388.084	397.933	307.325	269.99	256.474	259.59	264.204	255.453	159.304	290.826	202.823
98267	1547.52	1487.92	1621.06	1351.78	1511.54	1506.71	890.895	978.581	867.965	1071.6	1176.78
329152	1581.26	1561.2	1411.67	1512.31	1687.07	1597.48	2814.3	2648.85	2747.75	1968.54	2444.93
78016	124.139	188.28	157.603	99.4221	91.6676	98.9345	77.1475	84.4959	90.755	101.309	72.2935
98488	418.215	447.802	448.042	518.089	478.817	453.828	414.272	456.867	355.296	409.602	469.908
241062	456.783	373.507	324.211	355.73	457.363	402.999	298.022	354.686	244.266	289.08	328.333
329154	4058.01	4187.96	3711.54	3661.29	3696.94	4009.12	3695.68	4032.22	3308.69	3344.94	3113.64
81898	9320.05	10135.6	10056.2	9699.58	10038.6	9958.81	8591.91	9591.27	9703.06	9172.82	9787.74
67876	932.849	1045.21	937.736	732.44	826.959	814.168	828.543	795.834	843.828	715.276	833.383
15510	2385.15	2247.15	2122.01	2265.73	2363.85	2454.3	3285.64	3387.7	3718.06	3201.71	3469.08
15528	812.326	948.525	876.946	866.523	862.066	795.107	1113.88	965.808	1322.71	1052.39	1147.66
19070	1424.58	1462.48	1338.5	1286.1	1242.39	1343.33	1156.16	1316.56	1228.09	1180.77	1214.93
74013	783.4	692.057	659.68	715.109	694.333	793.292	929.998	956.965	882.447	917.02	956.885
212679	138.602	159.784	215.015	172.392	157.005	153.394	152.181	182.747	151.58	150.217	181.738
75388	0	1.01773	1.12573	0.912129	0	1.81531	2.11363	1.96502	0.965478	4.36676	2.00815
227120	480.887	546.521	475.06	582.851	575.361	481.966	562.226	674.985	589.907	470.737	545.213
626009	15.668	25.4433	12.3831	20.0668	12.6774	9.98422	10.5682	9.82511	10.6203	12.2269	12.0489
329159	0	0	0	0	0	0	1.05682	0	0	0.873352	0
71066	0	0	0	0	0	0	0	0	0	0	0
212712	25.3099	29.5142	39.4007	29.1881	22.4293	24.5067	28.534	30.4578	42.481	29.694	32.1304
329160	0	2.03546	0	0	0	0	0	0	0	1.7467	0
407809	0	0	0	0	0	0	0	0	0	0	0
75323	1.20523	1.01773	0	0.912129	3.90075	1.81531	1.05682	0	0.965478	1.7467	4.01631
73467	203.684	214.741	218.392	176.953	163.831	172.455	170.147	164.079	124.547	161.57	145.591
68736	227.789	227.972	272.427	210.702	205.765	252.328	197.624	210.257	242.335	250.652	276.121
68115	243.457	270.716	281.433	267.254	238.921	312.234	293.795	245.628	224.956	263.752	231.942
67198	665.288	764.316	802.648	829.126	690.433	768.785	568.567	635.684	632.388	663.748	633.572
51960	370.006	406.075	385.001	377.622	394.951	368.508	361.431	410.689	460.533	396.502	371.508
68549	84.3662	62.0816	74.2984	74.7946	83.8661	75.3355	63.4089	54.0381	47.3084	61.1347	66.269
11761	2024.79	2420.16	2395.56	2401.64	2257.56	2241	2084.04	2012.18	1871.1	2323.12	2553.37
71724	6967.44	5679.96	5914.6	6897.52	6143.68	6164.8	6444.46	6209.47	4377.48	5351.03	7239.39
71872	0	4.07092	2.25147	1.82426	0.975187	1.81531	0	0.982511	2.89643	3.49341	1.00408
213043	3.61569	0	0	0	0	0	2.11363	1.96502	0	2.62006	1.00408
66882	4017.03	3929.46	3756.57	4003.34	3936.83	4043.61	3702.02	4012.57	3889.91	3802.58	3947.02
12747	5659.76	6356.75	5405.77	4552.44	5113.88	5047.48	4985	6114.16	7019.03	5985.96	6555.61
70225	354.338	386.738	390.63	336.576	399.827	385.754	310.704	352.721	381.364	371.175	347.41
65102	392.905	425.412	414.27	514.441	468.09	480.15	435.408	485.36	472.119	420.083	468.904
18393	542.354	495.635	577.501	582.851	540.254	540.056	486.135	587.541	531.979	485.584	544.209
100504455	2.41046	12.2128	3.3772	5.47278	11.7022	5.44594	13.7386	3.93004	4.82739	6.98682	5.02038
213056	995.521	1058.44	987.268	735.176	823.058	805.999	977.554	834.152	668.111	775.537	988.011
66495	977.442	1005.52	927.604	1035.27	991.766	932.163	965.929	1019.85	1092.92	1020.08	1002.07
100504501	133.781	129.252	110.322	134.995	120.923	123.441	89.8293	94.321	96.5478	95.1954	76.3098
108812	9.64185	18.3192	10.1316	13.6819	9.75187	15.4302	5.28408	0.982511	2.89643	13.1003	9.03669
12633	5336.76	5097.81	4848.53	4878.07	5015.39	4553.71	6203.51	6951.26	6823.03	5334.44	6560.64
12370	1061.81	1033	1102.09	1123.74	1275.55	1152.72	960.645	1068.97	1096.78	986.888	1104.48
70827	3271	3315.77	3021.47	3366.67	3496.05	3431.85	4661.61	4592.25	4862.15	3808.69	4284.39
227154	396.521	447.802	452.545	388.567	439.809	437.49	425.897	394.969	455.706	407.856	423.72
73463	0	0	1.12573	2.73639	2.92556	0	0	0.982511	0	0	0
381259	533.917	550.592	518.963	584.675	480.767	542.778	498.817	493.22	503.014	493.444	424.724
227157	25.3099	22.3901	27.0176	20.0668	14.6278	36.3063	12.6818	16.7027	19.3096	6.98682	8.03261
74018	639.978	564.841	609.022	701.427	641.673	709.787	679.532	808.606	678.731	643.661	750.045
271697	8.43662	8.14185	3.3772	5.47278	2.92556	0.907656	2.11363	1.96502	2.89643	0.873352	0
14369	1298.03	1241.63	1213.54	1373.67	1521.29	1455.88	1398.17	1353.9	1258.02	1223.57	1293.25
381260	589.358	514.972	534.723	376.709	244.772	294.081	344.522	229.907	241.37	448.903	371.508
22218	1496.9	1575.45	1555.76	1545.15	1504.71	1468.59	1520.76	1526.82	1550.56	1436.66	1442.86
55989	709.881	791.795	803.774	909.393	828.909	837.767	697.498	649.44	660.387	748.463	782.176
100217459	0	0	2.25147	0.912129	0.975187	0	0	0	0	0.873352	1.00408
100217421	0	0	0	0	0.975187	0	0	0	0	0	0
12168	5439.21	4085.17	4131.44	5197.31	5937.92	4549.17	6246.84	7604.63	5431.78	4986.84	5662.99
100504533	1167.87	2046.66	1312.61	754.331	955.684	1085.56	848.623	633.719	622.733	628.814	535.173
72750	2342.97	1982.54	1892.36	1737.61	1883.09	1852.53	2723.41	2029.87	2154.95	2051.5	2221.02
70375	22.8994	27.4787	20.2632	20.979	15.603	14.5225	28.534	31.4403	10.6203	19.2138	11.0448
57750	248.278	265.628	206.009	242.626	235.995	223.283	285.34	241.698	288.678	333.621	309.256
241066	185.606	115.004	113.699	118.577	132.625	114.365	119.42	139.517	116.823	131.003	134.546
100504573	101.239	95.6667	75.4241	116.753	90.6924	109.826	88.7725	95.3035	104.272	106.549	87.3546
269198	1952.47	1712.84	1546.76	1730.31	1888.94	1650.12	1575.71	1770.48	1413.46	1481.21	1916.78
77951	727.96	653.383	632.662	643.963	630.946	639.898	618.237	705.443	615.01	678.595	676.748
329165	642.388	659.49	650.674	510.792	586.088	560.024	532.635	636.667	525.22	550.212	605.458
77300	2287.53	2239.01	2245.84	2133.47	2422.37	2221.94	2856.57	3031.05	2759.34	2564.16	2906.8
100043027	0	2.03546	3.3772	1.82426	0	0	5.28408	0	1.93096	0.873352	1.00408
100042533	0	0	1.12573	1.82426	0	1.81531	2.11363	0	0	3.49341	1.00408
12487	138.602	88.5426	95.6873	93.0372	105.32	99.8422	57.068	66.8107	55.9977	60.2613	66.269
100504618	1.20523	0	0	0	0	0.907656	0	0	0	0	0
12477	13.2575	19.3369	19.1375	20.0668	14.6278	25.4144	6.34089	5.89506	5.79287	12.2269	12.0489
54167	63.8772	80.4007	63.0411	70.234	67.2879	77.1508	42.2726	73.6883	52.1358	77.7284	56.2283
77341	0	1.01773	0	2.73639	0.975187	0	0	0	0	0	0
72823	1110.02	993.305	1160.63	1074.49	1106.84	1010.22	1225.91	1336.21	1142.16	1007.85	1045.24
18187	2025.99	1834.97	2029.7	1958.34	2099.58	1970.52	1746.92	1896.25	1830.55	1944.08	1918.79
74992	0	1.01773	0	0	0	0	0	0	0	0	0
227195	2142.9	2051.75	2097.24	1854.36	1940.62	1772.65	2050.22	1671.25	2022.68	2017.44	2163.78
100380944	74.7243	75.3121	67.544	70.234	70.2135	80.7814	58.1248	45.1955	57.9287	80.3484	72.2935
100504668	72.3139	74.2944	65.2925	57.4642	47.7842	43.5675	57.068	48.143	51.1703	69.8682	53.216
227197	1789.77	2017.14	1757.27	1899.05	1861.63	1742.7	1763.82	1748.87	1654.83	1750.2	1757.13
55949	4965.55	5051	4962.23	4813.31	4690.65	5070.17	4886.71	4704.26	5113.17	4703.88	4563.53
100217464	8.43662	11.195	10.1316	12.7698	15.603	8.16891	16.909	13.7551	7.72383	15.7203	11.0448
241070	2.41046	1.01773	0	0	0	1.81531	1.05682	1.96502	0	2.62006	1.00408
73884	24.1046	24.4255	27.0176	24.6275	28.2804	24.5067	34.8749	41.2654	17.3786	31.4407	17.0693
23792	233.815	301.248	448.042	217.087	206.74	193.331	198.681	189.625	195.992	303.053	177.722
241073	25.3099	25.4433	18.0117	10.9456	8.77669	7.26125	19.0227	17.6852	13.5167	19.2138	20.0815
76668	218.147	262.575	258.919	164.183	116.047	124.349	155.352	140.499	104.272	203.491	124.505
75619	289.255	266.645	290.439	314.685	325.713	344.909	240.954	268.225	244.266	297.813	323.313
74426	0	0	0	0	0	0	0	0	0	0	0
433315	28.9255	18.3192	39.4007	35.573	28.2804	18.1531	25.3636	16.7027	27.9989	25.3272	19.0775
93691	606.231	415.234	513.334	514.441	547.08	447.475	774.646	912.752	741.487	648.028	775.147
12912	2251.37	2241.04	2204.19	1828.82	2096.65	1914.25	2036.48	2145.8	2013.99	1954.56	2190.89
67099	332.644	350.099	311.828	273.639	340.34	344.002	294.851	314.403	253.921	307.42	269.092
69941	3.61569	4.07092	3.3772	0.912129	2.92556	4.53828	3.17045	2.94753	0.965478	7.86017	8.03261
227210	477.271	456.961	460.425	495.286	500.271	484.688	533.692	482.413	457.637	434.93	470.912
14367	876.203	849.805	809.402	1225.9	1143.89	1126.4	980.725	1075.85	944.238	879.466	1077.37
241075	1190.77	1001.45	1093.09	1228.64	1020.05	1051.07	1249.16	1396.15	1029.2	1139.72	1292.25
70861	1.20523	3.05319	2.25147	0.912129	0	0	0	0.982511	0	0	1.00408
667276	0	0	0	0	0	0	0	0	0	0	0
12968	0	0	0	0	0	0	0	0	0	0	0
12967	0	0	0	0	0	0	0	0	0	0	0
12966	0	0	0	0	0	0	0	0	0	0	0
12965	0	0	0	0	0	0	0	0	0	0	0
12964	0	0	0	0	0	0	0	0	0	0	0
98303	1.20523	0	1.12573	1.82426	0.975187	0	0	1.96502	0	0.873352	0
15926	3150.47	2612.52	2840.23	2881.42	2543.29	2618.59	2579.69	2318.73	2124.05	2519.62	2559.39
18711	1125.69	1157.16	1167.39	1082.7	1193.63	1047.44	965.929	1137.75	1041.75	1071.6	1174.77
213527	0	2.03546	1.12573	0	0	0	1.05682	0	0	0.873352	0
12969	0	0	0	0	0	0	0	0	0	0	0
17756	261.535	359.259	297.194	369.412	370.571	417.522	292.738	259.383	242.335	393.009	285.158
100038569	0	0	0	0	0	0	0	0	0	0	0
329178	32.5412	38.6738	42.7779	25.5396	42.9082	50.8288	41.2158	24.5628	27.0334	24.4539	25.1019
66646	789.426	874.231	830.791	763.452	771.373	802.368	915.202	811.554	813.898	869.859	909.693
68691	881.024	882.373	732.852	715.109	750.894	695.265	771.475	827.274	762.728	760.69	846.436
11363	2447.82	2722.43	2490.12	2595.92	2455.52	2609.51	3093.3	3242.29	3327.04	2836.65	3233.13
100862127	3.61569	2.03546	0	0	0.975187	0	1.05682	2.94753	1.93096	0.873352	2.00815
17901	25.3099	133.323	100.19	40.1337	1.95037	0	42.2726	12.7726	23.1715	77.7284	33.1345
14768	971.416	1064.55	989.52	1007.9	984.939	1060.14	860.248	1014.93	948.1	929.247	832.379
227231	0	0	0	0	0.975187	0	1.05682	0	0.965478	0	0
13869	12.0523	9.15958	3.3772	2.73639	0	0.907656	2.11363	1.96502	3.86191	5.24011	2.00815
100502712	0	0	0	0	0	0	0	0	0	0	0
22779	330.233	251.38	298.319	170.568	204.789	180.624	212.42	182.747	188.268	213.098	219.893
66722	396.521	317.532	319.708	249.011	184.31	193.331	203.965	164.079	155.442	278.599	202.823
320460	0	0	0	0	0	0	0	0	0	0	0
12021	57.8511	58.0107	78.8013	55.6399	67.2879	63.5359	48.6135	61.8982	55.9977	73.3616	39.159
74591	4.82092	1.01773	0	0	0.975187	0.907656	4.22726	0	0	0	0
108147	1187.15	1153.09	1204.53	1169.35	1059.05	1091	1074.78	1068.97	986.719	975.535	980.983
14268	9667.16	8858.33	11866.4	8950.73	9967.39	10700.4	12065.7	11462	11685.2	11121.3	10434.4
100042814	0	1.01773	3.3772	1.82426	0	0.907656	2.11363	1.96502	1.93096	0.873352	2.00815
667931	1.20523	0	0	0	0	0	0	0	0	0	0
71134	9.64185	2.03546	2.25147	1.82426	5.85112	2.72297	4.22726	3.93004	5.79287	12.2269	5.02038
433319	0	2.03546	0	0.912129	1.95037	0	0	0	0	0.873352	1.00408
381269	62.672	90.578	87.8072	133.171	101.419	114.365	54.9544	84.4959	83.9966	94.3221	101.412
111175	145.833	147.571	115.951	124.05	109.221	119.811	79.2612	70.7408	81.1002	91.702	78.318
271711	0	2.03546	1.12573	2.73639	0.975187	4.53828	0	2.94753	0.965478	0.873352	0
22596	686.982	588.248	574.124	659.47	579.261	562.747	599.214	535.468	489.497	585.146	548.226
381270	391.7	392.844	404.138	256.308	205.765	226.006	315.988	278.051	190.199	391.262	282.145
54380	922.002	853.876	916.347	955.912	920.577	1019.3	1045.19	1093.53	1172.09	988.635	1161.72
319695	0	0	0	0	0	0	0	0	0	0	0
19981	6411.83	6951.1	6165.64	6774.38	6137.83	6437.1	6470.88	6220.27	7204.4	6366.74	5948.15
16008	2932.33	3950.83	3450.37	5226.5	7215.41	7200.44	4345.62	4010.61	5922.24	4771.12	4997.29
16011	15986.2	12908.9	13858.9	18293.7	22666.3	20977.8	16229.5	11302.8	12721.1	14207.7	13879.3
21958	0	0	0	0	0	0	0	0	0	0	0
69449	0	0	0	0	0	0	0	0	0	0	0
723792	2.41046	1.01773	0	0	0	0	0	0	0	1.7467	0
78718	0	0	0	0	0	0	0	0	0	0	0
109198	4.82092	7.12412	5.62867	7.29703	11.7022	13.6148	14.7954	7.86009	3.86191	5.24011	7.02853
21961	44454.9	39848.2	39476.1	42496.1	44115.5	44526	60903.2	60589.5	58025.2	52599.4	53372.7
435626	89.1871	71.2412	126.082	115.84	120.923	92.5809	147.954	102.181	109.099	110.916	94.3832
100862357	0	0	0	0	0	1.81531	0	0	0	0	0
12765	244.662	168.943	154.225	176.041	263.301	182.439	154.295	174.887	95.5823	117.029	186.758
227288	14.4628	6.10639	7.88013	19.1547	42.9082	25.4144	12.6818	19.6502	30.8953	18.3404	55.2242
100316687	0	0	0	0	0	0	0	0	0	0	0
76709	6053.88	5748.14	6738.64	6083.9	6305.56	6424.39	5611.69	5567.89	5936.73	5649.72	5494.31
227289	0	0	0	0	0	0	0	0	0	0	0
227290	3138.42	3319.84	3111.53	3543.62	3220.07	3363.77	3281.41	3397.52	3695.85	3449.74	3176.9
56695	1137.74	1044.19	957.999	1133.78	1157.55	1141.83	1009.26	1259.58	1093.89	1030.56	869.53
69660	5181.29	5116.13	4592.99	5523.86	5411.31	5768.16	5778.67	6102.37	5901.97	5213.04	5258.35
241112	693.008	750.068	770.002	470.659	412.504	435.675	402.647	405.777	329.228	575.539	362.472
18173	294.076	215.759	856.683	329.279	342.291	287.727	122.591	173.904	191.165	202.618	218.889
227292	4926.98	4664.26	4722.45	4955.6	4931.52	4815.12	5118.16	5543.33	5578.53	5075.05	4793.46
387219	1.20523	0	2.25147	0	0	0	1.05682	0	0	0	0
22349	16.8732	20.3546	6.7544	19.1547	23.4045	10.8919	21.1363	27.5103	26.0679	18.3404	29.1182
319651	732.78	648.295	629.285	636.666	667.028	621.745	758.793	758.498	654.594	698.682	737.996
58184	794.247	760.245	732.852	724.231	713.837	691.634	716.521	741.796	693.213	698.682	672.731
18802	19.2837	26.461	34.8977	18.2426	39.9827	37.2139	61.2953	36.3529	41.5156	40.1742	54.2201
77264	694.213	665.596	714.841	642.139	723.589	656.236	776.759	885.242	821.622	727.503	757.074
66821	210.915	230.007	242.033	263.605	220.392	257.774	209.249	257.418	219.164	302.18	245.999
57751	724.344	752.103	706.961	716.022	756.745	792.384	797.896	820.396	962.582	856.759	884.591
269209	682.161	774.493	754.241	560.96	518.8	520.087	623.521	562.979	534.875	757.197	496.014
67534	671.314	663.561	654.051	720.582	635.822	630.821	800.009	848.889	696.11	716.149	820.33
104086	806.3	890.515	797.019	851.929	818.182	896.764	733.43	795.834	944.238	760.69	880.575
241113	231.404	272.752	255.541	342.961	302.308	314.049	187.056	206.327	172.821	179.037	225.917
22420	2.41046	3.05319	0	6.38491	2.92556	1.81531	0	2.94753	3.86191	0.873352	7.02853
22409	1.20523	0	2.25147	2.73639	0	0.907656	0	1.96502	0	0	1.00408
12570	0	1.01773	2.25147	0	2.92556	0	0	0	0	1.7467	3.01223
260298	0	0	1.12573	0	0	0	0	0	0	0	0
12958	2.41046	1.01773	0	2.73639	0.975187	0.907656	0	0	0	0	0
723900	0	0	0	0	0	0	0	0	0	0	0
241116	3824.2	5231.14	4862.04	2614.16	2626.18	2710.26	3061.59	2654.74	2582.65	4199.95	2767.23
16147	7.23139	4.07092	10.1316	8.20916	12.6774	6.35359	10.5682	9.82511	12.5512	8.73352	18.0734
75570	65.0825	68.188	45.0293	74.7946	63.3872	72.6125	79.2612	75.6533	83.9966	81.2218	77.3139
22626	22.8994	25.4433	3.3772	17.3305	13.6526	8.16891	25.3636	21.6152	24.137	25.3272	33.1345
69171	1884.98	1743.37	1794.42	1820.61	1789.47	1744.52	2065.02	2065.24	2271.77	1888.19	1938.87
227298	1881.37	1853.29	1830.44	1853.45	1921.12	1926.05	2382.06	2237.18	2520.86	2213.08	2283.27
68818	437.499	447.802	469.431	539.068	528.552	512.826	504.101	531.538	583.149	557.199	504.046
74104	602.615	515.99	563.992	449.68	483.693	470.166	541.089	458.832	461.499	523.138	562.283
245860	1445.07	1364.78	1483.72	1570.69	1503.74	1502.17	1768.05	1804.87	1784.2	1772.91	1608.53
52231	700.239	823.344	755.367	725.143	790.877	746.094	801.066	805.659	851.552	875.099	769.123
74577	525.481	591.302	511.083	538.156	470.04	547.317	469.226	414.619	497.221	573.793	491.997
20872	1081.09	1195.83	988.394	1156.58	1106.84	1175.41	1165.67	1174.1	1287.95	1266.36	1194.85
22145	1242.59	1278.27	1456.7	1391	1265.79	1237.14	1532.38	1321.48	1372.91	1451.51	1533.22
381272	0	1.01773	0	0	0	0	0	0	0	0	0
56812	1766.87	1796.29	1703.23	1748.55	1727.06	1654.66	2088.27	2231.28	2584.59	2116.13	2218
19275	127.754	132.305	144.094	107.631	134.576	139.779	124.704	94.321	102.341	126.636	89.3628
19711	26.5151	43.7624	32.6463	27.3639	12.6774	29.9527	66.5794	24.5628	19.3096	36.6808	20.0815
13437	1020.83	1041.14	1041.3	1107.33	1057.1	1086.46	1236.47	1197.68	1342.98	1168.55	1235.01
13346	3707.29	4081.1	3365.94	2423.53	2787.09	2599.53	2773.08	1951.27	3205.39	3874.19	2405.77
100503248	0	1.01773	0	0	0	0	0	0	0.965478	0	0
11790	316.976	371.472	350.103	250.836	345.216	254.144	301.192	229.907	286.747	364.188	300.219
69080	931.644	1137.82	1093.09	997.87	1051.25	1046.53	907.804	1001.18	1176.92	1156.32	967.93
100862164	1.20523	0	3.3772	0	0	2.72297	0	5.89506	1.93096	1.7467	2.00815
241118	2.41046	0	3.3772	2.73639	4.87594	2.72297	0	2.94753	0.965478	0.873352	0
74241	1018.42	914.94	1150.5	1226.81	1346.73	1333.35	1330.53	980.546	1186.57	1453.26	1193.85
319998	33.7465	66.1525	69.7955	65.6733	86.7917	79.8738	62.3521	69.7583	91.7204	71.6149	72.2935
98733	265.151	304.302	325.337	274.551	296.457	273.205	357.204	301.631	403.57	462.003	377.533
16322	98.8289	96.6844	112.573	76.6189	80.9405	89.858	72.9203	76.6358	76.2728	102.182	83.3383
71728	1025.65	1087.95	1033.42	958.648	937.155	982.084	1035.68	1053.25	992.512	1183.39	1034.2
20536	513.428	666.614	604.519	598.357	582.187	607.222	542.146	476.518	558.046	630.56	549.23
100862333	0	0	0	0	0	0	0	0	0	0	0
620079	0	0	0	0	0	0	0	0	0	0	0
13838	946.106	1012.64	878.072	898.447	903.999	824.152	742.941	788.956	570.598	852.392	605.458
18505	0	0	0	0	0	0	0	0	0	0	0
100039210	1.20523	0	0	0.912129	0.975187	0	1.05682	0	0.965478	0.873352	0
433323	1165.46	835.557	916.347	1112.8	1103.91	1071.94	1713.1	1406.96	1274.43	1069.86	1377.59
23874	935.259	1003.48	887.078	971.418	932.279	1029.28	1034.62	990.371	962.582	1040.16	970.942
68393	9.64185	3.05319	10.1316	7.29703	2.92556	7.26125	2.11363	4.91255	0.965478	4.36676	7.02853
74205	934.054	903.745	938.862	659.47	583.162	615.391	610.839	736.883	554.185	715.276	660.682
195434	168.732	118.057	150.848	104.895	100.444	100.75	112.022	94.321	89.7895	121.396	100.408
57814	154.27	235.096	222.895	394.04	285.73	374.862	208.193	250.54	271.299	372.922	344.398
20254	6.02615	4.07092	11.2573	1.82426	0.975187	2.72297	21.1363	1.96502	4.82739	18.3404	6.02446
100862182	0	0	0	0	0	0	0	0	0	0	0
252903	300.103	280.894	270.176	304.651	238.921	277.743	186	218.117	181.51	215.718	214.872
69368	2045.28	1889.93	1888.98	1943.75	1917.22	1752.68	2322.88	2096.68	1928.06	2004.34	2284.27
100038695	1.20523	0	2.25147	0	1.95037	0.907656	0	3.93004	1.93096	0	0
69163	467.63	507.848	482.94	472.483	491.494	468.351	546.374	454.902	471.153	464.624	474.928
100862198	2.41046	1.01773	0	1.82426	0	0.907656	3.17045	1.96502	0	2.62006	3.01223
20720	2828.68	3296.43	3317.54	2921.55	2663.24	3130.51	2881.94	2846.33	3048.01	3436.64	2953.99
241128	115.702	97.7022	102.442	176.953	229.169	186.07	274.772	293.771	241.37	249.779	250.015
26554	2808.19	2613.53	2701.76	2416.23	2391.16	2504.22	2515.22	2485.75	2132.74	2220.06	2550.35
72208	0	0	0	0	0	0	0	0	0	0	0
210293	1812.67	1592.75	2013.94	1719.36	1878.21	1850.71	1456.29	1482.61	1472.35	1577.27	1859.55
241134	0	0	0	0	0	0	1.05682	0	0	0	1.00408
16367	950.927	938.348	788.013	847.368	837.686	777.861	975.441	995.283	853.483	855.012	750.045
100503073	4.82092	9.15958	5.62867	6.38491	9.75187	5.44594	2.11363	4.91255	8.6893	6.98682	0
76867	1070.25	986.181	1012.03	956.824	1028.82	974.823	946.907	1044.41	933.617	907.413	1004.08
100503095	0	1.01773	3.3772	0.912129	0	0	2.11363	0	1.93096	1.7467	1.00408
12829	4148.41	4394.56	3959.2	6720.57	6824.36	6136.66	6637.86	6389.27	5605.57	5296.88	6454.2
12828	7805.08	7653.34	7550.29	11238.3	10554.5	10515.2	11578.5	11186.9	9131.49	8934.4	10718.5
75734	1934.4	2074.14	1954.27	2108.84	2141.51	2073.09	2040.71	1962.07	2204.19	2127.49	2037.27
66261	0	0	0	0	0	0	0	0	0	0	0
100044526	0	0	0	0	0	0	0	0	0	0	0
15463	2214.01	2312.28	1874.35	2112.49	2151.26	2179.28	2240.45	2342.31	2097.02	2000.85	2066.39
80721	159.09	132.305	105.819	164.183	178.459	191.515	262.09	193.555	177.648	157.203	181.738
71386	0	0	0	0	0.975187	0.907656	0	1.96502	0	1.7467	1.00408
20297	9.64185	18.3192	4.50293	6.38491	2.92556	1.81531	19.0227	29.4753	40.5501	37.5542	20.0815
71227	242.251	316.514	292.691	175.129	171.633	168.824	169.09	149.342	139.029	255.019	163.664
77629	45.7988	77.3475	67.544	36.4852	37.0571	50.8288	8.45452	1.96502	10.6203	38.4275	28.1141
98496	1458.33	1412.61	1518.61	1213.13	1257.02	1441.36	1426.7	1370.6	1128.64	1564.17	1278.19
227325	39.7726	35.6206	39.4007	41.0458	25.3549	29.9527	32.7613	19.6502	15.4477	31.4407	13.053
100628595	0	0	0	0	0	0	0	0	0	0	0
14897	6143.06	5412.29	5650.06	5566.73	5837.47	5672.85	6127.42	6263.51	5703.08	5365.88	6002.37
66153	409.779	390.809	380.498	323.806	202.839	228.729	351.92	257.418	206.612	349.341	206.84
71781	4.82092	2.03546	2.25147	6.38491	2.92556	1.81531	1.05682	6.87757	0.965478	6.11347	5.02038
100503433	1.20523	4.07092	0	1.82426	0	0	0	3.93004	2.89643	2.62006	2.00815
381287	13.2575	7.12412	6.7544	14.5941	4.87594	9.07656	6.34089	7.86009	7.72383	0.873352	5.02038
621875	8.43662	18.3192	12.3831	12.7698	19.5037	7.26125	6.34089	6.87757	9.65478	2.62006	7.02853
100040135	24.1046	24.4255	30.3948	35.573	20.4789	22.6914	21.1363	19.6502	14.4822	17.467	22.0897
665378	6.02615	2.03546	2.25147	2.73639	4.87594	3.63063	5.28408	0.982511	3.86191	0.873352	3.01223
620078	33.7465	47.8334	58.5381	5.47278	27.3052	8.16891	14.7954	21.6152	10.6203	16.5937	15.0611
100040213	0	1.01773	0	1.82426	0.975187	0.907656	0	0.982511	0	0	1.00408
100039794	8.43662	3.05319	0	6.38491	2.92556	1.81531	2.11363	0	0.965478	6.11347	2.00815
665338	1.20523	0	2.25147	0	3.90075	0	6.34089	0	0	0.873352	3.01223
109032	714.702	795.866	912.97	862.874	885.47	804.184	604.498	752.603	667.145	594.753	706.87
434484	456.783	545.504	559.49	619.336	603.641	567.285	369.885	497.15	509.773	463.75	463.883
100503502	0	0	1.12573	4.56065	0.975187	1.81531	1.05682	2.94753	1.93096	1.7467	4.01631
100503045	1.20523	0	0	0	0	0	0	0	0	0	0
20684	2362.25	2427.29	2257.1	2620.55	2423.34	2534.18	1861.05	2589.9	2252.46	1824.43	2232.06
319997	227.789	247.309	435.659	207.053	271.102	237.806	121.534	144.429	170.89	166.81	132.538
12283	5406.67	5539.51	4908.2	5012.15	4772.57	4976.68	5328.46	5269.2	5212.62	4855.84	5045.48
64294	5227.09	5154.81	5272.94	5508.35	5349.88	5464.09	5279.85	5258.4	5926.11	5527.45	5080.63
71141	0	0	1.12573	0	0	0	3.17045	0	0	0.873352	0
227326	27.7203	19.3369	25.8919	23.7154	16.5782	16.3378	41.2158	17.6852	15.4477	23.5805	23.0938
70060	0	0	0	0	0	0	0	0	0	0	0
72792	31.336	26.461	22.5147	37.3973	32.1812	25.4144	26.4204	15.7202	17.3786	22.7072	30.1223
70247	3313.18	3027.75	3006.83	3299.17	3158.63	3224	3282.47	3105.72	2964.02	3015.69	3038.34
15559	32.5412	43.7624	45.0293	32.8367	43.8834	29.9527	34.8749	35.3704	60.8251	41.0476	35.1427
78795	362.775	356.206	441.288	337.488	304.258	295.896	335.01	348.791	287.713	365.935	340.382
100861644	2.41046	3.05319	1.12573	5.47278	5.85112	0.907656	1.05682	0	5.79287	1.7467	2.00815
227327	233.815	231.025	207.135	328.367	299.383	269.574	338.181	307.526	271.299	279.473	351.427
383538	0	0	0	0	0	0	0	0	0	0	0
17975	7159.07	7090.53	7373.55	6913.94	6699.54	6784.73	6586.07	6343.09	6561.39	6081.15	6509.43
100303740	8.43662	6.10639	10.1316	8.20916	9.75187	10.8919	9.51134	3.93004	6.75835	6.11347	4.01631
80828	0	0	0	0	0	0.907656	0	0.982511	0	0	0
319336	3.61569	13.2305	5.62867	11.8577	14.6278	15.4302	10.5682	8.8426	3.86191	9.60688	7.02853
14767	16.8732	16.2837	13.5088	8.20916	14.6278	10.8919	22.1931	41.2654	24.137	16.5937	22.0897
71863	12.0523	8.14185	5.62867	2.73639	9.75187	7.26125	2.11363	9.82511	3.86191	7.86017	4.01631
19231	9774.42	10897.9	9518.08	9001.8	10502.8	9928.85	9388.75	8716.83	9263.76	8927.41	8957.37
18582	373.622	524.131	491.946	515.353	551.956	510.103	555.885	501.08	603.424	592.133	621.523
26895	467.63	493.599	500.951	490.726	465.164	517.364	510.442	549.223	614.044	617.46	503.042
18159	0	2.03546	0	7.29703	2.92556	2.72297	0	0	3.86191	0	0
208718	638.772	596.39	611.273	589.236	574.385	545.501	521.01	541.363	475.015	496.938	462.879
11650	0	0	0	0	0	1.81531	0	0	0	0	4.01631
76768	0	0	0	0	0	0	0	0	0	0	0
11648	0	0	0	0	0	0	0	0	0	0	6.02446
13599	0	0	0	0	0	0	0	0	0	0	0
69453	0	0	0	0	0	0	0	0	0	0	0
11447	0	0	0	0	0	0	0	0	0	0	0
11449	0	0	0	0	0	0	0	0	0	0	0
26987	1434.22	1229.42	1356.51	1449.37	1375.01	1307.93	1347.44	1590.68	1505.18	1444.52	1478
98363	18.0785	16.2837	12.3831	8.20916	12.6774	6.35359	8.45452	6.87757	3.86191	15.7203	15.0611
227331	1751.2	1617.17	1669.46	1725.75	1638.31	1628.34	1763.82	1820.59	1846.96	1703.91	1797.3
100040591	362.775	276.823	312.954	313.773	251.598	295.896	310.704	274.12	208.543	264.626	283.15
73234	0	0	0	0	0	0	0	0	0.965478	0	0
53972	794.247	577.053	562.867	495.286	544.155	500.119	610.839	498.133	528.117	510.038	499.026
319977	15.668	15.266	15.7603	11.8577	18.5286	7.26125	10.5682	7.86009	7.72383	6.98682	10.0408
620454	27.7203	55.9752	45.0293	35.573	21.4541	34.4909	28.534	29.4753	47.3084	20.0871	24.0978
23956	69.9034	72.2589	79.9271	64.7612	48.7594	56.2747	49.6703	45.1955	56.9632	48.0344	34.1386
16331	1959.71	1739.3	2311.13	1733.96	1989.38	1851.62	2630.41	2633.13	2859.75	2130.98	2481.07
77040	999.136	1110.34	1095.34	1062.63	1112.69	1153.63	1178.35	1201.61	1394.15	1201.73	1234.01
100217415	2.41046	4.07092	3.3772	2.73639	4.87594	8.16891	1.05682	0	0.965478	1.7467	2.00815
20215	25.3099	30.5319	16.886	18.2426	9.75187	21.7838	23.2499	20.6327	21.2405	16.5937	25.1019
100503175	4.82092	0	1.12573	4.56065	0.975187	0	0	0.982511	0	0.873352	1.00408
227333	2978.13	2535.17	2673.62	2678.92	2583.27	2585.91	3289.87	3284.53	3131.05	2800.84	3105.61
227334	903.923	934.277	951.245	1015.2	947.882	999.33	1045.19	1064.06	1024.37	957.194	1087.41
394430	0	0	1.12573	0	0	0	0	0	0	0	0
394434	2.41046	0	0	0	0	0	0	0	0	0	0
394432	114.497	95.6667	145.22	86.6523	112.147	113.457	77.1475	67.7932	75.3073	88.2086	119.485
394435	67.4929	60.0461	61.9153	44.6943	29.2556	36.3063	44.3862	33.4054	13.5167	27.9473	33.1345
94284	678.545	479.351	563.992	547.278	625.095	556.393	461.828	490.273	328.263	650.648	767.114
394433	1.20523	3.05319	3.3772	2.73639	2.92556	0	0	0	1.93096	0	0
22236	6.02615	3.05319	3.3772	0.912129	0.975187	1.81531	0	0.982511	2.89643	0.873352	0
15504	4.82092	30.5319	18.0117	20.0668	22.4293	16.3378	14.7954	15.7202	9.65478	15.7203	15.0611
394436	7.23139	2.03546	3.3772	16.4183	13.6526	4.53828	6.34089	0	3.86191	7.86017	7.02853
100040766	8.43662	26.461	30.3948	17.3305	32.1812	17.2455	26.4204	7.86009	20.275	18.3404	21.0856
381280	438.704	443.731	507.706	471.571	545.13	438.398	589.703	571.821	616.941	592.133	638.593
78605	0	0	0	0	0	0	0	0	0	0	0
171382	1.20523	1.01773	0	4.56065	1.95037	4.53828	4.22726	0.982511	1.93096	4.36676	5.02038
75396	0	0	0	0	0	0	0	0	0	0	0
14659	4.82092	4.07092	9.00587	8.20916	8.77669	0.907656	0	2.94753	0.965478	1.7467	5.02038
100503197	0	0	0	0	0	1.81531	3.17045	0	0	0.873352	0
320982	1469.18	1513.37	1569.27	1845.24	1771.92	1713.66	1665.54	1642.76	2019.78	1783.39	1950.92
78650	0	1.01773	0	0.912129	0	0	0	0	0	0	0
73475	4.82092	0	0	0	0	1.81531	0	0.982511	0	0	0
98402	1705.4	1633.46	1574.9	2201.88	1910.39	1975.06	1864.22	2073.1	1933.85	1771.16	1853.53
77331	0	0	0	0	0	0	0	0	0	0	0
347722	2852.78	2360.12	2242.46	2278.5	2476	2221.04	3084.84	3178.42	2945.67	2753.68	2602.57
74403	0	0	1.12573	0	0	0	0	0	0	0	0
14472	0	0	3.3772	1.82426	0	0	1.05682	0.982511	0	0	0
208372	0	3.05319	0	0	0	0	0	0.982511	0	1.7467	0
74918	861.74	962.773	835.294	582.851	449.561	483.781	670.021	560.031	450.878	810.471	531.156
12778	805.094	876.266	970.382	1186.68	1276.52	1314.29	956.418	1217.33	1794.82	966.801	1631.62
108679	1481.23	1502.17	1389.16	1484.03	1395.49	1452.25	1569.37	1654.55	1734	1577.27	1582.42
433332	1.20523	0	1.12573	1.82426	0.975187	1.81531	2.11363	1.96502	1.93096	0	1.00408
12835	4121.89	3873.48	5189.63	4571.59	5190.92	5232.64	4624.62	4407.54	4302.17	6235.74	4182.98
171531	1204.03	963.791	998.526	1037.09	1004.44	959.393	1064.21	830.221	820.657	1032.3	1020.14
623503	1.20523	1.01773	1.12573	0	0	1.81531	3.17045	0	0.965478	0	0
19329	78.34	49.8688	65.2925	74.7946	77.0398	58.9977	54.9544	27.5103	51.1703	42.7943	51.2079
16978	4530.46	4555.36	4667.29	5123.43	5159.72	5113.74	4272.7	4159.95	3910.19	4496.02	4548.47
329207	2.41046	2.03546	5.62867	3.64852	8.77669	3.63063	1.05682	6.87757	0	2.62006	5.02038
51801	585.742	596.39	565.118	618.424	596.815	657.143	678.475	565.926	623.699	709.162	660.682
67921	662.877	600.461	691.2	678.624	676.78	737.017	711.237	718.215	769.486	824.445	756.07
665783	8.43662	17.3014	16.886	23.7154	11.7022	9.98422	8.45452	18.6677	18.3441	13.1003	11.0448
50880	653.235	701.217	624.782	794.465	708.961	763.339	596.044	719.198	779.141	665.495	680.764
227357	34.9517	37.656	37.1492	27.3639	26.3301	34.4909	42.2726	19.6502	23.1715	25.3272	23.0938
100503326	0	0	0	0	0	0	0	0	0	0	0
70788	15.668	18.3192	28.1433	19.1547	12.6774	20.8761	16.909	5.89506	7.72383	18.3404	19.0775
227358	8.43662	12.2128	9.00587	13.6819	4.87594	9.07656	0	9.82511	11.5857	5.24011	8.03261
67444	1171.48	1372.92	1124.61	1283.37	1300.9	1362.39	1366.46	1479.66	1628.76	1458.5	1401.69
67086	21.6942	14.2482	16.886	14.5941	10.7271	9.07656	10.5682	14.7377	8.6893	6.11347	6.02446
55927	731.575	824.362	723.847	579.202	654.351	625.375	720.748	617.999	650.732	663.748	553.246
18627	2107.95	2301.09	2223.32	954.999	1349.66	1110.06	2044.94	1994.5	2649.27	1601.73	1846.5
74019	2439.39	2517.87	2490.12	1790.51	1532.02	1648.3	2068.19	1814.7	1616.21	2337.96	1846.5
65247	967.8	978.039	971.508	999.694	980.063	1013.85	1154.04	1226.17	1211.68	1065.49	1152.68
13345	34.9517	41.727	23.6404	23.7154	19.5037	26.322	26.4204	36.3529	18.3441	33.1874	19.0775
208727	420.626	316.514	366.989	375.797	373.497	355.801	452.317	448.025	443.155	415.716	472.92
67273	1252.24	1392.26	1339.62	1247.79	1206.31	1247.12	1361.18	1242.88	1435.67	1320.51	1189.83
259040	0	0	0	0	0	0	0	0	0	0	0
258228	0	0	0	0	0	0	0	0	0	0	0
259041	0	0	0	0	0	0	0	0	0	0	0
259039	0	0	0	0	0	0	0	0	0	0	0
258274	0	0	0	0	0	0	0	0	0	0	0
258483	0	0	0	0	0	0	0	0	0	0	0
258484	0	0	0	0	0	0	0	0	0	0	0
257890	0	0	0	0	0	0	0	0	0	0	0
66915	841.251	921.046	880.324	897.535	811.356	881.334	963.816	798.781	984.788	941.474	857.481
260301	1.20523	2.03546	0	0.912129	2.92556	0.907656	0	0.982511	0.965478	0	1.00408
14733	573.69	587.231	539.226	456.977	417.38	411.168	505.158	376.302	475.015	696.062	493.002
100504295	0	1.01773	0	0	0	0	0	0	0	0	0
387167	0	0	0	0	0	0	0	0	0	0	0
241158	175.964	98.7199	110.322	78.4431	80.9405	90.7656	57.068	89.4085	33.7917	89.9553	77.3139
67446	200.068	189.298	182.369	213.438	187.236	207.853	182.829	164.079	205.647	171.177	194.791
108657	2931.12	2614.55	2714.14	3186.07	3300.03	2948.98	3739.01	3764	3905.36	3616.55	3476.11
100037260	3.61569	5.08865	7.88013	1.82426	2.92556	9.07656	2.11363	10.8076	1.93096	10.4802	5.02038
23830	402.547	424.394	458.174	439.646	435.909	451.105	494.59	474.553	477.912	475.977	530.152
64095	212.121	198.458	275.805	211.614	215.516	202.407	103.568	148.359	133.236	140.61	187.762
208760	0	1.01773	0	0	0	0	0	0	0	0.873352	0
16560	417.01	274.787	300.571	385.831	343.266	359.432	387.851	318.333	295.436	334.494	386.569
11611	0	0	0	0	0	0	0	0	0	0.873352	0
71874	1545.11	1508.28	1371.14	1672.85	1695.85	1598.38	1377.03	1149.54	1226.16	1459.37	1181.8
381284	778.579	868.124	739.607	557.311	452.487	534.61	552.714	449.007	473.084	868.112	491.997
208777	1130.51	1214.15	1230.43	1053.51	1077.58	908.564	1194.2	1169.19	1020.51	1410.46	1243.05
69821	350.722	428.465	351.229	428.701	366.67	350.355	454.431	409.707	439.293	427.069	360.463
269224	90.3923	100.755	115.951	83.9159	98.4939	95.3039	115.193	85.4784	81.1002	117.903	91.371
66385	1232.95	1156.14	1266.45	1207.66	1110.74	1268.9	1174.12	1215.37	1052.37	1112.65	1128.58
404545	6.02615	3.05319	6.7544	1.82426	1.95037	2.72297	9.51134	2.94753	0.965478	0	2.00815
110611	9230.86	8363.71	8706.42	9435.07	9293.54	9223.6	10539.6	10830.2	11492.1	10603.4	11054.9
18000	6915.62	7247.26	6874.85	6951.34	7244.67	6971.71	6540.63	7089.8	6932.13	6623.51	6661.04
227377	275.998	198.458	258.919	259.045	230.144	232.36	328.67	378.267	368.813	306.547	299.215
59041	3002.23	3213.99	3074.38	3187.89	3157.66	3173.17	3352.22	3393.59	3977.77	3592.97	3248.19
51800	316.976	337.887	368.115	290.969	280.854	297.711	368.829	249.558	267.437	386.022	276.121
67026	430.267	528.202	476.185	481.604	510.998	496.488	523.124	540.381	495.29	489.951	500.03
66615	1320.93	1362.74	1167.39	1411.06	1334.06	1464.96	1570.43	1566.12	1647.11	1448.89	1484.02
21915	414.599	447.802	448.042	446.031	471.015	479.243	435.408	433.287	535.84	424.449	436.773
66262	871.382	822.327	866.815	898.447	839.636	803.276	903.577	958.93	966.444	826.191	935.799
98314	376.032	373.507	389.504	373.973	335.464	398.461	405.817	466.693	424.81	437.55	393.598
381334	8.43662	13.2305	10.1316	12.7698	36.0819	17.2455	5.28408	4.91255	10.6203	7.86017	4.01631
100041596	0	0	0	0	0.975187	0.907656	0	0.982511	2.89643	2.62006	4.01631
666009	3.61569	2.03546	20.2632	12.7698	6.82631	1.81531	1.05682	9.82511	6.75835	3.49341	20.0815
619597	6.02615	1.01773	1.12573	3.64852	2.92556	1.81531	9.51134	3.93004	2.89643	6.11347	8.03261
241159	0	0	0	0	0	0	0	0	0	0	0
18566	9.64185	13.2305	11.2573	3.64852	6.82631	4.53828	17.9659	6.87757	19.3096	16.5937	15.0611
74689	0	0	0	0	0	0	0	0	0	0	0
67698	711.086	912.905	701.332	718.758	702.135	752.447	677.419	610.139	586.045	564.186	648.633
20452	1924.75	2026.3	1874.35	1505.93	1649.04	1722.73	873.986	1126.94	722.178	1110.9	921.742
75381	0	0	0	0	0	0	0	0	0	0	0
100504401	12.0523	23.4078	7.88013	7.29703	4.87594	1.81531	9.51134	6.87757	4.82739	6.11347	3.01223
73454	0	0	0	0	0	0	0	0	0	0	0
75159	0	0	0	0	0	0	0	0	0	0	0
227394	672.519	412.181	428.904	555.487	591.939	560.932	525.237	540.381	345.641	399.995	513.083
329217	220.557	213.723	199.255	210.702	173.583	184.254	230.386	209.275	179.579	174.67	199.811
67854	0	0	0	0	0	0	0	0	0	0	0
74441	2.41046	0	0	0	0	0	0	0	0	0	0
634331	0	0	0	0	0	0	0	0	0	0	0
634346	0	0	0	0	0	0	0	0	0	0	0
52392	813.531	766.351	828.54	639.403	547.08	598.146	735.543	644.527	597.631	662.875	674.739
227399	973.827	921.046	801.522	1005.17	979.088	1025.65	838.055	849.872	653.629	848.899	804.265
252876	212.121	203.546	201.506	191.547	179.434	194.238	256.806	217.135	222.06	242.792	228.929
18484	8625.84	9491.36	9282.8	8286.7	8223.75	8251.5	8011.72	8477.1	8596.62	8911.69	8293.67
78603	9.64185	11.195	25.8919	14.5941	9.75187	10.8919	10.5682	5.89506	4.82739	9.60688	16.0652
69030	4.82092	6.10639	4.50293	7.29703	8.77669	9.98422	3.17045	5.89506	8.6893	3.49341	0
70866	0	0	0	0	0	0	0	0	0	0	0
100504494	24.1046	24.4255	10.1316	20.0668	13.6526	13.6148	10.5682	5.89506	12.5512	7.86017	10.0408
241175	0	0	0	0	0	0	1.05682	0	0	0.873352	0
100504525	0	0	0	0	0	0	0	0	0	0	0
23836	4.82092	2.03546	1.12573	0.912129	0.975187	2.72297	1.05682	1.96502	0.965478	1.7467	1.00408
320311	79.5452	53.9397	57.4124	72.9703	64.3624	74.4278	67.6362	55.0206	66.618	55.0212	54.2201
100504568	0	1.01773	0	0	0	0	2.11363	0	0	0	0
27392	820.762	777.546	923.101	892.975	880.594	853.197	785.214	743.761	727.005	750.21	827.359
227446	1152.2	1180.57	1194.4	1158.4	1191.68	1217.17	1064.21	1092.55	912.377	1076.84	1200.88
100042023	18.0785	8.14185	11.2573	10.9456	8.77669	12.7072	20.0795	12.7726	15.4477	7.86017	14.0571
21934	254.304	234.078	288.188	265.43	183.335	237.806	261.033	181.764	142.891	197.378	182.742
635504	20.4889	15.266	24.7661	31.9245	26.3301	25.4144	26.4204	22.5977	35.7227	13.9736	23.0938
227449	929.233	863.036	944.49	914.866	879.619	934.886	873.986	999.213	906.584	850.645	943.832
626049	7.23139	3.05319	6.7544	3.64852	5.85112	10.8919	10.5682	5.89506	4.82739	6.98682	7.02853
98432	1665.63	1690.45	1673.97	1773.18	1849.93	1823.48	2294.35	2569.27	1922.27	2030.54	1976.02
12043	707.471	719.536	652.925	627.545	677.755	608.13	543.203	634.702	636.25	644.534	571.319
320761	0	0	1.12573	0	0	0	0	0	0	0.873352	0
70750	1402.89	1276.23	1173.01	1235.02	1235.56	1282.52	1437.27	1404.01	1402.84	1195.62	1420.77
20479	2357.43	2401.84	2258.22	2221.95	2389.21	2344.48	1932.92	2149.73	1893.3	1884.69	2055.34
20724	0	0	0	0	0	0	0	0.982511	0	0	0
71869	6.02615	3.05319	0	1.82426	1.95037	0	2.11363	2.94753	0.965478	0.873352	3.01223
241196	0	0	0	0	0	0	0	0	0	0	0
20248	0	0	0	0	0	0	0	0	0	0	0
394252	0	0	0	0	0	0	0	0	0	0	0
383548	0	0	0	0	0	0	0	0	0	0	0
381286	0	0	0	0	0	0	0	0	0	0	0
66957	0	1.01773	0	0	0	0.907656	0	0	0	0	0
116872	2.41046	5.08865	0	0.912129	5.85112	0.907656	0	0.982511	1.93096	0.873352	0
18788	15.668	14.2482	46.1551	20.0668	16.5782	67.1666	19.0227	9.82511	20.275	28.8206	20.0815
241197	124.139	107.879	117.076	125.874	103.37	124.349	33.8181	36.3529	36.6882	51.5278	39.159
20725	309.744	313.461	405.264	274.551	282.804	357.617	307.533	274.12	260.679	344.101	328.333
241201	0	0	1.12573	0	0	0	0	0	0	0	0
227485	13.2575	15.266	22.5147	7.29703	9.75187	0.907656	10.5682	8.8426	5.79287	10.4802	23.0938
319901	497.76	580.107	496.448	408.634	433.958	461.089	380.454	421.497	326.332	419.209	453.843
636808	0	0	0	0.912129	0	0	0	0	0	0	0
634762	0	0	0	0	0	0	0	0	0	0	0
22099	1841.59	1855.32	1845.08	1734.87	1747.54	1766.3	1848.37	1944.39	1706	1680.33	1831.44
67949	571.279	526.167	596.639	635.754	582.187	609.037	551.658	596.384	612.113	612.22	558.266
76707	1533.05	1521.51	1496.1	1696.56	1667.57	1570.25	1937.14	2053.45	1848.89	1822.69	1866.58
68204	0	4.07092	4.50293	2.73639	3.90075	1.81531	4.22726	0	8.6893	7.86017	3.01223
81879	1900.65	1539.83	1497.23	2150.8	2135.66	2128.45	2657.89	2480.84	1710.83	1857.62	2147.72
14633	174.758	174.032	182.369	207.053	227.219	206.038	197.624	163.097	174.752	208.731	195.795
16324	600.205	566.876	577.501	687.746	551.956	663.497	533.692	535.468	514.6	640.167	525.132
100502628	2.41046	1.01773	2.25147	3.64852	0.975187	0.907656	2.11363	0.982511	0.965478	0.873352	0
64143	2122.41	2098.56	2250.34	2278.5	2271.21	2386.23	1764.88	1935.55	2270.8	2116.13	2035.26
226351	512.223	586.213	586.507	579.202	574.385	550.947	462.885	480.448	439.293	440.17	464.887
226352	2403.23	2195.25	2039.83	2591.36	2551.09	2554.14	2241.51	2450.38	1881.72	2213.08	2281.26
19258	550.791	479.351	369.241	474.307	549.03	462.905	320.215	503.045	331.159	381.655	398.618
66343	251.893	260.539	230.775	222.56	233.07	243.252	220.874	272.155	276.127	215.718	240.978
226356	231.404	261.557	265.673	199.756	143.353	148.856	180.715	197.485	166.062	257.639	189.77
319229	0	1.01773	0	0	0.975187	0	0	0	0	0	0
170706	658.056	704.27	585.381	816.356	783.075	826.875	643.601	561.014	639.147	564.186	547.222
13167	1865.7	2021.21	1788.79	1931.89	1808.97	2018.63	1898.04	1705.64	2013.02	2050.63	1690.86
73103	43.3883	31.5497	36.0235	34.6609	28.2804	36.3063	29.5908	56.0031	33.7917	32.314	51.2079
68428	647.209	753.121	696.829	705.988	698.234	776.046	488.249	565.926	569.632	685.582	534.169
226359	0	1.01773	0	0.912129	5.85112	6.35359	3.17045	4.91255	0.965478	3.49341	3.01223
17167	265.151	278.858	691.2	493.462	559.758	491.042	870.816	427.392	327.297	307.42	683.776
13798	0	0	0	0	0	0	0	0	0	0	0
98452	0	0	0	0	0	0	0	0	0	0	0
72999	1276.34	1258.93	1255.19	1168.44	1260.92	1251.66	1285.09	1262.53	1192.37	1249.77	1346.47
70829	1028.06	822.327	896.084	986.012	947.882	939.424	1123.39	1219.3	1132.51	1059.38	1123.56
15564	0	0	0	0	0	0	0	0	0	0	0
66942	801.479	738.873	768.876	882.029	846.463	820.521	788.384	850.854	746.315	934.487	812.298
100502702	0	0	0	0	0	0	0	0	0	0	0
269109	0	0	3.3772	0	1.95037	0.907656	0	0	0	0.873352	1.00408
74117	5224.68	4718.2	6318.74	4878.98	5169.47	5169.1	4260.02	4377.08	4351.41	4441.87	4564.53
74150	1177.51	1163.27	1131.36	1244.14	1198.51	1171.78	1342.16	1487.52	1471.39	1302.17	1500.09
71111	230.199	155.713	159.854	201.581	186.261	179.716	169.09	146.394	149.649	172.924	169.689
72585	14.4628	16.2837	7.88013	5.47278	3.90075	9.07656	4.22726	4.91255	4.82739	8.73352	7.02853
210356	4049.58	3509.14	3328.79	4269.68	3989.49	4265.08	3652.35	4328.94	3961.36	3086.43	2971.06
107895	574.895	325.674	394.007	388.567	424.206	379.4	543.203	554.136	384.26	367.681	466.896
667090	253.099	431.518	326.463	369.412	334.489	405.722	374.113	328.159	404.535	309.167	358.455
72160	566.459	486.475	437.91	639.403	557.807	535.517	629.862	591.471	573.494	512.658	511.075
266645	2.41046	1.01773	7.88013	4.56065	7.8015	4.53828	3.17045	3.93004	5.79287	1.7467	4.01631
100502745	3.61569	0	1.12573	1.82426	6.82631	2.72297	8.45452	6.87757	4.82739	4.36676	10.0408
72949	1752.41	1722	1594.04	1628.15	1763.14	1666.46	1750.09	1984.67	1802.55	1786.01	1890.68
22625	567.664	392.844	424.402	319.245	255.499	221.468	361.431	368.441	221.095	445.41	335.362
226407	1811.46	1620.23	1582.78	1826.08	1732.91	1686.43	1710.98	1792.1	1693.45	1651.51	1764.16
226409	100.034	85.4894	112.573	90.3008	83.8661	102.565	102.511	109.059	90.755	117.029	91.371
226412	1124.48	1110.34	1162.88	996.045	1174.13	1121.86	1318.91	1218.31	1146.99	1248.02	1236.02
387147	0	0	0	0	0	0	0	0	0	0	0
67812	2574.37	2523.97	2458.6	2667.98	2632.03	2726.6	2797.39	2724.5	2894.5	2868.96	2840.53
226413	4.82092	5.08865	5.62867	7.29703	2.92556	1.81531	7.39771	7.86009	8.6893	3.49341	1.00408
17219	843.662	741.926	802.648	832.774	861.09	815.983	732.373	817.449	762.728	785.144	784.184
226414	1563.18	1572.39	1569.27	1550.62	1517.39	1525.77	1345.33	1389.27	1284.09	1433.17	1436.83
12767	1504.13	1572.39	1309.23	1277.89	1428.65	1484.02	1306.22	1928.67	1484.91	1531.86	1469.97
210417	1.20523	7.12412	4.50293	1.82426	7.8015	3.63063	1.05682	4.91255	2.89643	5.24011	1.00408
100042740	97.6237	81.4185	69.7955	80.2674	71.1887	78.0584	116.25	72.7058	99.4443	76.855	83.3383
13137	25.3099	53.9397	36.0235	24.6275	21.4541	28.1373	35.9317	26.5278	8.6893	20.0871	25.1019
13136	2523.75	2512.78	2555.41	2283.97	1957.2	2243.73	2235.16	2044.6	1684.76	2064.61	2322.43
22789	0	2.03546	0	0	0	0	1.05682	0	0	0.873352	0
12269	2.41046	0	2.25147	1.82426	0	1.81531	4.22726	0.982511	0	0	3.01223
12270	8.43662	20.3546	16.886	5.47278	9.75187	11.7995	20.0795	13.7551	16.4131	22.7072	30.1223
18640	3402.37	3090.85	3136.29	3017.32	3238.6	3194.95	3990.53	3472.19	3260.42	3285.55	4217.12
226418	283.229	282.929	279.182	238.978	289.631	216.022	255.749	272.155	211.44	220.085	297.207
212439	1900.65	1866.52	1409.42	1688.35	1598.33	1726.36	3863.72	3391.63	3691.99	3205.2	3573.51
64435	56.6459	58.0107	65.2925	45.6065	41.9331	45.3828	65.5226	61.8982	57.9287	69.8682	106.432
100502856	27.7203	26.461	29.2691	20.0668	15.603	20.8761	11.625	12.7726	21.2405	13.9736	15.0611
18703	3198.68	3897.91	3240.99	3050.16	1831.4	2110.3	2926.32	2605.62	2514.11	3530.96	3863.69
69169	439.909	310.408	236.404	351.17	369.596	336.74	90.8861	220.082	162.2	212.225	157.64
93672	0	0	0	0	0	0.907656	0	0	0	0	0
58181	0	0	0	0	0	0	0	0	0	0	0
329244	0	0	0	0.912129	0	0	0	0	0.965478	0	1.00408
16153	2.41046	6.10639	70.9212	1.82426	1.95037	0	0	0.982511	2.89643	0	4.01631
17164	4469	4256.15	4241.76	4993.91	4619.46	4663.54	4644.7	4433.09	4896.91	4305.63	4612.73
226419	173.553	223.901	256.667	125.874	132.625	148.856	216.647	168.992	181.51	189.517	138.563
16865	1055.78	1131.72	977.137	1040.74	1091.23	1130.03	1198.43	1129.89	1175.95	1153.7	1032.19
54354	873.792	780.6	871.318	776.222	853.289	871.35	705.953	833.169	722.178	780.777	765.106
56489	498.966	455.943	825.163	397.688	393.976	433.86	373.056	352.721	374.606	474.23	342.39
14270	2265.83	2346.89	2451.85	2447.24	2454.55	2555.05	2703.33	2819.81	2541.14	2503.03	2505.17
108900	68.6982	78.3653	57.4124	41.0458	45.8338	54.4594	44.3862	42.248	50.2049	59.388	45.1834
26361	0	0	0	0	0	0	0	0	0	0	0
13034	55.4406	95.6667	102.442	62.9369	152.129	94.3963	49.6703	86.4609	109.099	40.1742	49.1997
226421	374.827	385.72	542.604	431.437	407.628	457.459	480.851	334.054	407.432	416.589	462.879
320718	1055.78	751.085	902.838	1429.31	1427.67	1534.85	1412.96	1519.94	1199.12	1160.69	1375.58
212933	154.27	130.27	123.831	131.347	120.923	133.425	118.363	100.216	93.6514	107.422	105.428
98396	1345.04	1256.9	1303.6	1178.47	1341.86	1230.78	1341.1	1365.69	1376.77	1319.64	1408.72
226422	385.674	422.358	461.551	390.391	450.537	467.443	408.988	391.039	381.364	403.489	420.708
98415	2352.61	2285.82	2258.22	1970.2	1910.39	1631.06	1754.31	1720.38	1663.52	1708.28	1685.84
212980	373.622	449.837	357.983	404.985	396.901	370.324	416.385	310.473	363.985	475.104	335.362
13714	1231.75	841.663	1001.9	1007.9	1061.98	823.244	1197.37	1213.4	980.926	1009.6	1169.75
213006	310.95	326.692	283.685	150.501	161.881	119.811	109.909	84.4959	49.2394	93.4487	96.3913
18557	768.937	689.004	738.481	856.489	782.1	757.893	803.18	943.21	894.998	811.344	662.69
723818	0	0	0	0	0	0	0	0	0	0	0
213409	1.20523	0	0	0	0	1.81531	0	0.982511	1.93096	0	1.00408
213417	242.251	201.511	181.243	271.815	255.499	218.745	180.715	182.747	181.51	217.465	203.828
74137	408.573	342.975	391.755	463.362	392.025	421.153	445.976	477.5	477.912	430.563	483.965
68875	4155.64	4577.75	4428.64	5913.33	5741.9	5480.43	6360.97	7480.84	7657.21	5391.2	6489.35
213452	1970.55	1895.01	1881.1	1917.3	2043.99	2204.7	1889.59	2105.52	1874.96	1895.17	1956.94
213464	1113.63	1052.33	902.838	1094.56	1074.66	1031.1	1182.58	1169.19	1085.2	1115.27	1202.88
74626	222.968	209.653	194.752	187.899	181.385	178.808	161.693	196.502	223.991	184.277	151.616
21367	0	1.01773	39.4007	2.73639	3.90075	0	0	0	0	0.873352	7.02853
269116	4.82092	4.07092	20.2632	0	9.75187	10.8919	12.6818	1.96502	1.93096	14.847	1.00408
100038653	0	0	0	0	0	0	0	0	0	0	0
16980	34.9517	58.0107	48.4065	39.2216	37.0571	55.367	17.9659	31.4403	29.9298	58.5146	27.1101
17248	1847.62	1725.05	1887.85	1632.71	1882.11	1699.13	1693.02	1824.52	1537.04	1536.23	1784.24
240752	874.998	736.837	666.434	758.892	812.331	603.591	794.725	742.778	625.63	705.669	627.548
108954	2921.48	2695.97	3032.73	2590.45	2731.5	2565.04	2891.45	3052.66	2750.65	2592.98	2648.75
240753	3101.06	2555.52	2530.65	2170.87	2550.11	2526.92	1458.41	1972.88	1722.41	2285.56	1671.79
100502933	156.68	150.624	165.483	153.238	92.6428	124.349	61.2953	68.7757	37.6537	110.042	79.322
68338	69.9034	85.4894	84.43	56.552	36.0819	41.7522	66.5794	62.8807	37.6537	56.7679	67.2731
280287	6.02615	6.10639	3.3772	0.912129	5.85112	8.16891	6.34089	0.982511	4.82739	3.49341	4.01631
19701	0	0	1.12573	0	0	0	0	0	0	0	1.00408
214253	15.668	12.2128	19.1375	8.20916	16.5782	16.3378	9.51134	7.86009	12.5512	5.24011	15.0611
20668	2559.91	2345.87	2359.54	2635.14	2861.2	2585.91	3684.06	3848.49	4428.65	3082.06	2978.09
20643	638.772	695.11	692.326	705.076	698.234	721.587	585.476	601.297	558.046	561.566	520.112
70579	5478.98	5982.22	5339.35	5456.36	5974.97	5603.87	5653.96	5924.54	6124.99	6072.42	5917.02
667118	1860.88	1671.11	1776.41	1659.16	1905.52	1716.38	1758.54	1874.63	1460.77	1607.84	1929.83
240754	179.579	197.44	171.111	180.602	164.807	166.101	75.0339	154.254	119.719	117.903	134.546
381290	1871.72	1515.4	1917.12	1427.48	1686.1	1515.79	1658.14	1637.85	1563.11	1669.85	1469.97
269120	36.1569	31.5497	27.0176	16.4183	13.6526	29.9527	8.45452	9.82511	16.4131	18.3404	18.0734
116847	11266.5	9678.62	10444.6	12120.4	12191.8	12988.6	14961.3	18529.2	16775.2	14016.4	14240.8
100502984	0	2.03546	0	1.82426	0	0	0	0	0.965478	0	0
14264	275.998	228.989	275.805	375.797	344.241	373.047	250.465	289.841	384.26	255.019	341.386
100502999	12.0523	17.3014	27.0176	20.0668	13.6526	19.9684	4.22726	10.8076	5.79287	13.1003	7.02853
12227	3932.67	4081.1	4375.73	7761.31	5071.95	9015.75	6575.51	9195.32	5728.18	6637.48	7354.86
667414	7.23139	2.03546	5.62867	3.64852	4.87594	5.44594	7.39771	2.94753	5.79287	0.873352	6.02446
71884	2.41046	1.01773	1.12573	0	0	0.907656	0	0	0.965478	0	0
12654	22353.4	16034.3	20259.8	22956.5	19688.1	20641.9	25438.6	22828.6	22049.6	20420.7	26709.4
53311	3.61569	2.03546	5.62867	2.73639	1.95037	1.81531	10.5682	2.94753	2.89643	6.98682	5.02038
11539	175.964	146.553	102.442	261.781	211.616	241.437	205.022	143.447	95.5823	191.264	232.946
17928	0	0	0	0	0	0	0	0	0	0	0
68507	214.531	194.387	373.744	243.539	247.698	251.421	159.579	133.621	135.167	142.356	186.758
57439	1348.65	1516.42	1358.76	1348.13	1384.77	1379.64	1447.84	1384.36	1516.77	1395.62	1405.71
240755	0	0	0	0	0	0	0	0	0	0	0
72017	779.784	807.061	827.414	870.171	864.016	983.899	860.248	959.913	1039.82	934.487	880.575
72674	4591.93	4177.79	4523.2	4606.25	4538.52	4675.34	4942.73	5261.34	5300.48	4921.34	4892.86
100861791	3.61569	2.03546	1.12573	0.912129	0.975187	0	0	1.96502	0	0	0
240756	511.018	556.699	473.934	538.156	553.906	570.916	614.01	615.052	543.564	557.199	609.474
98710	721.933	731.748	667.56	664.03	704.085	785.123	718.634	743.761	799.416	703.922	713.898
100503055	20.4889	38.6738	15.7603	22.8032	27.3052	22.6914	20.0795	16.7027	13.5167	20.9605	13.053
71001	0	0	0	0	0	0	0	0	0	0	0
75605	1469.18	1356.64	1348.63	1375.49	1462.78	1352.41	1456.29	1629.99	1454.01	1351.95	1386.63
20980	9.64185	2.03546	5.62867	0.912129	1.95037	0.907656	3.17045	7.86009	4.82739	4.36676	6.02446
329251	480.887	399.968	484.065	385.831	460.288	397.553	391.022	387.109	392.95	395.629	400.626
67196	39.7726	39.6915	46.1551	41.958	40.9579	29.045	31.7045	39.3004	31.8608	41.9209	28.1141
329252	115.702	128.234	140.717	58.3763	54.6105	52.6441	52.8408	35.3704	28.9643	76.855	65.265
13924	43.3883	60.0461	59.6639	41.0458	58.5112	40.8445	22.1931	36.3529	51.1703	54.1479	57.2324
100038590	0	0	0	0	0	0	0	0	0	0	0
320139	247.072	214.741	278.056	294.618	238.921	230.545	190.227	185.695	174.752	244.539	207.844
68724	1828.34	1823.77	2033.07	1782.3	1770.94	1855.25	2000.55	2128.12	2233.15	2012.2	1946.9
171469	8.43662	4.07092	10.1316	5.47278	6.82631	3.63063	4.22726	4.91255	1.93096	1.7467	9.03669
13710	803.889	781.617	811.654	570.993	568.534	620.837	808.464	739.831	723.143	764.183	658.674
215615	1461.95	1563.23	1529.87	1756.76	1640.27	1611.09	1860	1823.54	1846.96	1804.35	1789.26
21854	767.732	902.727	853.306	817.268	835.736	822.337	721.805	727.058	866.034	785.144	725.947
93689	544.764	537.362	512.209	313.773	367.646	305.88	454.431	318.333	335.021	513.531	405.647
77552	113.292	121.11	164.357	116.753	116.047	114.365	76.0907	81.5484	96.5478	114.409	77.3139
226432	1882.57	1741.34	1756.14	1922.77	1878.21	1926.05	2081.93	2050.5	2227.36	1966.79	2080.45
215690	2608.12	2242.06	2340.4	2221.95	2813.42	2341.75	2427.5	2755.94	2609.69	2549.32	2257.16
13007	15206.4	15272.1	14376.7	15850.1	14977.9	16513.9	13622.3	15250.5	17617.1	16745.7	14231.8
27280	744.833	868.124	853.306	903.008	1055.15	974.823	1047.3	1032.62	1221.33	1008.72	923.75
21952	1.20523	4.07092	4.50293	4.56065	5.85112	1.81531	3.17045	0	5.79287	1.7467	3.01223
16763	271.177	213.723	255.541	232.593	173.583	176.993	198.681	159.167	142.891	234.932	164.669
21956	567.664	2604.37	1945.27	520.826	103.37	140.687	848.623	154.254	593.769	1226.19	573.328
18772	0	0	0	0	0	0	0	0	0	0	0
226438	0	0	1.12573	0	1.95037	0	1.05682	0	0	0.873352	0
66241	977.442	865.071	921.976	992.397	884.495	967.562	761.964	761.446	761.762	776.41	703.858
12292	47.004	42.7447	40.5264	45.6065	25.3549	30.8603	58.1248	24.5628	42.481	48.0344	58.2364
329253	0	0	2.25147	2.73639	0	0	3.17045	1.96502	2.89643	0	0
16565	1313.7	1078.79	1127.98	1127.39	1254.09	1001.14	560.112	787.974	619.837	724.883	669.719
76422	1.20523	4.07092	1.12573	0.912129	1.95037	0.907656	3.17045	0.982511	3.86191	2.62006	1.00408
67313	101.239	101.773	129.459	90.3008	87.7669	78.0584	96.1702	66.8107	46.343	93.4487	78.318
100042513	0	2.03546	0	0	0	0	0	0	0	0	0
383563	0	1.01773	1.12573	2.73639	1.95037	3.63063	0	4.91255	0.965478	2.62006	1.00408
67886	2326.1	2092.45	2093.86	2179.99	2365.8	2294.56	2779.42	2882.69	2630.93	2362.42	2615.62
320054	18.0785	31.5497	37.1492	24.6275	43.8834	14.5225	15.8522	22.5977	18.3441	20.0871	21.0856
67997	213.326	255.45	224.021	220.735	237.946	242.344	194.454	204.362	220.129	172.05	191.779
381293	44.5935	34.6028	59.6639	79.3553	80.9405	59.9053	40.159	31.4403	35.7227	54.1479	51.2079
71084	0	0	0	0	0	0	0	0	0	0	0
226442	1128.1	1210.08	1255.19	1105.5	1093.18	1068.31	1000.8	1092.55	904.653	844.532	1072.35
100503460	28.9255	35.6206	20.2632	26.4518	52.6601	35.3986	16.909	25.5453	19.3096	19.2138	23.0938
100503474	51.8249	61.0639	46.1551	70.234	76.0646	83.5044	41.2158	55.0206	42.481	42.7943	46.1875
667686	1.20523	3.05319	0	4.56065	0	1.81531	2.11363	0	0	0	0
26424	26.5151	17.3014	27.0176	35.573	24.3797	39.9369	6.34089	19.6502	4.82739	6.11347	19.0775
320138	0	2.03546	1.12573	0	0	1.81531	0	1.96502	0	0	1.00408
735252	0	0	0	0	0	0	0	0	1.93096	0	2.00815
723890	1.20523	0	0	0.912129	1.95037	0.907656	0	0	0	0	0
19264	3900.13	3698.43	5213.27	3828.21	3633.55	3495.38	1983.64	2640.99	2181.02	2474.21	2842.54
338375	19.2837	11.195	3.3772	7.29703	7.8015	7.26125	6.34089	7.86009	2.89643	6.98682	4.01631
59125	2964.87	2687.83	2715.27	2723.62	2650.56	2626.76	3051.03	2966.2	2580.72	2737.09	2983.11
545363	0	0	0	0	0	0	0	0	0	0	0
16876	2.41046	0	0	0	1.95037	0	1.05682	0	1.93096	1.7467	0
69549	62.672	61.0639	49.5323	80.2674	82.8909	78.9661	58.1248	30.4578	76.2728	71.6149	66.269
75546	0	0	0	0	0	0	0	0	0	0	0
329260	749.654	744.979	718.218	714.197	712.862	655.328	625.635	623.894	548.392	603.487	713.898
170788	78.34	44.7802	37.1492	84.828	54.6105	59.9053	60.2385	85.4784	51.1703	59.388	120.489
71209	0	0	0	0	0	0	0	0	0	0	0
226470	842.456	805.025	802.648	771.661	759.671	783.307	764.077	772.253	576.391	668.115	800.249
12316	108.471	79.383	136.214	157.798	125.799	118.903	126.818	81.5484	104.272	148.47	150.611
14060	0	0	0	0	0	0	0	0	0	0	0
50702	0	0	0	0	0	0	0	0	0	0	0
624286	0	0	0	0	0	0	0	0	0	0	1.00408
214403	0	3.05319	4.50293	1.82426	1.95037	0.907656	2.11363	6.87757	1.93096	1.7467	4.01631
545366	6.02615	0	5.62867	1.82426	11.7022	3.63063	5.28408	3.93004	8.6893	8.73352	7.02853
12628	9112.75	8911.25	9664.42	9349.33	8671.37	9432.36	9147.79	9489.09	8573.45	8833.09	10245.6
240776	10.8471	13.2305	19.1375	8.20916	6.82631	2.72297	3.17045	5.89506	4.82739	7.86017	4.01631
75910	0	0	0	0	0	0	0	0	0	0	0
226472	0	0	0	0	0	0	0	0	0	0	0
214498	644.799	627.94	569.621	588.323	684.582	612.668	657.339	716.25	559.977	641.914	743.017
26878	18.0785	14.2482	12.3831	6.38491	3.90075	0.907656	3.17045	1.96502	1.93096	20.9605	9.03669
69367	612.257	561.787	597.764	551.838	585.112	552.763	612.953	632.737	580.252	588.64	535.173
20822	2263.42	2407.95	2153.53	1850.71	2154.19	1946.02	1793.42	1820.59	1367.12	1631.42	1770.19
56207	367.595	411.163	450.293	364.852	368.621	332.202	387.851	413.637	432.534	383.402	395.606
19735	3381.88	3560.02	3558.44	3586.49	3510.67	3916.54	1451.01	2018.08	2187.77	1958.06	1859.55
100861894	1.20523	0	3.3772	0	0	0	0	0	0	0	1.00408
246709	1.20523	0	2.25147	0.912129	0	1.81531	0	0.982511	0	0	1.00408
50778	37.3622	49.8688	68.6697	103.983	52.6601	127.072	84.5452	51.0906	56.9632	83.8418	122.497
624910	0	0	0	0	0	0	0	0	0	0	0
64214	180.785	280.894	300.571	244.451	259.4	267.759	136.329	177.834	259.714	202.618	214.872
215378	0	0	0	0	0	0	0	0	0	0	0
100043240	2.41046	4.07092	7.88013	3.64852	1.95037	2.72297	6.34089	5.89506	4.82739	6.11347	4.01631
791353	0	0	0	0	0	0	0	0	0	0	0
100503781	0	0	0	0	0	0	0	0	0	0	0
18783	705.06	589.266	696.829	678.624	538.303	571.823	658.396	480.448	451.844	586.893	610.478
320019	3.61569	2.03546	12.3831	4.56065	9.75187	5.44594	7.39771	13.7551	4.82739	6.98682	4.01631
19225	413.394	380.631	446.916	424.14	484.668	580.9	550.601	418.55	346.607	549.339	655.662
100043257	124.139	142.482	149.723	144.116	119.948	157.025	39.1022	44.213	31.8608	43.6676	34.1386
100043261	4.82092	0	1.12573	3.64852	3.90075	1.81531	2.11363	0.982511	1.93096	1.7467	1.00408
20028	0	0	0	0	0	0	0	0	0	0	0
75584	0	0	0	0	0	0	2.11363	0	0	0	0
226499	1342.63	1383.1	1376.77	1273.33	1305.78	1439.54	1420.36	1346.04	1477.18	1265.49	1498.08
108989	4013.42	3744.23	3914.18	4174.82	4183.55	4059.04	4415.37	4435.05	4232.66	4044.5	4426.97
96875	38.5674	38.6738	40.5264	37.3973	38.0323	303.157	12.6818	64.8457	96.5478	48.9077	64.2609
545370	5709.18	4848.47	5437.29	4333.53	6101.75	5173.64	4551.7	5420.51	5197.17	4618.29	3444.99
402734	22.8994	33.5851	48.4065	3.64852	3.90075	4.53828	25.3636	2.94753	2.89643	20.0871	6.02446
73176	0	0	0	0	0	0	0	1.96502	0	0	0
117198	4660.63	5003.16	4657.16	4926.41	4804.75	5398.74	4049.72	4060.72	4016.39	4481.17	5019.38
66875	935.259	838.61	894.958	823.653	830.86	817.798	1000.8	976.616	929.756	909.16	1076.37
98685	866.561	923.082	835.294	813.619	836.711	839.582	923.657	1032.62	1029.2	1024.44	1002.07
19821	766.527	741.926	720.469	600.181	609.492	697.08	699.612	674.002	641.078	666.368	661.686
100503012	7.23139	7.12412	10.1316	8.20916	3.90075	9.07656	5.28408	2.94753	5.79287	1.7467	3.01223
63913	1935.6	1727.09	2208.69	1786.86	1946.47	1905.17	1900.15	1663.39	1476.22	1681.2	1869.59
66967	1864.49	1831.92	1839.45	1922.77	1918.19	1878.85	2138.99	2192.96	1852.75	1878.58	2262.18
69399	706.265	602.497	641.668	613.863	653.376	595.423	703.839	727.058	779.141	713.529	730.968
66637	256.714	266.645	243.158	257.22	308.159	290.45	282.17	226.96	270.334	252.399	236.962
269132	865.356	925.117	835.294	852.841	918.626	963.931	729.203	867.557	722.178	794.751	630.56
19731	2530.99	2128.08	2360.66	2505.62	2494.53	2457.03	2185.49	2879.74	2334.53	2408.71	2337.49
100861876	8.43662	4.07092	18.0117	7.29703	9.75187	4.53828	9.51134	8.8426	6.75835	7.86017	8.03261
71281	43.3883	69.2057	58.5381	31.0124	26.3301	35.3986	24.3068	25.5453	22.206	34.0607	25.1019
67771	4428.02	4607.27	5116.46	4753.11	4725.76	5019.34	4339.28	4058.75	4021.22	4351.04	4351.67
100503084	20.4889	19.3369	20.2632	22.8032	16.5782	23.5991	31.7045	32.4229	29.9298	18.3404	30.1223
17970	871.382	878.302	1374.52	957.736	941.056	986.622	752.453	733.935	722.178	811.344	800.249
226517	1957.3	1900.1	1961.03	2001.21	2120.06	1886.11	2072.41	2349.18	2244.74	2155.43	2283.27
226518	297.692	378.596	351.229	338.4	391.05	334.018	253.636	409.707	358.192	334.494	287.166
16782	4701.61	4801.65	4533.33	5794.76	6235.35	5936.07	6029.13	4911.57	4813.87	6029.63	5063.56
226519	5698.33	5723.72	6130.74	6268.15	6772.68	7037.06	7144.07	7532.91	6765.11	6826.12	6350.78
626058	34.9517	42.7447	30.3948	31.9245	33.1564	29.045	21.1363	25.5453	28.9643	44.541	53.216
71836	12.0523	7.12412	13.5088	11.8577	12.6774	8.16891	11.625	14.7377	12.5512	14.847	21.0856
13211	3849.51	3849.06	3537.05	3792.63	3754.47	3704.15	4175.48	4176.65	3763.43	3782.49	4054.46
74091	104.855	128.234	99.0645	72.0582	80.9405	78.0584	83.4884	74.6708	50.2049	95.1954	84.3424
67792	0	0	0	0	0	0	1.05682	2.94753	0.965478	0	0
329271	0	0	0	0.912129	0	0	0	0	0	0	0
19734	36.1569	22.3901	32.6463	27.3639	53.6353	32.6756	33.8181	29.4753	54.0668	34.9341	46.1875
24014	953.338	923.082	995.148	890.238	991.766	1056.51	787.327	903.91	792.658	753.703	901.661
240816	14.4628	14.2482	13.5088	8.20916	4.87594	11.7995	19.0227	13.7551	11.5857	15.7203	9.03669
240817	1.20523	4.07092	7.88013	2.73639	0	3.63063	3.17045	5.89506	4.82739	2.62006	7.02853
433365	2.41046	0	0	0	0	0	0	0	0	0	0
240819	0	0	0	0	0	0	0	0	0	0	0
14645	9935.92	9246.09	8754.83	6586.49	7075.96	7658.8	20563.5	14285.7	13508	13069.7	13395.4
100861882	2.41046	4.07092	0	0	0	1.81531	5.28408	1.96502	0.965478	1.7467	3.01223
207678	0	0	0	0	0	0	0	0	0	0	0
78112	0	0	0	0	0	0	0	0	0	0	0
12290	71.1086	64.117	87.8072	52.9035	71.1887	66.2589	35.9317	34.3879	37.6537	57.6413	49.1997
15939	1320.93	1390.22	1476.96	1558.83	1694.88	1836.19	1387.6	1604.44	1729.17	1276.84	1436.83
15064	1412.53	1368.85	1437.56	1105.5	1180.95	1082.83	873.986	868.539	764.659	936.234	913.71
58244	1351.06	1387.17	1300.22	1421.1	1291.15	1320.64	1355.89	1437.41	1386.43	1399.98	1425.79
207792	268.767	250.362	303.948	311.036	332.539	271.389	342.408	349.774	393.915	364.188	310.26
100503411	0	0	1.12573	1.82426	0.975187	0	2.11363	0	1.93096	0	1.00408
19775	1805.44	1675.19	1831.57	1562.48	1673.42	1559.35	1834.63	1762.62	1398.98	1651.51	1738.06
433367	19.2837	43.7624	24.7661	18.2426	14.6278	6.35359	20.0795	10.8076	19.3096	27.9473	23.0938
72482	414.599	358.241	397.384	458.801	488.569	452.013	416.385	420.515	451.844	399.122	427.737
16872	0	0	0	0	0	0	0	0	0	0	0
100861926	1.20523	1.01773	3.3772	3.64852	0	3.63063	5.28408	2.94753	4.82739	6.11347	2.00815
104009	4502.74	4580.81	4357.71	3774.39	3543.83	3486.31	6098.88	4634.5	4946.15	5355.4	4558.51
74081	2475.54	2030.37	2138.89	1990.27	2195.15	2105.76	2440.19	2686.18	2236.05	2128.36	2628.67
208263	3129.98	3069.48	3226.35	3223.47	3425.83	3305.68	3404	3507.56	3259.45	3129.22	3554.43
240832	3748.27	3462.32	3582.08	3437.82	3591.61	3520.8	3340.59	3424.05	3416.83	3041.01	3269.27
329274	9.64185	4.07092	2.25147	4.56065	5.85112	7.26125	3.17045	3.93004	1.93096	0.873352	2.00815
214575	32.5412	38.6738	33.772	50.1671	60.4616	53.5517	38.0454	40.2829	44.412	38.4275	39.159
170484	3.61569	2.03546	10.1316	13.6819	17.5534	4.53828	3.17045	3.93004	8.6893	4.36676	8.03261
77352	37.3622	24.4255	34.8977	28.276	41.9331	35.3986	35.9317	14.7377	21.2405	28.8206	40.1631
20652	2913.04	2364.19	2597.07	3261.77	3042.58	3035.2	2971.76	2862.05	2133.71	2533.6	3213.04
11352	1486.05	1352.56	1451.07	1459.41	1477.41	1417.76	1575.71	1679.11	1454.01	1402.6	1563.35
30935	2183.88	2070.06	2122.01	2353.29	2146.39	2141.16	2545.87	2513.26	2340.32	2105.65	2254.15
100503836	6.02615	3.05319	0	0.912129	0	1.81531	2.11363	3.93004	3.86191	0.873352	2.00815
215015	2670.79	2384.54	2182.8	2747.33	2493.55	2613.14	2803.73	2844.37	2809.54	2605.21	2717.03
78255	835.225	778.564	770.002	695.043	680.681	725.217	578.078	637.649	561.908	607.853	603.45
72713	1.20523	0	0	1.82426	3.90075	4.53828	1.05682	1.96502	1.93096	4.36676	2.00815
73435	0	1.01773	1.12573	0.912129	1.95037	1.81531	1.05682	1.96502	4.82739	2.62006	1.00408
226525	2267.04	2137.23	2008.31	2066.89	2255.61	2168.39	2753	2927.88	2566.24	2103.91	2493.12
69953	658.056	768.387	625.908	714.197	735.291	730.663	709.123	811.554	881.482	665.495	691.809
226527	320.591	356.206	359.109	305.563	297.432	286.819	249.408	254.47	230.749	262.006	252.023
89867	254.304	345.011	296.068	305.563	304.258	327.664	266.317	273.138	303.16	420.083	340.382
100504090	8.43662	9.15958	14.6345	7.29703	10.7271	9.98422	10.5682	10.8076	22.206	10.4802	13.053
240843	2.41046	2.03546	6.7544	3.64852	7.8015	9.98422	10.5682	3.93004	4.82739	9.60688	9.03669
11899	9.64185	1.01773	5.62867	2.73639	2.92556	5.44594	3.17045	2.94753	5.79287	2.62006	5.02038
735253	0	0	0	0	0	0	0	0	0	0	0
23850	47.004	91.5958	66.4183	88.4765	93.618	93.4886	57.068	65.8282	64.687	138.863	89.3628
72025	0	0	0	0	0	0	0	0	0	0	0
26374	1284.78	1169.37	1236.06	1359.98	1406.22	1403.24	1436.21	1430.54	1485.87	1475.09	1472.98
100217414	7.23139	3.05319	1.12573	0.912129	2.92556	1.81531	1.05682	2.94753	4.82739	5.24011	0
21960	38.5674	28.4965	15.7603	34.6609	23.4045	10.8919	27.4772	15.7202	14.4822	26.2006	25.1019
67647	3287.87	3023.68	2837.97	2921.55	3083.54	3097.83	3098.58	2945.57	2779.61	2899.53	2775.27
75255	10.8471	9.15958	1.12573	4.56065	0	2.72297	3.17045	1.96502	5.79287	11.3536	1.00408
329278	336.259	334.833	345.6	376.709	282.804	286.819	366.715	361.564	380.398	340.607	332.349
64659	637.567	721.571	772.253	609.302	659.227	643.528	607.669	616.034	620.803	598.246	570.315
12301	971.416	981.093	1022.17	849.192	880.594	960.3	1144.53	1181.96	1489.73	1069.86	1305.3
29809	3786.84	3986.45	3532.55	3096.68	3156.68	3245.78	2960.14	2964.23	2600.03	2983.37	2974.07
100316784	2.41046	0	1.12573	0	0	0	0	0	0	0	0
620246	1.20523	0	0	1.82426	0	0	3.17045	3.93004	1.93096	6.11347	3.01223
620750	54.2354	69.2057	41.6521	59.2884	39.9827	60.813	67.6362	67.7932	86.893	51.5278	34.1386
381305	2151.34	2272.59	1928.38	1628.15	1938.67	1625.61	2166.47	2252.9	1995.64	1806.97	2103.54
11905	7.23139	0	4.50293	9.12129	0.975187	0.907656	8.45452	6.87757	14.4822	3.49341	4.01631
240869	222.968	165.89	191.375	186.074	235.02	186.977	195.511	233.838	145.787	186.897	209.852
14455	2095.9	2583	2282.99	2464.57	2403.84	2374.43	2024.86	2079.98	2557.55	2205.21	2261.18
100628588	0	0	0	0	0	0	0	0	0	0	0
100217446	6.02615	14.2482	5.62867	1.82426	4.87594	8.16891	2.11363	0	1.93096	3.49341	2.00815
226539	255.509	293.106	238.655	275.463	276.953	272.297	274.772	313.421	311.849	308.293	333.353
70454	95.2132	117.039	155.351	103.983	91.6676	111.642	97.227	92.356	85.9276	103.056	110.448
226541	888.255	868.124	815.031	896.623	935.205	875.888	910.975	949.105	882.447	947.587	897.644
73844	329.028	328.727	317.457	208.878	161.881	176.085	226.158	228.925	129.374	229.692	169.689
100502590	0	2.03546	2.25147	0	0	0	0	0.982511	0	0.873352	0
11758	30119.9	27575.4	24412.7	30334.7	27587.1	30360.2	46079.3	43710.9	44162.9	35500.9	45864.2
22164	1.20523	0	0	0	0	0.907656	0	0	0	0.873352	1.00408
240873	1.20523	5.08865	2.25147	0.912129	1.95037	0	1.05682	1.96502	0.965478	0	2.00815
14103	49.4145	38.6738	23.6404	31.0124	44.8586	34.4909	14.7954	32.4229	39.5846	19.2138	44.1794
226551	1358.3	1347.48	1343	1261.47	1332.11	1311.56	1188.92	1209.47	1045.61	1045.4	1197.86
75368	0	4.07092	0	0	0.975187	0	0	0.982511	0	0	0
67292	548.38	597.408	511.083	604.742	572.435	609.945	598.157	693.653	603.424	651.521	640.601
103967	354.338	353.153	333.217	369.412	422.256	447.475	252.579	315.386	274.196	282.966	273.109
72753	0	0	2.25147	0.912129	1.95037	5.44594	1.05682	0	1.93096	0	6.02446
474332	115.702	116.021	94.5616	116.753	116.047	111.642	86.6589	67.7932	76.2728	97.8155	85.3465
723821	0	0	0	0	0	0	0	0	0	0	0
387210	0	0	0	0	0	0	0	0	0	0	0
71449	297.692	246.291	254.416	309.212	283.78	285.004	250.465	230.89	243.301	235.805	253.027
53330	712.292	652.365	664.183	564.608	610.467	665.312	635.146	723.128	630.457	624.447	640.601
17926	1.20523	3.05319	7.88013	8.20916	9.75187	0.907656	0	0.982511	2.89643	4.36676	1.00408
100038657	0	0	0	0.912129	0	0	0	0	0	0	0
226562	6390.13	5566.99	6023.8	5848.57	6393.33	5728.22	6902.06	7341.32	6109.55	6143.16	6898
226564	94.008	77.3475	97.9388	105.807	116.047	102.565	88.7725	88.426	105.237	96.0688	110.448
14261	11630.5	12981.2	11179.7	11176.3	11640.8	12761.6	10974	13570.4	12050.1	10056.7	10396.2
55990	23688.8	23881.1	21651.2	23034.9	22598	25092.2	32242.4	30661.2	31157.9	26922	32383.5
226565	28.9255	24.4255	29.2691	6.38491	8.77669	4.53828	7.39771	9.82511	8.6893	25.3272	6.02446
14262	3007.05	3031.82	3116.03	2307.69	1733.88	1733.62	3758.04	2825.7	2200.32	2622.68	2783.3
78258	0	0	0	0	0	0	0	0	0	0	0
18933	488.119	576.036	538.101	339.312	376.422	353.986	275.829	252.505	250.059	393.009	276.121
98376	325.412	270.716	229.65	228.032	262.325	236.898	197.624	236.785	230.749	211.351	235.958
240879	0	3.05319	1.12573	0	0.975187	0.907656	1.05682	0.982511	0	0.873352	1.00408
16579	1140.15	1223.31	1158.38	1139.25	993.716	1102.8	1287.2	1152.48	1124.78	1245.4	1190.83
240880	794.247	741.926	753.116	809.971	853.289	745.186	734.487	761.446	743.418	710.036	771.131
381306	50.6197	46.8156	40.5264	46.5186	25.3549	71.7048	47.5567	46.178	48.2739	53.2745	43.1753
69962	94.008	111.95	127.208	136.819	110.196	134.333	117.307	112.989	111.995	102.182	128.522
20339	38.5674	35.6206	54.0352	32.8367	22.4293	23.5991	9.51134	17.6852	46.343	9.60688	21.0856
20343	1046.14	959.72	938.862	1040.74	1003.47	938.517	349.806	683.827	447.016	594.753	525.132
20344	141.012	169.961	215.015	194.284	149.204	184.254	104.625	103.164	163.166	149.343	192.783
100503816	3.61569	7.12412	0	0	0	0	1.05682	1.96502	1.93096	6.11347	0
14067	355.543	484.44	559.49	318.333	510.023	537.333	258.92	393.987	463.43	365.935	319.296
116914	171.143	215.759	174.489	166.008	198.938	173.362	208.193	215.17	193.096	221.832	239.974
74895	1364.32	1397.34	1497.23	933.108	788.927	832.321	1240.7	927.49	792.658	1239.29	969.938
66352	835.225	812.149	732.852	786.256	752.845	777.861	853.907	891.137	857.345	738.856	861.498
171567	394.111	404.039	424.402	367.588	309.134	316.772	362.488	357.634	296.402	372.048	352.431
11931	8763.23	7912.86	7791.2	6814.52	7012.57	7042.51	13611.8	9694.43	8633.31	9466.27	10223.5
56429	4544.93	5586.32	5373.13	4680.14	4403.95	4936.74	5256.6	4157	5108.35	6049.71	4346.65
433374	1.20523	1.01773	0	5.47278	3.90075	3.63063	0	0.982511	0.965478	2.62006	2.00815
16963	16.8732	28.4965	15.7603	19.1547	14.6278	14.5225	10.5682	12.7726	11.5857	15.7203	6.02446
69476	0	0	0	0	0	0	0	0	0	0	0
75857	0	0	0	0	0	0	0	0	0	0	0
83993	0	2.03546	0	4.56065	3.90075	4.53828	4.22726	0.982511	0.965478	1.7467	1.00408
108735	4168.89	3722.86	3539.31	4096.37	4036.3	3826.68	4712.34	4827.07	4726.98	3988.6	5111.75
226591	930.438	969.898	840.923	911.217	925.453	937.609	954.304	894.085	952.927	946.714	940.82
240888	38.5674	39.6915	46.1551	24.6275	50.7097	34.4909	20.0795	36.3529	25.1024	34.9341	32.1304
74106	1606.57	1631.42	1494.97	1703.86	1632.46	1568.43	1702.53	1731.18	1642.28	1600.86	1690.86
70456	780.99	729.713	705.835	776.222	731.39	797.83	784.157	632.737	677.766	687.328	777.155
271639	0	0	0	0	0	0	1.05682	0	0	0	0
68481	1023.24	949.543	996.274	1128.3	1048.33	1173.6	860.248	959.913	908.515	995.622	860.493
100503268	0	0	0	0	0	0	0	0	0	0	0
226594	2623.79	2439.5	2204.19	2252.05	2260.48	2418.9	2412.71	2865	2669.55	2512.64	2281.26
100503283	14.4628	13.2305	19.1375	13.6819	16.5782	16.3378	8.45452	11.7901	1.93096	8.73352	6.02446
433375	3074.54	2674.6	2956.18	3051.98	3089.39	3311.13	3183.13	2950.48	2809.54	2589.49	3063.44
12503	232.61	241.202	164.357	283.672	293.531	249.605	131.045	195.52	186.337	172.05	148.603
18986	1132.92	1035.03	994.023	894.799	1041.5	975.731	831.714	959.913	734.729	800.864	903.669
240892	6.02615	28.4965	31.5205	3.64852	9.75187	4.53828	9.51134	0	12.5512	8.73352	3.01223
59290	6.02615	1.01773	1.12573	0.912129	3.90075	0	1.05682	0.982511	0	3.49341	0
98558	0	0	0	17.3305	0	0	0	0	0	0	0
100039795	313.36	238.149	264.547	478.868	566.584	503.749	367.772	234.82	404.535	323.14	428.741
100503318	14.4628	10.1773	18.0117	10.0334	22.4293	18.1531	9.51134	11.7901	10.6203	11.3536	10.0408
27878	512.223	461.032	506.58	446.943	434.934	488.319	396.306	496.168	523.289	495.191	496.014
71592	818.352	679.844	549.358	882.941	845.487	808.722	916.259	918.647	912.377	824.445	1045.24
226601	0	0	0	0	0	0	0	0	0	0	0
226604	0	0	0	0.912129	0.975187	0	0	0	0	0	0
240894	0	0	0	0	0	0	0	0	0	0	0
100503962	18.0785	21.3723	18.0117	19.1547	17.5534	26.322	11.625	29.4753	23.1715	33.1874	20.0815
226610	115.702	126.199	112.573	168.744	184.31	184.254	343.465	366.476	441.224	278.599	375.525
80914	198.863	216.777	195.878	247.187	293.531	245.067	243.068	258.4	259.714	285.586	243.991
68944	2247.76	2385.56	2199.68	2254.78	2349.23	2417.09	2248.9	2313.81	2423.35	2296.04	2152.74
100862084	1.20523	1.01773	0	0	0	0	0	0	0	0	0
56752	1147.38	1180.57	1139.24	1310.73	1274.57	1355.13	1412.96	1352.92	1259.95	1199.99	1347.47
66447	858.124	998.394	830.791	870.171	888.396	842.305	918.373	845.942	876.654	857.632	724.943
240899	3.61569	5.08865	3.3772	7.29703	12.6774	11.7995	5.28408	1.96502	4.82739	5.24011	7.02853
100503977	0	0	0	0	0	0	0	0	0	0	0
20183	32.5412	28.4965	32.6463	27.3639	15.603	20.8761	4.22726	15.7202	4.82739	18.3404	13.053
110648	0	2.03546	0	2.73639	0	0	0	0	0	0	0
18514	4244.82	3925.39	3718.3	3810.88	3866.62	3811.25	3640.73	3694.24	3525.93	3668.08	3704.04
66977	49.4145	50.8865	69.7955	76.6189	70.2135	58.9977	81.3748	54.0381	56.9632	80.3484	73.2976
19737	83.1609	116.021	121.579	143.204	117.998	103.473	84.5452	63.8632	81.1002	55.8946	55.2242
100862094	0	0	0	0	0	0	0	0.982511	0	0	0
19736	372.416	358.241	305.074	354.818	418.355	397.553	354.033	362.546	295.436	343.228	333.353
78465	37.3622	17.3014	14.6345	8.20916	9.75187	14.5225	25.3636	10.8076	8.6893	34.9341	8.03261
15490	558.022	360.277	471.682	421.404	403.728	478.335	249.408	350.756	286.747	289.953	281.141
67303	15.668	11.195	12.3831	20.0668	13.6526	16.3378	14.7954	11.7901	9.65478	8.73352	11.0448
18214	4675.09	4716.16	4760.73	4349.03	4894.47	4732.52	4587.64	4837.88	5220.34	4933.57	5152.92
107652	1581.26	1375.97	1438.69	1476.74	1569.08	1532.12	1759.6	1732.17	1844.06	1566.79	1821.39
16589	779.784	572.982	595.513	669.503	805.505	750.632	824.316	863.627	656.525	705.669	874.551
545378	0	0	0	0	0	0	0	0.982511	0	0	0
622708	2.41046	0	0	0	2.92556	0.907656	4.22726	4.91255	3.86191	4.36676	4.01631
26904	183.195	184.209	357.983	211.614	249.648	233.268	222.988	177.834	153.511	159.824	224.913
665574	461.603	353.153	389.504	391.304	451.512	448.382	383.624	417.567	470.188	360.695	395.606
76925	3.61569	0	0	1.82426	0	0	0	0	0	0	0
70729	109.676	91.5958	100.19	127.698	127.75	120.718	110.966	119.866	127.443	95.1954	121.493
320078	508.607	570.947	601.142	388.567	393.976	370.324	386.794	342.896	403.57	586.893	373.516
226641	2774.44	2725.48	2734.41	2837.63	2816.34	2819.18	3158.82	3381.8	2812.44	2932.72	3071.47
80915	285.64	275.805	309.577	280.936	302.308	279.558	265.261	282.963	269.368	268.119	268.088
435653	7.23139	3.05319	2.25147	6.38491	4.87594	5.44594	5.28408	1.96502	5.79287	6.11347	7.02853
98752	261.535	255.45	154.225	207.053	196.013	227.822	84.5452	149.342	145.787	144.977	121.493
14130	464.014	456.961	704.709	573.729	424.206	453.828	485.078	433.287	625.63	472.484	676.748
246256	198.863	211.688	490.82	275.463	232.095	196.961	189.17	145.412	167.028	159.824	215.876
14131	699.034	578.071	939.987	752.507	648.5	676.204	733.43	673.02	744.384	704.795	888.608
75472	1066.63	1190.75	1171.89	816.356	626.07	648.067	849.68	630.772	565.77	786.891	538.185
66052	2215.21	2356.05	2207.56	2179.08	2162.97	2160.22	2182.32	2172.33	2203.22	2225.3	2014.18
17528	124.139	73.2766	77.6756	43.7822	65.3376	50.8288	64.4657	61.8982	42.481	61.1347	49.1997
66425	3691.62	3499.98	3516.79	1925.51	1767.04	1741.79	1717.32	1155.43	1133.47	2230.54	1107.5
12355	0	2.03546	2.25147	0	0	0	0	0	0	0	0
641376	790.632	862.018	812.78	873.82	833.785	864.996	808.464	791.904	866.034	882.959	881.579
11807	3.61569	1.01773	9.00587	3.64852	0.975187	9.07656	3.17045	3.93004	6.75835	6.11347	5.02038
14127	1108.81	1067.6	2765.93	1266.04	1105.86	1179.95	862.361	861.662	892.102	922.26	1018.13
226646	2562.32	2882.21	2681.5	2802.06	2689.57	2923.56	2862.91	2732.36	3117.53	2848.88	2766.23
240913	14.4628	7.12412	15.7603	36.4852	33.1564	20.8761	36.9885	24.5628	55.9977	42.7943	61.2487
57370	982.263	1061.49	987.268	1032.53	1055.15	1119.14	1099.09	1041.46	1285.05	1148.46	1118.54
19044	995.521	1243.67	1169.64	1052.6	1161.45	1121.86	847.566	977.598	996.374	1122.26	925.758
30941	756.885	811.132	831.917	866.523	899.123	894.041	982.838	915.7	979.96	1033.18	983.995
66155	1257.06	1403.45	1331.74	1277.89	1283.35	1329.72	1161.44	1205.54	1301.46	1237.54	1189.83
100862110	1.20523	2.03546	0	3.64852	3.90075	2.72297	1.05682	2.94753	0.965478	0.873352	0
100504072	45.7988	46.8156	33.772	34.6609	37.0571	19.0608	36.9885	44.213	40.5501	39.3009	52.212
21945	724.344	792.812	812.78	768.013	725.539	804.184	920.486	910.787	1034.03	831.432	858.485
27045	740.012	844.717	776.756	851.017	783.075	838.674	904.634	957.948	877.62	949.334	992.027
18637	679.75	762.28	774.505	746.122	763.572	776.954	738.714	730.005	805.209	726.629	706.87
68874	85.5714	89.5603	75.4241	44.6943	57.5361	43.5675	46.4999	23.5803	25.1024	58.5146	30.1223
71740	744.833	570.947	677.692	680.449	645.574	609.037	634.089	668.107	519.427	631.434	563.287
226652	1188.36	1268.09	2091.61	1338.09	1382.82	1383.27	935.282	974.651	1006.03	1021.82	1253.09
22278	1419.76	1487.92	1494.97	1591.67	1469.61	1425.02	1352.72	1559.24	1574.7	1378.15	1519.17
226654	150.654	190.316	209.386	131.347	110.196	106.196	131.045	122.814	132.271	143.23	117.477
16456	6167.17	6356.75	5669.19	6458.79	6273.38	6521.51	6369.43	6896.24	6982.34	5930.94	6345.76
56009	77.1348	90.578	104.693	117.665	87.7669	103.473	88.7725	94.321	113.926	106.549	100.408
16429	0	0	1.12573	0	0	0	0	0	0	2.62006	3.01223
18106	232.61	245.273	412.018	332.015	267.201	297.711	160.636	175.869	175.717	199.998	232.946
17085	202.479	212.706	324.211	258.133	248.673	213.299	102.511	197.485	178.613	190.391	195.795
75345	321.797	278.858	466.054	358.467	288.655	264.128	277.942	252.505	308.953	275.979	366.488
12506	545.97	477.316	777.882	592.884	467.115	489.227	303.306	360.581	392.95	320.52	398.618
100041098	130.165	111.95	123.831	169.656	150.179	154.302	151.125	136.569	167.993	151.09	144.587
27218	75.9296	101.773	151.974	92.1251	101.419	77.1508	61.2953	85.4784	103.306	78.6017	93.3791
12523	744.833	726.66	915.221	719.67	899.123	802.368	536.862	546.276	541.633	642.787	624.536
100038548	47.004	42.7447	52.9095	44.6943	51.6849	42.6598	42.2726	34.3879	25.1024	40.1742	52.212
100862186	0	0	0	0	0.975187	0	0	0	0	0	0
30925	133.781	111.95	110.322	114.016	127.75	122.534	62.3521	83.5134	66.618	68.9948	92.375
93840	153.064	123.145	136.214	136.819	168.707	126.164	183.886	115.936	111.03	131.876	96.3913
18071	0	0	0	0	0	0	0	0	0	1.7467	0
59287	3236.05	2973.81	3168.94	3227.11	3304.91	3228.53	2987.62	3368.05	3168.7	2969.4	2887.72
12847	8637.89	8490.93	8202.09	8805.7	8614.8	9052.96	9264.04	10031.4	9597.82	9188.54	9881.12
100504176	1.20523	3.05319	2.25147	1.82426	0.975187	1.81531	1.05682	3.93004	2.89643	0.873352	2.00815
19298	2128.44	1998.82	1967.78	2062.32	2001.08	1988.68	1937.14	2071.13	2081.57	1938.84	1842.48
98193	4612.42	4516.69	4263.15	4463.96	4550.22	4510.14	4406.92	4500.88	4552.23	4273.31	4313.51
18611	6287.69	6426.97	6793.8	6693.21	6797.06	7003.48	7278.29	7907.25	9197.15	7367.6	7434.18
12372	65.0825	50.8865	32.6463	16.4183	37.0571	34.4909	15.8522	26.5278	28.9643	57.6413	31.1264
27222	2.41046	3.05319	3.3772	0.912129	0	2.72297	6.34089	0	0.965478	0	2.00815
98660	3381.88	3905.03	3175.69	2925.2	2792.94	3235.79	3637.56	4519.55	4183.42	4194.71	3828.54
140559	776.169	673.738	857.809	732.44	786.001	713.418	825.373	691.687	672.938	809.598	715.906
16524	1.20523	3.05319	0	3.64852	2.92556	0.907656	1.05682	1.96502	2.89643	1.7467	4.01631
16513	22.8994	14.2482	23.6404	19.1547	11.7022	14.5225	10.5682	18.6677	12.5512	25.3272	13.053
67556	1081.09	1100.17	1094.21	999.694	1123.42	937.609	1007.15	1005.11	948.1	1034.92	961.905
100862199	16.8732	20.3546	9.00587	18.2426	20.4789	18.1531	19.0227	13.7551	16.4131	22.7072	14.0571
98365	241.046	230.007	1131.36	263.605	248.673	246.883	203.965	168.009	214.336	193.011	206.84
93842	143.422	199.475	339.972	180.602	145.303	172.455	195.511	157.202	199.854	247.159	193.787
21346	13460	12646.3	13237.5	13126.5	13108.5	13723.8	15555.3	14687.6	16050.1	15850.5	14709.7
71870	696.624	734.802	719.344	512.617	444.685	435.675	647.828	583.611	531.979	851.519	555.254
71319	16.8732	16.2837	12.3831	16.4183	15.603	9.07656	24.3068	9.82511	21.2405	27.9473	25.1019
240916	4.82092	6.10639	2.25147	0.912129	2.92556	7.26125	0	1.96502	0.965478	2.62006	6.02446
74748	83.1609	75.3121	100.19	93.0372	44.8586	67.1666	43.3294	58.9506	69.5144	56.7679	65.265
677296	1.20523	0	0	0.912129	0.975187	0	0	0	0	0	0
68440	338.67	365.365	305.074	373.973	346.192	382.123	450.203	387.109	391.019	432.309	451.834
100040320	4.82092	10.1773	5.62867	3.64852	13.6526	0.907656	5.28408	7.86009	5.79287	3.49341	2.00815
12944	0	1.01773	0	1.82426	2.92556	0	0	0	0	0	1.00408
20219	0	0	0	0	0	0	0	0	0	0	0
18313	0	0	0	0	0	0	0	0	0	0	0
258759	0	0	0	0	0	0	0	0	0	0	0
258758	0	0	0	0	0	0	0	0	0	0	0
258880	0	0	0	0	0	0	0	0	0	0	0
258881	0	0	0	0	0	0	0	0	0	0	0
14125	10.8471	7.12412	4.50293	6.38491	1.95037	4.53828	4.22726	0.982511	0.965478	1.7467	0
258645	0	0	0	0	0	0	0	0	0	0	0
100504232	0	0	0	0	0	0	0	0	0	0	0
13349	6.02615	5.08865	23.6404	5.47278	17.5534	9.98422	5.28408	7.86009	10.6203	16.5937	18.0734
94332	37.3622	31.5497	37.1492	19.1547	28.2804	16.3378	32.7613	15.7202	31.8608	49.7811	35.1427
383619	249.483	253.415	282.559	249.011	246.722	235.083	152.181	159.167	139.994	188.644	193.787
240921	228.994	257.486	194.752	303.739	214.541	314.957	135.272	245.628	203.716	149.343	203.828
545384	28.9255	30.5319	28.1433	31.0124	23.4045	29.9527	15.8522	22.5977	11.5857	31.4407	8.03261
623121	172.348	168.943	151.974	207.053	152.129	182.439	126.818	201.415	126.478	109.169	176.717
236312	621.899	747.014	568.495	678.624	591.939	620.837	282.17	545.293	415.156	383.402	434.765
100033459	1022.04	1019.77	887.078	1175.73	1009.32	1194.48	831.714	1228.14	941.341	937.981	1150.67
100504251	0	0	0	0	0	0	0	0	0	0	0
226691	268.767	326.692	443.539	292.794	271.102	367.601	280.056	259.383	251.024	295.193	365.484
15951	148.243	200.493	281.433	295.53	169.683	229.637	92.9998	128.709	104.272	119.649	137.558
100504287	278.408	314.479	262.296	256.308	243.797	270.482	144.784	160.149	112.961	187.771	141.575
666028	0	1.01773	0	0	0.975187	0	0	0	0	0	0
100040462	1330.58	1654.83	1345.25	1548.8	1510.57	1523.95	998.691	1411.87	1148.92	1277.71	1140.63
381308	83.1609	119.075	118.202	138.644	107.271	108.011	62.3521	86.4609	76.2728	80.3484	113.461
15950	1588.49	1873.64	1463.45	1398.29	1531.04	1675.53	1070.55	1392.22	1042.72	1242.78	1298.27
26388	0	0	0	0	0	0	0	0	0	0.873352	1.00408
226695	137.396	122.128	173.363	120.401	88.742	105.288	137.386	104.146	149.649	131.876	145.591
258712	0	2.03546	0	4.56065	0.975187	1.81531	4.22726	0	1.93096	2.62006	7.02853
258711	0	0	0	0	0	0	0	0	0	0	0
258713	0	0	0	0	0	0	0	0	0	0	0
258717	0	0	0	0	0	0	0	0	0	0	0
259162	0	0	0	0	0	0	0	0	0	0	0
404222	0	0	0	0	0	0	0	0	0	0	0
258716	0	0	0	0	0	0	0	0	0	0	0
258715	0	0	0	0	0	0	0	0	0	0	0
258302	0	0	0	0	0	0	0	0	0	0	0
20739	36.1569	81.4185	111.448	35.573	65.3376	49.0134	34.8749	47.1605	104.272	42.7943	48.1957
258710	0	0	0	0	0	0	0	0	0	0	0
66289	0	0	0	0	0	0	0	0	0	0	0
258238	0	0	0	0	0	0	0	0	0	0	0
258709	0	0	0	0	0	0	0	0	0	0	0
258756	0	0	0	0	0	0	0	0	0	0	0
546747	0	0	0	0	0	0	0	0	0	0	0
54418	36.1569	37.656	12.3831	12.7698	13.6526	18.1531	32.7613	11.7901	19.3096	9.60688	24.0978
23893	2323.69	2240.03	2093.86	2147.15	1998.16	2136.62	1560.92	1851.05	1770.69	1811.33	1834.45
24012	3.61569	2.03546	4.50293	2.73639	0.975187	1.81531	2.11363	0.982511	3.86191	5.24011	1.00408
14194	1075.07	1223.31	1201.16	1179.38	1061.98	1083.74	1200.54	1180.98	1226.16	1201.73	1153.68
98256	212.121	191.333	193.626	183.338	220.392	197.869	114.136	149.342	163.166	172.05	208.848
13603	49.4145	46.8156	34.8977	49.255	44.8586	42.6598	51.784	57.9681	44.412	55.8946	54.2201
12663	507.402	488.511	434.533	434.174	419.331	432.952	373.056	461.78	343.71	398.249	509.067
75820	0	1.01773	1.12573	0.912129	1.95037	0	0	0	0	0	0
26909	44.5935	29.5142	52.9095	34.6609	35.1067	23.5991	42.2726	26.5278	19.3096	32.314	24.0978
319455	3.61569	5.08865	5.62867	2.73639	2.92556	0	5.28408	2.94753	5.79287	5.24011	2.00815
545389	1247.41	1517.44	1506.23	1387.35	1415.97	1488.56	1425.64	1658.48	1571.8	1475.97	1642.67
723921	0	1.01773	0	0.912129	0	0	0	0.982511	0	0	0
76816	470.04	513.954	560.615	489.813	476.867	475.612	514.669	555.119	563.839	527.505	544.209
15365	113.292	110.933	140.717	120.401	138.477	115.272	101.454	72.7058	162.2	120.523	123.501
23797	3026.34	2887.3	2711.89	3284.58	3190.81	3030.66	3565.69	3634.31	3322.21	3115.25	3536.36
30928	1689.73	1588.68	1650.33	1401.03	1472.53	1403.24	1457.35	1437.41	1453.04	1358.94	1426.79
75589	0	0	0	0	3.90075	0	1.05682	0.982511	0	0.873352	0
69428	14.4628	8.14185	5.62867	0.912129	0	7.26125	3.17045	0	0	6.11347	10.0408
11566	2251.37	2424.23	2230.08	2200.97	2131.76	2201.07	1875.85	1897.23	1734.96	1899.54	1975.02
631584	2.41046	7.12412	5.62867	12.7698	1.95037	9.07656	5.28408	8.8426	7.72383	10.4802	7.02853
545391	42.1831	45.7979	29.2691	36.4852	64.3624	36.3063	39.1022	37.3354	31.8608	35.8075	34.1386
78825	693.008	657.454	672.063	662.206	671.904	687.096	738.714	682.845	571.563	600.866	677.752
791357	27.7203	11.195	18.0117	17.3305	16.5782	24.5067	22.1931	15.7202	27.0334	23.5805	16.0652
75164	0	0	0	0	0	0	0	0	2.89643	0	0
666295	213.326	329.745	297.194	217.087	184.31	228.729	196.568	164.079	175.717	179.911	147.599
320110	15.668	10.1773	18.0117	11.8577	12.6774	2.72297	10.5682	13.7551	19.3096	13.1003	12.0489
66359	359.159	436.607	387.252	338.4	355.943	375.77	266.317	292.788	251.99	305.673	318.292
51810	7842.44	8653.77	8196.47	7759.48	8081.38	7912.95	7755.97	7631.16	7780.79	7633.1	7728.38
68226	286.845	273.77	262.296	186.987	184.31	235.991	212.42	229.907	174.752	212.225	215.876
269152	498.966	442.713	454.796	402.249	372.522	367.601	374.113	388.092	226.887	330.127	234.954
69726	401.342	352.135	357.983	285.496	264.276	302.25	287.454	294.753	283.851	244.539	287.166
15278	394.111	358.241	403.013	345.697	457.363	437.49	385.738	406.759	370.744	414.842	404.643
226744	1494.49	1346.46	1540	1613.56	1551.52	1581.14	1919.18	1771.47	1713.72	1703.91	1696.89
109232	613.463	645.241	636.039	536.332	605.591	648.974	549.544	517.783	479.843	537.112	522.12
226747	2552.68	2174.89	2150.15	2193.67	2348.25	2372.61	2500.43	2709.76	2430.11	2332.72	2674.86
100503705	0	0	0	0	0	0	0	0	0	1.7467	0
226751	4424.4	3761.53	3717.17	3973.24	4178.68	3980.07	4926.87	4847.71	4274.17	4209.56	4606.7
67426	351.927	574	533.598	301.003	333.514	255.959	305.42	272.155	263.576	310.913	300.219
19165	743.628	689.004	865.689	701.427	750.894	758.801	768.305	712.32	745.349	751.956	754.061
277333	183.195	141.465	164.357	135.907	142.377	133.425	155.352	166.044	160.269	171.177	147.599
320404	6420.27	5118.17	5507.09	6615.67	6562.04	6182.95	5694.12	7557.47	6149.13	5984.21	5941.12
381310	130.165	77.3475	113.699	78.4431	75.0894	73.5202	58.1248	34.3879	54.0668	61.1347	52.212
11545	1561.98	1405.49	1470.21	1678.32	1552.5	1477.66	1412.96	1459.03	1481.04	1435.79	1405.71
72568	142.217	165.89	142.968	155.062	149.204	110.734	196.568	167.027	163.166	139.736	177.722
27217	0	0	0	0	0	0	0	0	0	0	0
170760	1383.61	1442.12	1392.53	1355.42	1330.16	1360.58	1458.41	1563.17	1457.87	1481.21	1440.85
100504581	12.0523	17.3014	22.5147	10.9456	20.4789	15.4302	29.5908	7.86009	23.1715	11.3536	14.0571
15078	6064.72	6515.51	6324.37	6317.41	6159.28	6121.23	5860.04	5527.6	6041	6123.95	5792.52
208768	731.575	757.192	803.774	700.515	736.266	734.294	759.85	757.516	750.177	683.835	772.135
100504598	4.82092	4.07092	7.88013	14.5941	5.85112	20.8761	14.7954	5.89506	5.79287	1.7467	10.0408
320202	0	0	0	0	0	0.907656	0	0.982511	0	0	0
100862334	6.02615	1.01773	1.12573	1.82426	0.975187	0	1.05682	0.982511	2.89643	3.49341	2.00815
69051	644.799	621.834	540.352	661.294	670.929	640.805	693.271	628.807	727.971	795.624	673.735
13590	78.34	82.4362	110.322	81.1795	96.5435	103.473	64.4657	45.1955	85.9276	55.8946	45.1834
208795	2551.47	2447.64	2516.01	2560.35	2447.72	2349.01	2586.03	2700.92	2492.86	2488.18	2521.24
13849	6952.98	7277.79	7077.49	6549.09	6504.5	6640.41	7230.73	7216.54	7056.68	6816.52	6754.42
619326	0	0	1.12573	0.912129	0	0	0	0	0	0	0
67459	732.78	687.986	715.966	694.13	728.465	747.001	750.339	805.659	717.35	782.524	797.237
98417	958.159	949.543	936.61	910.305	943.006	886.78	1142.42	1114.17	1162.44	1109.16	1071.35
226757	4385.84	4279.56	4337.45	3912.12	4521.94	4301.38	4135.32	4409.51	3806.88	3767.64	4013.29
329307	38.5674	58.0107	43.9036	49.255	54.6105	50.8288	44.3862	43.2305	68.549	71.6149	49.1997
72978	3.61569	7.12412	4.50293	6.38491	0.975187	0.907656	2.11363	7.86009	5.79287	2.62006	3.01223
403180	329.028	298.195	316.331	137.732	130.675	112.549	156.409	126.744	105.237	275.979	150.611
240960	7.23139	5.08865	7.88013	1.82426	4.87594	6.35359	6.34089	1.96502	0	2.62006	1.00408
98386	2047.69	1842.09	1653.7	1889.02	1801.17	1696.41	1872.68	2120.26	1993.71	1768.54	1979.03
433384	0	1.01773	1.12573	7.29703	0.975187	12.7072	8.45452	1.96502	0	1.7467	4.01631
13800	1364.32	1270.13	1406.04	1181.21	1119.52	1085.56	1546.12	1290.04	1090.02	1467.23	1375.58
27058	1148.59	1066.58	1098.72	1184.86	1228.74	1197.2	1142.42	982.511	1126.71	1082.08	1035.2
625823	0	0	0	0	0	0	0	0	0	0	0
13244	2905.81	2948.37	2836.85	3059.28	3287.36	3391	3044.69	3199.05	3060.57	2834.9	3007.21
67330	0	1.01773	12.3831	1.82426	2.92556	1.81531	2.11363	1.96502	0.965478	1.7467	1.00408
67948	1056.99	1061.49	1116.73	1118.27	1066.85	1079.2	1210.05	1217.33	1110.3	1145.84	1166.74
209456	3839.87	3829.72	3609.1	4538.76	4085.06	4184.3	3319.46	3794.46	3123.32	3446.25	3385.75
12334	7108.45	6927.69	6367.15	7023.4	7703.98	7642.47	9342.25	8775.79	8547.38	8318.68	7968.35
170725	31.336	21.3723	25.8919	21.8911	15.603	19.9684	12.6818	17.6852	22.206	15.7203	19.0775
433386	0	0	0	0	0	0	0	0	0	0	0
96935	388.084	316.514	321.96	375.797	368.621	348.54	311.761	337.984	278.058	322.267	268.088
53791	424.241	398.951	332.091	537.244	470.04	469.258	469.226	338.966	332.125	420.083	420.708
68897	407.368	368.419	435.659	396.776	394.951	398.461	319.158	333.071	344.676	350.214	323.313
71678	1751.2	1840.06	1696.48	1836.12	1827.5	1820.76	1919.18	1984.67	1867.23	1835.79	1957.95
108909	1325.75	1471.64	1418.42	1353.6	1319.43	1401.42	1437.27	1596.58	1503.25	1446.27	1628.61
338366	2985.36	2753.98	3104.77	2810.27	2694.44	2898.15	3103.87	3169.58	2813.4	2861.98	3036.33
21339	472.451	538.38	451.419	456.977	486.618	454.736	426.953	513.853	510.738	518.771	471.916
78772	6.02615	11.195	9.00587	8.20916	2.92556	6.35359	6.34089	4.91255	15.4477	6.98682	5.02038
73363	4.82092	6.10639	13.5088	4.56065	4.87594	5.44594	8.45452	3.93004	3.86191	3.49341	2.00815
63953	230.199	189.298	185.746	194.284	216.492	198.777	174.375	239.733	167.993	211.351	220.897
73590	0	0	2.25147	0	0	0	0	0	0	0	0
74971	0	0	0	0	0	0	0	0	0	0	0
15284	410.984	412.181	472.808	589.236	619.244	578.177	395.249	520.731	439.293	414.842	422.716
66112	13.2575	10.1773	16.886	10.9456	22.4293	16.3378	13.7386	18.6677	10.6203	14.847	12.0489
67247	1754.82	1854.31	1715.62	1749.46	1709.5	1802.61	1642.29	1787.19	1785.17	1620.07	1562.34
100316821	0	0	0	0	0	0	0	0	0	0	0
226777	2902.2	2976.86	2588.06	2752.81	2706.14	2786.5	2304.91	2786.4	3042.22	2296.92	2242.1
226778	237.431	188.28	192.5	173.305	203.814	184.254	198.681	206.327	233.646	264.626	225.917
98732	1449.89	1566.29	1494.97	1537.85	1550.55	1607.46	1591.56	1620.16	1637.45	1492.56	1656.73
100217449	0	1.01773	0	0	0	1.81531	1.05682	0	0	0	0
381314	2016.35	1988.65	1832.69	2120.7	1987.43	2063.1	1778.62	1903.12	1734.96	1728.36	1683.84
387189	0	0	0	0	0	0	0	0	0	0	0
387211	0	0	0	0	0	0	0	0	0	0	0
23827	926.823	839.628	892.707	822.741	755.77	824.152	1049.42	1020.83	1026.3	960.688	1021.15
107508	2678.02	2475.12	2580.18	2887.8	2769.53	2685.76	3029.89	3075.26	2993.95	2691.67	2971.06
319562	0	0	0	0	0	0	0	0	0	0	0
100039138	0	0	0	0	0	0	1.05682	0	0	0	0
226781	0	1.01773	4.50293	0.912129	0.975187	0	0	0	0	0	0
114668	0	0	0	0	0	0	0	0	0	0	0
226791	139.807	146.553	144.094	187.899	120.923	138.871	135.272	117.901	90.755	137.116	125.51
21808	1099.17	1005.52	1015.41	1317.11	1432.55	1379.64	770.418	743.761	651.698	875.099	658.674
67223	237.431	259.521	233.027	255.396	317.911	304.065	215.59	207.31	248.128	226.198	206.84
110957	4.82092	1.01773	0	0	0	0	0	0	0	0	0
74717	201.274	213.723	201.506	133.171	112.147	105.288	145.841	135.586	107.168	172.05	126.514
69308	0	0	0	0	0	0	0	0	0	0	0
67769	589.358	594.355	569.621	564.608	612.418	619.022	623.521	560.031	571.563	563.312	622.527
100862400	43.3883	30.5319	48.4065	39.2216	42.9082	36.3063	59.1817	42.248	30.8953	62.008	61.2487
26381	143.422	133.323	190.249	71.1461	86.7917	58.9977	76.0907	94.321	49.2394	89.9553	68.2772
320272	0	0	0	0	0	0	0	0	0	0	0
22283	0	1.01773	1.12573	1.82426	2.92556	1.81531	4.22726	1.96502	2.89643	2.62006	2.00815
226823	819.557	795.866	641.668	834.598	811.356	795.107	865.532	862.644	881.482	852.392	870.534
16526	1134.12	1035.03	1125.73	1083.61	870.842	1037.45	1285.09	1223.23	865.069	1269.85	1104.48
100042424	220.557	219.83	291.565	228.944	204.789	210.576	242.011	211.24	295.436	245.412	222.905
100039307	48.2092	74.2944	36.0235	46.5186	39.0075	39.0292	66.5794	66.8107	62.7561	80.3484	51.2079
108000	147.038	105.844	208.261	204.317	180.41	163.378	184.943	131.656	120.685	158.95	184.75
19250	3504.81	3184.48	3054.11	3733.35	4078.23	3842.11	4359.36	4554.92	4537.75	3798.21	4304.48
226830	418.215	486.475	471.682	452.416	486.618	452.013	486.135	440.165	499.152	501.304	453.843
19130	47.004	68.188	56.2867	56.552	48.7594	37.2139	56.0112	50.108	46.343	47.161	55.2242
100504619	1.20523	1.01773	0	0	0	0.907656	0	0	0.965478	0.873352	0
320119	626.72	626.922	621.405	656.733	633.872	678.019	710.18	728.04	771.417	668.115	678.756
52477	1554.75	1586.64	1512.99	1594.4	1592.48	1560.26	1557.75	1715.46	1617.18	1526.62	1537.24
226841	9.64185	17.3014	22.5147	5.47278	17.5534	12.7072	11.625	1.96502	3.86191	11.3536	4.01631
226844	558.022	556.699	561.741	446.031	516.849	472.889	513.612	450.972	425.776	370.301	453.843
100125339	0	2.03546	1.12573	0	0.975187	0.907656	0	0	0.965478	0.873352	0
75558	0	0	0	0	0	0	0	0	0	0	0
68972	257.919	303.284	302.822	234.417	288.655	254.144	256.806	253.488	297.367	259.386	224.913
381318	42.1831	43.7624	69.7955	58.3763	60.4616	54.4594	34.8749	41.2654	44.412	46.2877	63.2568
381319	60.2615	48.8511	112.573	48.3429	42.9082	37.2139	34.8749	31.4403	39.5846	29.694	42.1712
619288	0	0	0	0	0	0	0	0	0	0	0
11910	189.221	169.961	397.384	368.5	199.913	325.849	266.317	436.235	263.576	296.066	438.781
100504360	74.7243	61.0639	83.3043	71.1461	74.1142	83.5044	83.4884	61.8982	59.8597	49.7811	51.2079
100861628	2.41046	8.14185	2.25147	6.38491	2.92556	6.35359	3.17045	0.982511	3.86191	0.873352	5.02038
66208	1052.17	1141.89	972.634	1048.95	1022.97	1148.19	942.679	939.28	1097.75	1037.54	834.387
66950	343.491	405.057	350.103	400.425	372.522	381.216	387.851	397.917	482.739	415.716	424.724
226849	5288.55	5263.7	4558.09	5160.83	5406.44	5299.81	5146.69	5521.71	5475.23	4883.79	5384.86
100504379	9.64185	0	7.88013	8.20916	2.92556	2.72297	5.28408	5.89506	5.79287	3.49341	6.02446
76843	65.0825	72.2589	97.9388	91.2129	63.3872	66.2589	47.5567	47.1605	54.0668	56.7679	37.1508
77065	601.41	546.521	577.501	653.997	647.524	697.988	559.055	598.349	547.426	620.08	589.393
226856	3508.43	3284.22	3389.58	2802.06	2643.73	2773.8	2741.38	3096.87	2563.34	2910.01	2870.65
18005	667.698	601.479	687.823	455.153	395.926	428.414	476.624	281.981	279.023	502.178	369.5
98736	45.7988	42.7447	42.7779	26.4518	50.7097	34.4909	35.9317	38.3179	22.206	47.161	33.1345
22782	1806.64	1941.83	1830.44	1467.62	1679.27	1582.04	1758.54	1905.09	1988.89	1352.82	1564.35
74023	242.251	220.848	193.626	163.271	155.055	159.748	153.238	150.324	139.029	151.963	175.713
22033	518.249	503.777	532.472	544.541	552.931	597.238	526.294	621.929	667.145	548.465	581.36
100628582	2.41046	9.15958	4.50293	2.73639	3.90075	5.44594	4.22726	1.96502	3.86191	1.7467	8.03261
100042625	262.74	299.213	280.308	304.651	256.474	273.205	227.215	253.488	285.782	280.346	233.95
214742	378.443	315.497	307.325	394.04	350.092	327.664	384.681	426.41	363.985	342.354	367.492
100038712	89.1871	93.6312	101.316	98.51	92.6428	102.565	102.511	96.286	83.0311	115.283	136.554
16510	321.797	301.248	307.325	282.76	368.621	299.527	309.647	425.427	438.327	346.721	509.067
226861	39.7726	38.6738	48.4065	43.7822	42.9082	42.6598	32.7613	30.4578	32.8263	51.5278	26.106
320952	0	0	0	0	0	0	0	0	1.93096	0.873352	0
73455	0	0	0	0	0	0	0	0	0	0	0
214791	113.292	149.606	145.22	153.238	133.601	132.518	164.863	119.866	141.925	144.977	137.558
100503471	4.82092	9.15958	11.2573	11.8577	15.603	17.2455	10.5682	4.91255	6.75835	10.4802	8.03261
329324	15.668	13.2305	11.2573	10.0334	13.6526	12.7072	15.8522	20.6327	12.5512	11.3536	13.053
215193	342.286	343.993	353.48	373.061	354.968	400.276	354.033	438.2	407.432	363.315	420.708
54139	953.338	770.422	820.66	948.615	899.123	876.796	986.009	901.945	812.933	923.134	957.889
319266	175.964	140.447	133.962	146.853	147.253	148.856	119.42	154.254	113.926	114.409	135.55
215243	335.054	304.302	369.241	309.212	334.489	348.54	157.465	217.135	267.437	239.299	230.938
15483	6303.36	7084.42	6297.35	8018.53	7583.06	8070.88	7104.97	7976.02	9460.72	7603.41	7758.5
14373	1299.24	1424.82	1240.56	1869.87	1848.96	2221.04	1033.57	1457.06	1997.57	1724	1426.79
100503531	7.23139	10.1773	21.3889	12.7698	18.5286	16.3378	13.7386	13.7551	12.5512	8.73352	14.0571
16780	3103.47	2885.27	3045.11	4110.05	4086.03	4054.5	3876.4	3382.78	3588.68	3668.95	3509.25
215303	1.20523	0	2.25147	0	4.87594	0	0	2.94753	0.965478	5.24011	0
387201	0	0	0	0	0	0	0	0	0	0	0
74942	1.20523	0	0	0	0	0	0	0	0	0	0
18845	1746.38	1545.93	1520.87	1980.23	1912.34	1813.5	2889.33	2868.93	3202.49	2127.49	2530.27
100628615	0	0	0	0	0	0	0	0	0	0	0
12490	5746.54	6373.03	5836.93	5745.5	6373.82	6102.17	5130.84	5290.82	6205.13	5542.29	4763.34
320400	7.23139	6.10639	4.50293	5.47278	18.5286	9.07656	12.6818	11.7901	12.5512	19.2138	8.03261
320977	275.998	270.716	195.878	198.844	181.385	240.529	251.522	163.097	244.266	175.544	188.766
723963	0	0	0	0	0	0	0	0	0	0	0
387224	0	0	0	0	0	0	0	0	0	0	0
17221	50.6197	49.8688	42.7779	33.7488	50.7097	49.0134	45.4431	45.1955	44.412	28.8206	60.2446
12946	1913.91	1791.21	1702.11	1960.17	1805.07	1774.47	1896.98	2059.34	1874.96	1805.22	1848.5
12902	224.173	199.475	133.962	132.259	181.385	156.117	40.159	117.901	60.8251	102.182	95.3873
215728	0	0	0	0	0	0	0	0	0	0	0
619314	0	0	0	0	0	0	0	0	0	0	0
670558	28.9255	40.7092	27.0176	33.7488	37.0571	55.367	47.5567	70.7408	49.2394	34.0607	65.265
76142	1966.94	1639.56	1685.22	1820.61	1930.87	2241	1964.62	1773.43	1509.04	1668.1	1703.92
70337	168.732	198.458	178.992	231.681	207.715	197.869	225.102	260.365	210.474	164.19	259.052
213783	1030.47	1018.75	1046.93	1266.04	1493.99	1189.94	1044.13	1221.26	1037.89	1095.18	1120.55
270685	244.662	251.38	272.427	170.568	159.931	196.054	123.647	144.429	200.819	119.649	164.669
83397	5186.11	5055.07	5349.49	5148.06	5475.68	5273.48	4988.17	6265.47	5698.25	5578.98	5120.79
381990	468.835	463.068	434.533	479.78	436.884	504.657	557.999	565.926	547.426	517.025	494.006
66084	290.461	296.16	297.194	297.354	296.457	287.727	327.613	363.529	388.122	422.703	363.476
73419	304.923	276.823	255.541	268.166	290.606	305.88	254.692	278.051	279.023	293.446	312.268
100504234	559.227	432.536	517.837	387.655	334.489	304.973	437.522	432.305	370.744	554.579	407.655
13982	42.1831	49.8688	37.1492	51.0792	47.7842	33.5833	20.0795	29.4753	42.481	38.4275	32.1304
64009	7113.27	6465.64	7051.59	4835.2	6002.28	5423.25	6691.75	7265.67	6352.85	6898.61	5203.12
68632	2012.74	2312.28	2017.31	2301.3	2553.04	2363.54	1508.08	2079.98	1980.2	1750.2	1752.11
22353	1.20523	4.07092	5.62867	4.56065	2.92556	3.63063	6.34089	3.93004	9.65478	4.36676	3.01223
67141	96.4185	134.34	122.705	113.104	119.948	141.594	108.852	127.726	111.995	129.256	126.514
108853	206.095	215.759	173.363	229.857	236.971	181.531	234.613	232.855	255.852	249.779	252.023
56533	47.004	48.8511	27.0176	39.2216	36.0819	41.7522	29.5908	39.3004	44.412	34.0607	35.1427
100041224	0	1.01773	0	0	0	0	1.05682	0.982511	0	4.36676	0
18390	0	0	0	0	0	0	0	0	0	0	0
320495	147.038	147.571	175.614	150.501	170.658	168.824	105.682	152.289	109.099	102.182	121.493
215748	535.123	486.475	614.65	588.323	577.311	513.733	528.408	551.188	531.979	503.051	486.977
77777	44.5935	34.6028	50.658	62.9369	60.4616	51.7364	76.0907	56.0031	54.0668	55.8946	67.2731
237253	119.318	118.057	133.962	111.28	128.725	154.302	131.045	176.852	141.925	171.177	134.546
18537	1332.99	1471.64	1383.53	1380.05	1396.47	1360.58	1567.26	1577.91	1575.66	1444.52	1507.12
320642	44.5935	62.0816	83.3043	42.8701	63.3872	37.2139	36.9885	22.5977	36.6882	36.6808	31.1264
69912	114.497	119.075	104.693	124.05	127.75	139.779	81.3748	91.3735	102.341	110.916	92.375
407824	86.7766	110.933	90.0587	81.1795	73.139	63.5359	72.9203	76.6358	87.8585	81.2218	80.3261
16798	1921.14	1743.37	1644.7	1681.97	1767.04	1594.75	1840.97	1831.4	1601.73	1595.61	1810.35
23924	599	662.543	723.847	681.361	636.797	631.729	624.578	724.11	685.49	684.708	700.845
215751	1811.46	1840.06	1806.8	1807.84	1790.44	1866.14	1849.43	1718.41	1829.58	1928.36	1857.54
100503695	4.82092	5.08865	3.3772	3.64852	7.8015	1.81531	6.34089	2.94753	4.82739	2.62006	3.01223
67418	1212.46	1233.49	1216.92	1160.23	1201.43	1281.61	1128.68	1334.25	1217.47	1190.38	1316.34
237256	118.113	140.447	175.614	118.577	133.601	122.534	80.318	80.5659	71.4454	62.008	68.2772
100628581	0	0	1.12573	0	0	0	0	0	0	0	0
68652	3402.37	3387.01	3213.97	3328.36	3275.65	3403.71	3457.9	3780.7	3631.16	3331.84	3683.96
338362	235.02	224.919	306.199	214.35	269.152	232.36	348.749	379.249	403.57	331.001	410.667
70097	4541.31	3712.68	3525.8	3880.2	4402	4073.56	4943.78	5609.15	4652.64	4275.93	4701.09
791352	2.41046	0	2.25147	0	0	0	0	0	1.93096	0	0
320825	213.326	243.238	293.816	386.743	329.613	296.804	182.829	229.907	146.753	169.43	222.905
620417	4.82092	2.03546	1.12573	2.73639	0.975187	0.907656	0	0	0	0	0
78808	976.237	1045.21	1012.03	1043.48	1028.82	953.947	982.838	1196.7	1109.33	935.36	1019.14
215772	1047.35	989.234	1140.37	726.055	622.17	653.513	761.964	654.352	501.083	857.632	711.89
67844	365.185	410.146	491.946	433.261	420.306	443.844	394.192	322.263	320.539	367.681	407.655
382450	1.20523	1.01773	0	0	0	0	0	0	0	0.873352	0
14816	0	0	1.12573	0.912129	0.975187	0	1.05682	0.982511	0.965478	0	1.00408
78056	0	0	0	0	0	0	0	0	0	0	0
268281	1222.1	1218.22	1209.04	1192.15	1333.08	1226.24	1151.93	1315.58	1056.23	1055.01	1204.89
71865	988.289	1023.84	918.598	664.942	833.785	827.783	1017.71	1054.23	881.482	981.648	1038.22
13853	108.471	94.649	115.951	99.4221	102.395	108.919	97.227	117.901	91.7204	88.2086	104.424
22288	10597.6	9236.93	9662.17	10585.3	11058.6	10280.1	11414.7	12381.6	10824.9	9916.92	11248.7
320273	61.4668	65.1348	64.1668	62.0248	70.2135	78.0584	40.159	33.4054	47.3084	37.5542	41.1671
74732	555.611	639.135	584.256	832.774	875.718	770.6	414.272	543.328	499.152	517.898	502.038
66125	618.284	727.678	685.572	867.435	1034.67	946.686	832.77	690.705	730.867	833.178	768.118
22634	1443.87	1711.82	1473.59	1291.58	1276.52	1362.39	821.146	821.379	521.358	857.632	737.996
100862331	0	2.03546	0	0	0	0	0	0	0	0	0
75122	0	1.01773	0	0	0	0	0	0	0	0	0
353258	623.104	593.337	650.674	734.264	684.582	740.648	540.033	581.646	591.838	629.687	585.377
215789	5728.46	5417.38	5169.37	5469.13	5915.49	5451.38	5650.79	6310.67	5387.37	4806.06	5864.81
66848	1689.73	1678.24	1788.79	1901.79	1861.63	1833.47	1797.64	1606.4	1559.25	1626.18	1857.54
56535	755.68	732.766	740.733	774.398	709.936	755.17	645.714	613.087	623.699	573.793	619.515
66757	94.008	72.2589	73.1727	71.1461	89.7172	82.5967	77.1475	78.6009	59.8597	63.7547	70.2853
66253	613.463	603.514	611.273	640.315	529.527	539.148	671.078	547.258	494.325	570.299	603.45
15273	1886.19	1807.49	1767.4	1941.92	1949.4	1747.24	2004.78	2310.87	2243.77	1848.89	2041.29
100504211	9.64185	12.2128	12.3831	5.47278	6.82631	4.53828	5.28408	6.87757	13.5167	7.86017	11.0448
215798	3058.88	3191.6	3340.05	3039.22	3436.56	3561.64	2489.86	3223.62	2867.47	2599.1	2670.84
100039571	233.815	256.468	260.044	280.024	229.169	241.437	248.352	297.701	295.436	287.333	254.031
66201	735.191	832.504	758.744	764.364	768.448	787.846	684.816	772.253	662.318	695.189	741.008
69412	0	2.03546	0	0	0	1.81531	0	0.982511	0	0.873352	0
76743	0	0	0	0	0	0	0	0	0	0	0
18101	1.20523	0	0	0	0	0	0	0	0	0	0
100504235	0	0	0	0	0	0	0	0	0	0	0
17684	955.748	1097.11	974.885	1206.75	1336.01	1394.16	1189.97	1069.95	916.239	1001.74	993.032
378431	66.2877	264.61	233.027	64.7612	21.4541	9.98422	120.477	22.5977	75.3073	146.723	79.322
380629	1577.65	1437.04	1456.7	1615.38	1627.59	1626.52	1984.7	1972.88	1666.42	1632.3	2123.62
73112	672.519	848.788	852.18	699.603	693.358	759.708	696.441	567.891	626.595	579.906	528.144
19707	1182.33	1065.56	1111.1	1085.43	1071.73	1144.55	1120.22	1060.13	1132.51	1081.21	1056.29
100045792	349.517	322.621	350.103	219.823	201.864	204.223	196.568	208.292	159.304	220.085	195.795
215814	172.348	197.44	151.974	131.347	124.824	147.948	190.227	198.467	180.544	202.618	194.791
215819	874.998	697.146	792.516	779.871	727.49	638.082	761.964	579.681	571.563	702.175	550.234
56016	44.5935	68.188	66.4183	52.9035	50.7097	55.367	38.0454	36.3529	15.4477	34.9341	31.1264
215821	302.513	228.989	156.477	317.421	379.348	304.065	455.487	343.879	268.403	261.132	455.851
237300	0	0	0	0	0	0	2.11363	0	0	0	0
73968	28.9255	32.5674	18.0117	21.8911	23.4045	24.5067	19.0227	15.7202	12.5512	20.0871	13.053
64058	652.03	597.408	682.194	487.989	474.916	508.288	663.68	388.092	424.81	558.072	470.912
21929	621.899	696.128	721.595	778.046	720.663	727.033	804.236	883.277	695.144	754.577	822.339
100504265	6.02615	5.08865	4.50293	4.56065	5.85112	4.53828	0	7.86009	7.72383	3.49341	11.0448
94222	14.4628	26.461	24.7661	1.82426	7.8015	5.44594	19.0227	6.87757	8.6893	15.7203	8.03261
15979	4884.8	4953.3	4803.5	4530.55	5068.05	5248.98	6265.86	6182.94	6081.55	5630.5	6137.92
237310	40.9779	42.7447	32.6463	36.4852	37.0571	73.5202	77.1475	76.6358	29.9298	48.9077	58.2364
237313	3.61569	0	0	5.47278	0.975187	0.907656	5.28408	4.91255	4.82739	0.873352	1.00408
76157	60.2615	76.3298	66.4183	34.6609	37.0571	29.9527	35.9317	32.4229	19.3096	50.6544	28.1141
18634	697.829	665.596	660.806	597.445	606.567	658.958	532.635	515.818	503.98	575.539	488.985
26408	1793.38	1790.19	1628.94	1762.23	1811.9	1774.47	1919.18	2046.57	1855.65	1794.74	2043.3
17761	1552.34	1578.5	1529.87	1366.37	1298.95	1280.7	1387.6	1306.74	1095.82	1324.88	1346.47
73811	0	0	0	0	0	0	0	0	0	0	0
621697	124.139	133.323	135.088	128.61	104.345	119.811	137.386	124.779	153.511	98.6888	115.469
72567	3674.75	3761.53	3693.53	3321.06	3321.49	3263.02	3105.98	3111.61	3210.22	3210.44	3472.1
71804	16.8732	18.3192	23.6404	9.12129	14.6278	19.9684	21.1363	18.6677	17.3786	17.467	28.1141
29863	743.628	662.543	614.65	758.892	838.661	829.598	724.975	922.577	828.38	659.381	864.51
52906	344.696	274.787	296.068	331.103	313.035	292.265	355.09	310.473	377.502	362.441	383.557
100038717	0	0	0	0	0	0	0	0	0	0	0
100504283	0	0	0	0	0	0	0	0	0	0	0
17863	902.718	898.656	996.274	712.373	627.045	565.47	768.305	657.3	542.599	749.336	576.34
56422	1220.9	1183.62	1176.39	1121.01	1194.6	1208.09	1297.77	1319.51	1301.46	1247.15	1321.36
73990	1.20523	0	1.12573	0	0.975187	0	0	0	0.965478	0	0
237320	2.41046	0	0	0.912129	0	1.81531	1.05682	0	0.965478	0.873352	0
76924	3.61569	0	2.25147	0	0	0	0	0	0	0.873352	1.00408
67692	0	0	0	0.912129	0.975187	1.81531	0	0	0	0	0
432436	0	0	0	0	0	0	0	0	0	0	0
20393	2549.06	3194.66	3168.94	4053.5	4342.51	4738.87	5288.3	3921.2	3912.12	4061.96	3518.28
114671	0	0	0	0	0	0	0	0	0	0	0
319887	39.7726	34.6028	30.3948	62.0248	47.7842	47.1981	50.7271	62.8807	71.4454	67.2481	90.3669
379043	59.0563	35.6206	45.0293	50.1671	40.9579	49.9211	43.3294	41.2654	40.5501	35.8075	40.1631
667281	2.41046	0	0	1.82426	0	0.907656	5.28408	0.982511	1.93096	1.7467	0
606736	34.9517	41.727	58.5381	49.255	32.1812	37.2139	28.534	26.5278	24.137	27.0739	34.1386
56554	0	0	3.3772	0.912129	4.87594	1.81531	2.11363	0.982511	2.89643	0	3.01223
100038752	0	4.07092	0	1.82426	0	4.53828	2.11363	2.94753	1.93096	3.49341	3.01223
353169	574.895	462.05	548.232	431.437	383.249	384.846	404.76	403.812	285.782	422.703	425.728
237336	970.211	1023.84	849.929	752.507	863.041	803.276	899.35	879.347	904.653	826.191	898.648
100504411	0	0	0	0	0	0	0	0	0	0	0
100038582	63.8772	63.0993	56.2867	54.7278	56.5609	69.8895	20.0795	40.2829	43.4465	29.694	28.1141
21412	1963.32	2827.26	1958.78	1855.27	1961.1	2337.22	1976.24	2346.24	2403.08	2927.48	2084.46
14051	7.23139	5.08865	13.5088	8.20916	2.92556	9.07656	6.34089	4.91255	2.89643	9.60688	3.01223
20042	5607.94	5528.31	5332.6	5457.27	5396.69	5383.31	5239.69	5260.36	6304.57	5406.05	5065.57
100529074	10.8471	24.4255	15.7603	18.2426	15.603	11.7995	13.7386	13.7551	17.3786	16.5937	17.0693
100529075	10.8471	23.4078	16.886	26.4518	13.6526	20.8761	13.7386	17.6852	19.3096	18.3404	21.0856
76306	444.73	497.67	432.282	446.031	426.157	422.06	559.055	488.308	526.186	576.413	555.254
26464	302.513	268.681	291.565	311.948	176.509	289.542	242.011	275.103	174.752	253.272	286.162
22361	368.801	333.816	271.302	617.512	525.626	510.103	541.089	596.384	518.462	361.568	681.768
111174	0	0	0	0	0	0	0	0	0	0	0
209512	13.2575	3.05319	6.7544	0.912129	0	0	0	0.982511	0	3.49341	5.02038
493809	0	1.01773	2.25147	0	0.975187	0	0	0	0	1.7467	0
209513	3.61569	5.08865	1.12573	1.82426	0	2.72297	0	0	0	0.873352	0
215854	0	0	0	0	0	0	0	0	0	0.873352	0
215855	0	0	0	0	0	0	0	0	0	0	0
215856	0	0	0	0	0	0	0	0	0	0	0
209517	0	0	0	0	0	0	0	0	0	0	0
435206	0	0	0	0	0	0	0	0	0	0	0
276742	0	0	0	0	0	0	0	0	0	0	0
435207	0	0	0	0	0	0	0	0	0	0	0
215859	0	0	0	0	0	0	0	0	0	0	0
382348	0	0	0	0	0	0	0	0	0	0	0
494546	0	0	0	0	0	0	0	0	0	0	0
503558	0	0	0	0	0	0	0	0	0	0	0
53331	3274.61	3122.4	3166.69	3120.39	3112.8	3246.69	3201.09	3056.59	2987.19	2765.91	3034.32
100862153	0	0	0	0.912129	0	0	0	0	0.965478	0	1.00408
59012	9.64185	17.3014	1.12573	20.979	7.8015	7.26125	10.5682	15.7202	9.65478	15.7203	8.03261
14219	2324.89	2708.18	2711.89	2943.44	3660.85	4580.94	5668.76	4008.64	4097.49	5424.39	4870.77
18605	137.396	134.34	160.98	137.732	169.683	127.072	114.136	145.412	105.237	154.583	163.664
209558	47.004	87.5249	64.1668	36.4852	51.6849	39.0292	41.2158	41.2654	26.0679	43.6676	45.1834
70208	1037.7	956.667	953.496	1037.09	958.609	933.978	1008.2	1069.95	927.825	965.054	960.901
11846	112.086	44.7802	55.1609	68.4097	53.6353	45.3828	33.8181	40.2829	25.1024	32.314	36.1468
432442	907.539	865.071	793.642	791.728	808.43	841.397	750.339	752.603	676.8	684.708	761.09
13822	6948.16	7070.18	6462.84	6706.89	7257.34	6902.73	8066.67	9793.67	9205.84	7613.89	7750.47
100504474	0	0	0	0	0	0	0	0	0	0	0
73803	0	0	0	0	0	0	0	0	0	0	0
215866	0	0	0	0	0.975187	0	0	0	0	0	0
77220	342.286	208.635	244.284	215.263	244.772	232.36	139.5	214.187	181.51	154.583	127.518
100040851	1.20523	1.01773	5.62867	0.912129	6.82631	2.72297	1.05682	3.93004	1.93096	0.873352	0
268288	63.8772	62.0816	40.5264	74.7946	76.0646	50.8288	29.5908	65.8282	47.3084	37.5542	48.1957
237339	386.879	320.585	374.869	423.228	407.628	352.171	501.987	512.871	504.945	469.864	548.226
667572	0	0	0	0	0	0	0	0	0	0	0
73910	1929.57	1720.98	1918.25	1672.85	1511.54	1575.69	1260.78	1179.01	1247.4	1445.4	1444.87
16773	1962.12	1868.55	2303.25	1892.67	2092.75	1907.89	2043.88	2244.05	1878.82	1954.56	1946.9
100040961	44.5935	42.7447	41.6521	36.4852	30.2308	34.4909	39.1022	33.4054	49.2394	22.7072	25.1019
19272	3461.42	3023.68	2974.19	3462.44	3265.9	3628.81	3268.73	3564.55	3153.25	2979.01	3033.31
210757	39.7726	37.656	30.3948	38.3094	52.6601	43.5675	36.9885	19.6502	48.2739	28.8206	27.1101
100504516	1.20523	7.12412	4.50293	2.73639	5.85112	0.907656	5.28408	3.93004	0.965478	4.36676	3.01223
114676	7.23139	5.08865	13.5088	10.0334	2.92556	1.81531	3.17045	0	6.75835	4.36676	2.00815
67719	0	0	0	0	0	0	0	0	1.93096	0	0
67412	2.41046	3.05319	0	0	1.95037	0	5.28408	0	0	0	3.01223
212448	106.06	124.163	75.4241	74.7946	88.742	88.9503	178.602	110.041	96.5478	151.963	122.497
52665	514.634	496.653	490.82	406.81	495.395	434.767	496.703	483.395	414.19	499.558	468.904
68031	1525.82	1698.59	1410.54	1473.09	1436.45	1453.16	1640.18	1664.37	1692.48	1544.96	1718.98
72780	38.5674	61.0639	45.0293	34.6609	39.0075	23.5991	35.9317	33.4054	58.8942	49.7811	30.1223
100504540	0	1.01773	0	0	0	0	0	0	0	0	0
66311	12.0523	23.4078	20.2632	17.3305	25.3549	19.0608	17.9659	11.7901	16.4131	24.4539	12.0489
73681	274.793	300.231	280.308	246.275	231.119	256.867	216.647	200.432	208.543	207.858	213.868
100504586	785.811	876.266	749.738	588.323	683.606	659.866	714.407	694.635	699.972	757.197	716.911
66847	307.334	284.965	285.936	304.651	295.482	304.973	342.408	338.966	279.023	297.813	298.211
211329	700.239	677.809	722.721	669.503	736.266	623.56	749.282	704.46	609.217	656.761	692.813
15214	150.654	143.5	147.471	94.8615	107.271	103.473	106.738	98.2511	127.443	122.269	127.518
69692	166.322	195.404	219.518	192.459	185.286	175.178	119.42	123.796	102.341	126.636	83.3383
21987	53.0302	39.6915	57.4124	34.6609	38.0323	32.6756	25.3636	22.5977	11.5857	23.5805	18.0734
100041294	2.41046	16.2837	13.5088	13.6819	5.85112	5.44594	13.7386	10.8076	24.137	10.4802	9.03669
268291	296.487	239.167	273.553	261.781	261.35	303.157	292.738	332.089	224.956	281.219	270.097
432450	0	0	2.25147	0	0	0.907656	0	0	0	0	1.00408
76757	9.64185	103.809	57.4124	15.5062	0.975187	1.81531	25.3636	3.93004	14.4822	29.694	28.1141
442820	0	7.12412	0	0.912129	0	0	7.39771	1.96502	1.93096	1.7467	0
100862254	0	0	0	0	0	0	0	0	0	0	0
215890	0	0	0	0	0	0	0	0	0	0	0
215895	0	0	0	0	0	0	0	0	0	0	0
57430	0	0	0	0	0	0	0	0	0	0	0
212892	1751.2	1462.48	1616.55	956.824	917.651	775.139	1249.16	1100.41	740.522	1300.42	1121.55
72580	430.267	442.713	380.498	377.622	418.355	394.831	339.238	385.144	374.606	412.222	417.696
414093	100.034	92.6135	73.1727	72.0582	65.3376	81.6891	81.3748	79.5834	81.1002	73.3616	67.2731
66521	596.589	575.018	522.34	663.118	653.376	661.681	588.646	553.153	635.285	678.595	640.601
692132	0	0	1.12573	0	0.975187	0	0	0	0	0.873352	0
270711	0	0	1.12573	0	0	0	0	0.982511	0	0.873352	0
103511	237.431	236.114	229.65	259.957	264.276	286.819	194.454	210.257	161.235	213.098	222.905
215900	21.6942	31.5497	58.5381	51.0792	32.1812	16.3378	8.45452	20.6327	9.65478	13.9736	25.1019
212898	800.273	761.263	935.484	890.238	881.569	882.242	912.032	970.721	983.822	962.434	939.816
22110	1874.13	1878.73	1658.21	1881.72	1911.37	1950.55	1973.07	2067.2	1978.26	1944.96	2091.49
72480	1048.55	942.419	934.359	1064.45	1032.72	1037.45	1035.68	1047.36	878.585	982.522	1050.26
319638	608.642	575.018	547.106	489.813	548.055	570.916	407.931	433.287	384.26	394.755	449.826
12813	0	0	1.12573	0	0	0	0	0	0	0	1.00408
14302	318.181	285.982	285.936	290.969	307.184	230.545	226.158	189.625	172.821	217.465	234.954
100041585	31.336	27.4787	32.6463	24.6275	20.4789	34.4909	35.9317	13.7551	18.3441	45.4143	26.106
319415	0	1.01773	4.50293	0	0	1.81531	0	0.982511	0	0.873352	0
15182	1517.39	1598.86	1514.11	1594.4	1586.63	1684.61	1719.44	1649.64	1662.55	1623.56	1591.46
17118	3304.74	4495.32	4250.77	2720.88	3120.6	3576.17	3970.46	3204.95	3075.05	3169.4	3349.6
215919	0	0	2.25147	0	0	0	0	0	0	0	0
16775	3115.52	3007.39	2807.58	2752.81	2765.63	2997.99	2898.84	3297.31	2859.75	3384.24	2812.42
66337	78.34	99.7376	96.8131	45.6065	57.5361	72.6125	69.7498	56.0031	55.9977	55.0212	46.1875
71924	38.5674	37.656	55.1609	49.255	48.7594	45.3828	27.4772	44.213	27.0334	39.3009	36.1468
327743	3.61569	3.05319	2.25147	2.73639	2.92556	2.72297	7.39771	1.96502	11.5857	7.86017	11.0448
14360	1563.18	1619.21	1551.26	1629.06	1525.19	1565.71	1614.81	1918.84	2006.26	1744.96	1820.39
100504626	22.8994	21.3723	14.6345	18.2426	10.7271	11.7995	24.3068	20.6327	27.0334	18.3404	25.1019
103213	654.44	621.834	568.495	643.051	590.964	586.346	519.953	517.783	572.529	662.875	573.328
327744	215.736	269.699	219.518	176.953	222.343	196.054	179.659	206.327	196.958	146.723	166.677
19714	1800.62	1717.93	1651.45	1511.4	1644.17	1492.19	1529.21	1539.59	1257.05	1485.57	1464.95
100504659	0	1.01773	0	0	0	0	0	0	0	0	0
213332	40.9779	42.7447	37.1492	32.8367	32.1812	31.768	28.534	48.143	26.0679	41.0476	36.1468
75299	51.8249	75.3121	54.0352	55.6399	35.1067	33.5833	38.0454	31.4403	25.1024	41.9209	26.106
72045	0	0	2.25147	0.912129	0.975187	0	2.11363	0.982511	0.965478	5.24011	0
100041085	42.1831	30.5319	24.7661	32.8367	25.3549	28.1373	26.4204	19.6502	27.9989	35.8075	25.1019
215928	18.0785	10.1773	14.6345	13.6819	5.85112	8.16891	11.625	14.7377	12.5512	21.8338	19.0775
215929	86.7766	144.518	105.819	70.234	62.412	43.5675	72.9203	56.0031	44.412	77.7284	55.2242
72472	391.7	480.369	522.34	444.207	492.47	440.213	575.964	542.346	419.018	554.579	507.059
67239	231.404	281.911	289.313	247.187	238.921	247.79	212.42	209.275	221.095	210.478	217.885
67371	406.163	397.933	425.527	376.709	419.331	414.799	398.419	371.389	411.294	405.236	426.732
19850	13.2575	13.2305	3.3772	6.38491	0.975187	3.63063	7.39771	0	7.72383	13.1003	8.03261
11702	1388.43	1243.67	1318.23	1202.19	1304.8	1187.21	1352.72	1260.56	1294.71	1527.49	1354.5
78334	2957.64	2545.34	2581.31	1982.06	2153.21	2094.87	2902.01	2385.54	2313.29	3156.3	2056.35
70840	0	0	0	0	0.975187	1.81531	0	0	0	0	0
70503	543.559	651.348	552.735	431.437	354.968	372.139	474.51	416.585	341.779	524.011	471.916
327747	220.557	250.362	243.158	238.978	269.152	260.497	215.59	255.453	255.852	281.219	252.023
71713	1170.28	1128.66	1169.64	1136.51	1098.06	1093.73	1248.1	1207.51	1192.37	1186.89	1211.92
83767	22.8994	34.6028	22.5147	24.6275	16.5782	17.2455	23.2499	30.4578	18.3441	25.3272	23.0938
100504721	27.7203	45.7979	40.5264	28.276	33.1564	36.3063	35.9317	24.5628	28.9643	33.1874	30.1223
140741	0	0	0	0	0	0	0	0	0	0	0
103199	959.364	912.905	919.724	1119.18	1063.93	990.253	965.929	1055.22	896.929	876.846	903.669
633979	609.847	619.798	658.554	402.249	348.142	363.063	404.76	408.724	274.196	468.117	399.622
268294	457.988	445.766	497.574	508.968	489.544	526.441	518.896	568.874	559.012	503.924	527.14
171580	1351.06	1323.05	1428.56	1532.38	1598.33	1466.77	1058.93	1182.94	1218.43	1406.1	1216.94
20598	662.877	751.085	692.326	740.649	735.291	769.693	751.396	704.46	783.968	749.336	686.788
73075	605.026	672.72	657.428	393.128	360.819	386.662	447.033	336.019	308.953	505.671	339.378
53599	7119.3	7955.6	7376.93	5635.14	6460.62	6826.48	5610.63	5450.97	4411.27	5289.9	5453.14
75973	685.776	721.571	726.098	477.044	420.306	465.628	526.294	446.06	346.607	537.112	315.28
70538	0	0	0	1.82426	0	0	2.11363	0.982511	0	0	0
629461	383.263	290.053	395.132	230.769	197.963	226.914	231.443	264.295	123.581	253.272	238.97
100628609	0	0	0	0	0	0	0	0	0	0	0
103268	118.113	96.6844	96.8131	107.631	117.022	127.072	107.795	130.674	109.099	114.409	149.607
140742	1331.78	1320	1274.33	1131.04	1157.55	1193.57	1426.7	1167.22	1197.19	1179.9	1188.83
213402	362.775	362.312	298.319	194.284	235.02	172.455	255.749	242.68	178.613	315.28	249.011
624784	19.2837	27.4787	15.7603	29.1881	17.5534	19.0608	22.1931	16.7027	14.4822	12.2269	16.0652
56484	835.225	597.408	611.273	693.218	786.976	779.677	1832.52	1295.93	1387.39	1137.98	1442.86
215951	502.581	525.149	464.928	484.341	508.073	536.425	631.976	591.471	697.075	620.08	564.291
666540	4.82092	1.01773	4.50293	6.38491	0.975187	7.26125	5.28408	6.87757	3.86191	1.7467	2.00815
54198	2645.48	2853.72	2732.16	2989.96	2977.25	3078.77	3409.29	3445.66	3837.78	3609.57	3442.98
21907	0	0	0	0	0	0	0	0	0	0	0
14628	1054.58	1100.17	1162.88	1081.79	1178.03	1144.55	1040.96	1047.36	1153.75	1112.65	1179.79
140740	4188.18	4025.13	3952.45	3913.95	4017.77	4117.13	4413.26	4391.82	4434.44	3871.57	4338.61
268297	139.807	153.677	64.1668	91.2129	147.253	120.718	51.784	86.4609	76.2728	86.4619	80.3261
109205	38.5674	91.5958	100.19	39.2216	37.0571	33.5833	56.0112	35.3704	34.7572	86.4619	61.2487
74530	3.61569	4.07092	4.50293	1.82426	0	2.72297	1.05682	0	0.965478	2.62006	1.00408
71365	125.344	103.809	118.202	101.246	113.122	112.549	126.818	104.146	119.719	110.042	103.42
331623	249.483	261.557	242.033	283.672	306.209	322.218	315.988	274.12	290.609	277.726	273.109
67851	267.561	332.798	245.41	249.011	282.804	265.943	254.692	224.995	260.679	259.386	240.978
100862325	3.61569	7.12412	4.50293	0	0.975187	2.72297	2.11363	1.96502	0.965478	2.62006	5.02038
12484	13695	12286	11901.3	8121.6	7975.08	7754.11	9605.39	8157.79	7454.46	10471.5	8054.7
414125	1.20523	3.05319	16.886	10.9456	4.87594	1.81531	2.11363	0.982511	11.5857	6.11347	2.00815
69443	0	3.05319	5.62867	0.912129	1.95037	1.81531	1.05682	0.982511	5.79287	0.873352	4.01631
76563	230.199	254.433	263.422	250.836	252.574	229.637	224.045	215.17	208.543	253.272	238.97
170728	279.614	367.401	353.48	317.421	273.052	283.189	262.09	295.736	305.091	316.154	289.174
11630	821.968	625.904	802.648	751.595	691.408	655.328	777.816	731.97	625.63	684.708	732.976
70365	0	0	0	0	0	0	0	0	0	0	0
11793	797.863	780.6	775.63	814.532	825.008	739.74	808.464	828.256	796.52	810.471	830.371
100316688	0	2.03546	3.3772	2.73639	0	0	2.11363	0.982511	0	2.62006	7.02853
12142	461.603	535.326	452.545	561.872	605.591	488.319	505.158	608.174	452.809	389.515	415.688
19072	2223.65	2144.36	2048.83	2816.66	2571.57	2800.12	2366.21	2496.56	2290.11	2480.32	2384.68
78977	196.453	274.787	231.901	337.488	320.837	341.279	281.113	285.911	347.572	303.927	314.276
23828	30.1308	42.7447	37.1492	8.20916	12.6774	5.44594	14.7954	7.86009	14.4822	20.9605	21.0856
380669	0	0	0	0	0	0	0	0	0	0	0
209462	551.996	526.167	471.682	527.211	472.966	507.38	504.101	535.468	520.393	484.711	486.977
320363	0	0	0	0	0	0	1.05682	0	0	0	0
100418235	1.20523	1.01773	3.3772	2.73639	0	1.81531	7.39771	1.96502	1.93096	0.873352	1.00408
14806	22.8994	21.3723	11.2573	29.1881	24.3797	35.3986	21.1363	18.6677	32.8263	28.8206	37.1508
100504076	0	0	0	0	0	0	0	0	0	0	0
77987	1072.66	929.188	920.85	1147.46	1240.44	1158.17	1125.51	1170.17	1049.47	1066.36	1331.41
20464	0	1.01773	2.25147	0	0	1.81531	0	0	0	0.873352	0
14727	314.565	319.567	418.773	393.128	450.537	440.213	221.931	191.59	281.92	379.035	394.602
14728	614.668	740.908	1125.73	882.029	897.172	991.161	569.623	619.964	643.009	772.044	1009.1
77296	236.225	278.858	211.638	304.651	277.928	281.373	305.42	260.365	402.604	344.101	334.357
210198	106.06	125.181	60.7896	93.9493	94.5932	116.18	205.022	208.292	263.576	158.077	150.611
320995	0	0	0	0	0	0	0	0	0	0	0
71090	0	0	0	0	0	0	0	0	0	0	0
215031	0	0	0	0	0	0	0	0	0	0	0
19886	116.907	85.4894	64.1668	135.907	103.37	88.9503	96.1702	93.3385	77.2383	70.7415	100.408
66686	413.394	369.436	344.474	454.24	403.728	458.366	425.897	422.48	418.052	344.101	399.622
94221	1160.64	1148	1132.49	1037.09	1073.68	1168.15	1131.85	1186.87	1014.72	1110.03	1141.63
66650	0	0	0	0	0	0	3.17045	0	0	0	0
52014	1559.57	1752.53	1543.38	1415.62	1575.9	1544.83	1809.27	1818.63	1732.07	1687.32	1919.79
629689	0	0	0	0	0	0	0	0	0	0	0
22639	10.8471	10.1773	1.12573	10.9456	3.90075	5.44594	11.625	11.7901	9.65478	10.4802	5.02038
215085	10.8471	1.01773	5.62867	2.73639	5.85112	0	2.11363	1.96502	0.965478	2.62006	6.02446
100862347	0	0	0	0	0	0	0	0	0	0	0
100038725	436.294	365.365	366.989	411.37	392.025	423.876	664.737	763.411	642.043	542.352	737.996
100502820	0	0	0	0	0	0	0	0	0	0	0
18821	98.8289	712.412	463.802	79.3553	10.7271	7.26125	140.556	17.6852	58.8942	162.444	74.3017
432460	0	1.01773	4.50293	5.47278	1.95037	0.907656	2.11363	5.89506	0	0	1.00408
100502868	3.61569	10.1773	3.3772	1.82426	8.77669	6.35359	6.34089	1.96502	0.965478	12.2269	3.01223
71567	220.557	216.777	224.021	223.472	213.566	224.191	254.692	248.575	237.508	241.045	244.995
66403	503.787	402.004	412.018	413.195	473.941	412.984	453.374	427.392	399.708	342.354	420.708
100042554	1.20523	1.01773	2.25147	0.912129	2.92556	2.72297	2.11363	2.94753	0.965478	2.62006	1.00408
75906	414.599	351.117	389.504	394.952	401.777	394.831	410.044	363.529	326.332	365.935	389.582
17155	1126.89	880.337	1150.5	1028.88	1116.59	1012.04	1213.22	1014.93	920.101	983.395	1205.9
100502920	1.20523	1.01773	5.62867	2.73639	4.87594	5.44594	1.05682	0	1.93096	0	2.00815
544696	654.44	624.887	577.501	548.19	535.378	484.688	530.521	482.413	405.501	569.426	528.144
73390	302.513	316.514	247.661	468.834	460.288	453.828	237.783	286.893	265.507	247.159	255.035
14609	1969.35	2005.95	1928.38	2276.67	2028.39	1982.32	1518.64	1600.51	1596.9	1618.32	1871.6
100862378	0	0	1.12573	1.82426	0.975187	0.907656	0	0	0	1.7467	0
791298	1.20523	0	0	0	0	0.907656	0	0	0	0.873352	0
74928	0	2.03546	0	0	0	0	0	0	0.965478	0	0
15500	470.04	562.805	458.174	351.17	383.249	386.662	338.181	352.721	304.126	424.449	396.61
56442	6587.79	7187.22	6569.78	6084.82	6657.6	6568.71	6824.91	6846.13	6542.08	6109.1	6893.99
18768	118.113	96.6844	213.889	115.84	100.444	103.473	91.9429	79.5834	82.0657	105.676	91.371
12140	1.20523	2.03546	2.25147	0.912129	2.92556	5.44594	3.17045	0.982511	0	0	1.00408
100502970	0	1.01773	0	0	1.95037	0.907656	0	2.94753	0.965478	2.62006	3.01223
57319	3777.19	3698.43	3274.76	4188.5	4040.2	4201.54	3998.99	3563.57	3687.16	3537.08	3789.38
100504180	0	0	0	0.912129	0	0	0	0	0	0	0
74399	1.20523	0	1.12573	0.912129	0.975187	0	0	0	0	0	1.00408
245263	0	0	0	2.73639	0	0.907656	0	1.96502	1.93096	0.873352	0
791309	7.23139	15.266	18.0117	19.1547	15.603	17.2455	3.17045	13.7551	9.65478	13.9736	17.0693
70297	2655.12	2677.65	2484.49	2656.12	2688.59	2614.96	2218.26	2373.75	2072.88	1992.99	2381.67
110829	5012.56	5648.41	5072.55	4982.05	5097.3	5083.78	4062.4	4703.28	4797.46	4573.75	4483.2
19386	5028.22	4466.82	4627.89	4867.12	5002.71	4836.9	4826.48	5154.25	4367.82	4377.24	5679.06
76138	218.147	223.901	245.41	144.116	136.526	135.241	174.375	149.342	103.306	162.444	100.408
13608	95.2132	52.922	49.5323	43.7822	48.7594	41.7522	35.9317	58.9506	42.481	48.0344	41.1671
103505	0	0	0	0	0	0	0	0	0	0.873352	0
237353	417.01	338.904	413.144	499.847	502.221	491.042	411.101	393.004	421.914	381.655	398.618
103080	793.042	735.819	733.978	747.946	802.579	809.629	578.078	557.084	564.805	544.099	551.238
268301	972.621	839.628	906.215	857.402	966.411	865.904	1036.74	993.318	906.584	759.817	964.917
18451	2048.89	2080.24	1920.5	2556.7	2512.08	2499.69	4061.34	4287.68	5371.92	3947.55	5132.84
69836	3.61569	8.14185	10.1316	14.5941	11.7022	8.16891	4.22726	2.94753	2.89643	5.24011	3.01223
18302	31.336	52.922	34.8977	40.1337	38.0323	54.4594	30.6476	34.3879	23.1715	27.9473	19.0775
215999	917.181	890.515	933.233	830.95	751.869	820.521	731.316	704.46	724.109	765.93	708.878
216001	2264.63	2158.61	2119.76	2234.72	2132.73	2241	2094.61	2082.92	2215.77	2065.48	2011.17
56709	882.229	811.132	912.97	875.644	897.172	873.165	1032.51	1011.99	951.962	870.732	971.946
100503588	109.676	159.784	129.459	103.071	82.8909	89.858	104.625	81.5484	77.2383	145.85	82.3343
74747	531.507	591.302	540.352	484.341	499.296	479.243	1280.86	588.524	487.567	863.746	670.723
52717	1041.32	1026.89	1058.19	947.702	1045.4	1034.73	1306.22	1181.96	1353.6	1192.13	1163.72
69090	917.181	916.976	924.227	940.405	730.415	868.627	957.475	896.05	816.795	939.727	868.526
94214	9408.03	9239.98	9502.32	13260.5	13535.6	12943.2	12107.9	11753.8	11583.8	10673.2	10695.4
53374	1395.66	1193.8	1180.89	1455.76	1464.73	1494.91	728.146	1191.79	941.341	985.142	860.493
19156	22962.1	21851.7	26722.7	24666.7	24335.8	24855.3	23894.6	23273.7	23154.1	24244.3	25242.5
22295	7.23139	9.15958	15.7603	21.8911	31.206	16.3378	12.6818	18.6677	23.1715	17.467	17.0693
74048	3546.99	2612.52	3272.51	2579.5	3331.24	2669.42	2760.4	3080.17	3411.03	2790.36	3028.29
100302688	3.61569	2.03546	10.1316	7.29703	1.95037	3.63063	0	0	1.93096	3.49341	4.01631
71279	678.545	566.876	763.247	647.612	673.854	647.159	596.044	682.845	631.423	586.893	644.617
107449	585.742	507.848	503.203	666.767	767.472	718.864	637.26	844.959	807.14	626.194	639.597
100503834	2.41046	0	0	0	0.975187	0	0	0	2.89643	0	0
73616	0	0	0	0	0	0	0	0	0	0	0
327760	0	0	0	0	0	0	0	0	0	0	0
13180	183.195	185.227	155.351	181.514	165.782	159.748	157.465	115.936	137.098	177.291	120.489
20397	2068.18	1984.58	2209.81	2183.64	2082.02	2083.07	2021.69	1890.35	1830.55	1895.17	2104.54
65971	236.225	232.043	157.603	102.158	85.8165	116.18	95.1134	40.2829	66.618	139.736	61.2487
237360	177.169	195.404	181.243	259.957	235.02	134.333	164.863	207.31	156.407	173.797	205.836
100862379	0	0	0	0	1.95037	0	0	0	0	0	0
18646	228.994	226.954	159.854	490.726	245.747	184.254	119.42	268.225	211.44	158.95	298.211
27355	2750.34	2425.25	2355.03	2726.35	2807.56	2828.26	2707.56	3015.33	3225.66	2692.55	2598.55
18119	1.20523	2.03546	3.3772	1.82426	3.90075	3.63063	6.34089	3.93004	3.86191	2.62006	0
13688	1821.1	1310.84	1518.61	1597.14	1685.12	1580.23	2134.77	2273.53	1764.89	1703.91	1914.77
100503821	21.6942	14.2482	18.0117	11.8577	14.6278	14.5225	26.4204	19.6502	18.3441	19.2138	17.0693
216011	374.827	399.968	366.989	455.153	440.785	402.092	367.772	426.41	409.363	430.563	360.463
237362	0	0	0	0.912129	0	0	1.05682	0	0	0	3.01223
67895	389.29	389.791	389.504	427.789	387.149	393.015	340.295	378.267	389.088	514.405	434.765
20224	4822.13	4765.02	4725.83	5172.69	5039.77	4979.4	5309.44	5199.45	5691.49	5167.63	5117.78
71767	327.823	368.419	413.144	406.81	459.313	467.443	433.294	384.162	453.775	436.676	435.769
71361	712.292	696.128	629.285	594.708	630.946	587.254	582.305	486.343	523.289	564.186	510.071
404634	380.853	420.323	336.594	369.412	358.869	332.202	295.908	330.124	335.021	288.206	306.243
100628583	0	0	0	0	0	0	0	0	0	0	0
12817	1316.11	1363.76	1268.7	1442.08	1749.49	1812.59	1428.81	1439.38	1650	1761.55	1669.78
432466	191.632	156.731	139.591	165.095	165.782	130.703	108.852	135.586	171.855	136.243	136.554
69894	184.4	148.589	114.825	224.384	170.658	217.838	147.954	163.097	164.131	159.824	194.791
11925	0	0	0	0	0	0	0	0	0	0	0
70423	2699.72	2479.19	2131.01	2991.78	2946.04	2742.94	2337.68	2366.87	2215.77	2066.35	2021.21
21337	32.5412	27.4787	37.1492	24.6275	17.5534	15.4302	10.5682	9.82511	13.5167	17.467	8.03261
15275	2228.47	2093.47	2141.15	2384.31	2380.43	2353.55	2541.64	2476.91	2661.82	2515.26	2427.86
70162	15.668	6.10639	10.1316	20.979	12.6774	23.5991	10.5682	10.8076	7.72383	11.3536	11.0448
216019	222.968	153.677	182.369	209.79	218.442	255.051	328.67	257.418	289.643	224.452	336.366
338359	333.849	396.915	382.749	376.709	392.025	357.617	381.51	355.669	372.675	399.122	387.573
74706	1.20523	2.03546	4.50293	1.82426	1.95037	1.81531	5.28408	0.982511	0.965478	4.36676	3.01223
30930	1951.27	2022.23	1993.67	1806.93	1719.26	1865.23	2095.66	2042.64	1955.09	1747.58	1933.85
19073	3161.32	3683.17	3296.15	2769.22	3207.39	3037.02	3111.26	2933.78	3598.34	3267.21	3016.25
72320	1052.17	1116.45	1194.4	1106.41	1032.72	1123.68	1288.26	1326.39	1297.6	1234.05	1313.33
56200	1963.32	1764.75	1950.9	2137.12	2041.07	2192.9	2058.68	2258.79	2068.05	2068.1	2164.79
100862011	0	4.07092	1.12573	2.73639	2.92556	0.907656	2.11363	1.96502	4.82739	0.873352	2.00815
94213	2130.85	2327.55	2169.29	2187.29	2224.4	2182.01	1975.19	2034.78	2369.28	2025.3	2169.81
216021	138.602	156.731	168.86	169.656	150.179	170.639	137.386	197.485	152.546	145.85	153.624
67500	1711.43	1874.66	1739.26	1723.92	1803.12	1920.6	1949.82	1986.64	2069.02	1880.33	2135.67
100217463	9.64185	6.10639	11.2573	6.38491	6.82631	2.72297	5.28408	1.96502	0.965478	1.7467	4.01631
52463	309.744	272.752	307.325	252.66	346.192	293.173	186	189.625	178.613	200.871	205.836
73132	979.853	895.603	934.359	945.878	896.197	888.596	785.214	718.215	597.631	629.687	748.037
327762	323.002	381.649	515.586	381.27	376.422	367.601	285.34	280.016	253.921	345.848	304.235
70432	642.388	725.642	719.344	673.151	709.936	601.776	548.487	702.495	626.595	621.827	663.695
432467	1292.01	1407.52	1213.54	1141.99	1292.12	1273.44	1282.97	1366.67	1568.9	1421.82	1457.92
67307	73.5191	62.0816	64.1668	70.234	68.2631	58.09	77.1475	48.143	47.3084	66.3748	66.269
68371	14.4628	7.12412	18.0117	30.1003	12.6774	16.3378	29.5908	35.3704	12.5512	19.2138	25.1019
53404	0	0	0	0	0	0	1.05682	0.982511	0	0	0
68802	19.2837	53.9397	54.0352	10.0334	5.85112	4.53828	42.2726	6.87757	44.412	50.6544	25.1019
641387	1.20523	2.03546	0	0	0	0	1.05682	0	0.965478	0.873352	0
67345	1364.32	1299.64	1406.04	1299.78	1385.74	1344.24	1217.45	1261.54	1187.54	1133.61	1303.29
100502721	1.20523	2.03546	5.62867	0.912129	1.95037	2.72297	1.05682	0	1.93096	0	0
93759	840.046	898.656	815.031	686.833	682.631	716.141	870.816	837.099	718.316	679.468	782.176
30045	289.255	271.734	305.074	250.836	193.087	211.484	283.227	224.012	246.197	245.412	248.007
216033	10.8471	21.3723	24.7661	7.29703	7.8015	5.44594	8.45452	7.86009	5.79287	12.2269	16.0652
791346	0	0	0	0	0	0	0	0	0	0	0
216028	4.82092	2.03546	4.50293	1.82426	0	6.35359	0	0.982511	1.93096	2.62006	0
100502808	0	0	0	0	0	0	0	0	0	0	0
69433	0	0	0	0	0	0	0	0	0	0	0
28193	3284.25	2863.89	3006.83	2868.65	2982.12	2830.07	2850.23	3003.54	2629.96	2700.41	2903.79
108829	3262.56	3081.69	3153.18	3086.65	3357.57	3298.42	3229.63	3451.56	3213.11	2995.6	3464.06
641340	289.255	298.195	334.343	325.63	293.531	301.342	328.67	352.721	336.952	332.747	333.353
13654	130.165	155.713	119.328	309.212	170.658	441.121	261.033	370.407	164.131	440.17	327.329
211488	770.143	809.096	807.151	628.457	677.755	680.742	795.782	674.002	644.939	682.088	689.8
100038508	1.20523	0	0	0	1.95037	0	3.17045	0	0	0	5.02038
216049	672.519	671.702	613.525	861.962	788.927	906.749	877.157	899.98	782.037	783.397	914.714
170799	5260.83	5252.51	4726.95	6323.79	5736.05	5756.36	7325.84	8120.45	7521.08	6304.73	7547.64
71371	1863.29	1544.92	1443.19	1660.08	1667.57	1534.85	2220.37	2374.73	1953.16	1919.63	1994.1
100503521	0	0	0	0	0	0	0	0	0	0	0
75148	0	0	0	0	0	0	0	0	0	0	0
73287	230.199	195.404	243.158	166.008	117.998	173.362	202.909	153.272	117.788	186.897	126.514
327766	61.4668	83.4539	91.1844	90.3008	99.4691	98.0269	44.3862	49.1255	55.0323	32.314	65.265
69288	707.471	635.064	756.493	648.524	636.797	711.603	894.066	782.078	873.758	793.877	824.347
320700	50.6197	69.2057	59.6639	49.255	60.4616	89.858	26.4204	38.3179	29.9298	53.2745	55.2242
12534	110.881	120.092	147.471	193.371	158.956	124.349	161.693	113.971	100.41	160.697	140.571
11735	2661.15	1758.64	1964.4	2246.57	2453.57	2379.87	3328.97	2526.03	2115.36	2432.29	2636.7
76551	1420.97	1333.23	1301.35	1276.07	1414.02	1370.56	1660.26	1622.13	1611.38	1601.73	1511.13
69563	12.0523	5.08865	10.1316	10.9456	8.77669	9.07656	9.51134	5.89506	4.82739	7.86017	5.02038
66859	3092.62	3192.62	2631.96	2904.22	3187.89	3145.03	3261.33	3595.99	2840.44	2561.54	2970.06
71721	613.463	651.348	751.99	515.353	612.418	573.639	518.896	527.608	499.152	542.352	489.989
70911	7.23139	5.08865	10.1316	3.64852	7.8015	4.53828	8.45452	5.89506	11.5857	2.62006	1.00408
319646	1.20523	11.195	2.25147	2.73639	0.975187	0.907656	1.05682	4.91255	2.89643	2.62006	3.01223
83675	955.748	840.646	946.742	1123.74	1203.38	1139.11	1164.61	986.441	1096.78	1128.37	1212.92
319572	0	0	0	0	0	0	0	0.982511	0	0	0
21780	771.348	792.812	650.674	686.833	775.274	794.199	676.362	620.947	648.801	621.827	703.858
216080	668.903	668.649	596.639	599.269	660.202	629.006	616.123	652.387	579.287	593.006	601.442
52637	754.475	821.309	703.583	729.703	664.103	727.033	810.577	745.726	832.242	772.044	801.253
69718	1402.89	1306.77	1321.61	1167.53	1266.77	1374.19	1568.31	1599.53	1517.73	1366.8	1448.88
622812	0	0	0	0	0	0	0	0	0	0	0
108950	0	0	0	0	0	0	0	0	0	0	0
100040505	31.336	30.5319	25.8919	25.5396	47.7842	58.09	29.5908	25.5453	43.4465	38.4275	53.216
52696	762.911	742.944	728.35	813.619	799.654	766.97	847.566	921.595	1029.2	885.579	896.64
327768	0	0	2.25147	0	0	0	0	0	0	0	0
100861952	0	0	0	0	0	0	0	0	0	0	0
11994	0	0	0	0	0	0	0	0	0.965478	0	0
71236	214.531	225.936	244.284	151.413	129.7	118.903	83.4884	77.6183	34.7572	103.929	64.2609
14687	98.8289	83.4539	90.0587	119.489	116.047	93.4886	129.988	101.199	91.7204	136.243	125.51
76877	574.895	628.958	587.633	388.567	393.976	405.722	418.499	388.092	338.883	477.724	375.525
110279	2586.43	2266.49	2344.9	2747.33	2792.94	2647.63	3494.89	3499.7	3357.93	3147.56	3482.14
74392	7590.54	6843.22	6835.45	7246.87	6810.71	7428.26	5254.49	7688.15	6902.2	6034.87	5972.25
11540	161.501	196.422	151.974	223.472	192.112	196.961	114.136	161.132	167.993	131.876	145.591
544707	0	0	0	0.912129	0	1.81531	0	0	0	0	0
103149	37.3622	25.4433	39.4007	17.3305	5.85112	8.16891	9.51134	14.7377	11.5857	6.11347	18.0734
71125	0	0	0	0	0	0	0	0	0	1.7467	0
68778	750.859	766.351	744.11	789.904	735.291	746.094	723.919	784.043	791.692	789.511	825.351
67332	805.094	958.702	907.341	894.799	839.636	882.242	753.509	850.854	940.376	894.313	822.339
192734	73.5191	50.8865	57.4124	34.6609	39.0075	32.6756	28.534	31.4403	42.481	42.7943	47.1916
14598	61.4668	46.8156	60.7896	66.5854	62.412	58.09	53.8976	66.8107	91.7204	94.3221	75.3057
23887	326.618	244.255	269.05	364.852	382.273	397.553	518.896	421.497	367.847	341.481	420.708
100503432	0	0	0	0	0	0	0	0	1.93096	0	0
71733	802.684	762.28	908.467	846.456	716.763	754.262	977.554	761.446	573.494	898.68	688.796
104248	2479.16	2334.67	2498	2647.91	2540.36	2503.32	2696.99	2701.9	2503.49	2675.95	2430.87
13202	668.903	590.284	627.034	602.918	604.616	618.114	592.873	666.142	696.11	597.373	604.454
103140	1370.35	1311.86	1211.29	1530.55	1297.97	1363.3	1277.69	1170.17	1054.3	1248.02	1115.53
14871	2006.71	2102.63	1895.74	2385.22	1975.73	2096.69	2173.87	1963.06	2324.87	2270.72	2026.23
75886	0	0	0	2.73639	0	2.72297	1.05682	2.94753	1.93096	1.7467	3.01223
14872	594.179	627.94	543.729	594.708	565.609	576.362	426.953	428.375	471.153	445.41	457.859
17319	517.044	611.656	498.7	599.269	668.003	700.711	584.419	448.025	599.562	611.347	600.438
70377	40.9779	62.0816	70.9212	71.1461	53.6353	36.3063	62.3521	74.6708	75.3073	89.082	72.2935
20587	1225.72	1250.79	1185.4	1368.19	1280.42	1339.7	1317.85	1289.05	1378.7	1298.68	1266.14
100861975	0	0	1.12573	0.912129	4.87594	1.81531	1.05682	2.94753	2.89643	1.7467	2.00815
17385	1112.43	1193.8	990.645	1299.78	1316.5	1202.64	822.202	1035.57	927.825	1037.54	933.791
103172	1634.29	1736.25	1705.49	1602.61	1619.79	1641.04	2059.73	1236	1574.7	1744.96	1616.56
333670	1084.71	1313.89	1321.61	834.598	723.589	680.742	780.987	646.492	638.181	962.434	687.792
22364	578.511	605.55	612.399	306.475	310.11	265.036	452.317	342.896	311.849	390.389	302.227
333669	2.41046	6.10639	6.7544	6.38491	2.92556	3.63063	0	2.94753	0	0.873352	4.01631
64453	474.861	443.731	508.832	552.75	495.395	501.934	523.124	645.509	510.738	489.951	507.059
64454	0	0	0	0	0	0	0	0.982511	0	0	0
64452	0	0	0	0	0	0	0	0	0	0	0
15468	1330.58	1372.92	1158.38	1499.54	1493.99	1561.17	1426.7	1748.87	1797.72	1696.05	1565.36
751554	0	0	0	0	0	0	0	0	0	0	0
20203	90.3923	100.755	76.5499	44.6943	31.206	32.6756	48.6135	33.4054	21.2405	53.2745	30.1223
64451	1419.76	1375.97	1326.11	1373.67	1429.62	1449.53	1416.13	1594.61	1392.22	1344.09	1272.16
18541	3653.06	2916.82	3268	3434.17	3649.15	3423.68	4881.43	4080.37	3945.91	3628.78	4224.15
67523	7.23139	4.07092	1.12573	0	0	0.907656	0	2.94753	0.965478	0	3.01223
76964	1660.81	1585.62	1766.28	1343.57	1370.14	1355.13	2037.54	1255.65	1196.23	1968.54	1642.67
216119	155.475	137.394	132.837	135.907	133.601	118.903	109.909	136.569	138.063	146.723	156.636
54387	1571.62	1304.73	1379.02	1486.77	1559.32	1418.67	1872.68	1885.44	1759.1	1763.3	1910.76
16987	917.181	603.514	781.259	690.482	623.145	588.161	494.59	642.562	554.185	482.091	640.601
74953	0	0	0	0	0	0	0	0	0	0	0
76573	7.23139	7.12412	4.50293	6.38491	3.90075	2.72297	3.17045	1.96502	3.86191	3.49341	1.00408
14317	0	0	0	0	1.95037	0	0	0	0	0	0
12834	4461.77	4255.13	5037.66	5655.2	5863.8	6165.71	5630.71	4462.56	5534.12	6939.66	5675.04
100861980	9.64185	19.3369	5.62867	4.56065	6.82631	10.8919	8.45452	5.89506	14.4822	6.98682	8.03261
12833	7990.68	7426.38	8365.33	8725.43	8775.71	9328.89	9322.17	8176.45	8927.78	9898.58	8587.87
59093	683.366	678.826	638.291	672.239	743.093	688.003	700.669	872.469	795.554	641.041	590.397
100038479	0	0	0	0	0	0	0	0	0	0	0
20509	148.243	169.961	138.465	125.874	149.204	142.502	128.931	134.604	149.649	174.67	135.55
12822	1554.75	1526.6	1634.56	1504.1	1595.41	1543.92	1522.87	1471.8	1524.49	1843.65	1388.64
100169878	2.41046	3.05319	2.25147	8.20916	3.90075	3.63063	3.17045	1.96502	1.93096	4.36676	2.00815
80294	1683.71	1590.71	1869.84	1934.63	1769.96	1828.93	2092.49	2064.25	2273.7	2259.36	2074.42
110532	2250.17	2127.06	2362.91	2172.69	2048.87	2465.19	2950.63	3083.12	3493.1	3157.17	3215.05
100045653	14.4628	13.2305	12.3831	24.6275	10.7271	9.07656	7.39771	6.87757	8.6893	8.73352	11.0448
108707	578.511	584.178	604.519	695.955	708.961	656.236	715.464	704.46	699.006	673.355	671.727
16414	2697.31	2306.18	4517.57	2883.24	2812.44	2821	2708.62	2540.77	2054.54	2422.68	2891.74
108705	5767.03	6072.8	5830.17	5719.05	6007.15	6171.16	6667.45	7215.56	7395.56	6206.04	6743.38
20610	2433.36	2561.63	2530.65	2401.64	2338.5	2476.99	2515.22	2523.09	2497.69	2365.04	2301.34
22213	1214.87	1404.47	1314.86	1453.02	1342.83	1310.66	1880.07	1745.92	2126.95	1834.91	1925.82
100316811	4.82092	2.03546	1.12573	0.912129	0	1.81531	1.05682	1.96502	0.965478	1.7467	0
100502831	0	0	0	0	0	0	0	0	0	0	0
670895	0	0	0	0	0	0	0	0	0	0	0
16697	0	0	0	0	0	0	0	0	0	0	0
100009614	0	0	0	0	0	0	0	0	0	0	0
100502921	0	0	0	0	0	0	0	0	0	0	0
16694	0	0	0	0	0	0	0	0	0	0	0
100502953	0	0	0	0	0	0	0	0	0	0	0
77763	0	0	0	0	0	0	0	0	0	0	0
100041250	0	0	0	0	0	0	0	0	0	0	0
100041261	0	0	0	0	0	0	0	0	0	0	0
634517	0	0	0	0	0	0	0	0	0	0	0
100041281	0	0	0	0	0	0	0	0	0	0	0
634504	0	0	0	0	0	0	0	0	0	0	0
675294	0	0	0	0	0	0	0	0	0	0	0
100503388	0	0	0	0	0	0	0	0	0	0	0
670880	0	0	0	0	0	0	0	0	0	0	0
100040299	0	0	0	0	0	0	0	0	0	0	0
100191037	0	0	0	0	0	0	0	0	0	0	0
544710	0	0	0	0	0	0	0	0	0	0	0
[truncated: 25,180 more rows]

## Sheet: DESeq2 Results
Gene ID	Fold Change (Log2)	Fold Change STD Error	Wald Statistic	p value	Adusted p value
Angptl4	3.1345	0.0931669	33.6439	3.83e-248	6.84e-244
Rbm3	-1.24851	0.0650818	-19.1836	5.07e-82	4.53e-78
Hspa8	1.64999	0.0970304	17.0048	7.56e-65	4.5e-61
Hsph1	1.87848	0.113196	16.595	7.58e-62	3.38e-58
Cirbp	-1.27317	0.0795771	-15.9992	1.29e-57	4.18e-54
Hsp90aa1	1.02252	0.0639693	15.9846	1.64e-57	4.18e-54
Map3k6	2.23002	0.139444	15.9923	1.45e-57	4.18e-54
Slc10a6	1.3736	0.0861134	15.9511	2.8e-57	6.26e-54
Stip1	1.06703	0.0736617	14.4856	1.49e-47	2.97e-44
Sec14l1	0.440792	0.0321492	13.7109	8.74e-43	1.56e-39
Pxdc1	1.27875	0.0965644	13.2424	4.99e-40	8.11e-37
Hsp90ab1	1.0407	0.0789215	13.1865	1.05e-39	1.56e-36
AA986860	1.06173	0.0812365	13.0696	4.91e-39	6.76e-36
Calr	0.727267	0.0582911	12.4765	1e-35	1.28e-32
Jade2	0.85367	0.0700063	12.1942	3.34e-34	3.98e-31
Fkbp4	0.833684	0.0685429	12.163	4.9e-34	5.47e-31
Rbm3-ps	-1.85376	0.153355	-12.088	1.22e-33	1.28e-30
Fus	-0.678143	0.0563988	-12.0241	2.66e-33	2.64e-30
Creld2	0.837606	0.0724612	11.5594	6.62e-31	6.23e-28
Lipe	1.07899	0.0963073	11.2036	3.92e-29	3.5e-26
Adgre4	-1.80289	0.16247	-11.0968	1.3e-28	1.11e-25
Jcad	0.77026	0.0709112	10.8623	1.74e-27	1.42e-24
St13	0.72808	0.0672667	10.8238	2.66e-27	2.06e-24
Mir22hg	-0.696169	0.0649743	-10.7145	8.7e-27	6.48e-24
Acot1	1.33256	0.125114	10.6508	1.73e-26	1.24e-23
Hyou1	0.672583	0.0646764	10.3992	2.5e-25	1.66e-22
Traf1	0.745617	0.0716796	10.4021	2.43e-25	1.66e-22
Hspd1	0.564891	0.0543857	10.3868	2.85e-25	1.82e-22
Hspa5	0.870206	0.0843628	10.315	6.03e-25	3.71e-22
Usp54	0.543167	0.0526778	10.3111	6.28e-25	3.74e-22
Rgs2	-0.91992	0.0900814	-10.2121	1.75e-24	1.01e-21
Lpin2	0.749218	0.0736594	10.1714	2.66e-24	1.44e-21
Lman2l	0.52192	0.0513107	10.1718	2.65e-24	1.44e-21
Dapk1	0.593671	0.0584205	10.162	2.93e-24	1.54e-21
Hnrnpa1	-0.415322	0.0410998	-10.1052	5.24e-24	2.67e-21
Serpinb10	-1.5593	0.15473	-10.0775	6.95e-24	3.45e-21
Plod1	0.714669	0.0716563	9.97358	1.99e-23	9.61e-21
Ahsa2	0.969503	0.0991962	9.77359	1.46e-22	6.88e-20
Zbtb16	2.66905	0.273204	9.76946	1.52e-22	6.98e-20
Banp	0.942493	0.0975873	9.65794	4.55e-22	2.03e-19
Pdk4	2.01207	0.208928	9.63047	5.95e-22	2.59e-19
Camsap1	0.55817	0.0587298	9.50403	2.02e-21	8.59e-19
Tcf23	1.72197	0.182317	9.44496	3.56e-21	1.48e-18
Mlec	0.485348	0.0514476	9.43385	3.95e-21	1.61e-18
Slc43a3	0.611165	0.0649458	9.41038	4.94e-21	1.96e-18
Dnaja1	0.910551	0.0968351	9.40312	5.3e-21	2.06e-18
Lrrc8a	0.633992	0.0674547	9.39878	5.52e-21	2.1e-18
P4ha1	1.00616	0.107446	9.36431	7.66e-21	2.85e-18
Sorbs3	0.840047	0.0900357	9.33015	1.06e-20	3.86e-18
S100a4	-0.913327	0.0986056	-9.26242	2e-20	7.14e-18
Cyp2b10	0.787955	0.0852186	9.24629	2.32e-20	8.15e-18
Hck	-0.940516	0.101967	-9.22373	2.87e-20	9.74e-18
Nr1h3	0.539925	0.0585539	9.221	2.94e-20	9.74e-18
Ints3	0.390805	0.0423796	9.22154	2.93e-20	9.74e-18
Ahsa1	0.66685	0.0724358	9.20608	3.38e-20	1.1e-17
Rasgef1b	0.588936	0.0642306	9.16908	4.77e-20	1.52e-17
Gnpda2	-0.655719	0.0716472	-9.15205	5.59e-20	1.75e-17
Fkbp5	1.92132	0.21012	9.1439	6.02e-20	1.82e-17
Manf	0.703512	0.0769263	9.14526	5.95e-20	1.82e-17
Rgs12	0.574701	0.0630565	9.11408	7.93e-20	2.35e-17
Pkp4	0.456467	0.0500914	9.11268	8.04e-20	2.35e-17
Rgcc	1.39394	0.153891	9.05799	1.33e-19	3.83e-17
Gm13375	-1.1788	0.130972	-9.00037	2.25e-19	6.38e-17
Zfp180	0.656793	0.0731792	8.97514	2.83e-19	7.9e-17
Dynll1	0.424934	0.0474072	8.96349	3.15e-19	8.65e-17
A4galt	1.00982	0.112688	8.96126	3.21e-19	8.69e-17
Hnrnpc	0.463274	0.0517798	8.947	3.65e-19	9.74e-17
Sh2d3c	0.583932	0.0656401	8.89596	5.79e-19	1.52e-16
Ccr2	-1.04542	0.11803	-8.85729	8.2e-19	2.12e-16
Sema7a	0.929464	0.105151	8.83932	9.63e-19	2.46e-16
Itga4	-0.827761	0.0937441	-8.83001	1.05e-18	2.63e-16
Dnajb1	0.752622	0.0857545	8.77647	1.69e-18	4.19e-16
Plin2	0.603677	0.0690581	8.74158	2.3e-18	5.63e-16
Arhgap24	0.537623	0.0618855	8.68737	3.71e-18	8.96e-16
Trdmt1	-0.657052	0.0758455	-8.66302	4.59e-18	1.09e-15
Glb1l2	-0.457964	0.0531079	-8.62328	6.51e-18	1.53e-15
Cttnbp2nl	0.647902	0.0754177	8.59084	8.63e-18	2e-15
Hspb1	1.29671	0.151008	8.58701	8.93e-18	2.05e-15
Fkbp14	0.981268	0.114426	8.57555	9.86e-18	2.23e-15
C130046K22Rik	0.873349	0.102183	8.54688	1.26e-17	2.83e-15
Errfi1	1.10427	0.129365	8.53613	1.39e-17	3.06e-15
Slco5a1	-1.32224	0.155423	-8.50739	1.78e-17	3.88e-15
Golm2	-0.555421	0.0653984	-8.49288	2.02e-17	4.34e-15
Sstr4	1.16629	0.138065	8.4474	2.98e-17	6.34e-15
Septin10	-0.463756	0.0551271	-8.4125	4.01e-17	8.44e-15
Eva1c	0.67241	0.0801809	8.38615	5.02e-17	1.04e-14
Trarg1	1.0975	0.131029	8.37595	5.48e-17	1.13e-14
Mau2	0.336639	0.0402104	8.37194	5.67e-17	1.15e-14
Hspa4l	0.739654	0.0883978	8.36734	5.89e-17	1.18e-14
Ifitm6	-1.53135	0.183046	-8.36594	5.96e-17	1.18e-14
Mapt	0.740054	0.0884889	8.36325	6.1e-17	1.2e-14
Tspan11	0.907739	0.108587	8.35959	6.29e-17	1.22e-14
Kctd21	0.5535	0.0664954	8.32389	8.51e-17	1.64e-14
F630028O10Rik	-1.28881	0.155001	-8.31489	9.18e-17	1.75e-14
Sgms1	0.646597	0.077864	8.30418	1.01e-16	1.89e-14
Mafk	0.563681	0.0679124	8.30012	1.04e-16	1.94e-14
Rbm14	0.415297	0.050205	8.27202	1.32e-16	2.43e-14
Bsdc1	0.387454	0.0470259	8.23916	1.73e-16	3.16e-14
Efnb1	0.887975	0.107838	8.23438	1.8e-16	3.26e-14
P4ha2	0.72981	0.0886476	8.23271	1.83e-16	3.27e-14
Haghl	-0.695253	0.0844699	-8.23078	1.86e-16	3.29e-14
S1pr1	0.686176	0.0836896	8.19906	2.42e-16	4.25e-14
Baiap2	0.498375	0.0608405	8.1915	2.58e-16	4.48e-14
Slc27a4	0.46989	0.0575813	8.16046	3.34e-16	5.74e-14
Sh3pxd2a	0.611965	0.0750671	8.15224	3.57e-16	6.08e-14
Arl4d	1.07818	0.132544	8.13455	4.13e-16	6.93e-14
Arl5c	-0.980305	0.120519	-8.13406	4.15e-16	6.93e-14
Adarb1	0.507008	0.0625664	8.10353	5.34e-16	8.83e-14
Aopep	-0.685867	0.0846788	-8.09963	5.51e-16	9.04e-14
Krt80	0.766923	0.0949813	8.07446	6.78e-16	1.09e-13
Rin3	0.839735	0.103986	8.07549	6.72e-16	1.09e-13
Rab11fip3	0.426196	0.0530714	8.03061	9.7e-16	1.55e-13
Fbxw8	0.35121	0.0437651	8.02488	1.02e-15	1.61e-13
Uhrf2	0.458833	0.057243	8.01553	1.1e-15	1.72e-13
Emp1	0.428232	0.0534364	8.01386	1.11e-15	1.73e-13
Thbd	0.742025	0.0929674	7.98156	1.44e-15	2.21e-13
Neurl4	0.422466	0.0529262	7.98218	1.44e-15	2.21e-13
Dpp9	0.496058	0.0622587	7.96768	1.62e-15	2.45e-13
Hsp90b1	0.668728	0.0839767	7.96325	1.68e-15	2.52e-13
Fam107a	2.38538	0.300796	7.93025	2.19e-15	3.26e-13
Plk2	-0.564368	0.0711811	-7.92863	2.22e-15	3.27e-13
E030003E18Rik	0.860768	0.108694	7.91919	2.39e-15	3.5e-13
Kif21b	-0.773388	0.0981925	-7.87624	3.37e-15	4.86e-13
Csrnp1	0.759773	0.0964627	7.87634	3.37e-15	4.86e-13
Hsd3b7	0.49752	0.0631816	7.87445	3.42e-15	4.89e-13
Otud7b	0.567318	0.0722697	7.85002	4.16e-15	5.9e-13
Fam78b	1.27492	0.162784	7.83198	4.8e-15	6.76e-13
Pdia6	0.588011	0.0751672	7.8227	5.17e-15	7.22e-13
Usp31	0.478436	0.061193	7.81848	5.35e-15	7.41e-13
Abcc5	0.347254	0.0444481	7.81257	5.6e-15	7.7e-13
Ube2g2	0.504854	0.0646436	7.8098	5.73e-15	7.76e-13
Foxo3	0.984207	0.126016	7.81016	5.71e-15	7.76e-13
Adamtsl4	0.879941	0.112806	7.80048	6.17e-15	8.29e-13
Hecw2	0.695566	0.0895717	7.76546	8.13e-15	1.08e-12
Tsc22d3	1.82025	0.234517	7.76168	8.38e-15	1.11e-12
Ppp1r10	0.444187	0.0572552	7.75803	8.63e-15	1.13e-12
Cep85l	0.745925	0.0962354	7.75105	9.11e-15	1.19e-12
H3f3b	-0.27576	0.0356255	-7.74053	9.9e-15	1.28e-12
St8sia4	-0.906571	0.117501	-7.71547	1.21e-14	1.55e-12
Tinagl1	0.964688	0.125253	7.70189	1.34e-14	1.71e-12
Treml4	-1.03469	0.134387	-7.69938	1.37e-14	1.73e-12
Tcn2	0.727798	0.0946109	7.69253	1.44e-14	1.82e-12
Tacc1	0.357977	0.046612	7.67994	1.59e-14	1.99e-12
Txnip	0.589538	0.0770026	7.65608	1.92e-14	2.38e-12
Klf11	0.830756	0.108714	7.64163	2.14e-14	2.64e-12
Klf15	1.06804	0.14036	7.60929	2.76e-14	3.37e-12
Klhl2	0.575191	0.0757472	7.59356	3.11e-14	3.78e-12
Hspb8	0.533696	0.0703444	7.58689	3.28e-14	3.96e-12
Acot2	0.574731	0.0757617	7.58604	3.3e-14	3.96e-12
Hspa12b	0.877275	0.115841	7.57311	3.64e-14	4.34e-12
Mbd1	0.771465	0.10193	7.56859	3.77e-14	4.47e-12
Rin2	0.497784	0.0660415	7.53743	4.79e-14	5.64e-12
Itga10	1.10664	0.146884	7.53413	4.92e-14	5.74e-12
Plagl1	-0.923698	0.122692	-7.5286	5.13e-14	5.95e-12
Chordc1	0.562333	0.0747087	7.527	5.19e-14	5.95e-12
Slc28a2	-0.842429	0.111918	-7.52723	5.18e-14	5.95e-12
Pdia4	0.441378	0.0586853	7.5211	5.43e-14	6.18e-12
Ofd1	-0.51078	0.0679394	-7.51817	5.55e-14	6.28e-12
Fgfr3	0.511534	0.0683265	7.48662	7.07e-14	7.94e-12
NA	-1.15874	0.154874	-7.48187	7.33e-14	8.18e-12
Plod3	0.403171	0.0539052	7.47927	7.47e-14	8.3e-12
Golga4	0.320806	0.0429245	7.47373	7.8e-14	8.6e-12
Mxd4	0.605556	0.0813103	7.44747	9.51e-14	1.04e-11
Zkscan3	0.439576	0.0590758	7.44088	1e-13	1.09e-11
Cd37	-0.891066	0.119839	-7.43551	1.04e-13	1.13e-11
Prdx6	0.600627	0.0809118	7.42324	1.14e-13	1.23e-11
Nfil3	1.01487	0.13672	7.42299	1.15e-13	1.23e-11
Slc22a5	0.379179	0.0512153	7.40363	1.33e-13	1.41e-11
Lpin3	0.501072	0.0676899	7.40247	1.34e-13	1.41e-11
Tns1	0.426426	0.0576511	7.39667	1.4e-13	1.47e-11
Khdrbs1	-0.364353	0.0493357	-7.38518	1.52e-13	1.59e-11
Oxsr1	0.386201	0.0524316	7.3658	1.76e-13	1.83e-11
Zfp810	-0.564159	0.0766223	-7.36286	1.8e-13	1.86e-11
Cpt1a	0.655916	0.0892572	7.3486	2e-13	2.06e-11
Ipo13	0.366757	0.0499148	7.34766	2.02e-13	2.06e-11
Sult1a1	0.7927	0.108072	7.33489	2.22e-13	2.25e-11
Mtmr4	0.473281	0.064681	7.31715	2.53e-13	2.56e-11
Rtl8a	0.626019	0.0857327	7.30198	2.84e-13	2.85e-11
Prx	0.814273	0.111575	7.29797	2.92e-13	2.92e-11
Pde4b	0.970691	0.133333	7.28021	3.33e-13	3.31e-11
Slc9a3r2	0.620495	0.0853234	7.27227	3.53e-13	3.49e-11
Nomo1	0.360777	0.0496754	7.26269	3.79e-13	3.73e-11
Zfp236	0.367967	0.0507849	7.24561	4.3e-13	4.2e-11
Lims2	0.7438	0.102684	7.2436	4.37e-13	4.24e-11
Hnrnpr	-0.369247	0.0509858	-7.24216	4.42e-13	4.27e-11
R3hdm2	0.275881	0.0381252	7.23618	4.61e-13	4.43e-11
Cct3	0.337771	0.0467169	7.23017	4.82e-13	4.61e-11
BC064078	-0.899447	0.124431	-7.22848	4.88e-13	4.64e-11
5930430L01Rik	-1.10586	0.153027	-7.22652	4.96e-13	4.69e-11
Cd22	-0.783987	0.108501	-7.22563	4.99e-13	4.69e-11
Klf4	0.718481	0.0995888	7.21447	5.41e-13	5.07e-11
Btla	-0.968703	0.134489	-7.20285	5.9e-13	5.49e-11
Pigp	-0.483937	0.0672861	-7.19222	6.37e-13	5.9e-11
Herc3	-0.572265	0.079766	-7.1743	7.27e-13	6.7e-11
Shisa2	-1.35305	0.188652	-7.17217	7.38e-13	6.77e-11
Cdc42ep4	0.49782	0.0694531	7.16772	7.63e-13	6.95e-11
Cdkn1a	1.65663	0.231312	7.16188	7.96e-13	7.22e-11
Fgd5	0.62126	0.0869774	7.14277	9.15e-13	8.26e-11
Marf1	0.44512	0.0623294	7.14141	9.24e-13	8.3e-11
Plscr2	-0.543436	0.076154	-7.13601	9.61e-13	8.59e-11
Lrrn3	-0.675469	0.095066	-7.10526	1.2e-12	1.06e-10
Foxk2	0.377657	0.0531506	7.10541	1.2e-12	1.06e-10
Lmo7	0.462756	0.0651276	7.10538	1.2e-12	1.06e-10
Cebpg	0.416005	0.058558	7.10416	1.21e-12	1.06e-10
Myrip	1.14376	0.161034	7.10264	1.22e-12	1.07e-10
Tmtc1	0.68543	0.0968617	7.07638	1.48e-12	1.28e-10
Pkd2	0.385158	0.05454	7.06193	1.64e-12	1.42e-10
Coro1a	-0.776715	0.110023	-7.05956	1.67e-12	1.44e-10
Hnrnpd	-0.402741	0.0571215	-7.05061	1.78e-12	1.52e-10
Stk17b	-0.592575	0.08414	-7.04272	1.89e-12	1.6e-10
Ms4a4b	-1.02131	0.145137	-7.0369	1.97e-12	1.66e-10
Eva1a	-0.878683	0.125274	-7.0141	2.31e-12	1.95e-10
Ms4a4c	-1.37512	0.196372	-7.00262	2.51e-12	2.11e-10
Ramp3	0.941249	0.134437	7.00142	2.53e-12	2.12e-10
Ackr4	-0.887754	0.126851	-6.99839	2.59e-12	2.15e-10
Kif3c	0.549769	0.0787713	6.9793	2.97e-12	2.45e-10
Coro2b	0.639573	0.0918354	6.96434	3.3e-12	2.72e-10
Slc5a3	0.603181	0.086647	6.96136	3.37e-12	2.76e-10
Tmem117	-1.13838	0.163582	-6.95909	3.42e-12	2.79e-10
Ghr	-0.357567	0.0514383	-6.95137	3.62e-12	2.94e-10
4833432E10Rik	-0.811796	0.11687	-6.94612	3.75e-12	3.04e-10
Amigo1	0.359056	0.0517011	6.94485	3.79e-12	3.05e-10
Ltb	-0.732419	0.105514	-6.94147	3.88e-12	3.11e-10
Pdia3	0.343118	0.0494709	6.93575	4.04e-12	3.22e-10
Micall1	0.429235	0.0619049	6.93378	4.1e-12	3.25e-10
Suclg2	-0.439363	0.0634118	-6.92874	4.25e-12	3.36e-10
Pkd1	0.451029	0.065228	6.91466	4.69e-12	3.69e-10
Clec2i	-1.50344	0.217713	-6.9056	5e-12	3.92e-10
Zhx3	0.731218	0.105955	6.90121	5.16e-12	4.02e-10
Mcf2l	0.89305	0.129448	6.89889	5.24e-12	4.06e-10
Itpripl2	0.49353	0.0715377	6.89887	5.24e-12	4.06e-10
Dock9	0.463355	0.0673232	6.88255	5.88e-12	4.53e-10
Ifi203-ps	-0.855376	0.124503	-6.87035	6.4e-12	4.91e-10
Lmo2	-0.559059	0.0815493	-6.85548	7.11e-12	5.43e-10
Xdh	0.774403	0.113002	6.85298	7.23e-12	5.5e-10
Sympk	0.37473	0.0547148	6.84878	7.45e-12	5.64e-10
Prdm2	0.429362	0.0627054	6.84728	7.53e-12	5.68e-10
Mef2c	-0.656852	0.0959894	-6.84296	7.76e-12	5.83e-10
Dusp11	0.333156	0.0487719	6.8309	8.44e-12	6.31e-10
Sell	-0.924673	0.135625	-6.81786	9.24e-12	6.86e-10
Retreg2	0.309273	0.0453638	6.81763	9.26e-12	6.86e-10
Serpinh1	0.854519	0.125576	6.80482	1.01e-11	7.47e-10
Rab3c	1.41428	0.208134	6.79505	1.08e-11	7.96e-10
Fam114a2	0.331568	0.0488394	6.78895	1.13e-11	8.27e-10
Fmo2	0.395087	0.0582384	6.78396	1.17e-11	8.5e-10
Lpar6	-0.494751	0.07293	-6.78391	1.17e-11	8.5e-10
Klf9	0.797182	0.117537	6.78237	1.18e-11	8.55e-10
Grpel2	0.47309	0.0699191	6.76624	1.32e-11	9.52e-10
Tox2	0.922037	0.136397	6.75997	1.38e-11	9.91e-10
Sik1	0.363531	0.0538264	6.75376	1.44e-11	1.03e-09
Erlec1	-0.401903	0.0595161	-6.75284	1.45e-11	1.03e-09
Hnrnpdl	-0.405876	0.0602646	-6.7349	1.64e-11	1.16e-09
9930014A18Rik	-0.637808	0.0949039	-6.72057	1.81e-11	1.28e-09
Wnt10b	-0.816152	0.121612	-6.7111	1.93e-11	1.36e-09
Acrbp	0.765999	0.114338	6.69943	2.09e-11	1.47e-09
Zrsr1	0.38822	0.0580144	6.69179	2.2e-11	1.54e-09
Ctif	0.462685	0.0691454	6.69149	2.21e-11	1.54e-09
Tmem131l	-0.393079	0.0587842	-6.68681	2.28e-11	1.58e-09
Creld1	0.528821	0.0791373	6.68232	2.35e-11	1.62e-09
Slc15a4	0.397392	0.0595044	6.67836	2.42e-11	1.66e-09
Amdhd2	-0.449223	0.0672704	-6.67787	2.42e-11	1.66e-09
Misp3	-0.865884	0.129825	-6.66961	2.56e-11	1.75e-09
Rhoj	0.370408	0.0555802	6.66438	2.66e-11	1.81e-09
Uri1	-0.377824	0.0567305	-6.65999	2.74e-11	1.85e-09
Mast2	0.363929	0.0546546	6.65871	2.76e-11	1.86e-09
Kank3	0.639509	0.0961256	6.65284	2.87e-11	1.93e-09
Dctn1	0.305145	0.0459344	6.64305	3.07e-11	2.06e-09
Zmynd8	0.258237	0.0389224	6.63466	3.25e-11	2.17e-09
Limd2	-0.37376	0.056346	-6.6333	3.28e-11	2.18e-09
Hsf1	0.372725	0.0562124	6.63066	3.34e-11	2.21e-09
Cct4	0.223832	0.0338231	6.61772	3.65e-11	2.41e-09
Pld2	0.358164	0.0541272	6.61708	3.66e-11	2.41e-09
Lman2	0.325847	0.0492901	6.6108	3.82e-11	2.5e-09
Rbis	-0.474995	0.0719049	-6.60588	3.95e-11	2.58e-09
Slc6a2	1.23415	0.186893	6.60349	4.02e-11	2.61e-09
A3galt2	2.02451	0.306609	6.6029	4.03e-11	2.61e-09
Wdcp	0.724793	0.110028	6.58734	4.48e-11	2.89e-09
H2aw	0.487367	0.0741303	6.57446	4.88e-11	3.14e-09
Gm9733	-1.87825	0.285756	-6.57292	4.93e-11	3.16e-09
Pik3r3	-0.494165	0.0751992	-6.57142	4.98e-11	3.18e-09
C2cd2	0.307871	0.0468592	6.57012	5.03e-11	3.2e-09
2310015A10Rik	-0.574821	0.0875206	-6.56784	5.11e-11	3.24e-09
Sema4d	-0.628238	0.0958987	-6.55106	5.71e-11	3.61e-09
Carhsp1	0.625621	0.0955595	6.54692	5.87e-11	3.7e-09
Zcchc14	0.369292	0.0565037	6.53571	6.33e-11	3.97e-09
Kcnh2	-0.712712	0.109099	-6.53269	6.46e-11	4.04e-09
Bank1	-1.14465	0.175313	-6.52917	6.61e-11	4.12e-09
Dhrs3	0.433992	0.0665289	6.52336	6.87e-11	4.26e-09
Adcy1	-0.774752	0.118772	-6.52305	6.89e-11	4.26e-09
Mkks	0.484931	0.0743545	6.52188	6.94e-11	4.28e-09
Mtdh	-0.336636	0.0517918	-6.4998	8.04e-11	4.94e-09
Ube2e3	-0.309472	0.0477129	-6.48612	8.81e-11	5.39e-09
C1qtnf2	-0.903948	0.13946	-6.48175	9.07e-11	5.53e-09
Il17ra	-0.417429	0.0644088	-6.48093	9.12e-11	5.54e-09
Rbm10	0.321444	0.049613	6.47904	9.23e-11	5.59e-09
9430015G10Rik	0.551181	0.0851171	6.47557	9.45e-11	5.7e-09
Bcl2l1	0.741013	0.114513	6.47097	9.74e-11	5.86e-09
H2-Oa	-0.771107	0.119249	-6.46637	1e-10	6.02e-09
Phykpl	-0.532393	0.0823747	-6.46307	1.03e-10	6.12e-09
Fam124a	0.515215	0.0797184	6.46293	1.03e-10	6.12e-09
Phldb1	0.509367	0.0788229	6.46217	1.03e-10	6.13e-09
H2-Ob	-0.838635	0.13006	-6.44809	1.13e-10	6.7e-09
Klhl29	1.11318	0.172659	6.44725	1.14e-10	6.72e-09
Npepps	0.285442	0.0443963	6.4294	1.28e-10	7.53e-09
Crip2	0.373925	0.0582056	6.42422	1.33e-10	7.77e-09
Slc25a42	0.538049	0.0839294	6.41073	1.45e-10	8.46e-09
Plat	0.661457	0.103254	6.4061	1.49e-10	8.69e-09
Bmx	-0.52126	0.081429	-6.40141	1.54e-10	8.93e-09
Limk1	0.470499	0.0736575	6.38765	1.68e-10	9.74e-09
Sphk1	0.692648	0.108446	6.38704	1.69e-10	9.75e-09
Glul	0.866208	0.135653	6.38547	1.71e-10	9.82e-09
Ganab	0.260846	0.0408876	6.37958	1.78e-10	1.02e-08
Ubb	0.320963	0.0504305	6.36446	1.96e-10	1.12e-08
Adcy6	0.271492	0.042681	6.36096	2e-10	1.13e-08
Ubr4	0.396404	0.0623182	6.36098	2e-10	1.13e-08
Nol7	-0.37944	0.0596524	-6.36086	2.01e-10	1.13e-08
Myo1g	-0.589532	0.0926791	-6.361	2e-10	1.13e-08
Cysltr1	-0.798765	0.125606	-6.3593	2.03e-10	1.14e-08
9330133O14Rik	-0.662222	0.104218	-6.35419	2.1e-10	1.17e-08
Entpd1	0.571449	0.0899452	6.35331	2.11e-10	1.18e-08
Sash3	-0.483274	0.0761022	-6.35032	2.15e-10	1.2e-08
Tet1	-0.625787	0.098559	-6.34937	2.16e-10	1.2e-08
Abcg3	-0.606235	0.0956784	-6.33617	2.36e-10	1.3e-08
Dkk3	0.436497	0.068941	6.33146	2.43e-10	1.34e-08
Ifngr1	0.301872	0.0476937	6.32939	2.46e-10	1.35e-08
Arhgap9	-0.535091	0.0846126	-6.324	2.55e-10	1.4e-08
Bcap29	-0.716658	0.113428	-6.31817	2.65e-10	1.45e-08
Ripor2	-0.742592	0.117552	-6.31716	2.66e-10	1.45e-08
Nt5e	-0.576687	0.0913222	-6.31486	2.7e-10	1.47e-08
Peli2	0.55302	0.0876414	6.31002	2.79e-10	1.51e-08
Jdp2	0.507606	0.0805589	6.30106	2.96e-10	1.6e-08
Snapin	-0.39431	0.0625941	-6.29947	2.99e-10	1.61e-08
Maff	0.884288	0.140582	6.29022	3.17e-10	1.7e-08
Gata2	0.66033	0.105018	6.28778	3.22e-10	1.71e-08
Amotl1	0.443341	0.0705	6.28852	3.2e-10	1.71e-08
Acss3	0.934589	0.148636	6.28778	3.22e-10	1.71e-08
Sh3kbp1	-0.433606	0.0689732	-6.28659	3.25e-10	1.72e-08
Carmil1	0.516671	0.0821877	6.28647	3.25e-10	1.72e-08
Pak3	-1.40077	0.222873	-6.28504	3.28e-10	1.73e-08
Ggcx	0.316459	0.050383	6.28107	3.36e-10	1.77e-08
Unc119b	0.364742	0.0581381	6.27372	3.53e-10	1.85e-08
Wdtc1	0.331016	0.0528298	6.26571	3.71e-10	1.93e-08
H2bc6	0.981307	0.15661	6.26593	3.71e-10	1.93e-08
Mturn	0.516538	0.0825067	6.26056	3.84e-10	1.99e-08
Mirt1	-0.838252	0.133937	-6.25857	3.89e-10	2.01e-08
Bcr	0.404916	0.0647429	6.25422	4e-10	2.06e-08
Cd300a	-1.07203	0.171425	-6.2536	4.01e-10	2.07e-08
Ddx60	-0.604988	0.0967773	-6.25134	4.07e-10	2.09e-08
Trak2	0.420787	0.0673319	6.24945	4.12e-10	2.11e-08
Gstt2	-0.388352	0.0621629	-6.24732	4.18e-10	2.13e-08
St6galnac2	0.560128	0.0897275	6.24255	4.31e-10	2.19e-08
Als2cl	0.45914	0.0736115	6.23734	4.45e-10	2.26e-08
Gm19980	-1.30792	0.209797	-6.23421	4.54e-10	2.3e-08
Rhof	-0.754822	0.121154	-6.23025	4.66e-10	2.35e-08
Notch4	0.631116	0.101371	6.22582	4.79e-10	2.41e-08
Zdhhc20	-0.43709	0.0703331	-6.21457	5.15e-10	2.58e-08
Dnajb2	0.375548	0.0604907	6.20836	5.35e-10	2.67e-08
Socs7	0.349557	0.0563009	6.20873	5.34e-10	2.67e-08
Commd10	-0.334913	0.0540142	-6.20046	5.63e-10	2.8e-08
Hdlbp	0.270031	0.043558	6.19933	5.67e-10	2.81e-08
Bex2	-0.54421	0.0878122	-6.19744	5.74e-10	2.84e-08
Smcr8	0.37959	0.0612663	6.19575	5.8e-10	2.86e-08
Nipal3	0.476459	0.0769355	6.19297	5.9e-10	2.91e-08
Hyal2	0.67667	0.109276	6.19228	5.93e-10	2.91e-08
Il6ra	0.669788	0.108342	6.18218	6.32e-10	3.09e-08
Mertk	0.472392	0.0764165	6.18181	6.34e-10	3.09e-08
Pou6f1	-0.320147	0.0517871	-6.18198	6.33e-10	3.09e-08
Rap1gap	0.598249	0.0968415	6.1776	6.51e-10	3.16e-08
Cd53	-0.906864	0.146885	-6.17398	6.66e-10	3.23e-08
Ccdc117	0.463134	0.0750821	6.16837	6.9e-10	3.33e-08
Lztr1	0.305782	0.0495846	6.16687	6.97e-10	3.36e-08
Blk	-1.04508	0.169598	-6.1621	7.18e-10	3.45e-08
Timp3	0.40517	0.06596	6.14265	8.12e-10	3.89e-08
Zc3h12d	-0.895059	0.145847	-6.13698	8.41e-10	4.02e-08
Tns2	0.423447	0.0690811	6.12972	8.8e-10	4.2e-08
Cables1	0.502178	0.0819981	6.12427	9.11e-10	4.33e-08
Ankrd28	-0.379781	0.0621395	-6.11175	9.85e-10	4.67e-08
H6pd	0.478134	0.078243	6.11089	9.91e-10	4.68e-08
Zfp106	0.315225	0.0516042	6.10851	1.01e-09	4.74e-08
Pax5	-1.28928	0.211122	-6.1068	1.02e-09	4.78e-08
Skint3	-1.37656	0.22569	-6.09935	1.06e-09	5e-08
Dusp16	0.411918	0.0676403	6.08983	1.13e-09	5.29e-08
Arhgap27os3	-1.15697	0.190155	-6.08434	1.17e-09	5.46e-08
Pde4c	0.933585	0.153555	6.07981	1.2e-09	5.6e-08
Icmt	0.285125	0.0469291	6.07566	1.23e-09	5.73e-08
Ackr2	0.59024	0.0971643	6.07465	1.24e-09	5.75e-08
Fgr	-0.824909	0.135851	-6.07216	1.26e-09	5.83e-08
Ptpmt1	-0.424702	0.0699683	-6.06992	1.28e-09	5.89e-08
Ksr1	0.669942	0.110518	6.06182	1.35e-09	6.18e-08
Ptprc	-0.708127	0.11685	-6.06012	1.36e-09	6.23e-08
Iglc3	-1.12002	0.18486	-6.05877	1.37e-09	6.27e-08
Antxr2	-0.315237	0.052036	-6.05806	1.38e-09	6.28e-08
Prkca	0.372307	0.0614771	6.05602	1.4e-09	6.35e-08
Ppp1r15a	0.491028	0.0811206	6.05307	1.42e-09	6.45e-08
Inppl1	0.26076	0.0430858	6.05212	1.43e-09	6.47e-08
Prxl2b	-0.6582	0.108765	-6.05156	1.43e-09	6.47e-08
Mylip	-0.430469	0.0711784	-6.04774	1.47e-09	6.61e-08
Raph1	0.322099	0.0532908	6.04417	1.5e-09	6.74e-08
Hddc2	-0.764817	0.126663	-6.03819	1.56e-09	6.98e-08
Spsb1	0.637573	0.105896	6.02075	1.74e-09	7.76e-08
Tgfb2	-0.707816	0.117699	-6.01379	1.81e-09	8.08e-08
Foxo4	0.374852	0.0623627	6.01084	1.85e-09	8.21e-08
B130024G19Rik	-0.672463	0.111971	-6.0057	1.91e-09	8.45e-08
Agtpbp1	0.351029	0.058466	6.00399	1.93e-09	8.52e-08
Cd79b	-1.0147	0.169049	-6.00243	1.94e-09	8.58e-08
Piga	0.44417	0.0740111	6.0014	1.96e-09	8.61e-08
Rasgrp2	0.629075	0.105068	5.98731	2.13e-09	9.37e-08
Slc14a1	-1.10681	0.184977	-5.98353	2.18e-09	9.56e-08
Gfm2	0.35998	0.0601653	5.98318	2.19e-09	9.56e-08
Rtl8b	0.484811	0.0810617	5.98076	2.22e-09	9.68e-08
Ap3d1	0.26215	0.0438757	5.97483	2.3e-09	1e-07
Men1	0.337581	0.0565072	5.97413	2.31e-09	1e-07
Apbb1	0.359457	0.0602068	5.97038	2.37e-09	1.02e-07
Fam107b	-0.479947	0.0804201	-5.968	2.4e-09	1.04e-07
Ahcy	0.467515	0.07838	5.96473	2.45e-09	1.06e-07
Nkd1	0.632734	0.106112	5.96292	2.48e-09	1.06e-07
Rfx5	-0.397402	0.0667773	-5.95116	2.66e-09	1.14e-07
Ctso	-0.292308	0.0491222	-5.95064	2.67e-09	1.14e-07
Nudc	0.353263	0.0594241	5.94478	2.77e-09	1.18e-07
Ercc5	0.399684	0.0672365	5.94445	2.77e-09	1.18e-07
Epb41	0.664971	0.111865	5.94442	2.77e-09	1.18e-07
Fxr1	0.277533	0.0466942	5.94361	2.79e-09	1.18e-07
Trim59	-0.94854	0.159732	-5.93833	2.88e-09	1.22e-07
Marchf7	-0.406034	0.0684291	-5.93364	2.96e-09	1.25e-07
Phf3	0.250663	0.0422449	5.93358	2.96e-09	1.25e-07
Ripk1	0.246624	0.0415855	5.93052	3.02e-09	1.27e-07
Plxna2	0.635073	0.107102	5.92962	3.04e-09	1.27e-07
Nemp2	-0.429309	0.072442	-5.92624	3.1e-09	1.29e-07
Slc35b2	-0.372054	0.0628149	-5.92302	3.16e-09	1.32e-07
Lrp5	0.585794	0.0989372	5.92087	3.2e-09	1.33e-07
Irf2bp2	0.435628	0.0735809	5.92039	3.21e-09	1.33e-07
Pou2af1	-1.07669	0.18188	-5.91982	3.22e-09	1.33e-07
Pilrb1	-0.954767	0.161321	-5.91844	3.25e-09	1.34e-07
Cd180	-1.24667	0.210707	-5.9166	3.29e-09	1.35e-07
Wdr81	0.381483	0.064474	5.91686	3.28e-09	1.35e-07
Dipk2a	-0.494634	0.0836492	-5.91319	3.36e-09	1.38e-07
Canx	0.280402	0.0474228	5.91281	3.36e-09	1.38e-07
Hspa4	0.302146	0.0511141	5.91121	3.4e-09	1.39e-07
Npr3	1.94213	0.328609	5.91016	3.42e-09	1.39e-07
C2cd2l	0.319994	0.0541582	5.90851	3.45e-09	1.4e-07
Grb10	0.365738	0.0619264	5.90601	3.5e-09	1.42e-07
Msmo1	-0.591194	0.100161	-5.90241	3.58e-09	1.45e-07
Zc3h6	-0.903615	0.153116	-5.90151	3.6e-09	1.45e-07
Cachd1	0.478721	0.0812121	5.89469	3.75e-09	1.51e-07
Lox	0.851493	0.144523	5.89174	3.82e-09	1.53e-07
Uggt1	0.307564	0.0522078	5.89115	3.84e-09	1.54e-07
Zc3h3	0.600348	0.101995	5.88608	3.95e-09	1.58e-07
Tm4sf1	-0.260782	0.044341	-5.88128	4.07e-09	1.62e-07
Adam15	0.531208	0.0904404	5.87357	4.27e-09	1.7e-07
Ppm1f	0.451785	0.0769239	5.87313	4.28e-09	1.7e-07
Zfp512b	-0.364263	0.0620786	-5.86777	4.42e-09	1.75e-07
Tcea3	-0.531084	0.0905821	-5.86301	4.55e-09	1.8e-07
Mib2	0.399974	0.0682817	5.8577	4.69e-09	1.85e-07
Clec7a	-0.748846	0.12804	-5.84853	4.96e-09	1.95e-07
Baz1b	0.289749	0.0495762	5.84451	5.08e-09	1.99e-07
Dnaja4	0.547588	0.0936968	5.84426	5.09e-09	1.99e-07
Cnih4	0.268019	0.045884	5.84123	5.18e-09	2.03e-07
Emilin2	-1.01083	0.173155	-5.83775	5.29e-09	2.06e-07
Ahcyl2	0.639115	0.109496	5.83689	5.32e-09	2.07e-07
Caskin2	0.654293	0.112102	5.83659	5.33e-09	2.07e-07
Phrf1	0.281042	0.0481864	5.83239	5.46e-09	2.12e-07
Eepd1	0.567428	0.0973011	5.83167	5.49e-09	2.12e-07
Rbmx	-0.328998	0.0564535	-5.82778	5.62e-09	2.17e-07
Gdi1	0.265506	0.0455792	5.82515	5.71e-09	2.2e-07
Rftn2	0.360857	0.0619567	5.82435	5.73e-09	2.2e-07
Sdr39u1	-0.393937	0.0677601	-5.8137	6.11e-09	2.34e-07
Shroom3	0.438568	0.0755121	5.80792	6.33e-09	2.42e-07
Hilpda	0.669793	0.115332	5.8075	6.34e-09	2.42e-07
Xbp1	0.359108	0.06185	5.80611	6.39e-09	2.44e-07
Ptpn21	0.360942	0.0621985	5.80306	6.51e-09	2.48e-07
Rasgrp1	-0.863933	0.148938	-5.80062	6.61e-09	2.51e-07
Ccdc42	-0.851684	0.147091	-5.79017	7.03e-09	2.66e-07
Ifi30	0.306661	0.0529687	5.78947	7.06e-09	2.67e-07
Nrm	-0.537267	0.0928353	-5.78732	7.15e-09	2.7e-07
Cx3cr1	-1.20016	0.20756	-5.78222	7.37e-09	2.77e-07
Spib	-0.946677	0.163894	-5.77615	7.64e-09	2.87e-07
Arhgap31	0.540117	0.0935399	5.77419	7.73e-09	2.9e-07
Sptan1	0.42103	0.0729495	5.77153	7.86e-09	2.94e-07
Tgm2	0.371943	0.0645021	5.76637	8.1e-09	3.02e-07
Tmem252	1.21863	0.21145	5.76321	8.25e-09	3.07e-07
Rapgef5	0.681452	0.118399	5.75554	8.64e-09	3.21e-07
Nbr1	0.221094	0.0384254	5.75384	8.72e-09	3.23e-07
Tcim	0.767614	0.133492	5.75026	8.91e-09	3.3e-07
Zfp346	-0.500531	0.0870702	-5.74859	9e-09	3.32e-07
Itsn2	0.319293	0.0555713	5.74564	9.16e-09	3.37e-07
Mcm3ap	0.338918	0.0590473	5.73977	9.48e-09	3.48e-07
Nt5dc1	-0.426019	0.0742222	-5.73977	9.48e-09	3.48e-07
Nova2	0.659357	0.114901	5.73847	9.55e-09	3.5e-07
Tagln2	0.217817	0.0379768	5.73554	9.72e-09	3.55e-07
Wdr48	0.258818	0.0451389	5.73381	9.82e-09	3.58e-07
Cdh11	-0.500298	0.087294	-5.73118	9.97e-09	3.63e-07
Rangap1	0.318039	0.055524	5.72796	1.02e-08	3.69e-07
Zbtb40	0.457254	0.0798961	5.72311	1.05e-08	3.79e-07
Cilk1	0.417999	0.0730519	5.72194	1.05e-08	3.81e-07
Syvn1	0.337387	0.0589748	5.72086	1.06e-08	3.83e-07
Aim2	-0.596572	0.104366	-5.71612	1.09e-08	3.93e-07
Dnajc3	0.329106	0.0575935	5.71429	1.1e-08	3.96e-07
Mr1	-0.536067	0.0938723	-5.7106	1.13e-08	4.04e-07
B4galt4	0.449718	0.0788371	5.70439	1.17e-08	4.18e-07
Cttnbp2	-0.872681	0.153014	-5.70327	1.18e-08	4.2e-07
Cd93	0.542557	0.0951567	5.70172	1.19e-08	4.23e-07
Aspn	-0.753085	0.132086	-5.70147	1.19e-08	4.23e-07
Ciz1	0.313097	0.0549259	5.70035	1.2e-08	4.25e-07
Tln2	0.377448	0.0662378	5.69838	1.21e-08	4.29e-07
Nfkbia	0.546019	0.0958364	5.69741	1.22e-08	4.3e-07
2310033P09Rik	-0.396586	0.0696539	-5.69367	1.24e-08	4.39e-07
AB124611	-1.04031	0.182738	-5.69288	1.25e-08	4.4e-07
Acadl	0.300671	0.052826	5.69173	1.26e-08	4.42e-07
Unc5c	-0.60254	0.105886	-5.69044	1.27e-08	4.45e-07
Casp3	-0.579679	0.102039	-5.68096	1.34e-08	4.68e-07
Arhgef28	0.473705	0.0833827	5.68109	1.34e-08	4.68e-07
Lnpk	-0.512639	0.0902575	-5.67974	1.35e-08	4.7e-07
Acot11	-0.373968	0.0658446	-5.67955	1.35e-08	4.7e-07
Ly6c2	-0.800893	0.141107	-5.67577	1.38e-08	4.8e-07
NA	-0.865952	0.152605	-5.67445	1.39e-08	4.83e-07
Acat1	-0.244001	0.0430602	-5.66651	1.46e-08	5.05e-07
Trim29	0.869942	0.153571	5.66476	1.47e-08	5.09e-07
Marchf1	-0.829049	0.146552	-5.65704	1.54e-08	5.31e-07
Heatr5a	0.346731	0.0613328	5.65327	1.57e-08	5.42e-07
Cecr2	0.658116	0.11649	5.64957	1.61e-08	5.53e-07
Ust	0.602642	0.106804	5.64252	1.68e-08	5.75e-07
Sirt2	0.235607	0.0417695	5.64065	1.69e-08	5.8e-07
Nkd2	0.662543	0.117625	5.63266	1.77e-08	6.06e-07
Unc13b	0.34601	0.0614364	5.632	1.78e-08	6.08e-07
Rab3ip	0.39774	0.0706322	5.63114	1.79e-08	6.09e-07
Otc	1.54257	0.274064	5.6285	1.82e-08	6.18e-07
Extl2	-0.459723	0.0816823	-5.62819	1.82e-08	6.18e-07
Herc2	0.391016	0.0695398	5.62291	1.88e-08	6.36e-07
Cd276	-0.633559	0.112702	-5.62152	1.89e-08	6.39e-07
Prrg3	0.567408	0.10097	5.61958	1.91e-08	6.45e-07
Maoa	-0.470563	0.0837553	-5.6183	1.93e-08	6.49e-07
Gpr141	-0.916473	0.163221	-5.61493	1.97e-08	6.61e-07
Flt1	0.510053	0.090877	5.61256	1.99e-08	6.68e-07
Numb	0.42524	0.0757685	5.61236	2e-08	6.68e-07
Alg6	-0.65776	0.117286	-5.60816	2.04e-08	6.83e-07
Id2	-0.446025	0.0795728	-5.60525	2.08e-08	6.93e-07
Peg3	0.589167	0.105181	5.60144	2.13e-08	7.04e-07
Gipc2	-0.399324	0.0712848	-5.60181	2.12e-08	7.04e-07
Acin1	0.191385	0.0341671	5.60144	2.13e-08	7.04e-07
Rbms2	0.258007	0.0460596	5.60159	2.12e-08	7.04e-07
Kcnj15	0.809862	0.144629	5.59959	2.15e-08	7.09e-07
Rrad	-0.749237	0.133805	-5.59945	2.15e-08	7.09e-07
Hhex	-0.551886	0.0985731	-5.59875	2.16e-08	7.11e-07
Map2k6	-0.817348	0.146029	-5.59716	2.18e-08	7.16e-07
Gna14	-0.516193	0.0922909	-5.5931	2.23e-08	7.31e-07
Blm	-0.689699	0.123339	-5.59189	2.25e-08	7.34e-07
Golga3	0.373015	0.0667056	5.59196	2.25e-08	7.34e-07
Pdgfa	-0.409764	0.0733208	-5.58865	2.29e-08	7.46e-07
Cmpk1	-0.363867	0.0651333	-5.5865	2.32e-08	7.53e-07
Scrib	0.310278	0.0555387	5.5867	2.31e-08	7.53e-07
Ston1	0.740557	0.132607	5.58459	2.34e-08	7.6e-07
Angptl2	-0.516556	0.092586	-5.5792	2.42e-08	7.82e-07
Snrk	0.404525	0.0725598	5.57506	2.47e-08	7.99e-07
Chtf8	0.334952	0.0600816	5.57495	2.48e-08	7.99e-07
Snx3	0.301007	0.0540032	5.57387	2.49e-08	8.02e-07
Bicd2	0.464851	0.0834651	5.5694	2.56e-08	8.22e-07
Plekhf1	0.791976	0.142238	5.56795	2.58e-08	8.27e-07
Lat2	-0.948565	0.17038	-5.56735	2.59e-08	8.28e-07
Pappa	1.07284	0.192776	5.56523	2.62e-08	8.37e-07
Adcy4	0.564611	0.101614	5.55644	2.75e-08	8.79e-07
Fam169b	-0.885795	0.159453	-5.55521	2.77e-08	8.83e-07
Cyp1a1	1.00601	0.181112	5.55465	2.78e-08	8.85e-07
Klf2	0.545896	0.0982876	5.55407	2.79e-08	8.86e-07
Tomm70a	-0.2516	0.0453793	-5.54439	2.95e-08	9.35e-07
Gprasp1	0.326104	0.0588462	5.54162	3e-08	9.48e-07
Stxbp1	0.38273	0.0691267	5.53665	3.08e-08	9.74e-07
Cep83os	-0.549128	0.0992895	-5.53057	3.19e-08	1.01e-06
Camk2a	-1.25294	0.226611	-5.52901	3.22e-08	1.01e-06
Apex2	0.604544	0.10936	5.52801	3.24e-08	1.02e-06
Kcne2	0.892554	0.161497	5.52676	3.26e-08	1.02e-06
Pex6	0.379667	0.0687424	5.52304	3.33e-08	1.04e-06
Zfp12	0.331406	0.0600047	5.523	3.33e-08	1.04e-06
Plec	0.510113	0.0923953	5.52098	3.37e-08	1.05e-06
Clic4	0.387166	0.0701225	5.52128	3.37e-08	1.05e-06
Erg28	-0.306295	0.0555403	-5.51483	3.49e-08	1.08e-06
Adcy2	0.453644	0.0822563	5.51501	3.49e-08	1.08e-06
Flnb	0.460299	0.0834729	5.51435	3.5e-08	1.08e-06
Rora	0.464819	0.0843136	5.51298	3.53e-08	1.09e-06
Insig1	-0.510659	0.0926249	-5.5132	3.52e-08	1.09e-06
Fmnl2	0.485355	0.0881087	5.50859	3.62e-08	1.11e-06
Dennd3	0.525456	0.0954299	5.5062	3.67e-08	1.13e-06
Pqlc3	-0.325695	0.0591915	-5.5024	3.75e-08	1.15e-06
Chpf2	-0.330761	0.0601182	-5.50184	3.76e-08	1.15e-06
Klf7	0.60367	0.109763	5.49974	3.8e-08	1.16e-06
Nr4a2	0.549957	0.10004	5.49734	3.86e-08	1.18e-06
Fam204a	-0.407961	0.0742464	-5.49469	3.91e-08	1.19e-06
Ppl	0.293364	0.0534562	5.48792	4.07e-08	1.24e-06
Rgs9	0.605006	0.110317	5.48426	4.15e-08	1.26e-06
Jag2	0.570305	0.104012	5.48309	4.18e-08	1.26e-06
2610507I01Rik	-0.531485	0.0969331	-5.483	4.18e-08	1.26e-06
Zfp280c	-0.565579	0.103148	-5.48318	4.18e-08	1.26e-06
Sdad1	-0.315023	0.0574695	-5.48157	4.22e-08	1.27e-06
Ly6c1	0.598744	0.109263	5.47983	4.26e-08	1.28e-06
Ighd	-1.0466	0.191067	-5.47764	4.31e-08	1.3e-06
Gimap3	-0.670619	0.122518	-5.47365	4.41e-08	1.32e-06
Trmt2b	-0.277292	0.0506846	-5.47094	4.48e-08	1.34e-06
Cspg4b	-0.666355	0.121824	-5.46981	4.51e-08	1.35e-06
4930486L24Rik	1.26345	0.231058	5.4681	4.55e-08	1.36e-06
Ccng2	0.315553	0.0577435	5.46473	4.64e-08	1.38e-06
Tubgcp4	0.428022	0.0783273	5.46453	4.64e-08	1.38e-06
Klhl25	0.407449	0.0745832	5.46301	4.68e-08	1.39e-06
Tspan9	0.47204	0.0864187	5.46225	4.7e-08	1.4e-06
Srsf5	-0.317886	0.0582169	-5.46038	4.75e-08	1.41e-06
Lrrc17	-1.24717	0.228521	-5.45758	4.83e-08	1.43e-06
Gimap6	-0.368496	0.0675561	-5.45466	4.91e-08	1.45e-06
Evi2a	-1.07672	0.197647	-5.44771	5.1e-08	1.5e-06
Tmem9	-0.311607	0.0572014	-5.44754	5.11e-08	1.5e-06
Slc25a27	0.539566	0.0990533	5.44723	5.12e-08	1.5e-06
Ang	0.404929	0.0743749	5.44443	5.2e-08	1.53e-06
Gfpt2	0.655921	0.120537	5.44167	5.28e-08	1.55e-06
Fas	0.601245	0.110628	5.43484	5.48e-08	1.6e-06
Fst	1.03768	0.190953	5.43418	5.5e-08	1.6e-06
1810010H24Rik	0.41057	0.0755508	5.43436	5.5e-08	1.6e-06
Mtx3	-0.44884	0.0825871	-5.43475	5.49e-08	1.6e-06
Dst	0.431294	0.0795014	5.42499	5.8e-08	1.68e-06
Arrdc3	0.556322	0.102544	5.42519	5.79e-08	1.68e-06
Slc25a1	-0.350082	0.0645587	-5.42269	5.87e-08	1.7e-06
Tifab	-0.623679	0.115024	-5.42216	5.89e-08	1.7e-06
Atp1a3	-1.09155	0.201515	-5.41675	6.07e-08	1.75e-06
Hpcal1	0.42247	0.0780287	5.41428	6.15e-08	1.77e-06
Rpl22l1	-0.417619	0.077162	-5.41224	6.22e-08	1.79e-06
Vdac2	-0.202265	0.0374269	-5.40428	6.51e-08	1.87e-06
Gna11	0.251419	0.0465446	5.40168	6.6e-08	1.89e-06
Fam83a	-1.30572	0.242014	-5.39524	6.84e-08	1.96e-06
Nrep	-0.496695	0.0920697	-5.39477	6.86e-08	1.96e-06
Klf13	0.468273	0.0868388	5.39244	6.95e-08	1.98e-06
Ube4a	0.238049	0.044158	5.39083	7.01e-08	2e-06
Snx2	-0.236456	0.0438767	-5.3891	7.08e-08	2.02e-06
Srpk1	0.263088	0.0488249	5.3884	7.11e-08	2.02e-06
Septin8	0.292507	0.054303	5.38657	7.18e-08	2.04e-06
Tm2d1	-0.461231	0.0857226	-5.3805	7.43e-08	2.1e-06
Samd1	0.587218	0.109143	5.38028	7.44e-08	2.1e-06
Tgfa	0.434628	0.0808618	5.37495	7.66e-08	2.16e-06
Ip6k2	0.350566	0.0652238	5.37482	7.67e-08	2.16e-06
Ncapg2	-0.608824	0.113304	-5.37335	7.73e-08	2.18e-06
Ttf1	0.306601	0.0570728	5.37209	7.78e-08	2.19e-06
Cd300e	-1.02079	0.190052	-5.3711	7.83e-08	2.2e-06
Hoxa2	-0.604708	0.112594	-5.37071	7.84e-08	2.2e-06
Sh3pxd2b	0.412197	0.076776	5.36882	7.93e-08	2.22e-06
Klra13-ps	-1.14899	0.214165	-5.36498	8.1e-08	2.26e-06
Lrmp	-0.964928	0.179943	-5.3624	8.21e-08	2.28e-06
Ppp2r5d	0.263749	0.0491834	5.36257	8.2e-08	2.28e-06
Sc5d	-0.393054	0.0732972	-5.36247	8.21e-08	2.28e-06
Septin7	-0.248049	0.0463027	-5.3571	8.46e-08	2.35e-06
Zfp984	-0.629382	0.1175	-5.35644	8.49e-08	2.35e-06
Tkt	-0.264811	0.0494444	-5.35572	8.52e-08	2.36e-06
Slc25a16	-0.40914	0.0764419	-5.3523	8.68e-08	2.4e-06
Plcl2	-0.55666	0.104035	-5.35071	8.76e-08	2.41e-06
Ppp2r5b	0.577898	0.108006	5.35062	8.77e-08	2.41e-06
Spidr	0.432227	0.0807969	5.34954	8.82e-08	2.42e-06
Memo1	-0.337719	0.063146	-5.34823	8.88e-08	2.44e-06
N4bp3	0.671401	0.125562	5.34718	8.93e-08	2.45e-06
Tle1	0.51686	0.0967411	5.34271	9.16e-08	2.51e-06
Apoc2	-1.48382	0.277813	-5.34106	9.24e-08	2.53e-06
Map4k2	0.411245	0.0770238	5.3392	9.34e-08	2.55e-06
Myo5c	0.356159	0.0667133	5.33865	9.36e-08	2.55e-06
Mgst2	-0.908413	0.170245	-5.33591	9.51e-08	2.59e-06
Rprd1a	0.393604	0.0737869	5.33434	9.59e-08	2.6e-06
Dock2	-0.608155	0.114032	-5.3332	9.65e-08	2.62e-06
Srprb	0.290715	0.0545516	5.32918	9.87e-08	2.67e-06
Dync1h1	0.408491	0.0767007	5.32578	1.01e-07	2.72e-06
Wsb1	-0.385461	0.0723842	-5.3252	1.01e-07	2.72e-06
Septin6	-0.458543	0.0861137	-5.32485	1.01e-07	2.72e-06
Dusp8	0.751012	0.141048	5.3245	1.01e-07	2.72e-06
Tmem165	-0.26965	0.0506461	-5.3242	1.01e-07	2.73e-06
Id4	-0.898059	0.168733	-5.32237	1.02e-07	2.75e-06
Invs	0.34804	0.0653932	5.32226	1.02e-07	2.75e-06
Slc38a4	0.812763	0.152787	5.31956	1.04e-07	2.78e-06
E130317F20Rik	-0.852559	0.160343	-5.3171	1.05e-07	2.82e-06
Pim3	0.606572	0.114112	5.31561	1.06e-07	2.84e-06
Cd300lb	-0.917535	0.172644	-5.31462	1.07e-07	2.84e-06
Ncoa5	0.323261	0.0608273	5.31441	1.07e-07	2.84e-06
Snord14e	1.60472	0.301944	5.31463	1.07e-07	2.84e-06
Fam168a	0.237164	0.0446407	5.31273	1.08e-07	2.86e-06
Dgkh	0.624287	0.117583	5.30932	1.1e-07	2.91e-06
P2ry6	-0.569657	0.107337	-5.30719	1.11e-07	2.94e-06
Golgb1	0.222457	0.0419281	5.30567	1.12e-07	2.96e-06
Rnd1	-0.622148	0.117283	-5.30468	1.13e-07	2.98e-06
Prkd2	0.458652	0.0864932	5.30275	1.14e-07	3e-06
Fam160a1	0.386391	0.0728659	5.30276	1.14e-07	3e-06
Cct5	0.263992	0.0497945	5.30163	1.15e-07	3.01e-06
Bcar3	0.655964	0.123851	5.29638	1.18e-07	3.1e-06
Tipin	-0.402864	0.076073	-5.29576	1.19e-07	3.1e-06
Tshz1	0.294381	0.0556228	5.29245	1.21e-07	3.15e-06
Mst1r	0.59557	0.112549	5.29164	1.21e-07	3.16e-06
Pnck	-0.932258	0.17626	-5.28912	1.23e-07	3.2e-06
Cxcl2	2.42856	0.459211	5.28855	1.23e-07	3.21e-06
Rap1gap2	-0.604981	0.114414	-5.28766	1.24e-07	3.22e-06
Phc2	0.354684	0.067135	5.28315	1.27e-07	3.29e-06
B3gnt5	-0.980116	0.185526	-5.28291	1.27e-07	3.29e-06
Snord14d	1.62104	0.306947	5.28115	1.28e-07	3.32e-06
Sfi1	0.466629	0.0885191	5.2715	1.35e-07	3.49e-06
Il34	0.525093	0.0996196	5.27099	1.36e-07	3.5e-06
B3gnt8	-0.724885	0.137545	-5.27018	1.36e-07	3.51e-06
Fcer2a	-0.975202	0.185074	-5.26927	1.37e-07	3.52e-06
Arhgap15	-0.67889	0.128846	-5.269	1.37e-07	3.52e-06
Klhl5	0.414974	0.078762	5.26871	1.37e-07	3.52e-06
Cd19	-1.0569	0.200666	-5.26696	1.39e-07	3.55e-06
Tbc1d10a	0.337796	0.0641848	5.26288	1.42e-07	3.63e-06
Mpv17l	-0.375386	0.071341	-5.26186	1.43e-07	3.64e-06
Slc29a1	0.398154	0.0757276	5.25772	1.46e-07	3.72e-06
Jam2	0.373024	0.0709565	5.25707	1.46e-07	3.73e-06
Slc39a3	0.329945	0.0627661	5.25675	1.47e-07	3.73e-06
Ahr	-0.448617	0.0854155	-5.25217	1.5e-07	3.82e-06
Septin1	-0.587708	0.11194	-5.25022	1.52e-07	3.85e-06
Ulk1	0.225203	0.042905	5.24887	1.53e-07	3.87e-06
Slc4a7	-0.467076	0.0890154	-5.24714	1.54e-07	3.91e-06
Ppp4r1l-ps	-0.467626	0.0892058	-5.2421	1.59e-07	4.01e-06
Acaa1b	0.604254	0.115359	5.23805	1.62e-07	4.09e-06
Crispld2	0.504991	0.0964617	5.23515	1.65e-07	4.15e-06
Cd84	-0.469337	0.0897397	-5.22998	1.7e-07	4.26e-06
Cblb	0.277747	0.0531384	5.22686	1.72e-07	4.33e-06
Nedd4l	0.477266	0.0913322	5.22561	1.74e-07	4.35e-06
Ppp1r18os	1.30023	0.248839	5.22518	1.74e-07	4.35e-06
Cxxc1	0.226846	0.0434284	5.22346	1.76e-07	4.39e-06
Coro7	-0.36325	0.0695712	-5.22127	1.78e-07	4.44e-06
Sec11c	-0.343215	0.0657592	-5.21927	1.8e-07	4.48e-06
Ms4a1	-1.19194	0.228418	-5.21824	1.81e-07	4.49e-06
Ube2d2a	-0.246563	0.0472486	-5.21843	1.8e-07	4.49e-06
Map4	0.307959	0.0590421	5.21592	1.83e-07	4.54e-06
Zfp930	-0.375507	0.0720318	-5.21307	1.86e-07	4.6e-06
Pkn3	0.513576	0.0985524	5.2112	1.88e-07	4.64e-06
Cdc42	-0.163275	0.0313367	-5.21034	1.88e-07	4.66e-06
Adss	-0.255214	0.0489848	-5.21006	1.89e-07	4.66e-06
Ppp5c	0.244347	0.0469543	5.20395	1.95e-07	4.81e-06
Myadm	0.214558	0.0412542	5.20088	1.98e-07	4.88e-06
Tom1l2	0.227993	0.0438388	5.20071	1.99e-07	4.88e-06
Plek	-0.44735	0.0860492	-5.19877	2.01e-07	4.93e-06
Tlr13	-0.671677	0.129241	-5.19708	2.02e-07	4.96e-06
Ly6a2	-1.19937	0.231018	-5.19166	2.08e-07	5.1e-06
G3bp2	-0.276355	0.053239	-5.19084	2.09e-07	5.12e-06
Ppp1r13b	0.348701	0.0672021	5.18884	2.12e-07	5.17e-06
Nipsnap1	-0.483441	0.0931896	-5.18771	2.13e-07	5.19e-06
Nsg1	0.560198	0.10805	5.1846	2.16e-07	5.26e-06
Emsy	0.348398	0.0671987	5.1846	2.16e-07	5.26e-06
Matr3	-0.245662	0.0473874	-5.18413	2.17e-07	5.27e-06
BC029722	-0.275942	0.0532486	-5.18214	2.19e-07	5.32e-06
L3mbtl3	0.425938	0.0822231	5.18027	2.22e-07	5.37e-06
Rusc2	0.549542	0.106094	5.17976	2.22e-07	5.37e-06
Haao	-0.678209	0.130978	-5.17802	2.24e-07	5.42e-06
Ccdc6	0.243803	0.0471156	5.17457	2.28e-07	5.51e-06
Cntln	-0.339607	0.0657109	-5.16819	2.36e-07	5.69e-06
Gprc6a	0.984502	0.190509	5.16774	2.37e-07	5.7e-06
Ankrd33b	0.511453	0.099024	5.16494	2.41e-07	5.78e-06
Hmgn3	-0.500969	0.0969977	-5.16475	2.41e-07	5.78e-06
Entr1	0.307473	0.0595635	5.16211	2.44e-07	5.85e-06
Tbc1d8	0.524919	0.101699	5.16149	2.45e-07	5.86e-06
Slfn1	-0.712137	0.138009	-5.16007	2.47e-07	5.9e-06
Kalrn	0.349923	0.0678193	5.15964	2.47e-07	5.9e-06
Gspt1	-0.178476	0.0345987	-5.15844	2.49e-07	5.93e-06
Map1lc3b	0.258599	0.0501358	5.15796	2.5e-07	5.94e-06
Zfp276	0.374522	0.072621	5.15722	2.51e-07	5.96e-06
Mafg	0.29761	0.0577222	5.1559	2.52e-07	5.99e-06
Klhl23	-0.461387	0.0895023	-5.15503	2.54e-07	6e-06
Gm10069	1.28364	0.249003	5.15512	2.53e-07	6e-06
Zfhx2	0.427231	0.0829036	5.15335	2.56e-07	6.05e-06
Tll1	-0.630205	0.122369	-5.15005	2.6e-07	6.15e-06
Usp19	0.236511	0.0459423	5.14799	2.63e-07	6.21e-06
Cops5	-0.219932	0.0427241	-5.14772	2.64e-07	6.21e-06
Pex3	-0.277357	0.0538888	-5.14684	2.65e-07	6.23e-06
Top2b	-0.196581	0.0382137	-5.14426	2.69e-07	6.31e-06
Hectd4	0.388423	0.075544	5.14168	2.72e-07	6.39e-06
Fam76b	-0.472933	0.0920143	-5.13977	2.75e-07	6.44e-06
Snx21	0.48528	0.0944439	5.13829	2.77e-07	6.49e-06
Josd1	0.301152	0.0586638	5.13352	2.84e-07	6.64e-06
Trmt6	-0.409998	0.0798926	-5.13187	2.87e-07	6.69e-06
Spns1	0.393605	0.0767191	5.13047	2.89e-07	6.73e-06
Ccdc122	-0.961431	0.187479	-5.1282	2.93e-07	6.81e-06
Hsd17b7	-0.620351	0.12098	-5.1277	2.93e-07	6.82e-06
H3c14	0.805206	0.157043	5.12729	2.94e-07	6.82e-06
Wfdc1	0.652997	0.127373	5.12665	2.95e-07	6.84e-06
Eid1	-0.424846	0.0828924	-5.12527	2.97e-07	6.87e-06
Trip10	0.362366	0.0707004	5.12537	2.97e-07	6.87e-06
Tbc1d9b	0.263361	0.0513887	5.12488	2.98e-07	6.87e-06
Ptgfrn	0.38072	0.0742938	5.12452	2.98e-07	6.88e-06
Grk5	0.481152	0.0939232	5.12282	3.01e-07	6.92e-06
Tfrc	-0.519167	0.10134	-5.12304	3.01e-07	6.92e-06
NA	0.497292	0.0970832	5.12232	3.02e-07	6.93e-06
Bhlha15	-0.768872	0.150169	-5.12005	3.05e-07	7.01e-06
Gnao1	0.47856	0.0934945	5.11858	3.08e-07	7.04e-06
Yap1	0.260034	0.0508017	5.11861	3.08e-07	7.04e-06
Hpn	-0.429257	0.0839417	-5.11375	3.16e-07	7.22e-06
H2-DMb2	-0.615335	0.120418	-5.11001	3.22e-07	7.33e-06
Fam120b	0.234637	0.0459172	5.10999	3.22e-07	7.33e-06
Zbtb46	0.609453	0.119266	5.11002	3.22e-07	7.33e-06
B430306N03Rik	-0.898555	0.175824	-5.11053	3.21e-07	7.33e-06
Neto2	-0.853673	0.167091	-5.10902	3.24e-07	7.35e-06
Rnase6	-0.60324	0.118075	-5.10895	3.24e-07	7.35e-06
Cd163	1.18219	0.231432	5.10818	3.25e-07	7.37e-06
Cd3d	-0.689014	0.134914	-5.10706	3.27e-07	7.4e-06
Zgpat	0.359944	0.0705436	5.10243	3.35e-07	7.58e-06
Mmp28	0.746095	0.146237	5.10196	3.36e-07	7.59e-06
Prkcsh	0.201615	0.0395281	5.10054	3.39e-07	7.63e-06
Pnpla6	0.268634	0.0526856	5.09881	3.42e-07	7.69e-06
Adamts17	0.938554	0.184099	5.09811	3.43e-07	7.71e-06
Rbm6	0.2686	0.0527082	5.09598	3.47e-07	7.79e-06
Man1b1	0.259691	0.0509715	5.09484	3.49e-07	7.83e-06
Sdf2l1	0.722268	0.141806	5.09336	3.52e-07	7.88e-06
Clec12a	-1.28156	0.251685	-5.09189	3.55e-07	7.93e-06
Pts	-0.321245	0.0631016	-5.09091	3.56e-07	7.96e-06
Osmr	0.346899	0.0681476	5.09041	3.57e-07	7.97e-06
Dok4	0.591934	0.116305	5.08948	3.59e-07	8e-06
Samd4b	0.241599	0.0475022	5.08605	3.66e-07	8.14e-06
Gm10309	1.80807	0.355536	5.08548	3.67e-07	8.15e-06
Zfp319	0.442415	0.0870049	5.08494	3.68e-07	8.16e-06
Mmaa	0.360501	0.0709018	5.08451	3.69e-07	8.17e-06
1810062G17Rik	-1.23074	0.242265	-5.08013	3.77e-07	8.35e-06
Zfp944	-0.519889	0.102354	-5.0793	3.79e-07	8.38e-06
Ankrd13a	0.236893	0.0466445	5.07869	3.8e-07	8.4e-06
Taf4	0.244575	0.048175	5.07681	3.84e-07	8.47e-06
Slc8a1	-0.312184	0.0614969	-5.07643	3.85e-07	8.48e-06
Retnlg	-0.910691	0.179419	-5.07579	3.86e-07	8.49e-06
Rabgef1	0.273612	0.053909	5.07543	3.87e-07	8.5e-06
Clasp1	0.268572	0.0529261	5.07447	3.89e-07	8.53e-06
Magt1	0.25424	0.0501246	5.07215	3.93e-07	8.63e-06
Rit1	0.25879	0.0510498	5.06936	3.99e-07	8.74e-06
Mpdz	0.298444	0.0588802	5.06867	4.01e-07	8.76e-06
Plac8	-1.0821	0.213527	-5.06774	4.03e-07	8.8e-06
Isyna1	0.338882	0.0668753	5.06738	4.03e-07	8.8e-06
Dusp3	0.329942	0.0651396	5.06516	4.08e-07	8.89e-06
Fam120aos	-0.41741	0.082429	-5.06388	4.11e-07	8.94e-06
Cflar	0.363486	0.0718029	5.06228	4.14e-07	9e-06
C920006O11Rik	-0.594848	0.11751	-5.06212	4.15e-07	9e-06
Dbp	-1.31501	0.259934	-5.059	4.21e-07	9.14e-06
Rtkn2	0.418289	0.0827316	5.05598	4.28e-07	9.28e-06
Trim65	0.502006	0.0993165	5.0546	4.31e-07	9.33e-06
Ubl4a	0.229981	0.0455282	5.0514	4.39e-07	9.47e-06
Lrrc32	0.603917	0.119554	5.05141	4.39e-07	9.47e-06
Epsti1	-0.606829	0.120171	-5.04971	4.42e-07	9.54e-06
Inf2	0.454027	0.0899624	5.04685	4.49e-07	9.67e-06
Cntfr	0.642356	0.127352	5.04393	4.56e-07	9.81e-06
Fnbp4	-0.239887	0.0475704	-5.04279	4.59e-07	9.86e-06
Vegfc	0.585281	0.11607	5.0425	4.59e-07	9.86e-06
Pilrb2	-0.806951	0.160117	-5.03975	4.66e-07	9.99e-06
Zfp386	-0.305173	0.0605954	-5.03624	4.75e-07	1.02e-05
Tstd3	-0.490551	0.0974154	-5.03566	4.76e-07	1.02e-05
Cdkl1	-0.892913	0.177402	-5.03327	4.82e-07	1.03e-05
Zfp758	-0.706535	0.140378	-5.03308	4.83e-07	1.03e-05
Rapgef4	0.40342	0.0802161	5.02917	4.93e-07	1.05e-05
Sema3f	0.508083	0.101102	5.02544	5.02e-07	1.07e-05
Cul5	-0.284333	0.0565785	-5.02545	5.02e-07	1.07e-05
Ucp2	0.43278	0.0861452	5.02384	5.06e-07	1.08e-05
Tmem140	0.560392	0.111569	5.02285	5.09e-07	1.08e-05
Heg1	0.514654	0.102475	5.02224	5.11e-07	1.08e-05
Scn7a	-0.656837	0.130824	-5.02079	5.15e-07	1.09e-05
Agpat1	0.216453	0.0431134	5.02054	5.15e-07	1.09e-05
Card10	0.435386	0.0867181	5.02071	5.15e-07	1.09e-05
Slamf6	-0.682663	0.136124	-5.01499	5.3e-07	1.12e-05
Dennd5a	0.28583	0.0570117	5.01352	5.34e-07	1.13e-05
Rsph14	-1.30865	0.261054	-5.01297	5.36e-07	1.13e-05
Ints10	0.329261	0.0657181	5.0102	5.44e-07	1.14e-05
Dhx16	0.27219	0.0543508	5.00803	5.5e-07	1.15e-05
Fxr2	0.341631	0.0682393	5.00636	5.55e-07	1.16e-05
Sfn	0.366599	0.0732351	5.00578	5.56e-07	1.16e-05
Cemip2	0.404803	0.0808899	5.00437	5.6e-07	1.17e-05
Syt7	0.442562	0.0884618	5.00287	5.65e-07	1.18e-05
Gcfc2	-0.518738	0.103689	-5.00284	5.65e-07	1.18e-05
9030407P20Rik	-0.686349	0.137329	-4.99783	5.8e-07	1.21e-05
Nde1	0.2917	0.0583713	4.99731	5.81e-07	1.21e-05
9630013D21Rik	-1.47685	0.295527	-4.99733	5.81e-07	1.21e-05
Mcl1	0.24853	0.0497363	4.99696	5.82e-07	1.21e-05
Cebpd	0.868916	0.174014	4.99337	5.93e-07	1.23e-05
Ptprr	0.714287	0.143113	4.99106	6e-07	1.24e-05
Gng10	-0.479556	0.0961114	-4.98959	6.05e-07	1.25e-05
Fcmr	-1.0127	0.20299	-4.98889	6.07e-07	1.25e-05
Afdn	0.275389	0.055252	4.98424	6.22e-07	1.28e-05
Dnase1l2	0.693647	0.139171	4.98413	6.22e-07	1.28e-05
Rpain	0.423493	0.0850333	4.98031	6.35e-07	1.31e-05
Mknk2	0.452768	0.0909569	4.97783	6.43e-07	1.32e-05
Tmem60	-0.397193	0.079817	-4.97629	6.48e-07	1.33e-05
Zfr	0.232347	0.0467188	4.97331	6.58e-07	1.35e-05
Chm	-0.27585	0.0554863	-4.9715	6.64e-07	1.36e-05
Snrpe	-0.293287	0.0589982	-4.97111	6.66e-07	1.36e-05
Gm4956	0.518826	0.104426	4.96834	6.75e-07	1.38e-05
Lrrc29	-0.779039	0.156826	-4.96753	6.78e-07	1.39e-05
Nfe2l1	0.281627	0.0567063	4.96641	6.82e-07	1.39e-05
Evi2b	-0.759904	0.153006	-4.96651	6.82e-07	1.39e-05
Gyg	-0.608761	0.12264	-4.9638	6.91e-07	1.41e-05
Dedd2	0.366258	0.0737956	4.96314	6.94e-07	1.41e-05
Klhl8	0.393844	0.0793585	4.96284	6.95e-07	1.41e-05
Pdp1	-0.304675	0.0613996	-4.96216	6.97e-07	1.41e-05
Ace	0.427912	0.0862425	4.96172	6.99e-07	1.42e-05
Pcdh17	-0.509643	0.102722	-4.96136	7e-07	1.42e-05
Pecr	-0.658042	0.132709	-4.95853	7.1e-07	1.44e-05
S100a7a	1.80813	0.364708	4.95773	7.13e-07	1.44e-05
Hnrnpa0	-0.369565	0.0745575	-4.95677	7.17e-07	1.45e-05
Clip1	0.296689	0.0599333	4.95032	7.41e-07	1.49e-05
Slc9a9	-0.431801	0.0872485	-4.94909	7.46e-07	1.5e-05
Mfsd4a	-1.37814	0.278493	-4.94856	7.48e-07	1.5e-05
Rhou	0.440224	0.0889687	4.94808	7.49e-07	1.51e-05
Sat2	-0.795429	0.160812	-4.94632	7.56e-07	1.52e-05
Tmem185b	-0.306045	0.0618832	-4.94553	7.59e-07	1.52e-05
H2-Eb2	-0.955404	0.193407	-4.93986	7.82e-07	1.56e-05
Aff3	0.499008	0.101035	4.93894	7.85e-07	1.57e-05
Tmem168	-0.24093	0.0488055	-4.93653	7.95e-07	1.59e-05
Bmper	-0.599842	0.121525	-4.93594	7.98e-07	1.59e-05
Hdac11	-0.47647	0.0965846	-4.93319	8.09e-07	1.61e-05
3000002C10Rik	-0.810061	0.164208	-4.93315	8.09e-07	1.61e-05
4930402H24Rik	0.25418	0.0515447	4.93126	8.17e-07	1.62e-05
Hspa1b	1.88875	0.383107	4.93007	8.22e-07	1.63e-05
Plcb4	0.398053	0.0808677	4.92227	8.55e-07	1.69e-05
Gpsm1	0.375922	0.0763699	4.92239	8.55e-07	1.69e-05
Prcp	-0.33351	0.0677557	-4.92225	8.56e-07	1.69e-05
Dynlt3	-0.252627	0.0513279	-4.92183	8.57e-07	1.7e-05
2010315B03Rik	-0.569905	0.115848	-4.91943	8.68e-07	1.71e-05
Smurf2	0.333214	0.0677585	4.91768	8.76e-07	1.73e-05
Ikzf1	-0.5126	0.104248	-4.91713	8.78e-07	1.73e-05
Ndrg3	0.302612	0.0615464	4.91681	8.8e-07	1.73e-05
Bri3	-0.266772	0.0542765	-4.91506	8.88e-07	1.75e-05
Ddx3x	-0.251079	0.0511069	-4.91282	8.98e-07	1.76e-05
Dgke	-0.391978	0.079796	-4.91226	9e-07	1.77e-05
Phf2	0.288335	0.0587166	4.91061	9.08e-07	1.78e-05
Ifi204	-0.921847	0.187784	-4.90907	9.15e-07	1.79e-05
Ccdc125	-0.456017	0.0929436	-4.90639	9.28e-07	1.81e-05
Rnpepl1	0.32697	0.0666396	4.90654	9.27e-07	1.81e-05
Cd28	-0.750563	0.153038	-4.90443	9.37e-07	1.83e-05
Sord	-0.295021	0.0601682	-4.90327	9.43e-07	1.83e-05
Fibp	-0.308231	0.0628646	-4.90309	9.43e-07	1.83e-05
Adamts15	0.62515	0.127502	4.90308	9.43e-07	1.83e-05
Slfn2	-0.338491	0.0690443	-4.90252	9.46e-07	1.84e-05
Pstpip1	-0.811642	0.165675	-4.899	9.63e-07	1.87e-05
Cyren	0.369435	0.0754893	4.89387	9.89e-07	1.92e-05
Pdk1	-0.358244	0.0732704	-4.88933	1.01e-06	1.96e-05
Grem2	-0.287749	0.0588586	-4.88882	1.01e-06	1.96e-05
Fbh1	0.265739	0.0543613	4.88839	1.02e-06	1.96e-05
Mfhas1	0.285985	0.0585037	4.88833	1.02e-06	1.96e-05
6530402F18Rik	0.440397	0.0900855	4.88865	1.02e-06	1.96e-05
Traf3ip3	-0.581265	0.118912	-4.8882	1.02e-06	1.96e-05
Ahcyl1	-0.166698	0.034107	-4.88751	1.02e-06	1.96e-05
Bcl2l11	0.24809	0.0507663	4.8869	1.02e-06	1.97e-05
Gm15987	-1.66675	0.341092	-4.88652	1.03e-06	1.97e-05
Sox13	0.494549	0.101217	4.88604	1.03e-06	1.97e-05
Slc35f5	0.265589	0.0543591	4.88583	1.03e-06	1.97e-05
Zfp451	0.300213	0.0614867	4.88257	1.05e-06	2e-05
Pllp	0.482689	0.0988707	4.88203	1.05e-06	2.01e-05
Olfr1342	-1.73582	0.355625	-4.88105	1.06e-06	2.01e-05
Mbip	-0.356904	0.0731787	-4.87716	1.08e-06	2.05e-05
Pik3ca	0.240011	0.0492434	4.87397	1.09e-06	2.08e-05
Armcx5	-0.558585	0.11461	-4.87379	1.09e-06	2.08e-05
Sgf29	0.420441	0.0862774	4.87313	1.1e-06	2.09e-05
Hps3	-0.274214	0.0563012	-4.87048	1.11e-06	2.11e-05
Ubn1	0.254677	0.0522925	4.87024	1.11e-06	2.11e-05
Rhob	0.467186	0.0959315	4.87	1.12e-06	2.12e-05
Slco3a1	0.28728	0.0590546	4.86466	1.15e-06	2.17e-05
Asah1	-0.219822	0.0451896	-4.86442	1.15e-06	2.17e-05
Ralbp1	0.344112	0.0707497	4.86379	1.15e-06	2.18e-05
Zfp235	0.405354	0.0833534	4.86308	1.16e-06	2.18e-05
Nfya	0.305146	0.0627596	4.86214	1.16e-06	2.19e-05
Trim30b	-0.990221	0.203678	-4.86169	1.16e-06	2.19e-05
Erlin1	0.330589	0.0680056	4.8612	1.17e-06	2.19e-05
Rnf138	-0.539379	0.111033	-4.85782	1.19e-06	2.23e-05
Prss53	0.854719	0.175951	4.85772	1.19e-06	2.23e-05
Bdp1	0.301101	0.06202	4.8549	1.2e-06	2.26e-05
Borcs7	-0.469395	0.0967354	-4.85236	1.22e-06	2.29e-05
Mapk8ip3	0.279057	0.0575135	4.85203	1.22e-06	2.29e-05
Ptpn12	0.250768	0.0516927	4.85113	1.23e-06	2.29e-05
Trmt44	0.395105	0.0814742	4.84945	1.24e-06	2.31e-05
Alkbh3	-0.328121	0.067686	-4.84769	1.25e-06	2.33e-05
Prelp	0.455966	0.0940736	4.84691	1.25e-06	2.34e-05
Carmil3	0.792745	0.163578	4.84627	1.26e-06	2.34e-05
Nipsnap2	-0.375661	0.0775211	-4.84592	1.26e-06	2.34e-05
Cyth3	0.446362	0.0922875	4.83665	1.32e-06	2.45e-05
Gpr132	-0.502579	0.103909	-4.83675	1.32e-06	2.45e-05
Ap5z1	0.372223	0.0769848	4.83502	1.33e-06	2.47e-05
AU040320	0.274005	0.0566854	4.83379	1.34e-06	2.48e-05
Psat1	-0.378122	0.0782375	-4.83301	1.34e-06	2.49e-05
Tead2	0.388919	0.0804753	4.83278	1.35e-06	2.49e-05
Ccdc148	-1.46361	0.302894	-4.83208	1.35e-06	2.49e-05
Ccdc91	0.310057	0.0641859	4.8306	1.36e-06	2.51e-05
Ramp2	0.550828	0.114074	4.82871	1.37e-06	2.53e-05
Shroom2	0.366057	0.0758059	4.82888	1.37e-06	2.53e-05
Katnal1	0.328268	0.0679845	4.82857	1.38e-06	2.53e-05
Kat8	0.363192	0.0752237	4.82816	1.38e-06	2.53e-05
Rnf41	0.243427	0.0504422	4.82585	1.39e-06	2.56e-05
Nes	0.482354	0.0999953	4.82377	1.41e-06	2.58e-05
Gsg1l	-1.04292	0.21632	-4.82118	1.43e-06	2.61e-05
Ccny	0.272537	0.0565332	4.82083	1.43e-06	2.62e-05
Ccn5	-0.841008	0.174683	-4.81449	1.48e-06	2.7e-05
Mob2	0.393748	0.0817997	4.81356	1.48e-06	2.7e-05
Luzp1	0.378149	0.0785579	4.81364	1.48e-06	2.7e-05
Cyp4f18	-0.508785	0.105824	-4.80784	1.53e-06	2.78e-05
Cdk2ap2	0.284186	0.059118	4.8071	1.53e-06	2.79e-05
Pxk	0.249051	0.0518126	4.80676	1.53e-06	2.79e-05
Tra2a	0.346477	0.0720854	4.80648	1.54e-06	2.79e-05
Ceacam1	0.337207	0.0701719	4.80545	1.54e-06	2.8e-05
Adrb2	0.578461	0.12039	4.80491	1.55e-06	2.81e-05
Kdm5c	0.270691	0.0563721	4.80187	1.57e-06	2.85e-05
5430437J10Rik	-1.26374	0.263337	-4.79895	1.6e-06	2.89e-05
Ube2e1	-0.3379	0.0704302	-4.79765	1.61e-06	2.9e-05
Zfp592	0.28912	0.0602727	4.79687	1.61e-06	2.91e-05
Dalrd3	0.333181	0.0695008	4.79392	1.64e-06	2.95e-05
Ly6d	-0.898454	0.187509	-4.79152	1.66e-06	2.98e-05
1110002L01Rik	0.432473	0.0902807	4.79032	1.67e-06	3e-05
Slc2a6	-0.787172	0.164414	-4.78775	1.69e-06	3.03e-05
Primpol	-0.37359	0.0780533	-4.78635	1.7e-06	3.05e-05
Rpn1	0.217429	0.0454362	4.78536	1.71e-06	3.06e-05
Dcun1d3	0.257604	0.0538335	4.78519	1.71e-06	3.06e-05
Snn	-0.252352	0.0527536	-4.7836	1.72e-06	3.08e-05
Dhx38	0.197358	0.0412563	4.7837	1.72e-06	3.08e-05
Pvr	0.354735	0.0741702	4.78271	1.73e-06	3.09e-05
Ap1s3	-0.45408	0.0949673	-4.78143	1.74e-06	3.11e-05
Adgrl4	0.338157	0.0707322	4.78081	1.75e-06	3.11e-05
Txlng	0.355994	0.0744611	4.78095	1.74e-06	3.11e-05
Gask1b	-0.469808	0.0983367	-4.77755	1.77e-06	3.16e-05
Accs	-0.470626	0.0985448	-4.77575	1.79e-06	3.18e-05
Gm8369	-1.37129	0.28715	-4.7755	1.79e-06	3.18e-05
Slc16a11	-0.740112	0.154992	-4.77516	1.8e-06	3.19e-05
Vps4b	-0.231965	0.0485836	-4.77455	1.8e-06	3.19e-05
Ms4a6b	-0.659081	0.138054	-4.77409	1.81e-06	3.2e-05
Slc38a2	0.236537	0.0495581	4.77292	1.82e-06	3.21e-05
Klra7	-1.06803	0.22383	-4.77162	1.83e-06	3.23e-05
Sgsh	-0.354059	0.0742108	-4.77099	1.83e-06	3.23e-05
Grap	0.371693	0.0779056	4.77107	1.83e-06	3.23e-05
Ubfd1	0.303958	0.063723	4.76999	1.84e-06	3.25e-05
Pnp	0.304435	0.0638517	4.76784	1.86e-06	3.28e-05
Ccn4	-0.994214	0.208645	-4.76511	1.89e-06	3.32e-05
Taf9b	-0.328583	0.0689543	-4.76522	1.89e-06	3.32e-05
Drosha	0.202906	0.0425838	4.76486	1.89e-06	3.32e-05
Vrk1	-0.297043	0.0623688	-4.76269	1.91e-06	3.35e-05
Ubb-ps	0.44496	0.0934357	4.76221	1.91e-06	3.36e-05
Smarca2	0.236071	0.049582	4.76123	1.92e-06	3.37e-05
Cys1	0.670116	0.14081	4.759	1.95e-06	3.4e-05
Irx1	0.750977	0.157862	4.75718	1.96e-06	3.43e-05
Nploc4	0.196337	0.0412757	4.75672	1.97e-06	3.43e-05
Cbfa2t3	0.534017	0.112307	4.75496	1.98e-06	3.46e-05
Cep120	0.259103	0.0545144	4.75293	2e-06	3.49e-05
Stx5a	0.260665	0.0548911	4.74877	2.05e-06	3.56e-05
Lrrk2	0.526222	0.110839	4.74761	2.06e-06	3.58e-05
Zfp711	-0.844404	0.177861	-4.74756	2.06e-06	3.58e-05
Fosl2	0.373071	0.0785995	4.74649	2.07e-06	3.59e-05
Ptges3-ps	0.38147	0.0803751	4.74611	2.07e-06	3.59e-05
Ret	0.666253	0.140426	4.74452	2.09e-06	3.62e-05
Pdgfra	0.376955	0.0794671	4.74354	2.1e-06	3.63e-05
Nup210	-0.359747	0.0758432	-4.7433	2.1e-06	3.63e-05
Ankrd16	-0.314583	0.0663213	-4.74332	2.1e-06	3.63e-05
Exoc6	-0.27523	0.058049	-4.74134	2.12e-06	3.66e-05
Sgsm3	0.419851	0.0885614	4.74079	2.13e-06	3.67e-05
Atg9a	0.240999	0.0508352	4.74079	2.13e-06	3.67e-05
Tmem88	-0.62107	0.131135	-4.73611	2.18e-06	3.75e-05
Myh14	0.46624	0.0984511	4.73576	2.18e-06	3.75e-05
Prkag3	-0.565425	0.119405	-4.73534	2.19e-06	3.75e-05
Flii	0.239618	0.0506282	4.73289	2.21e-06	3.79e-05
Chid1	0.344322	0.0727497	4.73297	2.21e-06	3.79e-05
Mgme1	0.506762	0.107076	4.73271	2.22e-06	3.79e-05
Helz2	0.366884	0.0775282	4.73227	2.22e-06	3.8e-05
Gpcpd1	-0.392591	0.0830178	-4.729	2.26e-06	3.86e-05
Susd3	-0.796046	0.168382	-4.72761	2.27e-06	3.88e-05
Anapc16	0.273538	0.0578629	4.72734	2.27e-06	3.88e-05
Adcy7	-0.331463	0.0701266	-4.72664	2.28e-06	3.89e-05
Asb1	0.236916	0.0501271	4.7263	2.29e-06	3.89e-05
Notch1	0.420291	0.088933	4.72593	2.29e-06	3.9e-05
A630001G21Rik	-0.877884	0.185834	-4.72403	2.31e-06	3.93e-05
Ctsh	0.440004	0.0931737	4.72241	2.33e-06	3.96e-05
Hfe	-0.260437	0.0551716	-4.7205	2.35e-06	3.99e-05
Ktn1	-0.202764	0.042953	-4.7206	2.35e-06	3.99e-05
Cd79a	-0.973146	0.206169	-4.72015	2.36e-06	3.99e-05
Galnt15	0.864423	0.183138	4.72006	2.36e-06	3.99e-05
Arap3	0.443569	0.0939855	4.71955	2.36e-06	3.99e-05
Cd48	-0.651793	0.138167	-4.71741	2.39e-06	4.03e-05
Txlna	0.210143	0.044559	4.71608	2.4e-06	4.05e-05
Spp1	0.73724	0.15635	4.71531	2.41e-06	4.07e-05
Slc39a14	0.362877	0.0769777	4.71406	2.43e-06	4.09e-05
Peak1	0.290682	0.0616646	4.71392	2.43e-06	4.09e-05
Prpf3	0.286993	0.0609047	4.71217	2.45e-06	4.12e-05
Hhip	-0.568502	0.120706	-4.70979	2.48e-06	4.16e-05
Adamtsl2	0.756343	0.160752	4.70502	2.54e-06	4.26e-05
Klra2	-0.671434	0.142717	-4.70464	2.54e-06	4.26e-05
Hccs	-0.370208	0.0787371	-4.70183	2.58e-06	4.31e-05
Kcnk1	0.545897	0.116149	4.69996	2.6e-06	4.35e-05
Gja1	-0.308475	0.0656794	-4.69668	2.64e-06	4.42e-05
Oat	0.219772	0.0468137	4.69461	2.67e-06	4.46e-05
Rptn	1.08099	0.230277	4.69429	2.68e-06	4.46e-05
Mt2	0.876479	0.186931	4.68879	2.75e-06	4.58e-05
Nmnat3	-0.589031	0.125672	-4.68705	2.77e-06	4.61e-05
Peg13	0.339835	0.0725149	4.68641	2.78e-06	4.62e-05
Mir703	-2.59915	0.55477	-4.6851	2.8e-06	4.65e-05
Mettl7a1	0.237775	0.0507599	4.68432	2.81e-06	4.66e-05
Mplkip	-0.353732	0.0755689	-4.68092	2.86e-06	4.73e-05
Zfp808	-0.821066	0.175528	-4.67769	2.9e-06	4.81e-05
Dysf	0.405631	0.0867415	4.67632	2.92e-06	4.83e-05
Glcci1	-0.296836	0.0635321	-4.67222	2.98e-06	4.93e-05
Sqle	-0.615366	0.131759	-4.67039	3.01e-06	4.97e-05
Nos3	0.4752	0.101799	4.66801	3.04e-06	5.02e-05
Prkx	0.267497	0.0573188	4.66683	3.06e-06	5.04e-05
Pcyox1l	0.442695	0.0948578	4.66693	3.06e-06	5.04e-05
Gpr183	-0.565617	0.121213	-4.66629	3.07e-06	5.05e-05
Cul4b	-0.365173	0.0782985	-4.66385	3.1e-06	5.1e-05
Ints6l	-0.320972	0.0688197	-4.66396	3.1e-06	5.1e-05
Kank2	0.268701	0.0576184	4.66346	3.11e-06	5.1e-05
Selenbp1	0.47831	0.102609	4.66149	3.14e-06	5.15e-05
Ms4a4d	0.361228	0.0774967	4.6612	3.14e-06	5.15e-05
Arsg	-0.561142	0.120417	-4.65999	3.16e-06	5.18e-05
Dnajb11	0.278163	0.0597101	4.65855	3.18e-06	5.21e-05
Wnt2b	0.560843	0.120414	4.65762	3.2e-06	5.23e-05
NA	-0.84151	0.180708	-4.65674	3.21e-06	5.24e-05
Triqk	-0.760477	0.16333	-4.65609	3.22e-06	5.26e-05
Taf12	0.355275	0.0763368	4.65405	3.25e-06	5.3e-05
Hcst	-0.774827	0.166513	-4.65326	3.27e-06	5.32e-05
Dll1	0.782333	0.168185	4.65163	3.29e-06	5.34e-05
Pkia	-0.446474	0.0959815	-4.65166	3.29e-06	5.34e-05
Gtf3c2	0.235992	0.0507309	4.65184	3.29e-06	5.34e-05
Ralgps2	-0.320037	0.0688017	-4.65158	3.29e-06	5.34e-05
Zfp366	0.524222	0.112695	4.65169	3.29e-06	5.34e-05
Thoc3	-0.261397	0.056207	-4.65061	3.31e-06	5.36e-05
Cd2ap	-0.300545	0.0646479	-4.64895	3.34e-06	5.4e-05
Fip1l1	0.216667	0.0466228	4.64724	3.36e-06	5.44e-05
Synm	0.274702	0.0591375	4.64513	3.4e-06	5.49e-05
Btf3l4	-0.297685	0.0641139	-4.64306	3.43e-06	5.54e-05
Nmral1	-0.740793	0.159558	-4.64277	3.44e-06	5.54e-05
Slc2a9	-0.481098	0.103702	-4.63925	3.5e-06	5.63e-05
Slc25a25	0.451401	0.0973049	4.63903	3.5e-06	5.63e-05
Cramp1l	0.288543	0.0622203	4.63745	3.53e-06	5.67e-05
Ap3m1	-0.215502	0.0464902	-4.63543	3.56e-06	5.72e-05
Tspan5	0.290491	0.0627109	4.63223	3.62e-06	5.8e-05
Aqp1	0.467871	0.10103	4.63099	3.64e-06	5.83e-05
Mras	0.553804	0.1196	4.63046	3.65e-06	5.84e-05
Mrps25	0.353607	0.0763898	4.62899	3.67e-06	5.87e-05
Tmed5	-0.392686	0.0848314	-4.62901	3.67e-06	5.87e-05
Trim69	1.52968	0.330566	4.62745	3.7e-06	5.91e-05
Nadk2	-0.347654	0.0751413	-4.62667	3.72e-06	5.93e-05
Dpf2	0.209527	0.0453043	4.62488	3.75e-06	5.98e-05
Cand2	-0.795016	0.172001	-4.62216	3.8e-06	6.03e-05
Arhgef12	0.332535	0.0719437	4.62216	3.8e-06	6.03e-05
Arid5b	0.37016	0.0800761	4.6226	3.79e-06	6.03e-05
Zfp942	-0.596233	0.128994	-4.62217	3.8e-06	6.03e-05
Hjurp	0.343562	0.0743778	4.61915	3.85e-06	6.12e-05
Iah1	0.288997	0.0625693	4.61883	3.86e-06	6.12e-05
Map3k3	0.286452	0.0620729	4.61476	3.94e-06	6.24e-05
Lsp1	-0.300635	0.0651529	-4.61429	3.94e-06	6.24e-05
Rslcan18	0.832365	0.180475	4.61208	3.99e-06	6.31e-05
Cct7	0.243344	0.0527816	4.6104	4.02e-06	6.35e-05
Ifrd1	0.268384	0.0582218	4.60969	4.03e-06	6.37e-05
Ppm1a	0.222881	0.0483684	4.60799	4.07e-06	6.41e-05
Hspe1	0.381178	0.0827612	4.60576	4.11e-06	6.48e-05
Pja1	0.236896	0.0514398	4.6053	4.12e-06	6.49e-05
Ilrun	0.264927	0.0575378	4.6044	4.14e-06	6.51e-05
NA	-1.03281	0.224344	-4.60368	4.15e-06	6.52e-05
C030034L19Rik	1.11022	0.241176	4.60337	4.16e-06	6.53e-05
Kifc2	0.529398	0.115017	4.60277	4.17e-06	6.54e-05
Chst3	-0.535205	0.116275	-4.60291	4.17e-06	6.54e-05
4833439L19Rik	0.191738	0.0416638	4.60203	4.18e-06	6.55e-05
Castor2	0.481672	0.10468	4.60136	4.2e-06	6.57e-05
Fam193a	0.241689	0.0525528	4.59897	4.25e-06	6.64e-05
Akr1b8	-0.461533	0.100459	-4.59423	4.34e-06	6.79e-05
Rapgef3	0.415505	0.0904863	4.59192	4.39e-06	6.86e-05
Micu2	-0.238543	0.05196	-4.59089	4.41e-06	6.88e-05
NA	-0.750761	0.163618	-4.58851	4.46e-06	6.96e-05
Ormdl2	0.220465	0.0480684	4.5865	4.51e-06	7.02e-05
Myh9	0.340242	0.0741983	4.58558	4.53e-06	7.04e-05
Zfand5	-0.336802	0.0734508	-4.5854	4.53e-06	7.04e-05
Ifi209	-0.630527	0.137572	-4.58326	4.58e-06	7.11e-05
Ppp1r37	0.288534	0.0630197	4.57847	4.68e-06	7.27e-05
Pfkl	0.240558	0.0525533	4.57741	4.71e-06	7.3e-05
Ryk	0.282454	0.0617269	4.57586	4.74e-06	7.34e-05
H2-Q10	-0.872385	0.190691	-4.57487	4.77e-06	7.37e-05
Siglecg	-0.84573	0.184977	-4.57207	4.83e-06	7.47e-05
Lrrcc1	-0.400625	0.0876335	-4.5716	4.84e-06	7.48e-05
Pcsk5	-0.433518	0.0948429	-4.57091	4.86e-06	7.49e-05
Slc25a19	0.364336	0.079706	4.571	4.85e-06	7.49e-05
Pik3cd	-0.540372	0.118257	-4.56946	4.89e-06	7.53e-05
Snhg3	-0.493249	0.107947	-4.56935	4.89e-06	7.53e-05
Tifa	-0.61801	0.135279	-4.5684	4.91e-06	7.56e-05
Large2	-0.488979	0.107056	-4.5675	4.94e-06	7.58e-05
Mxra7	0.404434	0.088575	4.56601	4.97e-06	7.63e-05
Ubr2	0.264361	0.0579174	4.56445	5.01e-06	7.68e-05
Sptbn1	0.307674	0.0674474	4.56169	5.07e-06	7.78e-05
Epb41l4b	0.316019	0.0692914	4.56072	5.1e-06	7.81e-05
Arhgap18	-0.387015	0.084887	-4.55918	5.14e-06	7.86e-05
Wdr82	0.224415	0.0492304	4.55845	5.15e-06	7.88e-05
Ppcdc	-0.397215	0.0871699	-4.55679	5.19e-06	7.93e-05
Exd2	0.360834	0.0792023	4.55586	5.22e-06	7.96e-05
Mri1	-0.407578	0.0894776	-4.55509	5.24e-06	7.98e-05
Sema4f	0.516106	0.113387	4.55172	5.32e-06	8.11e-05
Fam53c	0.243547	0.0535499	4.54803	5.42e-06	8.24e-05
P2ry10b	-1.17627	0.258673	-4.54731	5.43e-06	8.26e-05
Pofut2	0.274466	0.0603614	4.54704	5.44e-06	8.27e-05
Actn4	0.272208	0.0599155	4.54319	5.54e-06	8.41e-05
Etfrf1	-0.387975	0.0854142	-4.54227	5.57e-06	8.44e-05
Otud5	0.216261	0.0476129	4.54207	5.57e-06	8.44e-05
Ip6k1	0.217611	0.0479419	4.53906	5.65e-06	8.55e-05
Ppfia4	-0.746915	0.164553	-4.53906	5.65e-06	8.55e-05
Nucb1	0.249096	0.0548901	4.53808	5.68e-06	8.58e-05
Atpsckmt	0.379615	0.083649	4.53819	5.67e-06	8.58e-05
Cybb	-0.715063	0.157594	-4.53737	5.7e-06	8.6e-05
Kifbp	0.226074	0.0498349	4.53645	5.72e-06	8.63e-05
Med13l	0.412151	0.0908696	4.53563	5.74e-06	8.65e-05
Ube2e2	-0.303488	0.0669154	-4.53539	5.75e-06	8.66e-05
Farp2	0.473656	0.104516	4.53189	5.85e-06	8.79e-05
Smim6	-0.362267	0.0799594	-4.53064	5.88e-06	8.84e-05
Rabggta	-0.268126	0.0591832	-4.53044	5.89e-06	8.84e-05
Pex7	-0.305222	0.0673834	-4.52964	5.91e-06	8.87e-05
Dpagt1	0.235522	0.051998	4.52944	5.91e-06	8.87e-05
ND3	-1.12548	0.248723	-4.52503	6.04e-06	9.05e-05
Gab2	0.279668	0.0618314	4.52308	6.09e-06	9.12e-05
2810006K23Rik	0.505001	0.111689	4.52149	6.14e-06	9.18e-05
Haus7	-0.42744	0.0945606	-4.52028	6.18e-06	9.23e-05
Hcn1	-1.98545	0.439305	-4.51953	6.2e-06	9.25e-05
Mbtps1	0.246731	0.0546328	4.51616	6.3e-06	9.39e-05
Ezh1	0.242356	0.0536712	4.51557	6.31e-06	9.41e-05
Capn15	0.381854	0.0845831	4.51455	6.35e-06	9.45e-05
Fam122b	-0.444499	0.0984701	-4.51405	6.36e-06	9.46e-05
Hnrnpul2	0.156912	0.0347667	4.51328	6.38e-06	9.49e-05
Fam222b	0.284965	0.0631577	4.51196	6.42e-06	9.54e-05
Daam2	0.577589	0.12804	4.511	6.45e-06	9.58e-05
Pfn2	-0.598252	0.132663	-4.50956	6.5e-06	9.64e-05
Dnm3	-0.444045	0.0984813	-4.50892	6.52e-06	9.66e-05
AW549542	-0.594638	0.131887	-4.50868	6.52e-06	9.66e-05
Phyh	-0.431952	0.0958179	-4.50805	6.54e-06	9.68e-05
Stap1	-1.4114	0.313145	-4.50716	6.57e-06	9.71e-05
Iglv3	-2.08392	0.462364	-4.50709	6.57e-06	9.71e-05
Csf3r	-0.63177	0.140298	-4.50306	6.7e-06	9.89e-05
Galk1	-0.328438	0.0729767	-4.50059	6.78e-06	9.99e-05
Bpnt1	0.269215	0.0598277	4.49984	6.8e-06	0.0001
Ubtf	0.284121	0.0631513	4.49905	6.83e-06	0.0001
Bag3	0.295483	0.065687	4.49835	6.85e-06	0.000101
Hk3	-0.801709	0.178275	-4.49704	6.89e-06	0.000101
Arhgef10l	-0.368014	0.0818456	-4.49644	6.91e-06	0.000101
Il5ra	-1.57709	0.3508	-4.4957	6.93e-06	0.000102
Eif4enif1	0.231048	0.0514198	4.49338	7.01e-06	0.000103
Epb41l4a	0.424471	0.094545	4.48962	7.14e-06	0.000105
Mon1a	0.38518	0.0858229	4.48808	7.19e-06	0.000105
Sik3	0.257868	0.0574732	4.48676	7.23e-06	0.000106
Dhrs7b	0.267419	0.0596145	4.4858	7.26e-06	0.000106
Cln6	-0.267242	0.0595894	-4.48473	7.3e-06	0.000107
Tspan31	0.190613	0.0425162	4.48331	7.35e-06	0.000107
Git1	0.33088	0.0738072	4.48303	7.36e-06	0.000107
Neil3	-0.939196	0.209659	-4.47965	7.48e-06	0.000109
Ms4a8a	0.572867	0.127967	4.47667	7.58e-06	0.00011
Zfp947	-1.09147	0.243816	-4.47661	7.58e-06	0.00011
Gm12696	0.694467	0.15526	4.47292	7.72e-06	0.000112
Ptpro	-0.777446	0.173851	-4.47192	7.75e-06	0.000112
Gcc2	-0.252654	0.0564973	-4.47196	7.75e-06	0.000112
B230208H11Rik	-0.748164	0.167309	-4.47175	7.76e-06	0.000112
Prpf39	-0.403622	0.0902695	-4.47129	7.77e-06	0.000113
Zcchc24	0.301916	0.0675302	4.47084	7.79e-06	0.000113
NA	2.11843	0.473878	4.47042	7.81e-06	0.000113
Tbc1d10c	-0.688866	0.154101	-4.47023	7.81e-06	0.000113
Uros	0.387748	0.0867512	4.46966	7.83e-06	0.000113
Zfand1	-0.459582	0.102854	-4.46828	7.89e-06	0.000114
Gm10824	-0.906358	0.20289	-4.46725	7.92e-06	0.000114
Soga1	0.452468	0.101305	4.4664	7.95e-06	0.000115
Fundc2	-0.234693	0.0525549	-4.46567	7.98e-06	0.000115
Bod1l	0.248741	0.055714	4.46461	8.02e-06	0.000115
Fer1l4	-1.17587	0.263554	-4.46157	8.14e-06	0.000117
ND1	-0.685021	0.153594	-4.45994	8.2e-06	0.000118
Wdr43	-0.238162	0.0534474	-4.45601	8.35e-06	0.00012
Casc3	0.202851	0.0455345	4.45488	8.39e-06	0.00012
Cyfip1	0.189881	0.0426395	4.45317	8.46e-06	0.000121
Tmem184b	0.385151	0.0864872	4.45327	8.46e-06	0.000121
Cdca7l	-0.50714	0.113904	-4.45236	8.49e-06	0.000121
Stard8	0.403586	0.0906625	4.45152	8.53e-06	0.000122
2610008E11Rik	-0.311343	0.0699578	-4.45044	8.57e-06	0.000122
Ubap2l	0.215903	0.0485117	4.45053	8.57e-06	0.000122
Tuba8	-0.528311	0.11874	-4.44933	8.61e-06	0.000123
Luc7l2	-0.343	0.0771166	-4.44781	8.67e-06	0.000124
Glmn	-0.568573	0.127875	-4.44632	8.74e-06	0.000124
Elk1	0.339823	0.0764476	4.44517	8.78e-06	0.000125
Rabl3	-0.433571	0.0975625	-4.44403	8.83e-06	0.000125
2810433D01Rik	-0.656927	0.147834	-4.44368	8.84e-06	0.000125
Taf3	0.269502	0.0606462	4.44384	8.84e-06	0.000125
Tnfrsf1b	-0.416921	0.0938285	-4.44343	8.85e-06	0.000125
Atp1b3	-0.171552	0.0386117	-4.443	8.87e-06	0.000126
Kcnab2	-0.496718	0.111812	-4.44245	8.89e-06	0.000126
Ywhah	0.256226	0.0576756	4.44254	8.89e-06	0.000126
Vash1	0.443754	0.0998837	4.4427	8.88e-06	0.000126
Wipf2	0.206792	0.0465596	4.44144	8.94e-06	0.000126
Srsf2	-0.277821	0.0626094	-4.43736	9.11e-06	0.000128
Mcoln2	-0.959463	0.216327	-4.43524	9.2e-06	0.00013
Septin11	0.285283	0.0643276	4.43484	9.21e-06	0.00013
Ptgir	-0.637075	0.143661	-4.43458	9.23e-06	0.00013
Gid4	0.311713	0.0703348	4.43184	9.34e-06	0.000131
Plscr4	-0.360417	0.0813218	-4.43199	9.34e-06	0.000131
Wfdc12	-1.89318	0.427296	-4.43061	9.4e-06	0.000132
Pspc1	-0.328061	0.0740503	-4.43025	9.41e-06	0.000132
Bin3	-0.239727	0.0541171	-4.42978	9.43e-06	0.000132
Cyp4b1	0.330968	0.0747263	4.42907	9.46e-06	0.000133
Bhlhe41	-0.827124	0.186762	-4.42876	9.48e-06	0.000133
Gm10023	-0.650333	0.146882	-4.42759	9.53e-06	0.000133
Dpysl5	0.682445	0.154177	4.42637	9.58e-06	0.000134
Clk3	0.277921	0.0628015	4.42539	9.63e-06	0.000134
Samd4	0.343309	0.0775855	4.42491	9.65e-06	0.000135
Dleu2	0.568451	0.128466	4.42491	9.65e-06	0.000135
Robo4	0.44453	0.100487	4.42373	9.7e-06	0.000135
Ftsj1	0.27289	0.061705	4.42249	9.76e-06	0.000136
Il10ra	-0.672713	0.152199	-4.41997	9.87e-06	0.000137
Xxylt1	-0.285927	0.0646995	-4.41931	9.9e-06	0.000138
Setdb2	-0.416553	0.094299	-4.41736	9.99e-06	0.000139
Gpr108	0.187783	0.042514	4.41698	1e-05	0.000139
Ppt2	0.269061	0.0609577	4.41389	1.02e-05	0.000141
Capn2	0.26886	0.0609457	4.41146	1.03e-05	0.000142
Olfml1	-0.37521	0.0850646	-4.41089	1.03e-05	0.000143
E230016M11Rik	-1.29661	0.293992	-4.41037	1.03e-05	0.000143
Smim8	-0.44576	0.101123	-4.40811	1.04e-05	0.000144
Emp3	-0.332548	0.0754535	-4.40732	1.05e-05	0.000145
Tnfrsf13c	-1.09443	0.248338	-4.40701	1.05e-05	0.000145
Opa3	0.357608	0.0811779	4.40524	1.06e-05	0.000146
Gpr18	-1.00015	0.227198	-4.4021	1.07e-05	0.000148
Olfr1033	0.808024	0.183582	4.40143	1.08e-05	0.000148
Prdm8	-1.07836	0.245044	-4.4007	1.08e-05	0.000148
Fam111a	-0.379871	0.0863236	-4.40054	1.08e-05	0.000148
Ndel1	0.274116	0.0623376	4.39729	1.1e-05	0.000151
Cxcr5	-0.935079	0.212667	-4.39691	1.1e-05	0.000151
Dusp2	-0.699721	0.159202	-4.39517	1.11e-05	0.000152
4930481A15Rik	0.613288	0.139535	4.39523	1.11e-05	0.000152
Ptprcap	-0.632401	0.143893	-4.39494	1.11e-05	0.000152
Col20a1	0.619351	0.141003	4.39246	1.12e-05	0.000153
Tctex1d4	-0.832394	0.189501	-4.39255	1.12e-05	0.000153
Slc6a8	0.207012	0.0471414	4.39131	1.13e-05	0.000154
NA	-0.900427	0.205078	-4.39065	1.13e-05	0.000154
Crem	0.499091	0.113687	4.39004	1.13e-05	0.000155
Tead4	0.557143	0.126931	4.38933	1.14e-05	0.000155
Fibin	0.481335	0.109657	4.38946	1.14e-05	0.000155
Dhx36	-0.250099	0.0569781	-4.38939	1.14e-05	0.000155
Zkscan8	-0.340066	0.077474	-4.38942	1.14e-05	0.000155
Rnf216	0.237914	0.0542109	4.38868	1.14e-05	0.000155
Fcrla	-0.745153	0.169806	-4.38825	1.14e-05	0.000155
Ptpn22	-0.559679	0.127594	-4.38641	1.15e-05	0.000156
Rmnd1	0.345082	0.0786759	4.38613	1.15e-05	0.000156
2610001J05Rik	-0.208344	0.0475041	-4.38581	1.16e-05	0.000157
Mxd1	0.255733	0.0583118	4.38561	1.16e-05	0.000157
Dock11	-0.368454	0.0840525	-4.38361	1.17e-05	0.000158
Nup210l	0.733995	0.167507	4.38189	1.18e-05	0.000159
Ago2	0.422622	0.09647	4.38086	1.18e-05	0.00016
Gstm4	-0.420004	0.0958826	-4.3804	1.18e-05	0.00016
Tulp4	0.260816	0.0595459	4.38009	1.19e-05	0.00016
Tbc1d23	-0.247655	0.0565595	-4.37866	1.19e-05	0.000161
Rxrb	0.256264	0.0585298	4.37835	1.2e-05	0.000161
Cacybp	0.39174	0.0894768	4.37812	1.2e-05	0.000161
Frmpd1	-0.672452	0.153707	-4.37489	1.21e-05	0.000163
Dnpep	0.221721	0.0506986	4.37331	1.22e-05	0.000164
Zdhhc5	0.233569	0.0534086	4.37326	1.22e-05	0.000164
Cdk16	0.21687	0.0495985	4.37252	1.23e-05	0.000165
Eogt	0.282166	0.0645417	4.37184	1.23e-05	0.000165
Cryl1	-0.404814	0.0926315	-4.37016	1.24e-05	0.000166
Ddx39a	-0.329066	0.0753117	-4.36938	1.25e-05	0.000167
Pycard	-0.470154	0.107614	-4.36891	1.25e-05	0.000167
Spef1	0.402564	0.0921549	4.36834	1.25e-05	0.000167
Gm2a	-0.318648	0.072961	-4.36737	1.26e-05	0.000168
Klrd1	-0.675205	0.154621	-4.36684	1.26e-05	0.000168
Kmt5a	0.22229	0.0509161	4.36581	1.27e-05	0.000169
Trmt1l	0.234996	0.0538292	4.36559	1.27e-05	0.000169
Gjc1	0.471361	0.107985	4.36506	1.27e-05	0.000169
Unc45a	0.270453	0.0619719	4.36413	1.28e-05	0.00017
Marveld1	0.311654	0.0714222	4.36354	1.28e-05	0.00017
St3gal1	0.358603	0.0822761	4.35853	1.31e-05	0.000174
Pank4	0.269661	0.0618804	4.35778	1.31e-05	0.000174
Inpp5d	0.399846	0.09177	4.35704	1.32e-05	0.000175
Tex2	0.308943	0.0709272	4.35577	1.33e-05	0.000176
Tiam1	-0.58802	0.135003	-4.35561	1.33e-05	0.000176
Sgtb	0.49332	0.113287	4.35459	1.33e-05	0.000176
Cd164	-0.395171	0.090753	-4.35436	1.33e-05	0.000177
Ing1	0.246776	0.0567061	4.35184	1.35e-05	0.000178
Atg2a	0.270914	0.0622641	4.35105	1.35e-05	0.000179
Gimap7	-0.765878	0.176072	-4.34981	1.36e-05	0.00018
Paqr4	0.378047	0.0869218	4.34928	1.37e-05	0.00018
Cibar1	-0.391067	0.0899481	-4.34769	1.38e-05	0.000181
Pomt2	0.247223	0.056869	4.34723	1.38e-05	0.000182
Ampd3	0.450614	0.10366	4.34702	1.38e-05	0.000182
NA	-0.808223	0.185933	-4.34685	1.38e-05	0.000182
Rgs5	-0.752371	0.173122	-4.3459	1.39e-05	0.000182
Cpsf1	0.238767	0.0549438	4.34566	1.39e-05	0.000182
Gamt	-0.515767	0.118734	-4.34388	1.4e-05	0.000184
Tmem26	-0.835516	0.192349	-4.34374	1.4e-05	0.000184
Tspan12	-0.269076	0.0619484	-4.34355	1.4e-05	0.000184
Exoc6b	0.259862	0.059841	4.34255	1.41e-05	0.000184
Scai	-0.558121	0.128565	-4.34117	1.42e-05	0.000185
Wwox	-0.451714	0.10407	-4.34049	1.42e-05	0.000186
Eif4h	0.210398	0.0484808	4.33981	1.43e-05	0.000186
Cers4	-0.30342	0.0699379	-4.33842	1.44e-05	0.000187
Plekha6	-0.496792	0.114543	-4.33716	1.44e-05	0.000188
Ptpn20	-1.49816	0.345529	-4.33585	1.45e-05	0.000189
B230325K18Rik	-0.749868	0.173018	-4.33406	1.46e-05	0.000191
Ppme1	0.250243	0.0577434	4.3337	1.47e-05	0.000191
Top1	0.29006	0.0669689	4.33127	1.48e-05	0.000193
Lnx2	0.281513	0.0649977	4.33112	1.48e-05	0.000193
Scarb2	0.35194	0.0812799	4.32998	1.49e-05	0.000194
Mpp3	0.859247	0.198574	4.32709	1.51e-05	0.000196
Serpine1	0.357008	0.0825082	4.32694	1.51e-05	0.000196
Cd52	-0.859582	0.198788	-4.32411	1.53e-05	0.000198
Stk10	-0.37731	0.0873509	-4.31947	1.56e-05	0.000203
Krt79	0.728752	0.168737	4.31886	1.57e-05	0.000203
Mir27b	-4.16138	0.963514	-4.31896	1.57e-05	0.000203
Stk11	0.201287	0.0466132	4.31825	1.57e-05	0.000203
Sh3bgrl	-0.548432	0.127044	-4.31685	1.58e-05	0.000204
Gsta3	0.23274	0.0539277	4.31578	1.59e-05	0.000205
Pls1	-0.279649	0.064797	-4.31577	1.59e-05	0.000205
Trib2	0.306657	0.0710608	4.31542	1.59e-05	0.000205
C5ar1	0.499129	0.115677	4.31487	1.6e-05	0.000206
Adssl1	-0.448952	0.104062	-4.31429	1.6e-05	0.000206
Sat1	-0.180601	0.0418667	-4.31372	1.61e-05	0.000206
Zscan22	0.417205	0.0967221	4.31344	1.61e-05	0.000207
Nck1	0.326444	0.0756845	4.31322	1.61e-05	0.000207
Dtx4	0.495767	0.114969	4.31218	1.62e-05	0.000207
Bms1	0.243854	0.0565508	4.31212	1.62e-05	0.000207
Zfp945	-0.305124	0.0707703	-4.31146	1.62e-05	0.000208
Proca1	0.58744	0.136269	4.31089	1.63e-05	0.000208
Tmem139	0.486536	0.112871	4.31054	1.63e-05	0.000208
Padi2	-0.579928	0.134598	-4.30858	1.64e-05	0.00021
Plekha8	0.389325	0.0903608	4.30856	1.64e-05	0.00021
Numa1	0.255708	0.0593907	4.30552	1.67e-05	0.000213
NA	0.630773	0.146531	4.30472	1.67e-05	0.000213
Gdpd1	0.475801	0.110563	4.30342	1.68e-05	0.000214
Arglu1	-0.319076	0.0741421	-4.30357	1.68e-05	0.000214
Arxes2	-0.723416	0.168173	-4.30162	1.7e-05	0.000216
Gvin3	-0.597118	0.138874	-4.29972	1.71e-05	0.000218
Mpv17	0.214966	0.0500093	4.29851	1.72e-05	0.000219
Ube2g1	-0.32419	0.0754525	-4.29662	1.73e-05	0.00022
Erc1	0.358525	0.0834633	4.2956	1.74e-05	0.000221
Myo1f	-0.451619	0.105148	-4.29508	1.75e-05	0.000221
1700096K18Rik	-0.894609	0.208289	-4.29504	1.75e-05	0.000221
Dpep2	-0.328008	0.076379	-4.29448	1.75e-05	0.000222
Gm8995	-0.499582	0.116341	-4.29412	1.75e-05	0.000222
Lsm14a	0.198051	0.0461401	4.29237	1.77e-05	0.000224
Abcb7	-0.361976	0.0843421	-4.29176	1.77e-05	0.000224
Hmgn2	-0.273706	0.0637813	-4.29132	1.78e-05	0.000224
Gpr35	-0.617773	0.143975	-4.29084	1.78e-05	0.000225
Pi4ka	0.198566	0.0462766	4.29085	1.78e-05	0.000225
Rab35	0.232968	0.0543039	4.29007	1.79e-05	0.000225
Gng8	-0.88752	0.207036	-4.28679	1.81e-05	0.000228
Prss23	0.518133	0.12089	4.28599	1.82e-05	0.000229
Crybg3	0.278222	0.0649413	4.28421	1.83e-05	0.000231
Carmn	-0.539671	0.125993	-4.28334	1.84e-05	0.000231
Cd38	-0.583612	0.136283	-4.28237	1.85e-05	0.000232
Palm3	-1.35793	0.317142	-4.28177	1.85e-05	0.000233
Rnf125	0.513792	0.120021	4.28085	1.86e-05	0.000233
Tmem126a	-0.351811	0.0822126	-4.27929	1.87e-05	0.000235
Cdc42se2	-0.194321	0.045413	-4.27897	1.88e-05	0.000235
Cr2	-1.03603	0.242143	-4.27861	1.88e-05	0.000235
Spice1	0.390787	0.0913396	4.27839	1.88e-05	0.000235
Idi1	-0.601575	0.140605	-4.27846	1.88e-05	0.000235
Zfp831	-0.908491	0.212387	-4.27753	1.89e-05	0.000236
Fam135a	-0.365081	0.0853749	-4.27621	1.9e-05	0.000237
Ptpn11	0.211983	0.0495751	4.27599	1.9e-05	0.000237
Tamm41	-0.463378	0.108407	-4.27443	1.92e-05	0.000239
Rhobtb1	0.288897	0.0675856	4.27453	1.92e-05	0.000239
Gpsm2	-0.471786	0.110375	-4.27438	1.92e-05	0.000239
Pdlim3	-0.677551	0.158529	-4.274	1.92e-05	0.000239
Srpk3	-1.07411	0.251379	-4.27287	1.93e-05	0.00024
NA	-0.565227	0.132392	-4.26935	1.96e-05	0.000243
Aldh1a1	0.369827	0.0866409	4.2685	1.97e-05	0.000244
Lrriq1	-0.894618	0.209652	-4.26715	1.98e-05	0.000246
Afg1l	0.30166	0.0707325	4.26479	2e-05	0.000248
Supt6	0.218126	0.051148	4.2646	2e-05	0.000248
Gfod2	0.307073	0.0720324	4.26298	2.02e-05	0.00025
Tmem100	0.427458	0.100278	4.26271	2.02e-05	0.00025
Il9r	-1.06721	0.25037	-4.26255	2.02e-05	0.00025
Susd6	0.180483	0.042358	4.26089	2.04e-05	0.000251
Tacc2	0.161674	0.0379572	4.25936	2.05e-05	0.000253
Plaur	0.346784	0.0814227	4.25906	2.05e-05	0.000253
Plpp3	0.337388	0.0792359	4.25802	2.06e-05	0.000254
Ccl20	2.02992	0.477019	4.25541	2.09e-05	0.000257
Urgcp	0.201565	0.0473691	4.2552	2.09e-05	0.000257
Taf6	0.242309	0.0569475	4.25495	2.09e-05	0.000257
Prmt8	0.691712	0.162576	4.25469	2.09e-05	0.000257
Dhdds	0.221275	0.052011	4.25438	2.1e-05	0.000257
Prdm15	0.291095	0.068423	4.25434	2.1e-05	0.000257
Irf4	-0.629463	0.147981	-4.25368	2.1e-05	0.000258
Tmc7	0.847627	0.199279	4.25348	2.1e-05	0.000258
Manea	-0.247395	0.0581776	-4.25241	2.11e-05	0.000259
Micall2	-0.492522	0.115835	-4.25191	2.12e-05	0.000259
Fat2	-0.487215	0.114625	-4.2505	2.13e-05	0.000261
Tmem185a	0.233735	0.054998	4.24989	2.14e-05	0.000261
Wdr59	0.287074	0.067571	4.24848	2.15e-05	0.000263
Plxnb1	0.185988	0.0437838	4.24788	2.16e-05	0.000263
Dazap2	-0.189313	0.0446165	-4.24311	2.2e-05	0.000269
Ehd3	0.339668	0.0801541	4.23768	2.26e-05	0.000275
Oas3	-0.684015	0.161452	-4.23665	2.27e-05	0.000276
Eif1ax	-0.262853	0.0620579	-4.23562	2.28e-05	0.000277
Hgs	0.203481	0.0480621	4.2337	2.3e-05	0.00028
Nsun4	-0.291797	0.0689668	-4.23097	2.33e-05	0.000283
1700037C18Rik	-0.578001	0.13663	-4.23042	2.33e-05	0.000283
Atp10d	0.317994	0.0751688	4.23039	2.33e-05	0.000283
Gpr137c	0.836609	0.197872	4.22804	2.36e-05	0.000286
2610524H06Rik	-0.706833	0.167271	-4.22567	2.38e-05	0.000289
Camk2g	-0.217699	0.0515201	-4.22551	2.38e-05	0.000289
Fbxl13	-0.771066	0.182507	-4.22485	2.39e-05	0.00029
Pecam1	0.371111	0.0878543	4.22416	2.4e-05	0.00029
Huwe1	0.216512	0.0512569	4.22405	2.4e-05	0.00029
Tcerg1	-0.224968	0.0532937	-4.22128	2.43e-05	0.000294
Lrrc59	0.180924	0.0428695	4.22035	2.44e-05	0.000295
Serinc3	0.352304	0.0834979	4.21931	2.45e-05	0.000296
Tasl	-0.892618	0.211582	-4.21879	2.46e-05	0.000296
Stk40	0.228693	0.0542308	4.21704	2.48e-05	0.000298
Ipo7	0.296297	0.0702633	4.21695	2.48e-05	0.000298
Fbrs	0.229499	0.0544365	4.21591	2.49e-05	0.000299
Itgb7	-0.409934	0.097255	-4.21504	2.5e-05	0.0003
Lime1	0.339526	0.0806039	4.21228	2.53e-05	0.000304
Irf8	-0.335634	0.0796866	-4.21193	2.53e-05	0.000304
Sidt1	-0.594958	0.141262	-4.21174	2.53e-05	0.000304
Csnk1d	0.179236	0.0425658	4.21079	2.54e-05	0.000305
Aldh2	0.186322	0.0442682	4.20893	2.57e-05	0.000307
Cyria	0.249842	0.0593606	4.20889	2.57e-05	0.000307
Cthrc1	-0.638363	0.151747	-4.20675	2.59e-05	0.00031
Spata24	-0.731339	0.173865	-4.20635	2.6e-05	0.00031
Trim8	0.276402	0.0657309	4.20506	2.61e-05	0.000312
Fitm2	0.455489	0.108352	4.20379	2.62e-05	0.000314
Cd244a	-0.655388	0.156004	-4.2011	2.66e-05	0.000317
Mpg	-0.340007	0.0809735	-4.19899	2.68e-05	0.00032
Nelfb	0.204057	0.0486117	4.19769	2.7e-05	0.000321
Cyp51	-0.46068	0.109753	-4.19742	2.7e-05	0.000322
Rhot2	0.231679	0.0551993	4.19715	2.7e-05	0.000322
Polb	0.27636	0.0658981	4.19375	2.74e-05	0.000326
Kng2	2.48441	0.592436	4.19355	2.75e-05	0.000327
Fdft1	-0.287697	0.0686096	-4.19325	2.75e-05	0.000327
Serpind1	0.891974	0.212735	4.19288	2.75e-05	0.000327
Zfyve1	0.230778	0.0550483	4.19228	2.76e-05	0.000328
Elfn1	0.485237	0.115758	4.19181	2.77e-05	0.000328
Klhl14	-1.63851	0.39094	-4.19122	2.77e-05	0.000329
Parvg	-0.307641	0.0734074	-4.19087	2.78e-05	0.000329
Cox20	-0.386575	0.0922441	-4.19078	2.78e-05	0.000329
Mcfd2	0.218058	0.0520477	4.18959	2.79e-05	0.000331
Cep70	-0.369466	0.0881947	-4.18921	2.8e-05	0.000331
Satb1	-0.413915	0.09881	-4.18899	2.8e-05	0.000331
Rsrp1	0.247115	0.0590124	4.18751	2.82e-05	0.000332
Atl1	-0.609287	0.145492	-4.18777	2.82e-05	0.000332
Slfn8	-0.636632	0.152026	-4.18765	2.82e-05	0.000332
Mbtd1	-0.33681	0.0804476	-4.1867	2.83e-05	0.000333
Taf1b	-0.285839	0.0682893	-4.18571	2.84e-05	0.000335
Eps8l2	0.315139	0.0753018	4.18501	2.85e-05	0.000336
Epb41l2	0.300269	0.0717541	4.18469	2.86e-05	0.000336
Dnase2a	-0.337327	0.0806517	-4.18251	2.88e-05	0.000339
Tmem51	-0.310869	0.0743397	-4.18174	2.89e-05	0.00034
Dnajc10	-0.160809	0.038464	-4.18076	2.91e-05	0.000341
Mrpl33	-0.297754	0.0712471	-4.17916	2.93e-05	0.000343
Atp2b2	0.465849	0.111537	4.17661	2.96e-05	0.000346
Ccdc93	0.272844	0.0653296	4.17642	2.96e-05	0.000346
F13a1	-0.384269	0.0920103	-4.17637	2.96e-05	0.000346
Churc1	-0.27627	0.0661509	-4.17635	2.96e-05	0.000346
Zfp938	-0.505457	0.12102	-4.17663	2.96e-05	0.000346
Pigk	-0.162455	0.0388981	-4.17642	2.96e-05	0.000346
Pak4	0.413135	0.0989621	4.17468	2.98e-05	0.000348
Lmnb2	0.322994	0.0773765	4.17432	2.99e-05	0.000349
Prr15l	0.359131	0.0860392	4.17403	2.99e-05	0.000349
Wasf2	0.301323	0.0721977	4.17358	3e-05	0.000349
Slc35e4	0.284884	0.0683108	4.17041	3.04e-05	0.000354
Eny2	-0.221159	0.0530508	-4.16881	3.06e-05	0.000356
Gm19461	-0.97151	0.233036	-4.16893	3.06e-05	0.000356
Rap2c	-0.385969	0.0926816	-4.16446	3.12e-05	0.000363
Zfp827	-0.411099	0.0987223	-4.1642	3.12e-05	0.000363
Ehd1	0.341465	0.0820311	4.16263	3.15e-05	0.000365
Phka2	-0.37539	0.0901806	-4.16264	3.15e-05	0.000365
Bhlhb9	-0.401315	0.09642	-4.16215	3.15e-05	0.000365
Acer2	0.542628	0.130385	4.16175	3.16e-05	0.000366
S1pr5	-1.0522	0.252906	-4.16044	3.18e-05	0.000368
Pnpla2	0.351433	0.0845223	4.15788	3.21e-05	0.000372
Heatr5b	0.301603	0.0725488	4.15725	3.22e-05	0.000372
Tnfrsf25	0.973276	0.234133	4.15694	3.23e-05	0.000373
Apbb1ip	-0.669905	0.16116	-4.15676	3.23e-05	0.000373
Cdk14	0.29096	0.0700128	4.15581	3.24e-05	0.000374
Rfx1	0.272966	0.0657173	4.15365	3.27e-05	0.000377
Tcp1	0.160231	0.0385771	4.15353	3.27e-05	0.000377
Cct2	0.142977	0.0344247	4.15331	3.28e-05	0.000377
Cmc1	-0.380671	0.0916576	-4.15318	3.28e-05	0.000377
LOC100862287	1.6482	0.396867	4.15304	3.28e-05	0.000377
Dnajc19	-0.376513	0.0906937	-4.15148	3.3e-05	0.00038
Ptk2b	-0.251559	0.0606323	-4.14893	3.34e-05	0.000383
Dcaf4	-0.371605	0.0895664	-4.14894	3.34e-05	0.000383
Atp11a	0.328322	0.0791491	4.14814	3.35e-05	0.000384
Syngr1	-0.426996	0.102942	-4.14794	3.35e-05	0.000385
E4f1	0.275232	0.0663797	4.14632	3.38e-05	0.000387
Zbtb22	-0.242271	0.0584394	-4.14568	3.39e-05	0.000388
Smc1a	0.170879	0.041226	4.14493	3.4e-05	0.000389
BC147527	-0.800602	0.193168	-4.1446	3.4e-05	0.000389
Smpdl3b	-0.673832	0.162603	-4.14402	3.41e-05	0.00039
Zdhhc8	0.191461	0.0462118	4.14313	3.43e-05	0.000391
Rhoc	0.348472	0.0841559	4.14079	3.46e-05	0.000395
Frk	-0.458932	0.110884	-4.13884	3.49e-05	0.000398
E2f3	-0.36577	0.0884461	-4.13551	3.54e-05	0.000404
Angpt2	-0.515794	0.124731	-4.13524	3.55e-05	0.000404
Tango2	0.276794	0.0669454	4.13462	3.56e-05	0.000405
Triobp	0.284249	0.0687831	4.13255	3.59e-05	0.000408
Mapkapk5	0.214526	0.0519181	4.13201	3.6e-05	0.000409
Dusp6	0.261291	0.063239	4.1318	3.6e-05	0.000409
Zdhhc7	0.231348	0.0559902	4.13193	3.6e-05	0.000409
Ppp4r1	0.262141	0.0634648	4.13049	3.62e-05	0.000411
Jag1	0.27493	0.066571	4.12988	3.63e-05	0.000412
Rtn4rl2	1.17313	0.284102	4.12925	3.64e-05	0.000412
Gon4l	0.232926	0.056421	4.12835	3.65e-05	0.000414
Atp13a4	-0.500982	0.121363	-4.12798	3.66e-05	0.000414
Camsap2	0.253798	0.0615064	4.12637	3.69e-05	0.000417
Bmi1	-0.297385	0.0720782	-4.12587	3.69e-05	0.000418
Wdr27	-0.874237	0.212009	-4.12358	3.73e-05	0.000421
Fndc10	-0.540927	0.1312	-4.12293	3.74e-05	0.000422
Abca5	-0.372318	0.0903499	-4.12085	3.77e-05	0.000426
Arsa	0.250361	0.060819	4.1165	3.85e-05	0.000434
Cpd	-0.271025	0.0658611	-4.1151	3.87e-05	0.000436
Ptpn18	-0.352479	0.085691	-4.11337	3.9e-05	0.000439
Lmf2	0.235204	0.0571816	4.11328	3.9e-05	0.000439
9330159M07Rik	-0.721196	0.17533	-4.11337	3.9e-05	0.000439
Prdx4	-0.288529	0.0701898	-4.1107	3.94e-05	0.000443
Fzd6	-0.29328	0.07136	-4.10986	3.96e-05	0.000444
Zfp251	0.258813	0.0629731	4.1099	3.96e-05	0.000444
Mppe1	-0.247412	0.0601935	-4.11027	3.95e-05	0.000444
Gm13546	1.10144	0.267986	4.11006	3.96e-05	0.000444
Cryzl2	-0.358958	0.0873887	-4.10761	4e-05	0.000448
Cul1	0.203883	0.0496589	4.10566	4.03e-05	0.000451
Prcd	0.750587	0.182821	4.10559	4.03e-05	0.000451
Trpv4	0.401522	0.097809	4.10516	4.04e-05	0.000452
Fam189a2	0.455842	0.111043	4.10512	4.04e-05	0.000452
Wbp1l	0.197319	0.0480753	4.10437	4.05e-05	0.000453
Usp13	-0.446862	0.108885	-4.10399	4.06e-05	0.000453
Hoga1	-0.439974	0.10722	-4.10349	4.07e-05	0.000454
Tbcd	-0.241631	0.0588864	-4.10333	4.07e-05	0.000454
Tubgcp2	-0.245524	0.0598577	-4.1018	4.1e-05	0.000457
Tpd52l1	-1.06368	0.259333	-4.10158	4.1e-05	0.000457
Mycbp	-0.387906	0.0945933	-4.10078	4.12e-05	0.000458
Rassf2	0.438703	0.107019	4.0993	4.14e-05	0.000461
Dck	-0.430015	0.104933	-4.09799	4.17e-05	0.000463
Atp8a1	0.370916	0.0905214	4.09755	4.18e-05	0.000464
Edc3	0.3022	0.0737516	4.09754	4.18e-05	0.000464
Fgfr2	-0.346044	0.0844592	-4.09718	4.18e-05	0.000464
Ak1	-0.472262	0.115277	-4.09676	4.19e-05	0.000465
Gm5643	-0.712451	0.174022	-4.09402	4.24e-05	0.00047
Aspa	-0.620582	0.151663	-4.09184	4.28e-05	0.000474
Socs1	-0.762032	0.186308	-4.09017	4.31e-05	0.000477
Zfp646	0.314153	0.0768169	4.08963	4.32e-05	0.000478
Arhgdib	-0.538056	0.131593	-4.0888	4.34e-05	0.000479
Klhl6	-0.417583	0.102155	-4.08772	4.36e-05	0.000481
Mtf1	0.336376	0.0822966	4.08736	4.36e-05	0.000482
Pnrc2	-0.241914	0.0592173	-4.08519	4.4e-05	0.000485
Smc6	-0.178916	0.0437958	-4.08522	4.4e-05	0.000485
Nat14	0.490898	0.12016	4.08538	4.4e-05	0.000485
Eml3	-0.192451	0.0471283	-4.08355	4.44e-05	0.000488
Ccdc62	-0.529018	0.129569	-4.08289	4.45e-05	0.000489
Rubcnl	-0.600751	0.147151	-4.08256	4.45e-05	0.00049
AI839979	-0.858094	0.210208	-4.08211	4.46e-05	0.000491
Nfe2l2	0.277265	0.0679505	4.08039	4.5e-05	0.000494
Zfp697	0.401661	0.0984455	4.08004	4.5e-05	0.000494
Zbtb8os	-0.315382	0.0773186	-4.07899	4.52e-05	0.000496
Mtcl1	0.460761	0.112968	4.07869	4.53e-05	0.000497
Phf14	-0.188705	0.0462712	-4.07824	4.54e-05	0.000497
Gm4876	-0.872781	0.214046	-4.07755	4.55e-05	0.000498
Pcdh7	-0.728703	0.178718	-4.07739	4.55e-05	0.000498
Slc25a29	0.433212	0.106268	4.07661	4.57e-05	0.0005
Atp1b1	0.450585	0.110554	4.07569	4.59e-05	0.000501
Rab6a	0.176104	0.0432141	4.07515	4.6e-05	0.000502
2700046G09Rik	-0.962673	0.236239	-4.075	4.6e-05	0.000502
Ctbp2	0.219139	0.0537838	4.07445	4.61e-05	0.000503
Csnk1e	0.261829	0.0642597	4.07455	4.61e-05	0.000503
Ifi203	-0.393258	0.0965217	-4.07429	4.62e-05	0.000503
Arrdc2	0.339945	0.0834882	4.07178	4.67e-05	0.000508
Flywch1	0.296497	0.0728304	4.07106	4.68e-05	0.000509
2810402E24Rik	-0.68456	0.168166	-4.07074	4.69e-05	0.00051
Phyhd1	0.478678	0.117612	4.06997	4.7e-05	0.000511
Spen	0.386368	0.0949381	4.06968	4.71e-05	0.000511
Rock2	0.243886	0.059963	4.06727	4.76e-05	0.000516
Prxl2c	0.273063	0.0671451	4.06676	4.77e-05	0.000517
Eya3	0.22129	0.0544221	4.06619	4.78e-05	0.000518
Tcaf1	0.231621	0.0569793	4.065	4.8e-05	0.000521
Spn	-1.09803	0.270154	-4.06445	4.81e-05	0.000521
Eif1	0.250218	0.0615825	4.06313	4.84e-05	0.000524
2810004N23Rik	0.322927	0.0794862	4.06268	4.85e-05	0.000525
Gm10687	-0.488604	0.120343	-4.0601	4.91e-05	0.00053
Anks1	0.32629	0.0803959	4.05854	4.94e-05	0.000534
Brap	0.220437	0.054318	4.05827	4.94e-05	0.000534
Ptbp2	-0.424083	0.104525	-4.05724	4.97e-05	0.000536
Gna13	0.209466	0.0516298	4.05707	4.97e-05	0.000536
Mark4	0.399089	0.098372	4.05693	4.97e-05	0.000536
Erbin	-0.234215	0.0577701	-4.05426	5.03e-05	0.000542
Mbnl1	-0.258559	0.063781	-4.05385	5.04e-05	0.000542
Morc4	0.444869	0.109759	4.05316	5.05e-05	0.000544
Arrb1	0.288856	0.0712921	4.05173	5.08e-05	0.000547
Ubxn2b	0.293909	0.072559	4.05062	5.11e-05	0.000549
Pttg1ip	0.207479	0.0512325	4.04976	5.13e-05	0.000551
Calm2	-0.180216	0.0445125	-4.04866	5.15e-05	0.000553
Lsm11	0.361475	0.0892829	4.04864	5.15e-05	0.000553
Gng2	-0.302409	0.074705	-4.04804	5.16e-05	0.000553
Chmp2b	-0.227773	0.0562655	-4.04818	5.16e-05	0.000553
Tyrobp	-0.518594	0.128118	-4.04777	5.17e-05	0.000554
Tmem260	0.260946	0.0644905	4.04626	5.2e-05	0.000557
Ptk6	1.22924	0.303812	4.04606	5.21e-05	0.000557
H1f0	-0.283592	0.0701112	-4.04489	5.23e-05	0.00056
Neurl3	-0.583651	0.144305	-4.04455	5.24e-05	0.00056
Egfr	0.4376	0.108207	4.0441	5.25e-05	0.000561
Gm15133	-1.59913	0.395455	-4.04378	5.26e-05	0.000561
Uap1l1	-0.206978	0.0511878	-4.04351	5.27e-05	0.000562
Rsad1	-0.584796	0.144689	-4.04174	5.31e-05	0.000565
Zfp954	0.341615	0.0845321	4.04124	5.32e-05	0.000566
Dok3	-0.692513	0.171449	-4.03916	5.36e-05	0.000571
Tmem204	0.302662	0.074933	4.03911	5.37e-05	0.000571
Galns	-0.344228	0.0852479	-4.03797	5.39e-05	0.000573
Stx11	-0.519846	0.128758	-4.03738	5.41e-05	0.000574
Txnrd3	-0.425055	0.105292	-4.03692	5.42e-05	0.000575
Ly86	-0.968818	0.240008	-4.03661	5.42e-05	0.000576
Irf5	-0.488738	0.121092	-4.03609	5.43e-05	0.000576
Stat3	0.201016	0.0498182	4.03499	5.46e-05	0.000579
Ulk2	0.19817	0.0491138	4.03491	5.46e-05	0.000579
Myd88	0.236008	0.0584959	4.0346	5.47e-05	0.000579
Zfp28	-0.397215	0.0985	-4.03264	5.52e-05	0.000584
Lamb1	0.272503	0.0675911	4.03164	5.54e-05	0.000586
Cab39l	-0.268498	0.0666032	-4.0313	5.55e-05	0.000586
Apobec1	-0.488841	0.121323	-4.02925	5.6e-05	0.000591
Prkd1	0.267128	0.0663345	4.02699	5.65e-05	0.000596
Slc18b1	0.283201	0.0703262	4.02696	5.65e-05	0.000596
Rgs14	-0.455036	0.11304	-4.02543	5.69e-05	0.0006
Zwint	0.251806	0.0625604	4.025	5.7e-05	0.0006
Ppat	-0.2253	0.0560136	-4.02223	5.76e-05	0.000607
Rbm45	0.264189	0.065684	4.02211	5.77e-05	0.000607
Rpl39	-0.136022	0.0338288	-4.02091	5.8e-05	0.00061
Ssh2	0.314533	0.0782564	4.01927	5.84e-05	0.000614
Hif1an	0.282329	0.0702536	4.01871	5.85e-05	0.000615
Ccl17	0.875685	0.217917	4.01843	5.86e-05	0.000615
Ugcg	-0.322649	0.0802983	-4.01813	5.87e-05	0.000616
Npdc1	0.268902	0.0669347	4.01738	5.88e-05	0.000617
Rad51b	-0.839405	0.208952	-4.01722	5.89e-05	0.000617
Camta2	0.271046	0.0674694	4.01731	5.89e-05	0.000617
Pccb	-0.233911	0.0582432	-4.01611	5.92e-05	0.000619
Nectin1	0.357503	0.0890463	4.0148	5.95e-05	0.000623
Otulin	-0.294234	0.0733043	-4.01387	5.97e-05	0.000625
Cops2	-0.264026	0.0658092	-4.01199	6.02e-05	0.000629
Jakmip1	-0.742924	0.185189	-4.01171	6.03e-05	0.00063
Zbtb21	0.275874	0.0687812	4.01089	6.05e-05	0.000631
Cdc27	-0.180961	0.0451165	-4.01097	6.05e-05	0.000631
Npr1	0.399129	0.0995314	4.01009	6.07e-05	0.000633
Cds2	0.269504	0.0672128	4.00971	6.08e-05	0.000634
B3gnt3	0.539013	0.13447	4.00843	6.11e-05	0.000636
Zfp783	-0.552451	0.137825	-4.00835	6.11e-05	0.000636
Gm14295	-1.09172	0.272475	-4.00667	6.16e-05	0.000641
Cyrib	-0.437198	0.109132	-4.00614	6.17e-05	0.000642
Ripor1	0.387609	0.0967677	4.00556	6.19e-05	0.000643
Noct	0.508931	0.127079	4.00483	6.21e-05	0.000644
Uvssa	-0.364705	0.0910662	-4.00484	6.21e-05	0.000644
Ccdc186	0.443878	0.110841	4.00465	6.21e-05	0.000644
1810014B01Rik	-0.650331	0.162424	-4.00391	6.23e-05	0.000646
Prorsd1	-0.300262	0.0749983	-4.00358	6.24e-05	0.000646
Mink1	0.225314	0.056286	4.00303	6.25e-05	0.000648
Mir142	-1.82116	0.455077	-4.00187	6.28e-05	0.00065
Ficd	0.264523	0.0661059	4.0015	6.29e-05	0.000651
Jph2	-0.53102	0.13271	-4.00135	6.3e-05	0.000651
Klc4	0.21513	0.053797	3.99892	6.36e-05	0.000657
Pacsin2	0.257075	0.0642985	3.99814	6.38e-05	0.000659
Slu7	0.218855	0.0547409	3.99802	6.39e-05	0.000659
Stt3b	0.285946	0.0715378	3.99713	6.41e-05	0.000661
Exoc8	0.233861	0.058514	3.99668	6.42e-05	0.000662
NA	0.568735	0.142305	3.99658	6.43e-05	0.000662
Il18rap	-0.87491	0.21896	-3.99575	6.45e-05	0.000664
Dusp7	0.276626	0.0692561	3.99425	6.49e-05	0.000668
Hprt	-0.235118	0.0588732	-3.99363	6.51e-05	0.000669
Gtf2a2	-0.307153	0.076919	-3.9932	6.52e-05	0.00067
Tmc6	0.256763	0.0643151	3.99227	6.54e-05	0.000672
Bcl11a	-0.88863	0.222639	-3.99135	6.57e-05	0.000674
Cxxc5	-0.351112	0.0879752	-3.99104	6.58e-05	0.000675
Zfp9	0.41164	0.103157	3.99041	6.6e-05	0.000676
Slc3a2	0.261466	0.0655319	3.9899	6.61e-05	0.000677
Lcat	0.979762	0.245829	3.98554	6.73e-05	0.000689
Heyl	0.385445	0.0967111	3.98553	6.73e-05	0.000689
Fcrl1	-0.938716	0.235609	-3.98421	6.77e-05	0.000692632
Ube2d3	-0.340824	0.0855467	-3.98407	6.77e-05	0.000693
Ybx3	0.194946	0.0489481	3.9827	6.81e-05	0.000696
Syt6	-1.21682	0.305608	-3.98164	6.84e-05	0.000699
Rnf185	0.170099	0.0427226	3.98148	6.85e-05	0.000699
Cep104	0.333406	0.083744	3.98126	6.86e-05	0.000699
Zfp687	-0.223033	0.0560259	-3.98089	6.87e-05	0.0007
Adgrl3	0.424904	0.106747	3.98048	6.88e-05	0.000701
Slc23a1	-0.475878	0.119573	-3.97982	6.9e-05	0.000702
Inka1	-0.47059	0.118271	-3.9789	6.92e-05	0.000704
Fam160a2	0.200058	0.050279	3.97896	6.92e-05	0.000704
Ddx46	-0.200591	0.0504163	-3.97869	6.93e-05	0.000704
NA	-0.579569	0.145681	-3.97835	6.94e-05	0.000705
Gle1	0.199818	0.0502342	3.97773	6.96e-05	0.000707
Comt	0.183117	0.0460475	3.9767	6.99e-05	0.000709
Ttc14	-0.361139	0.0908709	-3.9742	7.06e-05	0.000716
B9d1os	2.47296	0.622301	3.97389	7.07e-05	0.000717
Isoc1	-0.282647	0.071138	-3.97323	7.09e-05	0.000718
Tc2n	-0.546115	0.137488	-3.97209	7.12e-05	0.000721
Tmem86a	-0.280187	0.0705445	-3.97178	7.13e-05	0.000722
Dhcr7	-0.432074	0.108828	-3.97026	7.18e-05	0.000726
Tspyl3	-0.426372	0.107418	-3.96929	7.21e-05	0.000729
Sema4a	-0.298948	0.0753182	-3.96913	7.21e-05	0.000729
Tmem43	0.158466	0.0399484	3.96675	7.29e-05	0.000736
Slc22a3	-0.433579	0.109317	-3.96624	7.3e-05	0.000737
Lck	-0.424484	0.107139	-3.96201	7.43e-05	0.00075
Slc25a51	0.224854	0.0567652	3.96112	7.46e-05	0.000752
Zfp40	-0.42975	0.108509	-3.96051	7.48e-05	0.000753
Saraf	0.227631	0.0574747	3.96054	7.48e-05	0.000753
Shank3	0.4349	0.109861	3.95862	7.54e-05	0.000759
Zfp52	-0.361896	0.0914397	-3.95776	7.57e-05	0.000761
Il27ra	-0.531423	0.134294	-3.95716	7.58e-05	0.000762
Safb	0.221315	0.0559283	3.95712	7.59e-05	0.000762
Gm20560	1.04255	0.263486	3.95678	7.6e-05	0.000763
Crk	0.173954	0.043982	3.95512	7.65e-05	0.000767
Abcd4	0.260407	0.0658391	3.9552	7.65e-05	0.000767
Atf5	0.517412	0.130839	3.95457	7.67e-05	0.000769
Gm20257	-0.470996	0.11912	-3.95397	7.69e-05	0.00077
Podxl	0.408949	0.103435	3.95366	7.7e-05	0.00077
Dock6	0.3202	0.0809881	3.95367	7.7e-05	0.00077
Sstr2	-1.00844	0.255098	-3.95316	7.71e-05	0.00077
Sft2d3	-0.319289	0.0807675	-3.95319	7.71e-05	0.00077
Fcho1	-0.508223	0.128558	-3.95327	7.71e-05	0.00077
Igfbp3	0.459837	0.116381	3.95114	7.78e-05	0.000777
Tprgl	0.185849	0.0470494	3.95008	7.81e-05	0.00078
Tmem41a	0.330373	0.08366	3.94899	7.85e-05	0.000783
Mapkbp1	0.212648	0.0538582	3.94828	7.87e-05	0.000785
Cmklr1	0.371558	0.0941214	3.94764	7.89e-05	0.000786
Rab11fip5	-0.270202	0.0684501	-3.94743	7.9e-05	0.000787
Ctsd	0.230764	0.0584657	3.947	7.91e-05	0.000787
Sh3bp5l	0.292125	0.0740133	3.94693	7.92e-05	0.000787
Brpf3	0.208376	0.0528346	3.94392	8.02e-05	0.000797
Ikbip	-0.250503	0.0635242	-3.94343	8.03e-05	0.000798
Zfp93	0.386022	0.0978983	3.94309	8.04e-05	0.000798
Chaf1b	-0.595996	0.151149	-3.94311	8.04e-05	0.000798
Bnip1	-0.338016	0.0857493	-3.94191	8.08e-05	0.000802
S100a8	-0.794259	0.201507	-3.9416	8.09e-05	0.000802
Arfip1	-0.195612	0.0496267	-3.94168	8.09e-05	0.000802
P2ry10	-0.700496	0.177737	-3.9412	8.11e-05	0.000803
Irgq	0.29902	0.0758851	3.94042	8.13e-05	0.000805
Ncbp2	0.208374	0.0528864	3.94004	8.15e-05	0.000806
Praf2	0.46539	0.118124	3.93983	8.15e-05	0.000806
Ube2h	0.169627	0.0430764	3.93782	8.22e-05	0.000812
Rp2	-0.348518	0.0885419	-3.93619	8.28e-05	0.000817
Itga6	0.568795	0.144535	3.93533	8.31e-05	0.00082
Vstm4	0.345598	0.0878419	3.93432	8.34e-05	0.000823
Dock5	0.423291	0.107601	3.93391	8.36e-05	0.000824
Snord14c	1.61241	0.409909	3.93357	8.37e-05	0.000825
Fam120c	0.295823	0.0752853	3.92936	8.52e-05	0.000839
Zfp354a	0.408446	0.103955	3.92907	8.53e-05	0.000839
Smpd3	0.518197	0.131989	3.92607	8.63e-05	0.000849
Carns1	-0.607811	0.15486	-3.92491	8.68e-05	0.000853
Snhg11	-0.284074	0.0723819	-3.92465	8.69e-05	0.000853
Dhh	0.86711	0.220985	3.92384	8.71e-05	0.000856
Tmem115	0.225856	0.0576135	3.92019	8.85e-05	0.000868
Map4k1	-0.37756	0.0963245	-3.91967	8.87e-05	0.00087
Tmed7	-0.283241	0.0722734	-3.91902	8.89e-05	0.000872
Zcchc8	0.201691	0.0514747	3.91826	8.92e-05	0.000874
Trim32	0.271569	0.0693213	3.91754	8.95e-05	0.000876
Tmem219	-0.241288	0.0616153	-3.91604	9e-05	0.000881
D130040H23Rik	-0.96297	0.245916	-3.91584	9.01e-05	0.000881
Egln1	0.199683	0.0509979	3.91552	9.02e-05	0.000882
C630043F03Rik	-0.358437	0.0915475	-3.91531	9.03e-05	0.000882
Atp6v0b	0.209113	0.0534114	3.91513	9.04e-05	0.000882
Rnf20	0.18141	0.0463514	3.91379	9.09e-05	0.000887
Trak1	0.23582	0.0602641	3.9131	9.11e-05	0.000889
Lmtk2	0.310305	0.0793109	3.91251	9.13e-05	0.000891
Lrrc40	-0.271084	0.0692899	-3.91231	9.14e-05	0.000891
Fzd3	0.261376	0.0668491	3.90995	9.23e-05	0.000899
Suco	-0.221256	0.0566033	-3.90889	9.27e-05	0.000903
Papola	0.172181	0.0440668	3.90727	9.33e-05	0.000908
Rab44	0.501213	0.128348	3.90512	9.42e-05	0.000916
Slc27a6	-0.495446	0.126875	-3.90499	9.42e-05	0.000916
Maz	0.245792	0.0629781	3.90282	9.51e-05	0.000924
H3c15	1.02213	0.261992	3.90137	9.57e-05	0.000929
Npc1	0.350067	0.089779	3.89921	9.65e-05	0.000936
Sh3gl2	-0.45269	0.116101	-3.8991	9.65e-05	0.000936
Npy1r	-0.633536	0.162553	-3.89742	9.72e-05	0.000942
Cabp1	0.933452	0.239545	3.89678	9.75e-05	0.000944
Tctex1d2	-0.549777	0.141113	-3.896	9.78e-05	0.000947
Hps6	0.301987	0.077574	3.89289	9.91e-05	0.000958
Fkbp1a	0.259372	0.0666468	3.89174	9.95e-05	0.000961
2210408I21Rik	-0.605309	0.15553	-3.89192	9.95e-05	0.000961
Ppfia1	0.207272	0.0532576	3.89187	9.95e-05	0.000961
Rapgef1	0.263979	0.0678673	3.88964	0.0001	0.000969
Kif13a	0.260321	0.0669484	3.88838	0.000101	0.000974
Cstad	-1.56275	0.401985	-3.88758	0.000101	0.000977
Slc36a1	0.227841	0.0586289	3.88615	0.000102	0.000982
Stk38	-0.173274	0.0445901	-3.88593	0.000102	0.000982
1110004F10Rik	-0.196266	0.0505605	-3.8818	0.000104	0.000998
Pamr1	-0.378018	0.0973919	-3.88141	0.000104	0.000999
Pard3	0.322887	0.0832056	3.88059	0.000104	0.00100231
Kif13b	0.401058	0.103361	3.88016	0.000104	0.00100355
Rnf11	-0.235964	0.0608261	-3.87931	0.000105	0.00100597
Dars	-0.169065	0.0435805	-3.87936	0.000105	0.00100597
Tent4a	0.227849	0.0587556	3.8779	0.000105	0.00101127
Rlim	-0.19622	0.0506118	-3.87697	0.000106	0.00101462
Dgcr6	-0.215623	0.0556356	-3.87563	0.000106	0.00101914
Grin2d	0.545493	0.140746	3.87574	0.000106	0.00101914
Wrnip1	0.22996	0.0593604	3.87397	0.000107	0.00102556
Elf5	-0.311811	0.0805402	-3.8715	0.000108	0.00103546
Msto1	-0.372041	0.0961176	-3.87069	0.000109	0.00103833
Atp7b	0.516666	0.133493	3.87037	0.000109	0.00103915
Dcaf1	0.275337	0.0711481	3.86991	0.000109	0.00104057
Copa	0.151665	0.0391978	3.86923	0.000109	0.00104287
Zfat	0.368862	0.0953737	3.86754	0.00011	0.00104959
Ralgapa2	0.2908	0.0752263	3.86566	0.000111	0.00105713
Rasgef1a	0.381347	0.0986638	3.86512	0.000111	0.00105891
Mcts1	-0.281313	0.0728122	-3.86355	0.000112	0.00106518
Cdh24	0.80539	0.208491	3.86296	0.000112	0.00106721
Hexb	-0.479486	0.124163	-3.86175	0.000113	0.00107159
Phlpp1	0.305329	0.079066	3.86169	0.000113	0.00107159
Plekhg4	1.73126	0.448365	3.86127	0.000113	0.00107287
Gimap1	-0.32184	0.0833623	-3.86074	0.000113	0.00107465
Fancc	-0.343524	0.0890345	-3.85832	0.000114	0.00108475
Parm1	0.448382	0.116224	3.85792	0.000114	0.00108597
Usp28	-0.363001	0.0940976	-3.85771	0.000114	0.00108631
Cep43	-0.385179	0.0998649	-3.857	0.000115	0.00108887
Nup35	0.27782	0.0720352	3.85672	0.000115	0.00108955
Ccnjl	0.782446	0.202904	3.85624	0.000115	0.00109111
Mx1	-0.921584	0.239028	-3.85555	0.000115	0.00109364
Il12a	-0.830328	0.215403	-3.85477	0.000116	0.00109652
Ppp6r1	0.163332	0.0423731	3.85461	0.000116	0.00109668
Tmx3	-0.281689	0.0730886	-3.85407	0.000116	0.00109851
Kansl1	0.210474	0.0546192	3.85347	0.000116	0.00110063
Trpm2	-0.949967	0.246608	-3.85213	0.000117	0.0011061
Tlr1	-1.64045	0.425881	-3.8519	0.000117	0.00110653
Man2a1	0.279581	0.0726573	3.84794	0.000119	0.00112216
Tnnt3	-1.49199	0.387734	-3.84797	0.000119	0.00112216
Rnf10	0.187335	0.0486848	3.84791	0.000119	0.00112216
Slc43a2	0.459234	0.119345	3.84795	0.000119	0.00112216
Trim56	0.461282	0.119881	3.84782	0.000119	0.00112216
Samd5	-0.629547	0.163663	-3.84661	0.00012	0.00112714
Nacc1	0.24264	0.0630934	3.84573	0.00012	0.00113056
Adipor1	0.164192	0.0427047	3.84483	0.000121	0.00113414
Ppp3cb	-0.287044	0.07466	-3.84468	0.000121	0.00113425
Fgfr1	0.241989	0.0629448	3.84446	0.000121	0.00113465
Irs2	0.640426	0.166603	3.84403	0.000121	0.00113605
Camk2n1	0.299757	0.0779931	3.84338	0.000121	0.00113847
Rab22a	0.202269	0.0526359	3.84279	0.000122	0.00114061
Cpne8	-0.227387	0.0592309	-3.839	0.000124	0.00115716
Polr3k	-0.252476	0.0657658	-3.83901	0.000124	0.00115716
Gde1	0.193235	0.0503531	3.83759	0.000124	0.00116321
Stxbp6	-0.224457	0.0585233	-3.83534	0.000125	0.00117328
Ptges	-0.45695	0.119166	-3.83456	0.000126	0.00117643
Herpud1	0.367661	0.0958873	3.8343	0.000126	0.00117703
Rmc1	0.221382	0.0577406	3.83408	0.000126	0.00117733
Madd	0.232819	0.0607253	3.83398	0.000126	0.00117733
C6	0.34934	0.0911231	3.83372	0.000126	0.00117798
Gdf10	-0.760981	0.198548	-3.83273	0.000127	0.00118208
Parl	-0.229547	0.0599113	-3.83145	0.000127	0.00118767
Itsn1	0.234134	0.0611151	3.83103	0.000128	0.00118866
Tnfaip8l2	-0.513023	0.133914	-3.83098	0.000128	0.00118866
Lynx1	-0.234781	0.0612968	-3.83024	0.000128	0.00119164
Cdkn2c	-0.460262	0.120171	-3.83005	0.000128	0.00119195
Fam124b	0.787287	0.205604	3.82915	0.000129	0.0011957
Cep20	-0.216151	0.0564521	-3.82892	0.000129	0.00119616
Gclc	0.327225	0.0854654	3.82874	0.000129	0.00119641
Zfp956	-0.341629	0.0892762	-3.82666	0.00013	0.00120598
ND6	-1.02552	0.268077	-3.82545	0.000131	0.00121126
Cyth2	0.211386	0.0552739	3.82434	0.000131	0.0012161
Pacs2	0.194838	0.0509663	3.82288	0.000132	0.00122204
Mill2	0.370398	0.0968873	3.82298	0.000132	0.00122204
Klc1	0.254582	0.0666107	3.82194	0.000132	0.00122548
Zfp119a	-0.491796	0.128677	-3.82195	0.000132	0.00122548
Chd9	0.21163	0.0553784	3.82153	0.000133	0.00122688
Stum	-0.805436	0.210777	-3.82127	0.000133	0.00122754
Fam13b	0.202377	0.052963	3.8211	0.000133	0.00122773
Psd4	-0.338244	0.0885273	-3.82079	0.000133	0.00122862
BC048403	-0.314669	0.0823841	-3.81954	0.000134	0.00123424
Rasal1	-1.26982	0.332488	-3.81914	0.000134	0.00123563
Ogdh	0.137901	0.0361266	3.81716	0.000135	0.00124493
Ro60	-0.344707	0.0903196	-3.81653	0.000135	0.00124687
Eif2a	-0.163297	0.0427868	-3.81652	0.000135	0.00124687
Ccn2	0.609321	0.159676	3.81599	0.000136	0.00124889
Atp6v1c2	-0.227316	0.0595877	-3.81481	0.000136	0.00125426
Paip2	0.185082	0.0485359	3.81329	0.000137	0.00126017
Unc5cl	-0.992511	0.260286	-3.81315	0.000137	0.00126017
Aacs	-0.398939	0.104616	-3.81338	0.000137	0.00126017
Selenof	-0.127717	0.033494	-3.81314	0.000137	0.00126017
Efnb3	0.870011	0.228246	3.81173	0.000138	0.00126673
Pex26	0.272853	0.0715881	3.81143	0.000138	0.00126762
Scn4a	-0.889379	0.233354	-3.81128	0.000138	0.00126772
Trib1	0.300124	0.0787745	3.80992	0.000139	0.00127407
NA	0.259449	0.0681016	3.80974	0.000139	0.00127435
Nxf7	-1.99018	0.522485	-3.80906	0.000139	0.00127721
Pld4	-0.641062	0.168306	-3.80891	0.00014	0.00127731
Tpd52	-0.303208	0.0796101	-3.80866	0.00014	0.00127795
Pknox2	0.5098	0.133865	3.8083	0.00014	0.00127915
Dlg1	0.160409	0.042125	3.80792	0.00014	0.00128045
Crnde	-0.385566	0.101263	-3.80757	0.00014	0.00128164
Dgkd	0.224653	0.0590215	3.8063	0.000141	0.00128758
Elovl7	0.426753	0.11221	3.80315	0.000143	0.00130339
S1pr4	0.460013	0.121092	3.79888	0.000145	0.00132539
Mfap2	0.378616	0.0996865	3.79806	0.000146	0.00132703
Slc25a30	0.330152	0.0869264	3.79807	0.000146	0.00132703
Agl	-0.317185	0.0835059	-3.79836	0.000146	0.00132703
Iba57	0.461831	0.121592	3.79819	0.000146	0.00132703
Zkscan14	0.414074	0.109029	3.79783	0.000146	0.0013276
Pknox1	0.267001	0.0703391	3.79591	0.000147	0.00133724
Pdzd2	0.442131	0.116492	3.79537	0.000147	0.00133949
Hspa1a	1.52799	0.402804	3.7934	0.000149	0.0013495
Hebp2	-0.855813	0.225672	-3.79229	0.000149	0.00135481
Mapre2	0.234592	0.0619184	3.78872	0.000151	0.00137374
Smpd4	-0.212099	0.0559927	-3.78798	0.000152	0.00137716
Smg8	0.255324	0.0674197	3.78708	0.000152	0.00138143
Ccr5	-0.473772	0.125145	-3.78578	0.000153	0.00138797
Bmp5	-0.19341	0.0510944	-3.78535	0.000153	0.0013897
Trim30a	-0.354638	0.0937099	-3.78443	0.000154	0.00139413
Cfl2	-0.266476	0.0704243	-3.78387	0.000154	0.00139657
Zfp518a	-0.231527	0.0611977	-3.78327	0.000155	0.00139921
Tuft1	0.415215	0.109768	3.78265	0.000155	0.00140126
Insyn2a	-1.29481	0.342301	-3.78268	0.000155	0.00140126
Cd300ld	-1.00423	0.265522	-3.78208	0.000156	0.00140382
Chpt1	-0.36326	0.0960612	-3.78155	0.000156	0.0014061
Rpl7l1	0.149162	0.0394477	3.78126	0.000156	0.00140703
Uap1	0.22196	0.0587112	3.78055	0.000156	0.00140985
2410002F23Rik	-0.306269	0.0810128	-3.78051	0.000157	0.00140985
Rnpep	0.193723	0.0512482	3.78009	0.000157	0.00141147
Polr3gl	0.244144	0.0646063	3.77895	0.000157	0.00141727
NA	-0.475206	0.125804	-3.77734	0.000159	0.0014257
Homer2	0.476092	0.126077	3.7762	0.000159	0.00143156
Ubc	0.297256	0.0787227	3.77599	0.000159	0.00143206
Zfp444	0.371852	0.0985102	3.77476	0.00016	0.0014384
Chst15	0.306802	0.0812925	3.77405	0.000161	0.0014418
Zfp862-ps	0.269923	0.0715409	3.77299	0.000161	0.00144718
Tk2	-0.204281	0.0541506	-3.77245	0.000162	0.00144959
Mycl	0.502631	0.133243	3.77229	0.000162	0.00144979
Tubd1	0.381125	0.101045	3.77183	0.000162	0.00145177
Acox3	-0.183989	0.0488087	-3.7696	0.000164	0.00146402
Zfp511	0.340261	0.0902683	3.76944	0.000164	0.00146427
Ldb2	0.274788	0.0729086	3.76894	0.000164	0.00146637
Dcaf12	0.221722	0.0588305	3.76883	0.000164	0.00146637
[truncated: 25,180 more rows]
