# Supplementary material for: Sleep and circadian rhythm disruption alters the lung transcriptome to predispose to viral infection
Source: iScience. 2022 Dec 24;26(2):105877. doi: 10.1016/j.isci.2022.105877 (PMC9788990; doi:10.1016/j.isci.2022.105877)
Supplement: Table S2. GO BP and KEGG enrichment analysis of SD differential genes, related to Figure 1 [file mmc3.xlsx]

## Sheet: Experiment & Table Description
Data Table	Description
SD Down - GO BP	Clusterprofiler GO Biological process enrichment analysis for SD downregulated genes
SD Down - KEGG	Clusterprofiler KEGG enrichment analysis for SD downregulated genes
SD Up - GO BP	Clusterprofiler GO Biological process enrichment analysis for SD upregulated genes
SD Up - GO KEGG	Clusterprofiler KEGG enrichment analysis for SD upregulated genes
SD not cycling - GO BP	Clusterprofiler GO Biological process enrichment analysis for SD differential genes that are not signficantly cycling
SD and cycling - GO BP	Clusterprofiler GO Biological process enrichment analysis for SD differential genes that are signficantly cycling

## Sheet: SD Down - GO BP
ID	Description	GeneRatio	BgRatio	pvalue	p.adjust	qvalue	geneID
GO:0007159	leukocyte cell-cell adhesion	79/1931	353/23355	1.87e-16	7.47e-13	6.44e-13	Gm9733/Btnl2/Cx3cr1/Ctla4/Itgam/Spn/Tnfrsf13c/Cd300a/Ccr2/Btla/Sell/Arg1/Zc3h12d/Rac2/Rasgrp1/Il12a/Itga4/Sirpb1a/S100a8/Coro1a/Socs1/Cd28/Ripor2/Slfn1/Ptprc/Blm/Clec4g/S100a9/Cd244a/Cd276/Sema4d/Itgal/Ptpn6/Casp3/Nt5e/Sirpb1c/Glmn/Ptpn22/Lax1/Fgl2/Il27ra/Tfrc/Tnfaip8l2/Ikzf1/Nckap1l/Fermt3/Sash3/Rhoh/Pycard/Il7/Cyrib/Cd86/Lck/Skap1/Gata3/Itgb7/Marchf7/Il15/Ccr7/Tmem131l/Adora2a/Stk10/Il1rl2/Cd27…
GO:0046651	lymphocyte proliferation	74/1931	320/23355	2.61e-16	7.47e-13	6.44e-13	Clec2i/Cd180/Btnl2/Ctla4/Itgam/Spn/Tnfrsf13c/Slc11a1/Cd300a/Cd19/Ighd/Ccr2/Blk/Cr2/Ebi3/Cd79a/Btla/Arg1/Zc3h12d/Tlr9/Rac2/Rasgrp1/Siglecg/Il12a/Gapt/Cd22/Coro1a/Cd28/Ripor2/Slfn1/Ptprc/Blm/Clec4g/Slamf6/Mef2c/Cd244a/Tnfrsf13b/Cd276/Dock2/Itgal/Cd38/Ptpn6/Casp3/Glmn/Gpr183/Ptpn22/Plcl2/Ikzf3/Il27ra/Tfrc/Tyrobp/Nckap1l/Sash3/Pycard/Il7/Hells/Ahr/Cd86/Btk/Tnfrsf1b/Atad5/Satb1/Marchf7/Il15/Ccr7/Tmem1…
GO:0032943	mononuclear cell proliferation	74/1931	323/23355	4.46e-16	8.51e-13	7.34e-13	Clec2i/Cd180/Btnl2/Ctla4/Itgam/Spn/Tnfrsf13c/Slc11a1/Cd300a/Cd19/Ighd/Ccr2/Blk/Cr2/Ebi3/Cd79a/Btla/Arg1/Zc3h12d/Tlr9/Rac2/Rasgrp1/Siglecg/Il12a/Gapt/Cd22/Coro1a/Cd28/Ripor2/Slfn1/Ptprc/Blm/Clec4g/Slamf6/Mef2c/Cd244a/Tnfrsf13b/Cd276/Dock2/Itgal/Cd38/Ptpn6/Casp3/Glmn/Gpr183/Ptpn22/Plcl2/Ikzf3/Il27ra/Tfrc/Tyrobp/Nckap1l/Sash3/Pycard/Il7/Hells/Ahr/Cd86/Btk/Tnfrsf1b/Atad5/Satb1/Marchf7/Il15/Ccr7/Tmem1…
GO:0070661	leukocyte proliferation	77/1931	348/23355	8.76e-16	1.25e-12	1.08e-12	Clec2i/Cd180/Btnl2/Ctla4/Itgam/Spn/Tnfrsf13c/Slc11a1/Cd300a/Cd19/Ighd/Ccr2/Blk/Cr2/Ebi3/Cd79a/Btla/Arg1/Zc3h12d/Tlr9/Rac2/Rasgrp1/Siglecg/Il12a/Gapt/Cd22/Coro1a/Cd28/Ripor2/Slfn1/Ptprc/Blm/Clec4g/Slamf6/Mef2c/Cd244a/Tnfrsf13b/Cd276/Dock2/Trem2/Itgal/Cd38/Ptpn6/Casp3/Glmn/Gpr183/Ptpn22/Plcl2/Hhex/Ikzf3/Il27ra/Tfrc/Tyrobp/Nckap1l/Sash3/Pycard/Il7/Hells/Ahr/Cd86/Btk/Tnfrsf1b/Atad5/Satb1/Marchf7/Il15…
GO:0050670	regulation of lymphocyte proliferation	56/1931	232/23355	1.67e-13	1.91e-10	1.65e-10	Clec2i/Btnl2/Ctla4/Spn/Tnfrsf13c/Cd300a/Ighd/Ccr2/Blk/Btla/Arg1/Zc3h12d/Tlr9/Rac2/Siglecg/Il12a/Cd22/Coro1a/Cd28/Ripor2/Slfn1/Ptprc/Blm/Clec4g/Mef2c/Cd244a/Tnfrsf13b/Cd276/Itgal/Cd38/Ptpn6/Casp3/Glmn/Gpr183/Ptpn22/Ikzf3/Il27ra/Tfrc/Tyrobp/Nckap1l/Sash3/Pycard/Il7/Ahr/Cd86/Btk/Tnfrsf1b/Atad5/Marchf7/Il15/Ccr7/Tmem131l/Shh/Bmi1/Lyn/Stat5a
GO:0032944	regulation of mononuclear cell proliferation	56/1931	235/23355	2.96e-13	2.83e-10	2.44e-10	Clec2i/Btnl2/Ctla4/Spn/Tnfrsf13c/Cd300a/Ighd/Ccr2/Blk/Btla/Arg1/Zc3h12d/Tlr9/Rac2/Siglecg/Il12a/Cd22/Coro1a/Cd28/Ripor2/Slfn1/Ptprc/Blm/Clec4g/Mef2c/Cd244a/Tnfrsf13b/Cd276/Itgal/Cd38/Ptpn6/Casp3/Glmn/Gpr183/Ptpn22/Ikzf3/Il27ra/Tfrc/Tyrobp/Nckap1l/Sash3/Pycard/Il7/Ahr/Cd86/Btk/Tnfrsf1b/Atad5/Marchf7/Il15/Ccr7/Tmem131l/Shh/Bmi1/Lyn/Stat5a
GO:1903037	regulation of leukocyte cell-cell adhesion	66/1931	314/23355	1.24e-12	1.01e-09	8.75e-10	Gm9733/Btnl2/Ctla4/Spn/Tnfrsf13c/Cd300a/Ccr2/Btla/Arg1/Zc3h12d/Rasgrp1/Il12a/Itga4/Sirpb1a/Coro1a/Socs1/Cd28/Ripor2/Slfn1/Ptprc/Blm/Clec4g/Cd244a/Cd276/Itgal/Ptpn6/Casp3/Sirpb1c/Glmn/Ptpn22/Lax1/Fgl2/Il27ra/Tfrc/Tnfaip8l2/Ikzf1/Nckap1l/Sash3/Rhoh/Pycard/Il7/Cyrib/Cd86/Lck/Skap1/Gata3/Marchf7/Il15/Ccr7/Tmem131l/Adora2a/Il1rl2/Cd27/Shh/Lgals1/Bmi1/Sox12/Cd83/Hfe/Malt1/Dusp22/St3gal4/Zdhhc21/Nfat5/S…
GO:1903131	mononuclear cell differentiation	86/1931	468/23355	1.42e-12	1.02e-09	8.78e-10	Pou2f2/Ms4a1/Ctla4/Spn/Pou2af1/Cd19/Ccr2/Blk/Cr2/Cd79b/Gpr18/Cd79a/Trpm2/Ly6d/Bcl11a/Tlr9/Rasgrp1/Klrc1/Il12a/Ccr6/H2-Oa/Socs1/Cd28/Ptprc/Blm/Cd3d/Slamf6/Vav1/Mef2c/Irf4/Dock2/Trem2/Ptpn6/Gpr183/Ptpn22/Plcl2/Hhex/Ikzf3/Fgl2/Pglyrp1/Mr1/Ikzf1/Nckap1l/Ly9/Sash3/Rhoh/Il7/Itgb6/Nfam1/Hells/Ahr/Id2/Rabl3/Lck/Btk/Satb1/Gata3/Runx2/Il15/Ccr7/Tmem131l/Il1rl2/Dock11/Cd27/Plcg2/Hmgb3/Irf8/Shh/Gimap1/Lgals1…
GO:0070663	regulation of leukocyte proliferation	57/1931	252/23355	1.85e-12	1.18e-09	1.01e-09	Clec2i/Btnl2/Ctla4/Spn/Tnfrsf13c/Cd300a/Ighd/Ccr2/Blk/Btla/Arg1/Zc3h12d/Tlr9/Rac2/Siglecg/Il12a/Cd22/Coro1a/Cd28/Ripor2/Slfn1/Ptprc/Blm/Clec4g/Mef2c/Cd244a/Tnfrsf13b/Cd276/Itgal/Cd38/Ptpn6/Casp3/Glmn/Gpr183/Ptpn22/Hhex/Ikzf3/Il27ra/Tfrc/Tyrobp/Nckap1l/Sash3/Pycard/Il7/Ahr/Cd86/Btk/Tnfrsf1b/Atad5/Marchf7/Il15/Ccr7/Tmem131l/Shh/Bmi1/Lyn/Stat5a
GO:0001819	positive regulation of cytokine production	83/1931	452/23355	3.65e-12	2.09e-09	1.8e-09	Fcer1a/Tlr1/Pou2f2/Btnl2/Spn/Tnfrsf13c/Slc11a1/Pou2af1/Ccr2/Mcoln2/Ifi204/Tlr9/Rasgrp1/Lum/Il12a/Fgr/Cd28/Clec7a/Nlrp1a/Ltb/Cybb/Ptprc/Slamf6/Cd244a/Klrk1/Cd276/Irf4/Zfp580/Trem2/Aim2/Tnfsf15/Glmn/Ptpn22/Clec5a/Il27ra/Casp1/Tyrobp/Tlr7/Ly9/Irf5/Sash3/Ccr5/Pycard/Cd84/Il7/Casp4/Nfam1/Naip5/Plcb1/Cyrib/Ifi211/Il17ra/Gata3/Hpse/Il15/Ccr7/Scamp5/Il1rl2/Cd27/Plcg2/Dhx58/Irf8/Hgf/Wnt5a/Card9/Mndal/Cd2/…
GO:0030098	lymphocyte differentiation	78/1931	423/23355	1.32e-11	6.14e-09	5.29e-09	Pou2f2/Ms4a1/Ctla4/Spn/Pou2af1/Cd19/Ccr2/Cr2/Cd79b/Gpr18/Cd79a/Ly6d/Bcl11a/Tlr9/Rasgrp1/Klrc1/Il12a/Ccr6/H2-Oa/Socs1/Cd28/Ptprc/Blm/Cd3d/Slamf6/Vav1/Irf4/Dock2/Ptpn6/Gpr183/Ptpn22/Plcl2/Hhex/Ikzf3/Fgl2/Pglyrp1/Mr1/Ikzf1/Nckap1l/Ly9/Sash3/Rhoh/Il7/Nfam1/Hells/Ahr/Id2/Rabl3/Lck/Btk/Satb1/Gata3/Runx2/Il15/Ccr7/Tmem131l/Il1rl2/Dock11/Cd27/Plcg2/Hmgb3/Shh/Gimap1/Lgals1/Tpd52/Sema4a/Bmi1/Zfp36l2/Ppp3cb…
GO:0042113	B cell activation	78/1931	423/23355	1.32e-11	6.14e-09	5.29e-09	Pou2f2/Ighv8-12/Cd180/Blnk/Ms4a1/Bank1/Ctla4/Iglc3/Tnfrsf13c/Pou2af1/Cd300a/Iglc1/Cd19/Ighd/Blk/Cr2/Cd79b/Cd79a/Btla/Lat2/Fcrl1/Cxcr5/Bcl11a/Tlr9/Rasgrp1/Siglecg/Ccr6/Gapt/Cd22/Cd28/Ptprc/Tbc1d10c/Mef2c/Tnfrsf13b/Cd38/Ptpn6/Casp3/Gpr183/Plcl2/Lax1/Hhex/Ikzf3/Pik3cd/Il27ra/Tfrc/Tyrobp/Ung/Ikzf1/Nckap1l/Sash3/Samsn1/Il7/Nfam1/Ahr/Id2/Trbc1/Sh3kbp1/Rabl3/Cd86/Btk/Atad5/Dock11/Cd27/Plcg2/Hmgb3/Gimap1…
GO:0050863	regulation of T cell activation	65/1931	323/23355	1.39e-11	6.14e-09	5.29e-09	Gm9733/Clec2i/Btnl2/Ctla4/Spn/Tnfrsf13c/Cd300a/Ccr2/Btla/Arg1/Zc3h12d/Rac2/Rasgrp1/Il12a/Sirpb1a/Coro1a/H2-Oa/Socs1/Cd28/Ripor2/Slfn1/Ptprc/Blm/Clec4g/Cd244a/Cd276/Itgal/Ptpn6/Casp3/Sirpb1c/Glmn/Ptpn22/Lax1/Fgl2/Il27ra/Tfrc/Tnfaip8l2/Ikzf1/Nckap1l/Sash3/Rhoh/Pycard/Il7/Cyrib/Cd86/Lck/Tnfrsf1b/Gata3/Marchf7/Il15/Ccr7/Tmem131l/Adora2a/Il1rl2/Cd27/Shh/Lgals1/Bmi1/Sox12/Cd83/Hfe/Malt1/Dusp22/Stat5a/C…
GO:0030888	regulation of B cell proliferation	26/1931	70/23355	1.87e-11	7.62e-09	6.57e-09	Ctla4/Tnfrsf13c/Cd300a/Ighd/Blk/Btla/Tlr9/Siglecg/Cd22/Ptprc/Mef2c/Tnfrsf13b/Cd38/Casp3/Gpr183/Ikzf3/Tfrc/Tyrobp/Nckap1l/Sash3/Il7/Ahr/Btk/Atad5/Bmi1/Lyn
GO:0042100	B cell proliferation	34/1931	114/23355	2e-11	7.62e-09	6.57e-09	Cd180/Ctla4/Tnfrsf13c/Cd300a/Cd19/Ighd/Blk/Cr2/Cd79a/Btla/Tlr9/Rasgrp1/Siglecg/Gapt/Cd22/Ptprc/Mef2c/Tnfrsf13b/Cd38/Casp3/Gpr183/Plcl2/Ikzf3/Tfrc/Tyrobp/Nckap1l/Sash3/Il7/Ahr/Btk/Atad5/Cd27/Bmi1/Lyn
GO:0022407	regulation of cell-cell adhesion	78/1931	432/23355	3.84e-11	1.37e-08	1.18e-08	Gm9733/Btnl2/Ctla4/Spn/Tnfrsf13c/Cd300a/Ccr2/Blk/Btla/Arg1/Zc3h12d/Rasgrp1/Il12a/Itga4/Sirpb1a/Coro1a/Socs1/Cd28/Ripor2/Ptger3/Slfn1/Ptprc/Blm/Clec4g/Cd244a/Cd276/Itgal/Ptpn6/Casp3/Sirpb1c/Glmn/Ptpn22/Lax1/Fgl2/Il27ra/Tfrc/Tnfaip8l2/Ikzf1/Nckap1l/Fermt3/Sash3/Rhoh/Ccr5/Pycard/Il7/Kif26b/Cyrib/Cd86/Lck/Skap1/Gata3/Marchf7/Il15/Ccr7/Tmem131l/Adora2a/Magi2/Il1rl2/Cd27/Wnt5a/Shh/Lgals1/Ubash3b/Bmi1/S…
GO:0032103	positive regulation of response to external stimulus	74/1931	405/23355	6.88e-11	2.32e-08	2e-08	Fcer1a/Stap1/Cd180/Ccr2/Ccn4/Ly86/Sell/Ifi204/Arg1/Tasl/Il18rap/Tlr9/Rac2/Rasgrp1/Il12a/Ccr6/S100a8/Cd28/Ripor2/Trem3/Ptger3/Slamf6/S100a9/Klrd1/Vav1/Klrk1/Ifi209/Zfp580/Ddx60/Trem2/Aim2/Cxcr3/Tiam1/Klrb1c/S100a14/Tyrobp/Nckap1l/Ccr5/Pycard/Fcgr1/Ifi211/Btk/Il17ra/Pla2g7/Ccr7/Ifi203/Cxcl14/Dhx58/Wnt5a/Ldlr/Pspc1/Shh/Pde2a/Card9/Mndal/Pdcd4/Edn3/Gpsm3/Zcchc3/Rab34/Il16/Tomm70a/Ptk2b/Matr3/Cx3cl1/S…
GO:0002695	negative regulation of leukocyte activation	45/1931	192/23355	1.12e-10	3.53e-08	3.04e-08	Bank1/Ctla4/Spn/Cd300a/Ccr2/Blk/Milr1/Btla/Arg1/Zc3h12d/Cd37/Fgr/Socs1/Ripor2/Slfn1/Tbc1d10c/Clec4g/Tnfrsf13b/Cd276/Ptpn6/Casp3/Glmn/Ptpn22/Lax1/Fgl2/Pglyrp1/Tyrobp/Tnfaip8l2/Samsn1/Cd84/Id2/Cd86/Btk/Marchf7/Tmem131l/Adora2a/Hmgb3/Tspan32/Ldlr/Shh/Hfe/Cx3cl1/Lyn/Dusp22/Cyld
GO:0050866	negative regulation of cell activation	48/1931	213/23355	1.17e-10	3.53e-08	3.04e-08	Bank1/Ctla4/Spn/Cd300a/Ccr2/Blk/Milr1/Btla/Arg1/Zc3h12d/Cd37/Fgr/Socs1/Ripor2/Ptger3/Slfn1/Tbc1d10c/Clec4g/Tnfrsf13b/Cd276/Ptpn6/Casp3/Glmn/Ptpn22/Lax1/Fgl2/Pglyrp1/Tyrobp/Tnfaip8l2/Samsn1/Cd84/Id2/Cd86/Btk/Pdgfa/Marchf7/Tmem131l/Adora2a/Hmgb3/Tspan32/Ldlr/Shh/Ubash3b/Hfe/Cx3cl1/Lyn/Dusp22/Cyld
GO:0002683	negative regulation of immune system process	74/1931	417/23355	2.76e-10	7.9e-08	6.81e-08	Clec2i/Stap1/Lrrc17/Btnl2/Bank1/Ctla4/Spn/Cd300a/Ccr2/Blk/Milr1/Gpr18/Btla/Pilrb1/Arg1/Zc3h12d/Cd37/Klrc1/Siglecg/H2-Ob/Fgr/Cd22/H2-Oa/Socs1/Ripor2/Slfn1/Ptprc/Tgfb2/Tbc1d10c/Clec4g/Klrd1/Smpdl3b/Tnfrsf13b/Cd276/Ptpn6/Padi2/Casp3/Glmn/Ptpn22/Plcl2/Lax1/Fgl2/Pglyrp1/Il27ra/Tyrobp/Tnfaip8l2/Lpxn/Samsn1/Cd84/Id2/Plcb1/Cd86/Btk/Marchf7/Tmem131l/Adora2a/Hmgb3/Tspan32/Dhx58/Ldlr/Shh/Ythdf3/Ubash3b/Ppp3…
GO:0042098	T cell proliferation	47/1931	215/23355	5.38e-10	1.46e-07	1.26e-07	Clec2i/Btnl2/Ctla4/Itgam/Spn/Tnfrsf13c/Slc11a1/Ccr2/Ebi3/Btla/Arg1/Zc3h12d/Rac2/Rasgrp1/Il12a/Coro1a/Cd28/Ripor2/Slfn1/Ptprc/Blm/Clec4g/Cd244a/Cd276/Dock2/Itgal/Ptpn6/Casp3/Glmn/Ptpn22/Il27ra/Tfrc/Nckap1l/Sash3/Pycard/Cd86/Tnfrsf1b/Satb1/Marchf7/Il15/Ccr7/Tmem131l/Shh/Gja1/Bmi1/Malt1/Stat5a
GO:0031349	positive regulation of defense response	53/1931	259/23355	5.6e-10	1.46e-07	1.26e-07	Fcer1a/Stap1/Ccr2/Ccn4/Ifi204/Arg1/Tasl/Il18rap/Tlr9/Rasgrp1/Il12a/S100a8/Cd28/Trem3/Ptger3/Slamf6/S100a9/Klrd1/Vav1/Mef2c/Klrk1/Ifi209/Trem2/Aim2/Klrb1c/Tyrobp/Ccr5/Pycard/Fcgr1/Ifi211/Btk/Il17ra/Ccr7/Ifi203/Wnt5a/Ldlr/Pspc1/Pde2a/Card9/Mndal/Gja1/Pdcd4/Gpsm3/Zcchc3/Rab34/Il16/Tomm70a/Matr3/Srebf1/Tlr3/Plscr1/Stat5a/Snx4
GO:0002253	activation of immune response	73/1931	420/23355	9.45e-10	2.35e-07	2.03e-07	Cd5l/Clec2i/Stap1/Skint3/Ighv8-12/Btnl2/Blnk/Ms4a1/Fyb/Ctla4/Iglc3/Spn/Cd300a/Iglc1/Cd19/Ighd/Blk/Cr2/Cd79b/Cd79a/Lat2/Ifi204/Tlr9/Cd22/Cd28/Ptprc/Klrd1/Mef2c/Klrk1/Cd276/Ifi209/Aim2/Myo1g/Cd38/Ptpn6/Ptpn22/Plcl2/Lax1/Cd247/Bmx/Tyrobp/Nckap1l/Lpxn/Pycard/Nfam1/Trbc1/Ifi211/Lck/Skap1/Klhl6/Gata3/Themis2/Ccr7/Kcnn4/Ifi203/Khdrbs1/Plcg2/Tec/Pspc1/Mndal/Appl2/Zcchc3/Malt1/Tomm70a/Matr3/Phpt1/Lyn/Dusp…
GO:0030183	B cell differentiation	38/1931	159/23355	1.72e-09	4.09e-07	3.53e-07	Pou2f2/Ms4a1/Pou2af1/Cd19/Cr2/Cd79b/Cd79a/Bcl11a/Tlr9/Ptprc/Ptpn6/Gpr183/Plcl2/Hhex/Ikzf3/Ikzf1/Nckap1l/Il7/Nfam1/Ahr/Id2/Rabl3/Btk/Dock11/Cd27/Plcg2/Hmgb3/Gimap1/Lgals1/Tpd52/Zfp36l2/Malt1/Ptk2b/Rbpj/Cmtm7/Dock10/Stat5a/Cyld
GO:0051250	negative regulation of lymphocyte activation	38/1931	160/23355	2.07e-09	4.75e-07	4.09e-07	Bank1/Ctla4/Spn/Cd300a/Blk/Btla/Arg1/Zc3h12d/Fgr/Socs1/Ripor2/Slfn1/Tbc1d10c/Clec4g/Tnfrsf13b/Cd276/Ptpn6/Casp3/Glmn/Ptpn22/Lax1/Fgl2/Pglyrp1/Tyrobp/Tnfaip8l2/Samsn1/Id2/Cd86/Btk/Marchf7/Tmem131l/Adora2a/Hmgb3/Shh/Hfe/Lyn/Dusp22/Cyld
GO:0002366	leukocyte activation involved in immune response	56/1931	298/23355	4.96e-09	1.09e-06	9.41e-07	Fcer1a/Cd180/Cx3cr1/Itgam/Spn/Slc11a1/Pou2af1/Cd300a/Cd19/Ccr2/Blk/Milr1/Lat2/Rac2/Rasgrp1/Fgr/Ccr6/Gapt/Coro1a/Cd28/Ptprc/Slamf6/Apbb1ip/Cd244a/Irf4/Dock2/Trem2/Itgal/Gpr183/Plcl2/Fgl2/Pglyrp1/Il27ra/Stx11/Tfrc/Tyrobp/Ung/Ly9/Pycard/Cd84/Myo1f/Btk/Atad5/Gata3/Ccr7/Dock11/Plcg2/Lcp1/Cplx2/Lgals1/Sema4a/Malt1/Ptk2b/Lyn/Dock10/Snx4
GO:0002697	regulation of immune effector process	73/1931	437/23355	5.54e-09	1.16e-06	1e-06	Cd5l/Fcer1a/Stap1/Itgam/Spn/Cd300a/Ccr2/Blk/Treml4/Fcer2a/Arg1/Cd37/Il18rap/H2-Q10/Tlr9/Rac2/Rasgrp1/Klrc1/Siglecg/Il12a/Fgr/Cd22/Cd28/Ptprc/Tgfb2/Clec4g/Slamf6/Klrd1/Vav1/Cd244a/Klrk1/Ddx60/Aim2/Klrb1c/Ptpn6/Ptpn22/Fgl2/Pglyrp1/Mr1/Il27ra/Tfrc/Tyrobp/Sash3/Pycard/Cd84/Fcgr1/Was/Cyrib/Btk/Tnfrsf1b/Atad5/Gata3/Il15/Ccr7/Tspan32/Dhx58/H2-T10/Wnt5a/Appl2/Ppp3cb/Hfe/Malt1/Tomm70a/Dhx36/Clec2d/Lyn/Dus…
GO:1903039	positive regulation of leukocyte cell-cell adhesion	46/1931	223/23355	5.8e-09	1.16e-06	1e-06	Gm9733/Btnl2/Spn/Tnfrsf13c/Ccr2/Rasgrp1/Il12a/Itga4/Sirpb1a/Coro1a/Socs1/Cd28/Ptprc/Blm/Cd244a/Cd276/Itgal/Sirpb1c/Ptpn22/Il27ra/Tfrc/Ikzf1/Nckap1l/Sash3/Rhoh/Pycard/Il7/Cyrib/Cd86/Lck/Skap1/Gata3/Il15/Ccr7/Il1rl2/Cd27/Shh/Lgals1/Bmi1/Sox12/Cd83/Malt1/St3gal4/Nfat5/Stat5a/Cyld
GO:0002274	myeloid leukocyte activation	48/1931	238/23355	5.9e-09	1.16e-06	1e-06	Fcer1a/Tlr1/Stap1/Cx3cr1/Itgam/Slc11a1/Cd300a/Ccr2/Blk/Milr1/Pilrb1/Lat2/Cd300lb/Cd37/Il18rap/Tlr9/Rac2/Rasgrp1/Fgr/Cd244a/Cd48/Klrk1/Irf4/Fcgr4/Dock2/Trem2/Casp1/Stx11/Tyrobp/Rhoh/Pycard/Cd84/Itgb6/Myo1f/Btk/Il15/Tspan32/Wnt5a/Ldlr/Cplx2/Il16/Cx3cl1/Lyn/Rbpj/Tlr3/Adam10/Plscr1/Snx4
GO:0050900	leukocyte migration	64/1931	364/23355	6.39e-09	1.22e-06	1.05e-06	Ccr3/Stap1/Cx3cr1/Itgam/Spn/Cd300a/Ccr2/Gpr18/Mcoln2/Trpm2/Cxcr5/Sell/Retnlg/Rac2/Il12a/Itga4/Ccr6/S100a8/Ptpro/Coro1a/Ripor2/Trem3/Ptger3/S100a9/Vav1/Csf3r/Gpr35/Zfp580/Trem2/Itgal/Myo1g/Cxcr3/S100a14/Padi2/Gpr183/Ptpn22/Mmp9/Il27ra/Nckap1l/Rhoh/Pycard/Plcb1/Il17ra/Gata3/Itgb7/Pla2g7/Ccr7/Stk10/Cxcl14/Wnt5a/Edn3/Gpsm3/Selplg/Il16/Ptk2b/Cx3cl1/Mcu/Cxadr/Lyn/Adam10/St3gal4/C1qbp/Cdc42/Rtn4
GO:0002263	cell activation involved in immune response	56/1931	302/23355	8.14e-09	1.5e-06	1.3e-06	Fcer1a/Cd180/Cx3cr1/Itgam/Spn/Slc11a1/Pou2af1/Cd300a/Cd19/Ccr2/Blk/Milr1/Lat2/Rac2/Rasgrp1/Fgr/Ccr6/Gapt/Coro1a/Cd28/Ptprc/Slamf6/Apbb1ip/Cd244a/Irf4/Dock2/Trem2/Itgal/Gpr183/Plcl2/Fgl2/Pglyrp1/Il27ra/Stx11/Tfrc/Tyrobp/Ung/Ly9/Pycard/Cd84/Myo1f/Btk/Atad5/Gata3/Ccr7/Dock11/Plcg2/Lcp1/Cplx2/Lgals1/Sema4a/Malt1/Ptk2b/Lyn/Dock10/Snx4
GO:0042129	regulation of T cell proliferation	39/1931	176/23355	1.04e-08	1.86e-06	1.6e-06	Clec2i/Btnl2/Ctla4/Spn/Tnfrsf13c/Ccr2/Btla/Arg1/Zc3h12d/Rac2/Il12a/Coro1a/Cd28/Ripor2/Slfn1/Ptprc/Blm/Clec4g/Cd244a/Cd276/Itgal/Ptpn6/Casp3/Glmn/Ptpn22/Il27ra/Tfrc/Nckap1l/Sash3/Pycard/Cd86/Tnfrsf1b/Marchf7/Il15/Ccr7/Tmem131l/Shh/Bmi1/Stat5a
GO:0002831	regulation of response to biotic stimulus	55/1931	297/23355	1.16e-08	2.01e-06	1.73e-06	Cd180/Spn/Treml4/Ly86/Ifi204/Arg1/Tasl/Cd37/Il18rap/Tlr9/Rasgrp1/Klrc1/Il12a/Fgr/Socs1/Trem3/Gsdme/Slamf6/Klrd1/Smpdl3b/Vav1/Klrk1/Ifi209/Ddx60/Trem2/Aim2/Klrb1c/Ptpn22/Fgl2/Mr1/Tyrobp/Pycard/Cd84/Myo1f/Ifi211/Il15/Ifi203/Tspan32/Dhx58/Wnt5a/Pspc1/Card9/Ythdf3/Mndal/Appl2/Zcchc3/Rab34/Tomm70a/Matr3/Clec2d/Cx3cl1/Srebf1/C1qbp/Plscr1/Stat5a
GO:0002833	positive regulation of response to biotic stimulus	36/1931	156/23355	1.23e-08	2.07e-06	1.79e-06	Cd180/Ly86/Ifi204/Arg1/Tasl/Il18rap/Tlr9/Rasgrp1/Il12a/Trem3/Gsdme/Slamf6/Klrd1/Vav1/Klrk1/Ifi209/Ddx60/Aim2/Klrb1c/Mr1/Tyrobp/Pycard/Ifi211/Ifi203/Dhx58/Wnt5a/Pspc1/Card9/Mndal/Zcchc3/Rab34/Tomm70a/Matr3/Srebf1/Plscr1/Stat5a
GO:0022409	positive regulation of cell-cell adhesion	51/1931	267/23355	1.36e-08	2.22e-06	1.91e-06	Gm9733/Btnl2/Spn/Tnfrsf13c/Ccr2/Rasgrp1/Il12a/Itga4/Sirpb1a/Coro1a/Socs1/Cd28/Ptprc/Blm/Cd244a/Cd276/Itgal/Sirpb1c/Ptpn22/Il27ra/Tfrc/Ikzf1/Nckap1l/Sash3/Rhoh/Ccr5/Pycard/Il7/Kif26b/Cyrib/Cd86/Lck/Skap1/Gata3/Il15/Ccr7/Il1rl2/Cd27/Wnt5a/Shh/Lgals1/Bmi1/Sox12/Cd83/Malt1/Cx3cl1/St3gal4/Pdpn/Nfat5/Stat5a/Cyld
GO:0007264	small GTPase mediated signal transduction	72/1931	439/23355	1.54e-08	2.45e-06	2.12e-06	Gpr174/Rasal1/P2ry10b/Gpr18/Rac2/Rasgrp1/Abra/Arhgef37/Rhof/Ripor2/Lpar4/Tgfb2/P2ry10/Dok3/Plekhg6/Vav1/Rnd1/Gpr35/Dock2/Rap1gap2/Cyth4/Tiam1/Plk2/Scai/Arhgef9/Arhgdib/Gpr65/Lpar6/Rhoh/Arhgap30/Gpsm2/Ccdc125/Was/Fgd2/Rapgefl1/Cyrib/Rabl3/Tiam2/Rnd3/Arhgap18/Rap2c/Dock11/Arhgef10l/Garnl3/Usp28/Psd4/Rap2b/Ralgps2/Spata13/Rac3/Cd2ap/Ctnnal1/G3bp2/Chm/Amot/Chuk/Cadm4/Adrb1/Erbin/Arhgap25/Dock10/Pdpn/…
GO:0050870	positive regulation of T cell activation	42/1931	201/23355	1.78e-08	2.75e-06	2.37e-06	Gm9733/Btnl2/Spn/Tnfrsf13c/Ccr2/Rasgrp1/Il12a/Sirpb1a/Coro1a/Socs1/Cd28/Ptprc/Blm/Cd244a/Cd276/Itgal/Sirpb1c/Ptpn22/Il27ra/Tfrc/Ikzf1/Nckap1l/Sash3/Rhoh/Pycard/Il7/Cyrib/Cd86/Lck/Gata3/Il15/Ccr7/Il1rl2/Cd27/Shh/Lgals1/Bmi1/Sox12/Cd83/Malt1/Stat5a/Cyld
GO:0002703	regulation of leukocyte mediated immunity	50/1931	264/23355	2.5e-08	3.76e-06	3.24e-06	Fcer1a/Stap1/Itgam/Spn/Cd300a/Ccr2/Blk/Fcer2a/Arg1/Il18rap/H2-Q10/Tlr9/Rac2/Rasgrp1/Klrc1/Il12a/Fgr/Cd28/Ptprc/Clec4g/Slamf6/Klrd1/Vav1/Klrk1/Klrb1c/Ptpn6/Mr1/Il27ra/Tfrc/Tyrobp/Sash3/Cd84/Fcgr1/Was/Cyrib/Btk/Tnfrsf1b/Atad5/Gata3/H2-T10/Ppp3cb/Hfe/Malt1/Dhx36/Clec2d/Lyn/Dusp22/Tlr3/Stat5a/Snx4
GO:0002768	immune response-regulating cell surface receptor signaling pathway	60/1931	347/23355	3.52e-08	5.17e-06	4.46e-06	Clec2i/Stap1/Skint3/Ighv8-12/Btnl2/Blnk/Ms4a1/Fyb/Ctla4/Iglc3/Spn/Cd300a/Iglc1/Cd19/Ighd/Blk/Cd79b/Cd79a/Btla/Lat2/Klrc1/Cd22/Cd28/Ptprc/Klrd1/Mef2c/Klrk1/Cd276/Myo1g/Cd38/Ptpn6/Ptpn22/Plcl2/Lax1/Cd247/Bmx/Tyrobp/Nckap1l/Lpxn/Nfam1/Trbc1/Lck/Skap1/Klhl6/Gata3/Themis2/Ccr7/Kcnn4/Khdrbs1/Plcg2/Tec/Appl2/Malt1/Phpt1/Lyn/Dusp22/Dennd1b/Plscr1/Rap1a/Cyld
GO:0045088	regulation of innate immune response	39/1931	184/23355	3.78e-08	5.4e-06	4.66e-06	Ifi204/Arg1/Tasl/Il18rap/Tlr9/Rasgrp1/Klrc1/Il12a/Fgr/Socs1/Trem3/Slamf6/Klrd1/Smpdl3b/Vav1/Klrk1/Ifi209/Trem2/Aim2/Klrb1c/Tyrobp/Pycard/Myo1f/Ifi211/Ifi203/Dhx58/Wnt5a/Pspc1/Card9/Ythdf3/Mndal/Appl2/Zcchc3/Tomm70a/Matr3/Clec2d/Srebf1/Plscr1/Stat5a
GO:0002764	immune response-regulating signaling pathway	60/1931	350/23355	4.85e-08	6.76e-06	5.84e-06	Clec2i/Stap1/Skint3/Ighv8-12/Btnl2/Blnk/Ms4a1/Fyb/Ctla4/Iglc3/Spn/Cd300a/Iglc1/Cd19/Ighd/Blk/Cd79b/Cd79a/Btla/Lat2/Klrc1/Cd22/Cd28/Ptprc/Klrd1/Mef2c/Klrk1/Cd276/Myo1g/Cd38/Ptpn6/Ptpn22/Plcl2/Lax1/Cd247/Bmx/Tyrobp/Nckap1l/Lpxn/Nfam1/Trbc1/Lck/Skap1/Klhl6/Gata3/Themis2/Ccr7/Kcnn4/Khdrbs1/Plcg2/Tec/Appl2/Malt1/Phpt1/Lyn/Dusp22/Dennd1b/Plscr1/Rap1a/Cyld
GO:0002429	immune response-activating cell surface receptor signaling pathway	58/1931	334/23355	5.08e-08	6.92e-06	5.97e-06	Clec2i/Stap1/Skint3/Ighv8-12/Btnl2/Blnk/Ms4a1/Fyb/Ctla4/Iglc3/Spn/Cd300a/Iglc1/Cd19/Ighd/Blk/Cd79b/Cd79a/Lat2/Cd22/Cd28/Ptprc/Klrd1/Mef2c/Klrk1/Cd276/Myo1g/Cd38/Ptpn6/Ptpn22/Plcl2/Lax1/Cd247/Bmx/Tyrobp/Nckap1l/Lpxn/Nfam1/Trbc1/Lck/Skap1/Klhl6/Gata3/Themis2/Ccr7/Kcnn4/Khdrbs1/Plcg2/Tec/Appl2/Malt1/Phpt1/Lyn/Dusp22/Dennd1b/Plscr1/Rap1a/Cyld
GO:0002757	immune response-activating signal transduction	58/1931	335/23355	5.66e-08	7.53e-06	6.49e-06	Clec2i/Stap1/Skint3/Ighv8-12/Btnl2/Blnk/Ms4a1/Fyb/Ctla4/Iglc3/Spn/Cd300a/Iglc1/Cd19/Ighd/Blk/Cd79b/Cd79a/Lat2/Cd22/Cd28/Ptprc/Klrd1/Mef2c/Klrk1/Cd276/Myo1g/Cd38/Ptpn6/Ptpn22/Plcl2/Lax1/Cd247/Bmx/Tyrobp/Nckap1l/Lpxn/Nfam1/Trbc1/Lck/Skap1/Klhl6/Gata3/Themis2/Ccr7/Kcnn4/Khdrbs1/Plcg2/Tec/Appl2/Malt1/Phpt1/Lyn/Dusp22/Dennd1b/Plscr1/Rap1a/Cyld
GO:0050854	regulation of antigen receptor-mediated signaling pathway	20/1931	63/23355	8.47e-08	1.1e-05	9.51e-06	Stap1/Btnl2/Cd300a/Cd19/Blk/Cd22/Ptprc/Ptpn6/Ptpn22/Plcl2/Lpxn/Nfam1/Lck/Ccr7/Kcnn4/Malt1/Phpt1/Lyn/Dusp22/Cyld
GO:0030595	leukocyte chemotaxis	43/1931	220/23355	9.21e-08	1.17e-05	1.01e-05	Ccr3/Stap1/Cx3cr1/Itgam/Ccr2/Gpr18/Trpm2/Cxcr5/Sell/Retnlg/Rac2/Il12a/Ccr6/S100a8/Ptpro/Coro1a/Ripor2/Trem3/S100a9/Vav1/Csf3r/Gpr35/Zfp580/Cxcr3/S100a14/Padi2/Gpr183/Nckap1l/Il17ra/Pla2g7/Ccr7/Cxcl14/Wnt5a/Edn3/Gpsm3/Il16/Ptk2b/Cx3cl1/Mcu/Cxadr/Lyn/Adam10/C1qbp
GO:0009615	response to virus	53/1931	300/23355	1.06e-07	1.32e-05	1.14e-05	Ifitm6/Pou2f2/Spn/Pou2af1/Treml4/Cd37/Tlr9/Il12a/Klra8/Ptprc/Gsdme/Oas3/Tlr13/Slfn8/Ddx60/Aim2/Nlrp1b/Ptpn22/Fgl2/Tlr7/Ifi27l2a/Apobec1/Irf5/Slfn9/Pycard/Itgb6/Cd86/Il15/Polr3h/Uri1/Oas1c/Ifit3b/Trim30a/Tspan32/Dhx58/Card9/Zcchc3/Ifit3/Polr3k/Tomm70a/Ddx3x/Dhx36/Chuk/Trim34a/Agbl5/Cxadr/Hif1a/Rnasel/Tlr3/C1qbp/Plscr1/Ivns1abp/Nt5c3
GO:0045089	positive regulation of innate immune response	28/1931	116/23355	1.83e-07	2.23e-05	1.92e-05	Ifi204/Tasl/Il18rap/Tlr9/Rasgrp1/Il12a/Trem3/Slamf6/Klrd1/Vav1/Klrk1/Ifi209/Aim2/Klrb1c/Tyrobp/Pycard/Ifi211/Ifi203/Wnt5a/Pspc1/Card9/Mndal/Zcchc3/Tomm70a/Matr3/Srebf1/Plscr1/Stat5a
GO:0002218	activation of innate immune response	15/1931	39/23355	2.03e-07	2.42e-05	2.09e-05	Ifi204/Tlr9/Klrd1/Klrk1/Ifi209/Aim2/Tyrobp/Pycard/Ifi211/Ifi203/Pspc1/Mndal/Zcchc3/Tomm70a/Matr3
GO:0050671	positive regulation of lymphocyte proliferation	31/1931	138/23355	2.36e-07	2.75e-05	2.37e-05	Btnl2/Spn/Tnfrsf13c/Ighd/Ccr2/Tlr9/Il12a/Coro1a/Cd28/Ptprc/Blm/Mef2c/Cd244a/Cd276/Itgal/Cd38/Gpr183/Ptpn22/Il27ra/Tfrc/Nckap1l/Sash3/Pycard/Il7/Cd86/Atad5/Il15/Ccr7/Shh/Bmi1/Stat5a
GO:0002699	positive regulation of immune effector process	48/1931	268/23355	2.74e-07	3.14e-05	2.71e-05	Fcer1a/Stap1/Itgam/Cd300a/Ccr2/Blk/Fcer2a/Arg1/Cd37/Il18rap/H2-Q10/Tlr9/Rac2/Rasgrp1/Il12a/Fgr/Cd28/Ptprc/Slamf6/Klrd1/Vav1/Cd244a/Klrk1/Ddx60/Klrb1c/Ptpn22/Mr1/Tfrc/Tyrobp/Sash3/Cd84/Fcgr1/Cyrib/Btk/Atad5/Gata3/Ccr7/Dhx58/H2-T10/Wnt5a/Appl2/Malt1/Dhx36/Lyn/Stat5a/Rap1a/Snx4/Rtn4
GO:0032946	positive regulation of mononuclear cell proliferation	31/1931	140/23355	3.31e-07	3.71e-05	3.2e-05	Btnl2/Spn/Tnfrsf13c/Ighd/Ccr2/Tlr9/Il12a/Coro1a/Cd28/Ptprc/Blm/Mef2c/Cd244a/Cd276/Itgal/Cd38/Gpr183/Ptpn22/Il27ra/Tfrc/Nckap1l/Sash3/Pycard/Il7/Cd86/Atad5/Il15/Ccr7/Shh/Bmi1/Stat5a
GO:0050869	negative regulation of B cell activation	14/1931	36/23355	4.42e-07	4.86e-05	4.19e-05	Bank1/Ctla4/Cd300a/Blk/Btla/Tbc1d10c/Tnfrsf13b/Casp3/Tyrobp/Samsn1/Id2/Btk/Hmgb3/Lyn
GO:0051282	regulation of sequestering of calcium ion	27/1931	114/23355	4.54e-07	4.9e-05	4.23e-05	Cemip/Cd19/Trpm2/Coro1a/Ptprc/Tgfb2/Cxcr3/Ptpn6/P2ry6/Jph2/Xcr1/Ccr5/Nol3/Lck/Mtln/Plcg2/Slc8a1/Ubash3b/Ptk2b/Asph/Hap1/Myo5a/Cx3cl1/Lyn/Calm2/Camk2d/Slc25a23
GO:0030217	T cell differentiation	50/1931	290/23355	5.18e-07	5.49e-05	4.73e-05	Ctla4/Spn/Ccr2/Gpr18/Bcl11a/Rasgrp1/Klrc1/Il12a/Ccr6/H2-Oa/Socs1/Cd28/Ptprc/Blm/Cd3d/Slamf6/Vav1/Irf4/Dock2/Gpr183/Ptpn22/Fgl2/Mr1/Ikzf1/Nckap1l/Ly9/Sash3/Rhoh/Il7/Rabl3/Lck/Satb1/Gata3/Runx2/Il15/Ccr7/Tmem131l/Il1rl2/Cd27/Shh/Gimap1/Sema4a/Bmi1/Zfp36l2/Ppp3cb/Sox12/Cd83/Malt1/Stat5a/Cyld
GO:0051208	sequestering of calcium ion	27/1931	116/23355	6.57e-07	6.84e-05	5.9e-05	Cemip/Cd19/Trpm2/Coro1a/Ptprc/Tgfb2/Cxcr3/Ptpn6/P2ry6/Jph2/Xcr1/Ccr5/Nol3/Lck/Mtln/Plcg2/Slc8a1/Ubash3b/Ptk2b/Asph/Hap1/Myo5a/Cx3cl1/Lyn/Calm2/Camk2d/Slc25a23
GO:0050851	antigen receptor-mediated signaling pathway	51/1931	301/23355	6.9e-07	7.05e-05	6.08e-05	Clec2i/Stap1/Skint3/Ighv8-12/Btnl2/Blnk/Ms4a1/Fyb/Ctla4/Iglc3/Spn/Cd300a/Iglc1/Cd19/Ighd/Blk/Cd79b/Cd79a/Lat2/Cd22/Cd28/Ptprc/Mef2c/Cd276/Cd38/Ptpn6/Ptpn22/Plcl2/Lax1/Cd247/Bmx/Nckap1l/Lpxn/Nfam1/Trbc1/Lck/Skap1/Klhl6/Gata3/Themis2/Ccr7/Kcnn4/Khdrbs1/Plcg2/Tec/Malt1/Phpt1/Lyn/Dusp22/Dennd1b/Cyld
GO:0070665	positive regulation of leukocyte proliferation	32/1931	152/23355	7.16e-07	7.19e-05	6.2e-05	Btnl2/Spn/Tnfrsf13c/Ighd/Ccr2/Tlr9/Il12a/Coro1a/Cd28/Ptprc/Blm/Mef2c/Cd244a/Cd276/Itgal/Cd38/Gpr183/Ptpn22/Il27ra/Tfrc/Nckap1l/Sash3/Pycard/Il7/Cd86/Atad5/Il15/Ccr7/Shh/Bmi1/Lyn/Stat5a
GO:0090407	organophosphate biosynthetic process	66/1931	434/23355	1.02e-06	0.000100425	8.66e-05	Nr1h4/Qprt/Adcy1/Haao/Cd244a/Trem2/Idi1/Nmnat3/Nme4/Pigz/P2ry6/Nos2/Pik3cd/Ak8/Prkn/Pigp/Hexb/Ak1/Slc25a13/Tamm41/Adssl1/Plek/COX2/Ptpmt1/Nmrk1/Pdgfa/Pigw/Ppcdc/Dgke/Pgap1/Ckb/Cmpk1/Chpt1/Plcg2/Pip4k2a/Pdk1/Mvk/Gk/Nadk2/Dmac2l/Adcy7/Mvd/Lpcat2/Fabp5/Fdps/Dut/Tkt/Adss/Ppip5k2/Ptk2b/Tpk1/Mppe1/Acat1/Hprt/Ppat/Pnpo/Atp5g3/Plscr1/Idh1/Aprt/Atp5pb/Ormdl1/Atic/Pign/Pigk/Pdha1
GO:0002685	regulation of leukocyte migration	40/1931	217/23355	1.24e-06	0.000120262	0.000103764	Stap1/Cx3cr1/Spn/Cd300a/Ccr2/Gpr18/Sell/Rac2/Il12a/Itga4/Ccr6/Ripor2/Ptger3/Zfp580/Trem2/Cxcr3/S100a14/Padi2/Ptpn22/Mmp9/Il27ra/Nckap1l/Rhoh/Pycard/Plcb1/Pla2g7/Ccr7/Stk10/Cxcl14/Wnt5a/Edn3/Gpsm3/Ptk2b/Cx3cl1/Mcu/Lyn/Adam10/St3gal4/C1qbp/Rtn4
GO:0032729	positive regulation of interferon-gamma production	21/1931	80/23355	1.42e-06	0.000135311	0.000116748	Tnfrsf13c/Slc11a1/Ccr2/Tlr9/Rasgrp1/Il12a/Slamf6/Cd244a/Klrk1/Cd276/Ptpn22/Il27ra/Tlr7/Sash3/Pycard/Cyrib/Cd27/Irf8/Wnt5a/Cd2/Tlr3
GO:0042102	positive regulation of T cell proliferation	24/1931	100/23355	1.51e-06	0.000141291	0.000121908	Btnl2/Spn/Tnfrsf13c/Ccr2/Il12a/Coro1a/Cd28/Ptprc/Blm/Cd244a/Cd276/Itgal/Ptpn22/Il27ra/Tfrc/Nckap1l/Sash3/Pycard/Cd86/Il15/Ccr7/Shh/Bmi1/Stat5a
GO:0032609	interferon-gamma production	28/1931	129/23355	1.84e-06	0.000169569	0.000146306	Nr1h4/Spn/Tnfrsf13c/Slc11a1/Ccr2/Il18rap/Tlr9/Rasgrp1/Il12a/Slamf6/Cd244a/Klrk1/Cd276/Ptpn22/Pglyrp1/Il27ra/Tlr7/Sash3/Pycard/Cyrib/Gata3/Ccr7/Cd27/Irf8/Wnt5a/Cd2/Tlr3/C1qbp
GO:0032649	regulation of interferon-gamma production	26/1931	115/23355	1.89e-06	0.000171868	0.000148291	Nr1h4/Tnfrsf13c/Slc11a1/Ccr2/Tlr9/Rasgrp1/Il12a/Slamf6/Cd244a/Klrk1/Cd276/Ptpn22/Pglyrp1/Il27ra/Tlr7/Sash3/Pycard/Cyrib/Gata3/Ccr7/Cd27/Irf8/Wnt5a/Cd2/Tlr3/C1qbp
GO:0031343	positive regulation of cell killing	23/1931	95/23355	2.1e-06	0.000188176	0.000162361	Cd5l/Stap1/Itgam/Fcer2a/Arg1/Il18rap/H2-Q10/Rasgrp1/Il12a/Clec7a/Ptprc/Slamf6/Klrd1/Vav1/Klrk1/Klrb1c/Nos2/Mr1/Tyrobp/Ccr5/Cyrib/H2-T10/Stat5a
GO:0002444	myeloid leukocyte mediated immunity	25/1931	109/23355	2.24e-06	0.000197339	0.000170267	Fcer1a/Stap1/Itgam/Cd300a/Ccr2/Blk/Milr1/Lat2/Cd300lb/Arg1/Rac2/Rasgrp1/Fgr/Trem3/Stx11/Tyrobp/Cd84/Fcgr1/Myo1f/Btk/Ncf1/Cplx2/Dhx36/Lyn/Snx4
GO:0006874	cellular calcium ion homeostasis	70/1931	480/23355	2.28e-06	0.000197339	0.000170267	Ccr3/Calcr/Gpr174/Kcna5/Cx3cr1/Ms4a1/P2ry10b/Cemip/Cd19/Ccr2/Gpr18/Trpm2/Cxcr5/Ackr4/Cd52/Ccr6/Cacna1i/Coro1a/Ptger3/Lpar4/Ptprc/Tgfb2/P2ry10/Sv2a/Ptgir/Npy1r/Gpr35/Cxcr3/Cd38/Ptpn6/P2ry6/Jph2/Gpr65/Atp13a4/Lpar6/Xcr1/Hexb/Ccr5/Epor/Nol3/Lck/Cacna2d1/Ccr7/Mtln/Plcg2/Tmem203/Wnt5a/Slc8a1/Gja1/Ubash3b/Edn3/Dmpk/Cul5/Fzd2/Tmem165/Micu3/Tmem178/Ptk2b/Asph/Hap1/Myo5a/Cx3cl1/Adrb1/Micu2/Mcu/Lyn/Nptn/Ca…
GO:0050672	negative regulation of lymphocyte proliferation	22/1931	89/23355	2.4e-06	0.000205273	0.000177113	Ctla4/Spn/Cd300a/Blk/Btla/Arg1/Zc3h12d/Ripor2/Slfn1/Clec4g/Tnfrsf13b/Cd276/Ptpn6/Casp3/Glmn/Tyrobp/Cd86/Btk/Marchf7/Tmem131l/Shh/Lyn
GO:0002706	regulation of lymphocyte mediated immunity	37/1931	199/23355	2.48e-06	0.000208416	0.000179824	Fcer1a/Spn/Ccr2/Fcer2a/Arg1/Il18rap/H2-Q10/Rasgrp1/Klrc1/Il12a/Cd28/Ptprc/Clec4g/Slamf6/Klrd1/Vav1/Klrk1/Klrb1c/Ptpn6/Mr1/Il27ra/Tfrc/Sash3/Fcgr1/Was/Cyrib/Btk/Tnfrsf1b/Atad5/Gata3/H2-T10/Ppp3cb/Hfe/Malt1/Clec2d/Dusp22/Stat5a
GO:0032945	negative regulation of mononuclear cell proliferation	22/1931	90/23355	2.93e-06	0.000243391	0.000210001	Ctla4/Spn/Cd300a/Blk/Btla/Arg1/Zc3h12d/Ripor2/Slfn1/Clec4g/Tnfrsf13b/Cd276/Ptpn6/Casp3/Glmn/Tyrobp/Cd86/Btk/Marchf7/Tmem131l/Shh/Lyn
GO:0051209	release of sequestered calcium ion into cytosol	25/1931	111/23355	3.19e-06	0.000260654	0.000224897	Cemip/Cd19/Trpm2/Coro1a/Ptprc/Tgfb2/Cxcr3/Ptpn6/P2ry6/Jph2/Xcr1/Ccr5/Nol3/Lck/Plcg2/Slc8a1/Ubash3b/Ptk2b/Asph/Hap1/Myo5a/Cx3cl1/Lyn/Calm2/Camk2d
GO:0006753	nucleoside phosphate metabolic process	66/1931	449/23355	3.35e-06	0.000269784	0.000232774	Qprt/Pipox/Acnat1/Lacc1/Hk3/Slc2a6/Adcy1/Gimap7/Haao/Cda/Trem2/Nmnat3/Nme4/Nt5e/Prkag3/Nos2/Ak8/Prkn/Eno3/Ak1/Slc25a13/Adssl1/Suclg2/Aldoc/COX2/Dck/Nmrk1/Ier3/Ncf1/Ppcdc/Ncf2/Acot11/Rnaseh2b/Cmpk1/Pdk1/Mvk/Nudt14/Nadk2/Dmac2l/Slc4a4/Adcy7/Galk1/Mvd/Pde2a/Dera/Gpd1/Nudt16/Pfkm/Dut/Adss/Acat1/Entpd6/Hprt/Hif1a/Ppat/Atp5g3/Tk2/Mpi/Ogt/Aprt/Nt5c2/Atp5pb/Nt5c3/Atic/Cs/Pdha1
GO:0050727	regulation of inflammatory response	54/1931	344/23355	3.67e-06	0.000287901	0.000248406	Fcer1a/Stap1/Nr1h4/Cx3cr1/Spn/Ccr2/Ccn4/Tlr9/Siglecg/Lacc1/S100a8/Mefv/Cd28/Ptger3/S100a9/Smpdl3b/Cd276/Trem2/Nt5e/Pglyrp1/Casp1/Tnfaip8l2/Ccr5/Pycard/Casp4/Ptges/Fcgr1/Btk/Il17ra/Tnfrsf1b/Gata3/Casp12/Ier3/Ccr7/Nr1d2/Adora2a/Il1rl2/Mvk/Hgf/Wnt5a/Ldlr/Pde2a/Pdcd4/Otulin/Gpsm3/Il16/Tbc1d23/Cx3cl1/Lyn/Tlr3/Metrnl/Stat5a/Snx4/Cyld
GO:1903169	regulation of calcium ion transmembrane transport	33/1931	171/23355	3.69e-06	0.000287901	0.000248406	Calcr/Cemip/Cd19/Tlr9/Coro1a/Rrad/Ptger3/Tgfb2/Stac2/Gpr35/Cxcr3/Ptpn6/P2ry6/Ptpn22/Jph2/Ahr/Nol3/Cacna2d1/Nipsnap2/Smim6/Plcg2/Slc8a1/Cacnb2/Ubash3b/Ptk2b/Asph/Hap1/Myo5a/Cx3cl1/Adrb1/Lyn/Calm2/Camk2d
GO:0055074	calcium ion homeostasis	71/1931	496/23355	3.78e-06	0.000287901	0.000248406	Ccr3/Calcr/Gpr174/Kcna5/Cx3cr1/Ms4a1/P2ry10b/Cemip/Cd19/Ccr2/Gpr18/Trpm2/Cxcr5/Ackr4/Cd52/Ccr6/Cacna1i/Coro1a/Ptger3/Lpar4/Ptprc/Tgfb2/P2ry10/Sv2a/Ptgir/Npy1r/Gpr35/Cxcr3/Cd38/Ptpn6/P2ry6/Jph2/Gpr65/Atp13a4/Lpar6/Xcr1/Hexb/Ccr5/Epor/Nol3/Lck/Cacna2d1/Ccr7/Tmtc2/Mtln/Plcg2/Tmem203/Wnt5a/Slc8a1/Gja1/Ubash3b/Edn3/Dmpk/Cul5/Fzd2/Tmem165/Micu3/Tmem178/Ptk2b/Asph/Hap1/Myo5a/Cx3cl1/Adrb1/Micu2/Mcu/Lyn/N…
GO:0051283	negative regulation of sequestering of calcium ion	25/1931	112/23355	3.79e-06	0.000287901	0.000248406	Cemip/Cd19/Trpm2/Coro1a/Ptprc/Tgfb2/Cxcr3/Ptpn6/P2ry6/Jph2/Xcr1/Ccr5/Nol3/Lck/Plcg2/Slc8a1/Ubash3b/Ptk2b/Asph/Hap1/Myo5a/Cx3cl1/Lyn/Calm2/Camk2d
GO:0006643	membrane lipid metabolic process	34/1931	179/23355	3.82e-06	0.000287901	0.000248406	Fa2h/Elovl4/B3gnt5/St8sia6/Mgst2/St8sia4/Cers3/Smpdl3b/Pigz/St8sia1/Pigp/Hexb/Neu2/St8sia2/Pigw/Pgap1/Sgpp1/Hacd4/Ugcg/Gm2a/Cers4/Cln6/Asah2/Mppe1/Sccpdh/Asah1/Sptssa/Smpd4/St3gal4/Acer3/Cert1/Ormdl1/Pign/Pigk
GO:0045785	positive regulation of cell adhesion	65/1931	442/23355	3.9e-06	0.000289895	0.000250126	Gm9733/Agr2/Btnl2/Spn/Tnfrsf13c/Ccr2/Smoc1/Rasgrp1/Il12a/Itga4/Sirpb1a/Coro1a/Socs1/Cd28/Ptprc/Tgfb2/Blm/Apbb1ip/Vav1/Cd244a/Cd276/Ndnf/Itgal/Ptpn6/Sirpb1c/Ptpn22/Il27ra/Tfrc/Ikzf1/Nckap1l/Sash3/Rhoh/Ccr5/Pycard/Il7/Kif26b/Cyrib/Pcsk5/Cd86/Lck/Skap1/Gata3/Il15/Ccr7/Il1rl2/Cd27/Wnt5a/Shh/Fmn1/Lgals1/Rac3/Bmi1/Sox12/Cd83/Malt1/Ptk2b/Cx3cl1/St3gal4/Pdpn/C1qbp/Lims1/Nfat5/Stat5a/Cyld/Arpc2
GO:0002456	T cell mediated immunity	28/1931	134/23355	4.03e-06	0.000295907	0.000255313	Il31ra/Spn/Slc11a1/Ccr2/Treml4/Arg1/Il18rap/H2-Q10/Klrc1/Il12a/Ptprc/Clec4g/Klrd1/Myo1g/Mr1/Stx11/Sash3/Was/Cyrib/Tnfrsf1b/Gata3/H2-T10/Ppp3cb/Hfe/Malt1/Hprt/Dusp22/Dennd1b
GO:0050855	regulation of B cell receptor signaling pathway	1931-09-01	18/23355	4.33e-06	0.000313392	0.000270399	Stap1/Cd300a/Cd19/Blk/Cd22/Plcl2/Lpxn/Nfam1/Lyn
GO:0060326	cell chemotaxis	49/1931	304/23355	4.84e-06	0.000346421	0.000298898	Ccr3/Stap1/Cx3cr1/Itgam/Ccr2/Gpr18/Trpm2/Cxcr5/Sell/Retnlg/Ackr4/Rac2/Il12a/Ccr6/S100a8/Ptpro/Coro1a/Ripor2/Trem3/S100a9/Vav1/Csf3r/Gpr35/Zfp580/Cxcr3/Tiam1/S100a14/Padi2/Gpr183/Nckap1l/Xcr1/Ccr5/Il17ra/Pla2g7/Ccr7/Cxcl14/Hgf/Wnt5a/Shh/Edn3/Gpsm3/Il16/Ptk2b/Cx3cl1/Mcu/Cxadr/Lyn/Adam10/C1qbp
GO:0050864	regulation of B cell activation	45/1931	272/23355	5.82e-06	0.000409619	0.000353426	Ighv8-12/Bank1/Ctla4/Iglc3/Tnfrsf13c/Cd300a/Iglc1/Cd19/Ighd/Blk/Btla/Tlr9/Siglecg/Cd22/Cd28/Ptprc/Tbc1d10c/Mef2c/Tnfrsf13b/Cd38/Ptpn6/Casp3/Gpr183/Ikzf3/Il27ra/Tfrc/Tyrobp/Nckap1l/Sash3/Samsn1/Il7/Nfam1/Ahr/Id2/Trbc1/Sh3kbp1/Btk/Atad5/Cd27/Hmgb3/Bmi1/Zfp36l2/Lyn/Stat5a/Cyld
GO:0070588	calcium ion transmembrane transport	47/1931	289/23355	5.87e-06	0.000409619	0.000353426	Calcr/Cemip/Cd19/Mcoln2/Trpm2/Tlr9/Coro1a/Bhlha15/Rrad/Ptger3/Ptprc/Tgfb2/Cacna1e/Stac2/Gpr35/Cxcr3/Ptpn6/P2ry6/Ptpn22/Jph2/Xcr1/Ccr5/Ahr/Nol3/Lck/Cacna2d1/Nipsnap2/Smim6/Plcg2/Slc8a1/Tmem37/Cacnb2/Ubash3b/Tmem165/Micu3/Ptk2b/Asph/Hap1/Myo5a/Cx3cl1/Adrb1/Micu2/Mcu/Lyn/Calm2/Camk2d/Slc25a23
GO:0060401	cytosolic calcium ion transport	34/1931	183/23355	6.33e-06	0.000426659	0.000368128	Calcr/Ms4a1/Cemip/Cd19/Trpm2/Cacna1i/Coro1a/Ptprc/Tgfb2/Cxcr3/Ptpn6/P2ry6/Jph2/Xcr1/Ccr5/Nol3/Lck/Cacna2d1/Plcg2/Slc8a1/Ubash3b/Micu3/Ptk2b/Asph/Hap1/Myo5a/Cx3cl1/Adrb1/Micu2/Mcu/Lyn/Calm2/Camk2d/Slc25a23
GO:1902105	regulation of leukocyte differentiation	49/1931	307/23355	6.39e-06	0.000426659	0.000368128	Clec2i/Lrrc17/Ctla4/Itgam/Ccr2/Pilrb1/Tlr9/Rasgrp1/Il12a/H2-Oa/Socs1/Evi2b/Cd28/Ptprc/Hcls1/Trem2/Ptpn6/Ikzf3/Fgl2/Pglyrp1/Tyrobp/Ikzf1/Nckap1l/Sash3/Rhoh/Il7/Nfam1/Id2/Lck/Gata3/Il15/Ccr7/Tmem131l/Il1rl2/Cd27/Hmgb3/Car2/Shh/Ubash3b/Rbp1/Zfp36l2/Sox12/Cd83/Malt1/Tmem178/Clec2d/Lyn/Stat5a/Cyld
GO:0045619	regulation of lymphocyte differentiation	35/1931	191/23355	6.4e-06	0.000426659	0.000368128	Ctla4/Ccr2/Tlr9/Rasgrp1/Il12a/H2-Oa/Socs1/Cd28/Ptprc/Ptpn6/Ikzf3/Fgl2/Pglyrp1/Ikzf1/Nckap1l/Sash3/Rhoh/Il7/Nfam1/Id2/Lck/Gata3/Il15/Ccr7/Tmem131l/Il1rl2/Cd27/Hmgb3/Shh/Zfp36l2/Sox12/Cd83/Malt1/Stat5a/Cyld
GO:0007204	positive regulation of cytosolic calcium ion concentration	52/1931	333/23355	6.43e-06	0.000426659	0.000368128	Ccr3/Calcr/Gpr174/Cx3cr1/Ms4a1/P2ry10b/Cemip/Cd19/Ccr2/Gpr18/Trpm2/Cxcr5/Ackr4/Cd52/Ccr6/Cacna1i/Coro1a/Ptger3/Lpar4/Ptprc/Tgfb2/P2ry10/Ptgir/Gpr35/Cxcr3/Cd38/Ptpn6/P2ry6/Jph2/Gpr65/Lpar6/Xcr1/Ccr5/Epor/Nol3/Lck/Cacna2d1/Ccr7/Plcg2/Slc8a1/Gja1/Ubash3b/Fzd2/Ptk2b/Asph/Hap1/Myo5a/Cx3cl1/Adrb1/Lyn/Calm2/Camk2d
GO:0051480	regulation of cytosolic calcium ion concentration	57/1931	377/23355	6.49e-06	0.000426659	0.000368128	Ccr3/Calcr/Gpr174/Kcna5/Cx3cr1/Ms4a1/P2ry10b/Cemip/Cd19/Ccr2/Gpr18/Trpm2/Cxcr5/Ackr4/Cd52/Ccr6/Cacna1i/Coro1a/Ptger3/Lpar4/Ptprc/Tgfb2/P2ry10/Ptgir/Npy1r/Gpr35/Cxcr3/Cd38/Ptpn6/P2ry6/Jph2/Gpr65/Lpar6/Xcr1/Ccr5/Epor/Nol3/Lck/Cacna2d1/Ccr7/Plcg2/Wnt5a/Slc8a1/Gja1/Ubash3b/Cul5/Fzd2/Tmem178/Ptk2b/Asph/Hap1/Myo5a/Cx3cl1/Adrb1/Lyn/Calm2/Camk2d
GO:0009117	nucleotide metabolic process	64/1931	440/23355	6.63e-06	0.000431469	0.000372278	Qprt/Pipox/Acnat1/Lacc1/Hk3/Slc2a6/Adcy1/Gimap7/Haao/Cda/Trem2/Nmnat3/Nme4/Nt5e/Prkag3/Nos2/Ak8/Prkn/Eno3/Ak1/Slc25a13/Adssl1/Suclg2/Aldoc/COX2/Dck/Nmrk1/Ier3/Ncf1/Ppcdc/Ncf2/Acot11/Rnaseh2b/Cmpk1/Pdk1/Mvk/Nadk2/Dmac2l/Slc4a4/Adcy7/Galk1/Mvd/Pde2a/Dera/Gpd1/Nudt16/Pfkm/Dut/Adss/Acat1/Hprt/Hif1a/Ppat/Atp5g3/Tk2/Mpi/Ogt/Aprt/Nt5c2/Atp5pb/Nt5c3/Atic/Cs/Pdha1
GO:0002335	mature B cell differentiation	1931-12-01	33/23355	6.75e-06	0.000433792	0.000374282	Pou2f2/Pou2af1/Cd19/Gpr183/Plcl2/Dock11/Plcg2/Lgals1/Malt1/Ptk2b/Cmtm7/Dock10
GO:0002819	regulation of adaptive immune response	38/1931	216/23355	7.12e-06	0.000452452	0.000390383	Fcer1a/Spn/Tnfrsf13c/Slc11a1/Ccr2/Fcer2a/Arg1/H2-Q10/Klrc1/Il12a/Cd28/Ptprc/Clec4g/Klrd1/Mef2c/Cd48/Ptpn6/Mr1/Il27ra/Tfrc/Sash3/Samsn1/Pycard/Fcgr1/Was/Cyrib/Skap1/Btk/Tnfrsf1b/Atad5/Gata3/Ccr7/H2-T10/Adcy7/Ppp3cb/Hfe/Malt1/Dusp22
GO:0070664	negative regulation of leukocyte proliferation	22/1931	95/23355	7.57e-06	0.000475996	0.000410697	Ctla4/Spn/Cd300a/Blk/Btla/Arg1/Zc3h12d/Ripor2/Slfn1/Clec4g/Tnfrsf13b/Cd276/Ptpn6/Casp3/Glmn/Tyrobp/Cd86/Btk/Marchf7/Tmem131l/Shh/Lyn
GO:0050868	negative regulation of T cell activation	26/1931	124/23355	8.23e-06	0.000512071	0.000441823	Ctla4/Spn/Cd300a/Btla/Arg1/Zc3h12d/Socs1/Ripor2/Slfn1/Clec4g/Cd276/Ptpn6/Casp3/Glmn/Ptpn22/Lax1/Fgl2/Tnfaip8l2/Cd86/Marchf7/Tmem131l/Adora2a/Shh/Hfe/Dusp22/Cyld
GO:0050852	T cell receptor signaling pathway	27/1931	132/23355	9.03e-06	0.00055569	0.000479458	Clec2i/Skint3/Btnl2/Fyb/Ctla4/Spn/Cd300a/Cd28/Ptprc/Cd276/Ptpn6/Ptpn22/Cd247/Lck/Skap1/Gata3/Themis2/Ccr7/Kcnn4/Khdrbs1/Plcg2/Tec/Malt1/Phpt1/Dusp22/Dennd1b/Cyld
GO:0045577	regulation of B cell differentiation	1931-12-01	34/23355	9.64e-06	0.000587087	0.000506548	Tlr9/Ptpn6/Ikzf3/Nckap1l/Il7/Nfam1/Id2/Cd27/Hmgb3/Zfp36l2/Stat5a/Cyld
GO:0032612	interleukin-1 production	24/1931	111/23355	1.05e-05	0.000630603	0.000544094	Nr1h4/Cx3cr1/Ifi204/Mefv/Nlrp1a/Trem2/Aim2/Nlrp1b/Mr1/Casp1/Tyrobp/Ccr5/Pycard/Casp4/Naip5/Ifi211/Tnfaip8/Ccr7/Wnt5a/Mndal/Malt1/Il16/Cx3cl1/Hdac3
GO:0051607	defense response to virus	41/1931	246/23355	1.24e-05	0.000729743	0.000629634	Ifitm6/Spn/Treml4/Cd37/Tlr9/Ptprc/Oas3/Slfn8/Ddx60/Aim2/Nlrp1b/Ptpn22/Fgl2/Tlr7/Apobec1/Irf5/Slfn9/Pycard/Cd86/Il15/Polr3h/Oas1c/Ifit3b/Trim30a/Tspan32/Dhx58/Card9/Zcchc3/Ifit3/Polr3k/Tomm70a/Dhx36/Chuk/Trim34a/Agbl5/Cxadr/Rnasel/Tlr3/C1qbp/Plscr1/Nt5c3
GO:0140546	defense response to symbiont	41/1931	246/23355	1.24e-05	0.000729743	0.000629634	Ifitm6/Spn/Treml4/Cd37/Tlr9/Ptprc/Oas3/Slfn8/Ddx60/Aim2/Nlrp1b/Ptpn22/Fgl2/Tlr7/Apobec1/Irf5/Slfn9/Pycard/Cd86/Il15/Polr3h/Oas1c/Ifit3b/Trim30a/Tspan32/Dhx58/Card9/Zcchc3/Ifit3/Polr3k/Tomm70a/Dhx36/Chuk/Trim34a/Agbl5/Cxadr/Rnasel/Tlr3/C1qbp/Plscr1/Nt5c3
GO:0030889	negative regulation of B cell proliferation	1931-09-01	20/23355	1.28e-05	0.000749117	0.00064635	Ctla4/Cd300a/Blk/Btla/Tnfrsf13b/Casp3/Tyrobp/Btk/Lyn
GO:0051056	regulation of small GTPase mediated signal transduction	44/1931	273/23355	1.45e-05	0.000835924	0.000721248	Gpr174/Rasal1/P2ry10b/Gpr18/Rasgrp1/Abra/Arhgef37/Ripor2/Lpar4/Tgfb2/P2ry10/Plekhg6/Vav1/Gpr35/Dock2/Rap1gap2/Cyth4/Tiam1/Scai/Arhgef9/Arhgdib/Gpr65/Lpar6/Ccdc125/Fgd2/Cyrib/Rabl3/Tiam2/Arhgap18/Arhgef10l/Garnl3/Psd4/Ralgps2/Spata13/Cd2ap/Amot/Cadm4/Erbin/Arhgap25/Cdc42se2/Ogt/Dennd4a/Rtn4/Camk2d
GO:0031341	regulation of cell killing	26/1931	128/23355	1.5e-05	0.0008558	0.000738398	Cd5l/Stap1/Itgam/Fcer2a/Arg1/Il18rap/H2-Q10/Rasgrp1/Klrc1/Il12a/Clec7a/Ptprc/Slamf6/Klrd1/Vav1/Klrk1/Klrb1c/Nos2/Mr1/Tyrobp/Ccr5/Cyrib/H2-T10/Ppp3cb/Clec2d/Stat5a
GO:0007265	Ras protein signal transduction	53/1931	352/23355	1.52e-05	0.000856355	0.000738876	Gpr174/Rasal1/P2ry10b/Gpr18/Rac2/Rasgrp1/Abra/Arhgef37/Ripor2/Lpar4/Tgfb2/P2ry10/Dok3/Plekhg6/Vav1/Gpr35/Dock2/Cyth4/Tiam1/Plk2/Scai/Arhgef9/Arhgdib/Gpr65/Lpar6/Rhoh/Gpsm2/Ccdc125/Was/Fgd2/Rabl3/Tiam2/Rap2c/Arhgef10l/Usp28/Psd4/Rap2b/Ralgps2/Spata13/Ctnnal1/Chuk/Cadm4/Adrb1/Erbin/Pdpn/Cdc42se2/Ogt/Dennd4a/Rap1b/Rap1a/Cdc42/Rtn4/Camk2d
GO:0002275	myeloid cell activation involved in immune response	22/1931	99/23355	1.53e-05	0.000856355	0.000738876	Fcer1a/Cx3cr1/Itgam/Cd300a/Ccr2/Blk/Milr1/Lat2/Rac2/Rasgrp1/Fgr/Dock2/Trem2/Stx11/Tyrobp/Pycard/Cd84/Myo1f/Btk/Cplx2/Lyn/Snx4
GO:0002260	lymphocyte homeostasis	19/1931	79/23355	1.75e-05	0.000973304	0.000839782	Gpr174/Tnfrsf13c/Gapt/Coro1a/Tgfb2/Mef2c/Tnfrsf13b/Casp3/Pik3cd/Chst3/Nckap1l/Ahr/Dock11/Slc40a1/Ppp3cb/Lyn/Hif1a/Dock10/Stat5a
GO:0001909	leukocyte mediated cytotoxicity	28/1931	145/23355	1.93e-05	0.0010608	0.000915271	Stap1/Itgam/Arg1/Il18rap/H2-Q10/Rasgrp1/Klrc1/Il12a/Coro1a/Trem3/Ptprc/Slamf6/Klrd1/Vav1/Klrk1/Klrb1c/Ptpn6/Mr1/Stx11/Tyrobp/Fcgr1/Cyrib/Ncf1/H2-T10/Ppp3cb/Clec2d/Hprt/Stat5a
GO:0002285	lymphocyte activation involved in immune response	36/1931	209/23355	1.97e-05	0.00107569	0.000928123	Cd180/Spn/Slc11a1/Pou2af1/Cd19/Ccr2/Ccr6/Gapt/Coro1a/Cd28/Ptprc/Slamf6/Apbb1ip/Cd244a/Irf4/Itgal/Gpr183/Plcl2/Fgl2/Pglyrp1/Il27ra/Stx11/Tfrc/Ung/Ly9/Atad5/Gata3/Ccr7/Dock11/Plcg2/Lcp1/Lgals1/Sema4a/Malt1/Ptk2b/Dock10
GO:0060402	calcium ion transport into cytosol	30/1931	161/23355	2.04e-05	0.00110174	0.000950595	Calcr/Ms4a1/Cemip/Cd19/Trpm2/Cacna1i/Coro1a/Ptprc/Tgfb2/Cxcr3/Ptpn6/P2ry6/Jph2/Xcr1/Ccr5/Nol3/Lck/Cacna2d1/Plcg2/Slc8a1/Ubash3b/Ptk2b/Asph/Hap1/Myo5a/Cx3cl1/Adrb1/Lyn/Calm2/Camk2d
GO:0002577	regulation of antigen processing and presentation	1931-09-01	21/23355	2.08e-05	0.00110223	0.000951017	Slc11a1/H2-Ob/H2-Oa/Trem2/Fgl2/Pycard/Was/Ccr7/Hfe
GO:0002710	negative regulation of T cell mediated immunity	1931-09-01	21/23355	2.08e-05	0.00110223	0.000951017	Spn/Arg1/Klrc1/Ptprc/Clec4g/Klrd1/Ppp3cb/Hfe/Dusp22
GO:0002237	response to molecule of bacterial origin	57/1931	393/23355	2.25e-05	0.00118195	0.00101981	Mir23b/Mir142/Tlr1/Stap1/Mir24-1/Palm3/Nr1h4/Cd180/Cx3cr1/Slc11a1/Cr2/Ly86/Cd300lb/Tlr9/Il12a/S100a8/Ptger3/S100a9/Mef2c/Ptgir/Klrk1/Fcgr4/Trem2/S100a14/Ptpn22/Nos2/Plscr2/Casp1/Ankrd1/Irf5/Pycard/Cd84/Cyrib/Cd86/Tnfrsf1b/Ccr7/Ncf2/Hnrnpa0/Plcg2/Plscr4/Mtdh/Irf8/Wnt5a/Pde2a/Card9/Pdcd4/Mgst1/Malt1/Chuk/Cx3cl1/Erbin/Lyn/Plscr1/Ogt/Mapk8/Prdx3/Ncl
GO:0032623	interleukin-2 production	17/1931	67/23355	2.27e-05	0.00118195	0.00101981	Clec2i/Nr1h4/Btnl2/Slc11a1/Ccr2/Cd28/Ptprc/Cd276/Irf4/Glmn/Cd247/Sash3/Gata3/Card9/Cd83/Malt1/Stat5a
GO:0051279	regulation of release of sequestered calcium ion into cytosol	19/1931	81/23355	2.56e-05	0.00131745	0.00113672	Cemip/Cd19/Coro1a/Tgfb2/Cxcr3/Ptpn6/P2ry6/Jph2/Nol3/Slc8a1/Ubash3b/Ptk2b/Asph/Hap1/Myo5a/Cx3cl1/Lyn/Calm2/Camk2d
GO:0001782	B cell homeostasis	1931-12-01	37/23355	2.58e-05	0.00131745	0.00113672	Tnfrsf13c/Gapt/Mef2c/Tnfrsf13b/Casp3/Pik3cd/Nckap1l/Ahr/Dock11/Lyn/Hif1a/Dock10
GO:0071674	mononuclear cell migration	31/1931	171/23355	2.63e-05	0.00132954	0.00114715	Spn/Ccr2/Trpm2/Retnlg/Il12a/Itga4/Ccr6/Ptpro/Ripor2/Itgal/Myo1g/Cxcr3/S100a14/Padi2/Gpr183/Il27ra/Pycard/Plcb1/Gata3/Itgb7/Pla2g7/Ccr7/Stk10/Cxcl14/Wnt5a/Ptk2b/Cx3cl1/Lyn/Adam10/C1qbp/Cdc42
GO:0097553	calcium ion transmembrane import into cytosol	27/1931	140/23355	2.76e-05	0.00138443	0.00119451	Calcr/Cemip/Cd19/Trpm2/Coro1a/Ptprc/Tgfb2/Cxcr3/Ptpn6/P2ry6/Jph2/Xcr1/Ccr5/Nol3/Lck/Plcg2/Slc8a1/Ubash3b/Ptk2b/Asph/Hap1/Myo5a/Cx3cl1/Adrb1/Lyn/Calm2/Camk2d
GO:0032743	positive regulation of interleukin-2 production	1931-11-01	32/23355	3.02e-05	0.00150313	0.00129693	Btnl2/Ccr2/Cd28/Ptprc/Cd276/Irf4/Glmn/Sash3/Cd83/Malt1/Stat5a
GO:1904062	regulation of cation transmembrane transport	54/1931	370/23355	3.07e-05	0.00151484	0.00130703	Hcn1/Calcr/Cemip/Cd19/Gsg1l/Fgf13/Kcnip4/Rgs2/Tlr9/Neto2/Coro1a/Rrad/Ptger3/Kcnh2/Tgfb2/Mef2c/Stac2/Gpr35/Trem2/Cxcr3/Ptpn6/P2ry6/Ptpn22/Mmp9/Jph2/Kcnab2/Ahr/Plcb1/Nol3/Cacna2d1/Scn3b/Nipsnap2/Smim6/Plcg2/Pm20d1/Ppif/Slc8a1/Cacnb2/Ubash3b/Edn3/Wnk4/Ptk2b/Asph/Slc36a2/Hap1/Myo5a/Cx3cl1/Adrb1/Lyn/Akap7/Kcnj2/Calm2/Atp1b3/Camk2d
GO:0001906	cell killing	35/1931	205/23355	3.1e-05	0.00151484	0.00130703	Cd5l/Stap1/Itgam/Fcer2a/Arg1/Il18rap/H2-Q10/Rasgrp1/Klrc1/Il12a/Coro1a/Clec7a/Trem3/Ptprc/Slamf6/Klrd1/Vav1/Klrk1/Klrb1c/Ptpn6/Nos2/Pglyrp1/Mr1/Stx11/Tyrobp/Ccr5/Fcgr1/Cyrib/Ncf1/Cxcl14/H2-T10/Ppp3cb/Clec2d/Hprt/Stat5a
GO:0046467	membrane lipid biosynthetic process	25/1931	126/23355	3.28e-05	0.0015922	0.00137377	Fa2h/Elovl4/B3gnt5/St8sia6/St8sia4/Cers3/Pigz/Pigp/St8sia2/Pigw/Pgap1/Hacd4/Ugcg/Cers4/Asah2/Mppe1/Sccpdh/Asah1/Sptssa/Smpd4/St3gal4/Acer3/Ormdl1/Pign/Pigk
GO:0043299	leukocyte degranulation	18/1931	76/23355	3.61e-05	0.00173518	0.00149714	Fcer1a/Itgam/Cd300a/Ccr2/Blk/Milr1/Lat2/Rac2/Rasgrp1/Fgr/Coro1a/Stx11/Cd84/Myo1f/Btk/Cplx2/Lyn/Snx4
GO:0007249	I-kappaB kinase/NF-kappaB signaling	36/1931	215/23355	3.69e-05	0.00175828	0.00151707	Nr1h4/Cx3cr1/Unc5cl/Trim30b/Trim59/S100a4/Tlr9/Tifab/Tifa/Edaradd/Casp1/Tfrc/Prkn/Tlr7/Rhoh/Pycard/Btk/Tnfsf10/Alpk1/Trim13/Trim30a/Mtdh/Wnt5a/Card9/Trim30d/Tab3/Tnfrsf19/Faim/Malt1/Dhx36/Chuk/Trim34a/Cx3cl1/Mid2/Tlr3/Btrc
GO:0050920	regulation of chemotaxis	37/1931	224/23355	3.92e-05	0.00185323	0.001599	Sema5b/Stap1/Ccr2/Gpr18/Sell/Rac2/Il12a/Ccr6/Ripor2/Sema4d/Zfp580/Trem2/Cxcr3/Tiam1/S100a14/Padi2/Gpr183/Angpt2/Nckap1l/Cyrib/Pla2g7/Ccr7/Sema6d/Cxcl14/Wnt5a/Shh/Sema4a/Edn3/Gpsm3/Il16/Ptk2b/Cx3cl1/Mcu/Lyn/Adam10/C1qbp/Usp14
GO:0050867	positive regulation of cell activation	67/1931	494/23355	4.05e-05	0.00189996	0.00163931	Fcer1a/Gm9733/Stap1/Ighv8-12/Btnl2/Itgam/Iglc3/Spn/Tnfrsf13c/Iglc1/Ighd/Ccr2/Cd300lb/Tlr9/Rasgrp1/Il12a/Sirpb1a/Fgr/Coro1a/Socs1/Cd28/Clec7a/Ptprc/Blm/Mef2c/Cd244a/Klrk1/Cd276/Trem2/Itgal/Cd38/Sirpb1c/Gpr183/Ptpn22/Il27ra/Tfrc/Tyrobp/Ikzf1/Nckap1l/Sash3/Rhoh/Pycard/Il7/Plek/Trbc1/Cyrib/Sh3kbp1/Cd86/Lck/Atad5/Gata3/Il15/Ccr7/Il1rl2/Cd27/Wnt5a/Shh/Lgals1/Bmi1/Sox12/Cd83/Malt1/Il16/Pdpn/Stat5a/Snx4/…
GO:0002687	positive regulation of leukocyte migration	28/1931	151/23355	4.16e-05	0.00193355	0.00166829	Cx3cr1/Spn/Ccr2/Sell/Rac2/Il12a/Itga4/Ccr6/Ripor2/Ptger3/Zfp580/Trem2/S100a14/Mmp9/Nckap1l/Pycard/Pla2g7/Ccr7/Cxcl14/Wnt5a/Edn3/Gpsm3/Ptk2b/Cx3cl1/Mcu/Adam10/C1qbp/Rtn4
GO:0032611	interleukin-1 beta production	20/1931	91/23355	4.34e-05	0.00200196	0.00172732	Cx3cr1/Ifi204/Mefv/Nlrp1a/Trem2/Aim2/Nlrp1b/Mr1/Casp1/Tyrobp/Ccr5/Pycard/Casp4/Naip5/Ifi211/Tnfaip8/Ccr7/Wnt5a/Mndal/Malt1
GO:1903038	negative regulation of leukocyte cell-cell adhesion	26/1931	136/23355	4.5e-05	0.00206083	0.00177812	Ctla4/Spn/Cd300a/Btla/Arg1/Zc3h12d/Socs1/Ripor2/Slfn1/Clec4g/Cd276/Ptpn6/Casp3/Glmn/Ptpn22/Lax1/Fgl2/Tnfaip8l2/Cd86/Marchf7/Tmem131l/Adora2a/Shh/Hfe/Dusp22/Cyld
GO:0002688	regulation of leukocyte chemotaxis	24/1931	121/23355	4.7e-05	0.00212422	0.00183281	Stap1/Ccr2/Gpr18/Sell/Rac2/Il12a/Ccr6/Ripor2/Zfp580/S100a14/Padi2/Nckap1l/Pla2g7/Ccr7/Cxcl14/Wnt5a/Edn3/Gpsm3/Ptk2b/Cx3cl1/Mcu/Lyn/Adam10/C1qbp
GO:0032680	regulation of tumor necrosis factor production	30/1931	168/23355	4.71e-05	0.00212422	0.00183281	Tlr1/Nr1h4/Cx3cr1/Spn/Ccr2/Cd300ld/Gpr18/Tlr9/Rasgrp1/Cybb/Ptprc/Trem2/Ptpn6/Ptpn22/Il27ra/Tyrobp/Sash3/Ccr5/Pycard/Cd84/Ccr7/Trim30a/Wnt5a/Card9/Cd2/Tbc1d23/Cx3cl1/Tlr3/Hdac3/Ncl
GO:0030890	positive regulation of B cell proliferation	13/1931	45/23355	4.77e-05	0.00213053	0.00183826	Tnfrsf13c/Ighd/Tlr9/Ptprc/Mef2c/Cd38/Gpr183/Tfrc/Nckap1l/Sash3/Il7/Atad5/Bmi1
GO:0030099	myeloid cell differentiation	59/1931	422/23355	4.82e-05	0.00213987	0.00184631	Clec2i/Stap1/Calcr/Lrrc17/Itgam/Ccn4/Pilrb1/Spib/Evi2b/Cd109/Mef2c/Csf3r/Irf4/Ncapg2/Hcls1/Trem2/Ptpn6/Casp3/Gpr183/Lmo2/Clec5a/Hhex/Tfrc/Tyrobp/Ikzf1/Nckap1l/Itgb6/Id2/Plcb1/Nrros/Zfp385a/Gata3/Il15/Ccr7/Pip4k2a/Hmgb3/Dnase2a/Irf8/Car2/Ubash3b/Sfxn1/Rbp1/Pir/Exoc6/Rabgap1l/Tmem178/Ptk2b/Chuk/Clec2d/Ireb2/Lyn/Tet2/Rbpj/Hif1a/Ptbp3/Plscr1/Stat5a/Cdk5rap3/Prdx3
GO:0032652	regulation of interleukin-1 production	21/1931	99/23355	4.93e-05	0.00215289	0.00185755	Nr1h4/Cx3cr1/Ifi204/Mefv/Nlrp1a/Trem2/Aim2/Casp1/Tyrobp/Ccr5/Pycard/Casp4/Naip5/Ifi211/Ccr7/Wnt5a/Mndal/Malt1/Il16/Cx3cl1/Hdac3
GO:0045582	positive regulation of T cell differentiation	21/1931	99/23355	4.93e-05	0.00215289	0.00185755	Ccr2/Rasgrp1/Il12a/Socs1/Ptprc/Ikzf1/Nckap1l/Sash3/Rhoh/Il7/Lck/Gata3/Ccr7/Il1rl2/Cd27/Shh/Sox12/Cd83/Malt1/Stat5a/Cyld
GO:0002696	positive regulation of leukocyte activation	65/1931	479/23355	5.16e-05	0.00222172	0.00191693	Fcer1a/Gm9733/Stap1/Ighv8-12/Btnl2/Itgam/Iglc3/Spn/Tnfrsf13c/Iglc1/Ighd/Ccr2/Cd300lb/Tlr9/Rasgrp1/Il12a/Sirpb1a/Fgr/Coro1a/Socs1/Cd28/Clec7a/Ptprc/Blm/Mef2c/Cd244a/Klrk1/Cd276/Trem2/Itgal/Cd38/Sirpb1c/Gpr183/Ptpn22/Il27ra/Tfrc/Tyrobp/Ikzf1/Nckap1l/Sash3/Rhoh/Pycard/Il7/Trbc1/Cyrib/Sh3kbp1/Cd86/Lck/Atad5/Gata3/Il15/Ccr7/Il1rl2/Cd27/Wnt5a/Shh/Lgals1/Bmi1/Sox12/Cd83/Malt1/Il16/Stat5a/Snx4/Cyld
GO:0006816	calcium ion transport	59/1931	423/23355	5.16e-05	0.00222172	0.00191693	Calcr/Camk2a/Ms4a1/Cemip/Cd19/Mcoln2/Trpm2/Tlr9/Cysltr1/Cacna1i/Coro1a/Bhlha15/Rrad/Ptger3/Ptprc/Tgfb2/Cacna1e/Stac2/Gpr35/Cxcr3/Ptpn6/P2ry6/Ptpn22/Jph2/Xcr1/Ccr5/Cd84/Ahr/Nol3/Lck/Cacna2d1/Gja4/Kcnn4/Adora2a/Nipsnap2/Smim6/Plcg2/Slc8a1/Gja1/Tmem37/Cacnb2/Ubash3b/Tmem165/Micu3/Il16/Ptk2b/Asph/Hap1/Myo5a/Cx3cl1/Adrb1/Micu2/Mcu/Lyn/Camk2g/Calm2/Trpm7/Camk2d/Slc25a23
GO:0032731	positive regulation of interleukin-1 beta production	14/1931	52/23355	5.83e-05	0.00249127	0.00214951	Ifi204/Nlrp1a/Aim2/Casp1/Tyrobp/Ccr5/Pycard/Casp4/Naip5/Ifi211/Ccr7/Wnt5a/Mndal/Malt1
GO:1903555	regulation of tumor necrosis factor superfamily cytokine production	30/1931	170/23355	5.92e-05	0.00250886	0.00216468	Tlr1/Nr1h4/Cx3cr1/Spn/Ccr2/Cd300ld/Gpr18/Tlr9/Rasgrp1/Cybb/Ptprc/Trem2/Ptpn6/Ptpn22/Il27ra/Tyrobp/Sash3/Ccr5/Pycard/Cd84/Ccr7/Trim30a/Wnt5a/Card9/Cd2/Tbc1d23/Cx3cl1/Tlr3/Hdac3/Ncl
GO:0007015	actin filament organization	61/1931	445/23355	6.47e-05	0.00272078	0.00234753	Clec2i/Pak3/Rac2/Pstpip1/Coro1a/Rhof/Pdlim4/Ooep/Pdlim3/Rnd1/Hcls1/Pfn2/Myo1g/Gpr65/Prkn/Catip/Nckap1l/Micall2/Aif1l/Rhoh/Pycard/Casp4/Kash5/Myo1f/Was/Plek/Cyrib/Sh3kbp1/Vill/Rnd3/Arhgap18/Pof1b/Arhgef10l/Coro7/Lcp1/Fmn1/Rac3/Cd2ap/Pls1/Gmfg/Cfl2/Rhobtb3/Actr3/Mical1/Ptk2b/Gmfb/Bbs4/Myo5a/Cx3cl1/Mcu/Capza2/Mtss1/Arhgap25/Map3k1/Arfip1/Arpc5/Fchsd2/Msrb1/Actr2/Cdc42/Arpc2
GO:0046631	alpha-beta T cell activation	30/1931	171/23355	6.62e-05	0.00274831	0.00237128	Spn/Cd300a/Ccr2/Gpr18/Btla/Il12a/Socs1/Cd28/Ptprc/Blm/Slamf6/Cd244a/Irf4/Dock2/Gpr183/Ptpn22/Ikzf1/Nckap1l/Ly9/Sash3/Satb1/Gata3/Il15/Ccr7/Adora2a/Shh/Sema4a/Cd83/Hfe/Malt1
GO:0032663	regulation of interleukin-2 production	15/1931	59/23355	6.63e-05	0.00274831	0.00237128	Clec2i/Nr1h4/Btnl2/Ccr2/Cd28/Ptprc/Cd276/Irf4/Glmn/Sash3/Gata3/Card9/Cd83/Malt1/Stat5a
GO:0001776	leukocyte homeostasis	23/1931	116/23355	6.75e-05	0.00277758	0.00239654	Gpr174/Itgam/Tnfrsf13c/Ccr2/Gapt/Coro1a/Tgfb2/Slc7a11/Mef2c/Tnfrsf13b/Casp3/Gpr183/Pik3cd/Chst3/Nckap1l/Ahr/Dock11/Slc40a1/Ppp3cb/Lyn/Hif1a/Dock10/Stat5a
GO:0006887	exocytosis	55/1931	391/23355	7.26e-05	0.002967	0.00255997	Fcer1a/Camk2a/Syt6/Itgam/Cd300a/Ccr2/Blk/Milr1/Lat2/Hck/Rac2/Rasgrp1/Fgr/Cacna1i/Coro1a/Adcy1/Syt15/Sv2a/Pfn2/Myo1g/Septin1/Stx11/Prkn/Cd84/Sytl1/Myo1f/Plek/Syngr1/Btk/Snapin/Scamp5/Nr3c2/Adora2a/Steap3/Vsnl1/Cplx2/Ppp3cb/Exoc6/Rab11fip5/Rab8b/Mical1/Hap1/Myo5a/Lin7c/Vps4b/Lyn/Stxbp6/Cops5/Stx17/Rap1b/Exoc5/Tmem167/Rap1a/Snx4/Stxbp3
GO:0032970	regulation of actin filament-based process	57/1931	411/23355	8.03e-05	0.0032418	0.00279707	Clec2i/Stap1/Pak3/Fgf13/Trpm2/Hck/Rac2/Fgr/Coro1a/Rhof/Myo3b/Pdlim4/Ptger3/Tgfb2/Mef2c/Rnd1/Hcls1/Pfn2/Arhgdib/Gpr65/Prkn/Nckap1l/Rhoh/Pycard/Myo1f/Was/Plek/Cyrib/Vill/Rnd3/Arhgap18/Arhgef10l/Dixdc1/Abracl/Fmn1/Rac3/Cd2ap/Gmfg/Cfl2/Rhobtb3/Actr3/Ptk2b/Gmfb/Bbs4/Cx3cl1/Adrb1/Capza2/Phpt1/Mtss1/Map3k1/Pdpn/Arfip1/Kcnj2/Arpc5/Fchsd2/Actr2/Arpc2
GO:0002369	T cell cytokine production	1931-12-01	41/23355	8.05e-05	0.0032418	0.00279707	Il31ra/Slc11a1/Ccr2/Arg1/Il18rap/Il12a/Sash3/Tnfrsf1b/Gata3/Hfe/Malt1/Dennd1b
GO:0019693	ribose phosphate metabolic process	52/1931	365/23355	8.1e-05	0.0032418	0.00279707	Pipox/Acnat1/Hk3/Slc2a6/Adcy1/Gimap7/Cda/Trem2/Nme4/Nt5e/Prkag3/Prkn/Eno3/Ak1/Slc25a13/Adssl1/Suclg2/Aldoc/COX2/Ier3/Ppcdc/Acot11/Rnaseh2b/Cmpk1/Pdk1/Mvk/Nudt14/Dmac2l/Slc4a4/Adcy7/Galk1/Mvd/Pde2a/Gpd1/Nudt16/Pfkm/Tkt/Adss/Acat1/Hprt/Hif1a/Ppat/Atp5g3/Mpi/Ogt/Aprt/Nt5c2/Atp5pb/Nt5c3/Atic/Cs/Pdha1
GO:0072678	T cell migration	15/1931	60/23355	8.17e-05	0.00324575	0.00280048	Spn/Ccr2/Itga4/Ccr6/Ripor2/Itgal/Myo1g/Cxcr3/Gpr183/Il27ra/Pycard/Itgb7/Ccr7/Wnt5a/Adam10
GO:0002690	positive regulation of leukocyte chemotaxis	20/1931	95/23355	8.25e-05	0.00325762	0.00281073	Ccr2/Sell/Rac2/Il12a/Ccr6/Ripor2/Zfp580/S100a14/Nckap1l/Pla2g7/Ccr7/Cxcl14/Wnt5a/Edn3/Gpsm3/Ptk2b/Cx3cl1/Mcu/Adam10/C1qbp
GO:0002221	pattern recognition receptor signaling pathway	28/1931	157/23355	8.49e-05	0.00332903	0.00287234	Tlr1/Nr1h4/Cd300a/Treml4/Tasl/Tlr9/Lacc1/Smpdl3b/Tlr13/Irf4/Tifa/Ddx60/S100a14/Ptpn22/Tlr7/Cd86/Alpk1/Trim30a/Dhx58/Otulin/Appl2/Zcchc3/Ddx3x/Erbin/Lyn/Tlr3/C1qbp/Rtn4
GO:0032640	tumor necrosis factor production	30/1931	174/23355	9.19e-05	0.00357853	0.00308761	Tlr1/Nr1h4/Cx3cr1/Spn/Ccr2/Cd300ld/Gpr18/Tlr9/Rasgrp1/Cybb/Ptprc/Trem2/Ptpn6/Ptpn22/Il27ra/Tyrobp/Sash3/Ccr5/Pycard/Cd84/Ccr7/Trim30a/Wnt5a/Card9/Cd2/Tbc1d23/Cx3cl1/Tlr3/Hdac3/Ncl
GO:0002705	positive regulation of leukocyte mediated immunity	29/1931	166/23355	9.39e-05	0.00362933	0.00313144	Fcer1a/Stap1/Itgam/Fcer2a/Arg1/Il18rap/H2-Q10/Rasgrp1/Il12a/Cd28/Ptprc/Slamf6/Klrd1/Vav1/Klrk1/Klrb1c/Mr1/Tfrc/Tyrobp/Sash3/Fcgr1/Cyrib/Btk/Atad5/Gata3/H2-T10/Malt1/Dhx36/Stat5a
GO:0046165	alcohol biosynthetic process	25/1931	134/23355	9.45e-05	0.00363	0.00313202	Cd244a/Hsd17b7/Msmo1/P2ry6/Insig1/Cyp51/Plek/Dhcr7/Sc5d/Plcg2/Mvk/Mvd/Pts/Fdps/Fdft1/Ppip5k2/Ptk2b/Asah2/Srebf1/Asah1/Acer3/Qdpr/Bmp5/Akr1b3/Pex2
GO:0002573	myeloid leukocyte differentiation	36/1931	225/23355	9.71e-05	0.00370621	0.00319777	Clec2i/Calcr/Lrrc17/Itgam/Ccn4/Pilrb1/Spib/Evi2b/Cd109/Mef2c/Irf4/Hcls1/Trem2/Gpr183/Hhex/Tfrc/Tyrobp/Ikzf1/Itgb6/Id2/Plcb1/Nrros/Gata3/Il15/Ccr7/Car2/Ubash3b/Rbp1/Pir/Tmem178/Chuk/Clec2d/Ireb2/Lyn/Rbpj/Stat5a
GO:0032732	positive regulation of interleukin-1 production	15/1931	61/23355	0.0001001	0.00379387	0.00327341	Ifi204/Nlrp1a/Aim2/Casp1/Tyrobp/Ccr5/Pycard/Casp4/Naip5/Ifi211/Ccr7/Wnt5a/Mndal/Malt1/Il16
GO:0002822	regulation of adaptive immune response based on somatic recombination of immune receptors built from immunoglobulin superfamily domains	33/1931	200/23355	0.000102048	0.00384223	0.00331514	Fcer1a/Spn/Tnfrsf13c/Slc11a1/Ccr2/Fcer2a/Arg1/H2-Q10/Klrc1/Il12a/Cd28/Ptprc/Clec4g/Klrd1/Mef2c/Ptpn6/Mr1/Il27ra/Tfrc/Sash3/Fcgr1/Was/Cyrib/Btk/Tnfrsf1b/Atad5/Gata3/Ccr7/H2-T10/Ppp3cb/Hfe/Malt1/Dusp22
GO:0002367	cytokine production involved in immune response	21/1931	104/23355	0.000104618	0.00388786	0.0033545	Il31ra/Slc11a1/Ccr2/Arg1/Il18rap/Tlr9/Il12a/Lacc1/Trem3/Tgfb2/Mr1/Sash3/Tnfrsf1b/Gata3/Wnt5a/Hfe/Malt1/Dhx36/Tlr3/Dennd1b/Rtn4
GO:0072676	lymphocyte migration	21/1931	104/23355	0.000104618	0.00388786	0.0033545	Spn/Ccr2/Itga4/Ccr6/Ripor2/Itgal/Myo1g/Cxcr3/Padi2/Gpr183/Il27ra/Pycard/Gata3/Itgb7/Ccr7/Stk10/Cxcl14/Wnt5a/Ptk2b/Cx3cl1/Adam10
GO:0046434	organophosphate catabolic process	27/1931	151/23355	0.000107672	0.00397552	0.00343015	Apoc2/Pla2g2c/Smpdl3b/Cda/Nt5e/Plb1/Plcb1/Pla2g7/Ncf1/Gpcpd1/Ncf2/Plbd1/Plcg2/Ldlr/Pde2a/Dera/Gpd1/Nudt16/Dut/Acat1/Entpd6/Hprt/Inpp5f/Smpd4/Idh1/Nt5c2/Nt5c3
GO:0016126	sterol biosynthetic process	14/1931	55/23355	0.000113457	0.00416227	0.00359127	Hsd17b7/Sqle/Msmo1/Insig1/Cyp51/Dhcr7/Sc5d/Mvk/Mvd/Erg28/Fdps/Fdft1/Srebf1/Pex2
GO:0019722	calcium-mediated signaling	32/1931	193/23355	0.000117465	0.00428185	0.00369445	Fcer1a/Ccr3/Calml3/Nr5a2/Cx3cr1/Ccr2/Trpm2/Lat2/Cxcr5/Ackr4/Siglecg/Ccr6/Cd22/Bhlha15/Ptprc/Tbc1d10c/Trem2/Itgal/3425401B19Rik/Cxcr3/Xcr1/Ccr5/Ccr7/Slc8a1/Dmpk/Ppp3cb/Ncald/Ptk2b/Mcu/Ppp3cc/Rcan2/Nfat5
GO:0001912	positive regulation of leukocyte mediated cytotoxicity	18/1931	83/23355	0.000123339	0.00446754	0.00385467	Stap1/Itgam/Arg1/Il18rap/H2-Q10/Rasgrp1/Il12a/Ptprc/Slamf6/Klrd1/Vav1/Klrk1/Klrb1c/Mr1/Tyrobp/Cyrib/H2-T10/Stat5a
GO:0071706	tumor necrosis factor superfamily cytokine production	30/1931	177/23355	0.000126306	0.00454622	0.00392255	Tlr1/Nr1h4/Cx3cr1/Spn/Ccr2/Cd300ld/Gpr18/Tlr9/Rasgrp1/Cybb/Ptprc/Trem2/Ptpn6/Ptpn22/Il27ra/Tyrobp/Sash3/Ccr5/Pycard/Cd84/Ccr7/Trim30a/Wnt5a/Card9/Cd2/Tbc1d23/Cx3cl1/Tlr3/Hdac3/Ncl
GO:0032635	interleukin-6 production	29/1931	169/23355	0.000130018	0.0046506	0.00401261	Tlr1/Nr1h4/Pou2f2/Bank1/Pou2af1/Cd300ld/Il18rap/Tlr9/Trem2/Ptpn6/Ptpn22/Nos2/Il27ra/Tyrobp/Tlr7/Nckap1l/Ccr5/Pycard/Cd84/Il17ra/Il1rl2/Trim30a/Hgf/Wnt5a/Card9/Il16/Tbc1d23/Tlr3/Ncl
GO:0019221	cytokine-mediated signaling pathway	52/1931	372/23355	0.000132185	0.00469872	0.00405413	Il5ra/Ifitm6/Il31ra/Stap1/Palm3/Nr1h4/Cx3cr1/Ccr2/Ebi3/Arg1/Il18rap/Socs1/Ptprc/Il10ra/Csf3r/Gpr35/Trem2/Aim2/Ptpn6/Padi2/Il27ra/Casp1/Prkn/Irf5/Stat4/Il2rb/Pycard/Il7/Casp4/Il13ra1/Plcb1/Nol3/Il17ra/Il15/Ghr/Wnt5a/Ugcg/Ythdf3/Lifr/Otulin/Grem2/Appl2/Il16/Ptk2b/Vrk2/Bbs4/Chuk/Cx3cl1/Hif1a/Lims1/Stat5a/Cyld
GO:0032956	regulation of actin cytoskeleton organization	51/1931	364/23355	0.000143963	0.00508581	0.00438811	Clec2i/Stap1/Pak3/Trpm2/Hck/Rac2/Fgr/Coro1a/Rhof/Myo3b/Pdlim4/Tgfb2/Mef2c/Rnd1/Hcls1/Pfn2/Arhgdib/Gpr65/Prkn/Nckap1l/Rhoh/Pycard/Myo1f/Was/Plek/Cyrib/Vill/Rnd3/Arhgap18/Arhgef10l/Dixdc1/Fmn1/Rac3/Cd2ap/Gmfg/Cfl2/Rhobtb3/Actr3/Ptk2b/Gmfb/Bbs4/Cx3cl1/Capza2/Phpt1/Mtss1/Map3k1/Arfip1/Arpc5/Fchsd2/Actr2/Arpc2
GO:0097529	myeloid leukocyte migration	35/1931	221/23355	0.000148127	0.00520079	0.00448732	Ccr3/Stap1/Cx3cr1/Itgam/Cd300a/Ccr2/Mcoln2/Sell/Retnlg/Rac2/S100a8/Ptpro/Ripor2/Trem3/Ptger3/S100a9/Vav1/Csf3r/Gpr35/Trem2/S100a14/Nckap1l/Rhoh/Plcb1/Il17ra/Pla2g7/Ccr7/Edn3/Ptk2b/Cx3cl1/Mcu/Cxadr/Lyn/C1qbp/Rtn4
GO:0002709	regulation of T cell mediated immunity	20/1931	99/23355	0.000150286	0.00521528	0.00449982	Spn/Ccr2/Arg1/H2-Q10/Klrc1/Il12a/Ptprc/Clec4g/Klrd1/Mr1/Sash3/Was/Cyrib/Tnfrsf1b/Gata3/H2-T10/Ppp3cb/Hfe/Malt1/Dusp22
GO:0043123	positive regulation of I-kappaB kinase/NF-kappaB signaling	23/1931	122/23355	0.000150362	0.00521528	0.00449982	Unc5cl/Trim30b/S100a4/Tlr9/Tifa/Casp1/Tfrc/Prkn/Tnfsf10/Alpk1/Trim13/Trim30a/Mtdh/Card9/Trim30d/Tab3/Tnfrsf19/Dhx36/Chuk/Trim34a/Cx3cl1/Mid2/Tlr3
GO:0006044	N-acetylglucosamine metabolic process	1931-07-01	16/23355	0.000153072	0.0052773	0.00455334	Gnpda2/Chst3/Hexb/Extl2/Amdhd2/Chst2/Gnpnat1
GO:0001910	regulation of leukocyte mediated cytotoxicity	21/1931	107/23355	0.000159646	0.00543842	0.00469235	Stap1/Itgam/Arg1/Il18rap/H2-Q10/Rasgrp1/Klrc1/Il12a/Ptprc/Slamf6/Klrd1/Vav1/Klrk1/Klrb1c/Mr1/Tyrobp/Cyrib/H2-T10/Ppp3cb/Clec2d/Stat5a
GO:0010522	regulation of calcium ion transport into cytosol	21/1931	107/23355	0.000159646	0.00543842	0.00469235	Calcr/Cemip/Cd19/Coro1a/Tgfb2/Cxcr3/Ptpn6/P2ry6/Jph2/Nol3/Slc8a1/Ubash3b/Ptk2b/Asph/Hap1/Myo5a/Cx3cl1/Adrb1/Lyn/Calm2/Camk2d
GO:0045621	positive regulation of lymphocyte differentiation	22/1931	115/23355	0.00016638	0.00563427	0.00486134	Ccr2/Rasgrp1/Il12a/Socs1/Ptprc/Ikzf1/Nckap1l/Sash3/Rhoh/Il7/Lck/Gata3/Il15/Ccr7/Il1rl2/Cd27/Shh/Sox12/Cd83/Malt1/Stat5a/Cyld
GO:0043648	dicarboxylic acid metabolic process	18/1931	85/23355	0.00016992	0.0057203	0.00493557	Nr1h4/Qprt/Haao/Slc7a11/Mthfd1l/Aldh1l1/Adssl1/Hoga1/Suclg2/Phyh/Grhpr/Aldh5a1/Adss/Idh1/Gls/Atic/Got2/Cs
GO:0030101	natural killer cell activation	20/1931	100/23355	0.000173463	0.00580542	0.005009	Rasgrp1/Il12a/Fgr/Coro1a/Ptprc/Slamf6/Cd244a/Klrk1/Klrb1c/Ptpn22/Pglyrp1/Stx11/Tyrobp/Ikzf1/Il2rb/Id2/Rabl3/Il15/Dcaf15/Stat5a
GO:0009311	oligosaccharide metabolic process	1931-11-01	38/23355	0.000177236	0.0058972	0.0050882	Fbp2/St8sia6/St8sia4/St8sia1/Hexb/Neu2/St8sia2/Gm2a/St3gal4/Mpdu1/Mgat2
GO:1903706	regulation of hemopoiesis	54/1931	396/23355	0.000188867	0.00624717	0.00539016	Clec2i/Lrrc17/Ctla4/Itgam/Ccr2/Pilrb1/Tlr9/Rasgrp1/Il12a/H2-Oa/Socs1/Evi2b/Cd28/Ptprc/Mef2c/Csf3r/Hcls1/Trem2/Ptpn6/Lmo2/Ikzf3/Fgl2/Pglyrp1/Tyrobp/Ikzf1/Nckap1l/Sash3/Rhoh/Il7/Nfam1/Id2/Lck/Gata3/Il15/Ccr7/Tmem131l/Il1rl2/Cd27/Hmgb3/Car2/Shh/Ubash3b/Rbp1/Zfp36l2/Sox12/Cd83/Malt1/Tmem178/Ptk2b/Clec2d/Lyn/Hif1a/Stat5a/Cyld
GO:0050853	B cell receptor signaling pathway	30/1931	181/23355	0.000189937	0.00624717	0.00539016	Stap1/Ighv8-12/Blnk/Ms4a1/Ctla4/Iglc3/Cd300a/Iglc1/Cd19/Ighd/Blk/Cd79b/Cd79a/Lat2/Cd22/Ptprc/Mef2c/Cd38/Ptpn6/Plcl2/Bmx/Nckap1l/Lpxn/Nfam1/Trbc1/Lck/Klhl6/Plcg2/Tec/Lyn
GO:0006664	glycolipid metabolic process	18/1931	86/23355	0.000198511	0.00649188	0.0056013	Fa2h/St8sia6/St8sia4/Pigz/Pigp/Hexb/Neu2/St8sia2/Pigw/Pgap1/Ugcg/Gm2a/Cln6/Mppe1/Sccpdh/St3gal4/Pign/Pigk
GO:0046578	regulation of Ras protein signal transduction	37/1931	242/23355	0.000202368	0.0065728	0.00567111	Gpr174/Rasal1/P2ry10b/Gpr18/Rasgrp1/Abra/Arhgef37/Ripor2/Lpar4/Tgfb2/P2ry10/Plekhg6/Vav1/Gpr35/Dock2/Cyth4/Tiam1/Scai/Arhgef9/Arhgdib/Gpr65/Lpar6/Ccdc125/Fgd2/Rabl3/Tiam2/Arhgef10l/Psd4/Ralgps2/Spata13/Cadm4/Erbin/Cdc42se2/Ogt/Dennd4a/Rtn4/Camk2d
GO:0002449	lymphocyte mediated immunity	58/1931	435/23355	0.000204342	0.0065728	0.00567111	Fcer1a/Il31ra/Pou2f2/Ighv8-12/Iglc3/Spn/Slc11a1/Iglc1/Cd19/Ighd/Ccr2/Cr2/Treml4/Fcer2a/Arg1/Il18rap/H2-Q10/Rasgrp1/Klrc1/Il12a/Ccr6/Gapt/Coro1a/Cd28/Ptprc/Clec4g/Slamf6/Klrd1/Vav1/Klrk1/Myo1g/Klrb1c/Ptpn6/Fgl2/Mr1/Il27ra/Stx11/Tfrc/Ung/Sash3/Fcgr1/Was/Trbc1/Cyrib/Btk/Tnfrsf1b/Atad5/Gata3/H2-T10/Ppp3cb/Hfe/Malt1/Clec2d/Hprt/Dusp22/C1qbp/Dennd1b/Stat5a
GO:0051651	maintenance of location in cell	34/1931	216/23355	0.000205774	0.0065728	0.00567111	Cemip/Cd19/Trpm2/Coro1a/Ptprc/Tgfb2/Cxcr3/Ptpn6/P2ry6/Jph2/Insig1/Xcr1/Ccr5/Gpsm2/Nol3/Lck/Mtln/Plcg2/Slc8a1/Gja1/Ubash3b/Ptk2b/Asph/Bbs4/Hap1/Myo5a/Cx3cl1/Lyn/Calm2/Hdac3/Arhgap21/Camk2d/Morc3/Slc25a23
GO:0045576	mast cell activation	17/1931	79/23355	0.000208026	0.0065728	0.00567111	Fcer1a/Cd300a/Blk/Milr1/Lat2/Cd300lb/Rac2/Rasgrp1/Fgr/Cd48/Rhoh/Cd84/Btk/Cplx2/Lyn/Plscr1/Snx4
GO:0002704	negative regulation of leukocyte mediated immunity	14/1931	58/23355	0.000208987	0.0065728	0.00567111	Spn/Cd300a/Ccr2/Arg1/Klrc1/Ptprc/Clec4g/Klrd1/Ptpn6/Cd84/Ppp3cb/Hfe/Clec2d/Dusp22
GO:0070265	necrotic cell death	14/1931	58/23355	0.000208987	0.0065728	0.00567111	Hebp2/Nlrp1a/Gsdme/Casp1/Ahr/Nol3/COX2/Slc6a6/Ppif/Asah1/Tlr3/Trpm7/Mapk8/Cyld
GO:0032675	regulation of interleukin-6 production	27/1931	157/23355	0.000210173	0.0065728	0.00567111	Tlr1/Nr1h4/Pou2f2/Bank1/Pou2af1/Cd300ld/Tlr9/Trem2/Ptpn6/Ptpn22/Il27ra/Tyrobp/Tlr7/Nckap1l/Ccr5/Pycard/Cd84/Il17ra/Il1rl2/Trim30a/Hgf/Wnt5a/Card9/Il16/Tbc1d23/Tlr3/Ncl
GO:0045580	regulation of T cell differentiation	27/1931	157/23355	0.000210173	0.0065728	0.00567111	Ctla4/Ccr2/Rasgrp1/Il12a/H2-Oa/Socs1/Cd28/Ptprc/Fgl2/Ikzf1/Nckap1l/Sash3/Rhoh/Il7/Lck/Gata3/Il15/Ccr7/Tmem131l/Il1rl2/Cd27/Shh/Sox12/Cd83/Malt1/Stat5a/Cyld
GO:0045005	DNA-dependent DNA replication maintenance of fidelity	1931-12-01	45/23355	0.000215007	0.00668428	0.0057673	Ooep/Blm/Dna2/Tipin/Zgrf1/Pole/Fam111a/Primpol/Eme2/Nucks1/Atrx/Msh3
GO:0062207	regulation of pattern recognition receptor signaling pathway	19/1931	94/23355	0.000216074	0.00668428	0.0057673	Tlr1/Cd300a/Treml4/Tasl/Tlr9/Smpdl3b/Irf4/Ddx60/Ptpn22/Trim30a/Dhx58/Appl2/Zcchc3/Ddx3x/Erbin/Lyn/Tlr3/C1qbp/Rtn4
GO:0006909	phagocytosis	50/1931	361/23355	0.000220379	0.0067808	0.00585058	Gm9733/Stap1/Ighv8-12/Itgam/Iglc3/Slc11a1/Cd300a/Iglc1/Ighd/Ccr2/Treml4/Hck/Rac2/Sirpb1a/Fgr/Coro1a/Clec7a/Ptprc/Ncf4/Vav1/Msr1/Pld4/Dock2/Trem2/Itgal/Myo1g/Sirpb1c/P2ry6/Tyrobp/Nckap1l/Il2rb/Rhoh/Pycard/Fcgr1/Trbc1/Il15/Ccr7/Ncf2/Gulp1/Irf8/Ldlr/Appl2/Rab34/Arhgap25/Plscr1/Cdc42se2/Rap1a/Clcn3/Txndc5/Rab14
GO:0001818	negative regulation of cytokine production	40/1931	270/23355	0.000226055	0.00691826	0.00596919	Nr1h4/Cx3cr1/Bank1/Slc11a1/Gpr18/Arg1/Tlr9/Il12a/Mefv/Rnf128/Ptprc/Tgfb2/Cd276/Trem2/Ptpn6/Ptpn22/Pglyrp1/Il27ra/Tyrobp/Nckap1l/Pycard/Cd84/Btk/Gata3/Ccr7/Trim30a/Dhx58/Hgf/Adcy7/Cd2ap/Pdcd4/Appl2/Cd83/Hfe/Cx3cl1/Erbin/Suz12/C1qbp/Nptn/Hdac3
GO:0044270	cellular nitrogen compound catabolic process	54/1931	399/23355	0.000228766	0.00696397	0.00600863	Mirlet7b/Mirlet7c-2/Calcr/Cirbp/Qprt/Slc11a1/2700046G09Rik/Zc3h12d/Fus/Cda/Trdmt1/Slfn8/Tet1/Nt5e/Apobec1/Aldh1l1/Tnfrsf1b/Dna2/Prr5l/Hnrnpd/Ncf1/Ncf2/Igf2bp1/Hnrnpa0/Hnrnpr/Rnaseh2b/Dnase2a/Apex1/Pm20d1/Pde2a/Ythdf3/Dera/Zfp36l2/Nudt16/Dut/Tent5a/Dhx36/Dis3l2/Acat1/Pnrc2/Entpd6/Hprt/Naf1/Tet2/Rnasel/Syncrip/Myef2/Nt5c2/Xrn2/Gspt1/Ssb/Nt5c3/Rbm7/Eif3e
GO:1903509	liposaccharide metabolic process	18/1931	87/23355	0.000231217	0.00700135	0.00604087	Fa2h/St8sia6/St8sia4/Pigz/Pigp/Hexb/Neu2/St8sia2/Pigw/Pgap1/Ugcg/Gm2a/Cln6/Mppe1/Sccpdh/St3gal4/Pign/Pigk
GO:0071675	regulation of mononuclear cell migration	21/1931	110/23355	0.000238767	0.00716628	0.00618318	Spn/Ccr2/Il12a/Itga4/Ccr6/Ripor2/S100a14/Padi2/Il27ra/Pycard/Plcb1/Pla2g7/Ccr7/Stk10/Cxcl14/Wnt5a/Ptk2b/Cx3cl1/Lyn/Adam10/C1qbp
GO:0080111	DNA demethylation	1931-08-01	22/23355	0.000239391	0.00716628	0.00618318	Apobec2/Tet1/Apobec1/Gata3/Apex1/Alkbh3/Tet2/Tdg
GO:0002407	dendritic cell chemotaxis	1931-07-01	17/23355	0.000241673	0.00716628	0.00618318	Trpm2/Retnlg/Il12a/Ccr6/Gpr183/Ccr7/C1qbp
GO:0002431	Fc receptor mediated stimulatory signaling pathway	1931-07-01	17/23355	0.000241673	0.00716628	0.00618318	Blk/Ptprc/Myo1g/Appl2/Lyn/Plscr1/Rap1a
GO:0032496	response to lipopolysaccharide	51/1931	372/23355	0.000246276	0.00726514	0.00626848	Mir23b/Mir142/Stap1/Mir24-1/Palm3/Nr1h4/Cd180/Cx3cr1/Slc11a1/Cr2/Ly86/Cd300lb/Il12a/S100a8/Ptger3/S100a9/Mef2c/Ptgir/Klrk1/Fcgr4/Trem2/S100a14/Ptpn22/Nos2/Plscr2/Casp1/Ankrd1/Pycard/Cd84/Cd86/Tnfrsf1b/Ccr7/Ncf2/Hnrnpa0/Plcg2/Plscr4/Mtdh/Irf8/Pde2a/Pdcd4/Mgst1/Malt1/Chuk/Cx3cl1/Erbin/Lyn/Plscr1/Ogt/Mapk8/Prdx3/Ncl
GO:0002886	regulation of myeloid leukocyte mediated immunity	16/1931	73/23355	0.000253272	0.0074332	0.00641348	Fcer1a/Stap1/Itgam/Cd300a/Ccr2/Blk/Arg1/Rac2/Fgr/Tyrobp/Cd84/Fcgr1/Btk/Dhx36/Lyn/Snx4
GO:0009259	ribonucleotide metabolic process	49/1931	354/23355	0.000257063	0.00750599	0.00647629	Pipox/Acnat1/Hk3/Slc2a6/Adcy1/Gimap7/Cda/Trem2/Nme4/Nt5e/Prkag3/Prkn/Eno3/Ak1/Slc25a13/Adssl1/Suclg2/Aldoc/COX2/Ier3/Ppcdc/Acot11/Rnaseh2b/Cmpk1/Pdk1/Mvk/Dmac2l/Slc4a4/Adcy7/Galk1/Mvd/Pde2a/Gpd1/Nudt16/Pfkm/Adss/Acat1/Hprt/Hif1a/Atp5g3/Mpi/Ogt/Aprt/Nt5c2/Atp5pb/Nt5c3/Atic/Cs/Pdha1
GO:0048872	homeostasis of number of cells	49/1931	355/23355	0.000274813	0.00798354	0.00688832	Gpr174/Itgam/Tnfrsf13c/Ccr2/Gapt/Coro1a/Tgfb2/Slc7a11/Mef2c/Tnfrsf13b/Ncapg2/Hcls1/Casp3/Gpr183/Lmo2/Pik3cd/Chst3/Ikzf1/Nckap1l/Sash3/Stat4/Il7/Ahr/Id2/Plcb1/Cd7/Gata3/Ccr7/Emcn/Dock11/Fancc/Dnase2a/Myct1/Rac3/Bmi1/Slc40a1/Sfxn1/Ppp3cb/Exoc6/Prdx5/Ireb2/Lyn/Tet2/Hif1a/Ptbp3/Dock10/Stat5a/Cdk5rap3/Cyld
GO:0050729	positive regulation of inflammatory response	24/1931	135/23355	0.00027706	0.00800815	0.00690956	Fcer1a/Stap1/Ccr2/Ccn4/Tlr9/S100a8/Cd28/Ptger3/S100a9/Trem2/Ccr5/Fcgr1/Btk/Il17ra/Ccr7/Wnt5a/Ldlr/Pde2a/Pdcd4/Gpsm3/Il16/Tlr3/Stat5a/Snx4
GO:0032651	regulation of interleukin-1 beta production	17/1931	81/23355	0.000285441	0.00820894	0.0070828	Cx3cr1/Ifi204/Mefv/Nlrp1a/Trem2/Aim2/Casp1/Tyrobp/Ccr5/Pycard/Casp4/Naip5/Ifi211/Ccr7/Wnt5a/Mndal/Malt1
GO:0043303	mast cell degranulation	13/1931	53/23355	0.00029424	0.00841968	0.00726464	Fcer1a/Cd300a/Blk/Milr1/Lat2/Rac2/Rasgrp1/Fgr/Cd84/Btk/Cplx2/Lyn/Snx4
GO:0042130	negative regulation of T cell proliferation	16/1931	74/23355	0.000298662	0.0085037	0.00733712	Ctla4/Spn/Btla/Arg1/Zc3h12d/Ripor2/Slfn1/Clec4g/Cd276/Ptpn6/Casp3/Glmn/Cd86/Marchf7/Tmem131l/Shh
GO:0042267	natural killer cell mediated cytotoxicity	14/1931	60/23355	0.000305651	0.00861694	0.00743483	Il18rap/Rasgrp1/Klrc1/Il12a/Coro1a/Slamf6/Klrd1/Vav1/Klrk1/Klrb1c/Ptpn6/Stx11/Clec2d/Stat5a
GO:2000401	regulation of lymphocyte migration	14/1931	60/23355	0.000305651	0.00861694	0.00743483	Spn/Ccr2/Itga4/Ccr6/Ripor2/Padi2/Il27ra/Pycard/Ccr7/Stk10/Cxcl14/Wnt5a/Ptk2b/Adam10
GO:0043487	regulation of RNA stability	22/1931	120/23355	0.000313028	0.00878167	0.00757697	Calcr/Cirbp/Slc11a1/2700046G09Rik/Zc3h12d/Fus/Trdmt1/Apobec1/Tnfrsf1b/Hnrnpd/Igf2bp1/Hnrnpa0/Hnrnpr/Apex1/Ythdf3/Zfp36l2/Tent5a/Dhx36/Naf1/Rnasel/Syncrip/Myef2
GO:1902107	positive regulation of leukocyte differentiation	29/1931	178/23355	0.00032445	0.00901371	0.00777717	Itgam/Ccr2/Rasgrp1/Il12a/Socs1/Evi2b/Ptprc/Hcls1/Trem2/Tyrobp/Ikzf1/Nckap1l/Sash3/Rhoh/Il7/Id2/Lck/Gata3/Il15/Ccr7/Il1rl2/Cd27/Car2/Shh/Sox12/Cd83/Malt1/Stat5a/Cyld
GO:1903708	positive regulation of hemopoiesis	29/1931	178/23355	0.00032445	0.00901371	0.00777717	Itgam/Ccr2/Rasgrp1/Il12a/Socs1/Evi2b/Ptprc/Hcls1/Trem2/Tyrobp/Ikzf1/Nckap1l/Sash3/Rhoh/Il7/Id2/Lck/Gata3/Il15/Ccr7/Il1rl2/Cd27/Car2/Shh/Sox12/Cd83/Malt1/Stat5a/Cyld
GO:0044770	cell cycle phase transition	56/1931	424/23355	0.000331508	0.0091653	0.00790797	Cirbp/Camk2a/Kcna5/Tpd52l1/Id4/Zc3h12d/Rad51b/Wnt10b/Cdc25c/Slfn1/Ptprc/Blm/Dtl/Myo16/Ptpn6/Plk2/Ndc80/Mastl/Gpr132/Cdkn2c/Cdt1/Pkia/Id2/Plcb1/Atad5/Ier3/Tipin/Gli1/Pole/Rnaseh2b/E2f3/Cul4b/Dact1/Apex1/Tcf19/Tacc3/Ube2e2/Zfp36l2/Appl2/Bid/Mtbp/Ddx3x/E2f5/Vps4b/Camk2g/Pdpn/Brcc3/Nae1/Cdc27/Calm2/Babam2/Cdk2/Cdk5rap3/Camk2d/Psme1/Zfp207
GO:0036336	dendritic cell migration	1931-08-01	23/23355	0.000340581	0.00937088	0.00808535	Trpm2/Retnlg/Il12a/Ccr6/Gpr183/Ccr7/C1qbp/Cdc42
GO:0046634	regulation of alpha-beta T cell activation	20/1931	105/23355	0.000342905	0.00938969	0.00810157	Cd300a/Ccr2/Btla/Il12a/Socs1/Cd28/Ptprc/Blm/Cd244a/Ptpn22/Ikzf1/Nckap1l/Sash3/Gata3/Ccr7/Adora2a/Shh/Cd83/Hfe/Malt1
GO:0006665	sphingolipid metabolic process	24/1931	137/23355	0.000347452	0.00946888	0.0081699	Fa2h/Elovl4/B3gnt5/St8sia6/St8sia4/Cers3/Smpdl3b/St8sia1/Hexb/Neu2/St8sia2/Sgpp1/Hacd4/Ugcg/Gm2a/Cers4/Cln6/Asah2/Asah1/Sptssa/Smpd4/Acer3/Cert1/Ormdl1
GO:0045123	cellular extravasation	16/1931	75/23355	0.00035091	0.0095178	0.00821211	Cx3cr1/Itgam/Spn/Ccr2/Sell/Itga4/Ripor2/Trem3/Ptger3/Itgal/Il27ra/Plcb1/Itgb7/Selplg/Cx3cl1/St3gal4
GO:0002448	mast cell mediated immunity	13/1931	54/23355	0.000358532	0.00963323	0.0083117	Fcer1a/Cd300a/Blk/Milr1/Lat2/Rac2/Rasgrp1/Fgr/Cd84/Btk/Cplx2/Lyn/Snx4
GO:0009395	phospholipid catabolic process	13/1931	54/23355	0.000358532	0.00963323	0.0083117	Apoc2/Pla2g2c/Smpdl3b/Plb1/Plcb1/Pla2g7/Gpcpd1/Plbd1/Plcg2/Ldlr/Inpp5f/Smpd4/Idh1
GO:0046635	positive regulation of alpha-beta T cell activation	15/1931	68/23355	0.000363224	0.0097137	0.00838114	Ccr2/Il12a/Socs1/Cd28/Ptprc/Blm/Cd244a/Ptpn22/Ikzf1/Nckap1l/Sash3/Ccr7/Shh/Cd83/Malt1
GO:0009247	glycolipid biosynthetic process	14/1931	61/23355	0.000366878	0.00976579	0.00842608	Fa2h/St8sia6/St8sia4/Pigz/Pigp/St8sia2/Pigw/Pgap1/Ugcg/Mppe1/Sccpdh/St3gal4/Pign/Pigk

## Sheet: SD Down - KEGG
ID	Description	GeneRatio	BgRatio	pvalue	p.adjust	qvalue	geneID
mmu04650	Natural killer cell mediated cytotoxicity	31/812	121/8924	7.01e-08	2.25e-05	1.94e-05	Klra3/Klra7/Rac2/Klrc1/Klra4/Hcst/Klra8/Klra9/Klrd1/Vav1/Cd244a/Cd48/Klrk1/Fcgr4/Itgal/Klrb1c/Ptpn6/Casp3/Cd247/Pik3cd/Tyrobp/Pik3r3/Lck/Tnfsf10/Plcg2/Sh3bp2/Rac3/Ppp3cb/Bid/Ptk2b/Ppp3cc
mmu04662	B cell receptor signaling pathway	21/812	81/8924	7.41e-06	0.000701863	0.000605312	Blnk/Cd19/Cr2/Cd79b/Cd79a/Rac2/Cd22/Vav1/Gm14548/Ptpn6/Pik3cd/Pik3r3/Btk/Plcg2/Rac3/Ppp3cb/Malt1/Chuk/Lyn/Dapp1/Ppp3cc
mmu04640	Hematopoietic cell lineage	23/812	94/8924	7.91e-06	0.000701863	0.000605312	Il5ra/Ms4a1/Itgam/Il9r/Cd19/Cr2/Fcer2a/H2-Eb2/Cd37/H2-Ob/Itga4/Cd22/H2-Oa/Cd3d/Csf3r/H2-DMb2/Cd38/Tfrc/Epor/Il7/Fcgr1/Cd7/Cd2
mmu04380	Osteoclast differentiation	28/812	128/8924	8.75e-06	0.000701863	0.000605312	Gm9733/Calcr/Blnk/Sirpb1a/Map2k6/Socs1/Tgfb2/Ncf4/Gm14548/Fcgr4/Trem2/Sirpb1c/Pik3cd/Tyrobp/Pik3r3/Fcgr1/Lck/Btk/Tnfrsf11b/Ncf1/Ncf2/Plcg2/Tec/Ppp3cb/Chuk/Ppp3cc/Mapk8/Cyld
mmu04062	Chemokine signaling pathway	36/812	192/8924	1.98e-05	0.0012686	0.00109409	Ccr3/Cx3cr1/Ccr2/Hck/Cxcr5/Gng8/Rac2/Fgr/Ccr6/Adcy1/Vav1/Dock2/Cxcr3/Tiam1/Pik3cd/Pik3r3/Xcr1/Gng10/Ccr5/Was/Plcb1/Ncf1/Ccr7/Plcg2/Cxcl14/Adcy7/Gng2/Rac3/Ptk2b/Chuk/Cx3cl1/Lyn/Grk6/Rap1b/Rap1a/Cdc42
mmu04060	Cytokine-cytokine receptor interaction	46/812	292/8924	0.000143786	0.00769258	0.00663436	Ccr3/Il5ra/Il31ra/Cx3cr1/Tnfrsf13c/Il9r/Ccr2/Ebi3/Cxcr5/Ackr4/Il18rap/Il12a/Ccr6/Gdf10/Ltb/Tgfb2/Il10ra/Tnfrsf13b/Csf3r/Tnfsf15/Cxcr3/Amhr2/Il27ra/Xcr1/Il21r/Il2rb/Ccr5/Epor/Il7/Il13ra1/Il17ra/Tnfrsf1b/Tnfrsf11b/Il15/Ccr7/Tnfsf10/Il1rl2/Cd27/Relt/Ghr/Cxcl14/Lifr/Tnfrsf19/Il16/Cx3cl1/Bmp5
mmu05340	Primary immunodeficiency	11/812	36/8924	0.000236746	0.0108565	0.00936304	Blnk/Tnfrsf13c/Cd19/Cd79a/Ptprc/Cd3d/Tnfrsf13b/Ung/Lck/Btk/Rfx5
mmu05140	Leishmaniasis	16/812	70/8924	0.000431666	0.0173206	0.0149379	Itgam/H2-Eb2/H2-Ob/Il12a/Itga4/H2-Oa/Cybb/Tgfb2/Ncf4/H2-DMb2/Fcgr4/Ptpn6/Nos2/Fcgr1/Ncf1/Ncf2
mmu04658	Th1 and Th2 cell differentiation	18/812	88/8924	0.00081003	0.0274289	0.0236557	H2-Eb2/H2-Ob/Il12a/H2-Oa/Cd3d/H2-DMb2/Cd247/Stat4/Il2rb/Lck/Gata3/Maf/Ppp3cb/Chuk/Rbpj/Ppp3cc/Stat5a/Mapk8
mmu04660	T cell receptor signaling pathway	20/812	103/8924	0.000854483	0.0274289	0.0236557	Pak3/Ctla4/Rasgrp1/Cd28/Ptprc/Cd3d/Vav1/Ptpn6/Cd247/Pik3cd/Pik3r3/Lck/Tec/Grap2/Ppp3cb/Malt1/Chuk/Ppp3cc/Mapk8/Cdc42
mmu04659	Th17 cell differentiation	20/812	104/8924	0.000969804	0.0283006	0.0244075	Rxrg/H2-Eb2/H2-Ob/H2-Oa/Cd3d/Irf4/H2-DMb2/Cd247/Il27ra/Il21r/Il2rb/Ahr/Lck/Gata3/Ppp3cb/Chuk/Hif1a/Ppp3cc/Stat5a/Mapk8
mmu04672	Intestinal immune network for IgA production	11/812	43/8924	0.00125579	0.0319035	0.0275148	Tnfrsf13c/H2-Eb2/H2-Ob/Itga4/H2-Oa/Cd28/Tnfrsf13b/H2-DMb2/Cd86/Itgb7/Il15
mmu00100	Steroid biosynthesis	7/812	20/8924	0.00135352	0.0319035	0.0275148	Hsd17b7/Sqle/Msmo1/Cyp51/Dhcr7/Sc5d/Fdft1
mmu04666	Fc gamma R-mediated phagocytosis	18/812	92/8924	0.00139143	0.0319035	0.0275148	Hck/Rac2/Ptprc/Vav1/Fcgr4/Pik3cd/Pik3r3/Fcgr1/Was/Ncf1/Plcg2/Cfl2/Actr3/Lyn/Arpc5/Actr2/Cdc42/Arpc2
mmu05152	Tuberculosis	29/812	180/8924	0.00165046	0.0353198	0.0304611	Tlr1/Calml3/Camk2a/Itgam/H2-Eb2/Tlr9/H2-Ob/Il12a/Coro1a/H2-Oa/Clec7a/Tgfb2/Il10ra/H2-DMb2/Fcgr4/Casp3/Nos2/Fcgr1/Rfx5/Card9/Lsp1/Ppp3cb/Bid/Malt1/Camk2g/Ppp3cc/Calm2/Mapk8/Camk2d
mmu05417	Lipid and atherosclerosis	33/812	216/8924	0.00203935	0.0409144	0.0352861	Calml3/Pou2f2/Camk2a/Rxrg/Il12a/Map2k6/Cybb/Ncf4/Vav1/Casp3/Mmp9/Pik3cd/Casp1/Pik3r3/Pycard/Plcb1/Ncf1/Ncf2/Tnfsf10/Ldlr/Ppp3cb/Bid/Pou2f1/Chuk/Lyn/Camk2g/Ppp3cc/Calm2/Rap1b/Rap1a/Mapk8/Cdc42/Camk2d
mmu04146	Peroxisome	16/812	86/8924	0.00425232	0.0802188	0.0691836	Pipox/Acnat1/Pecr/Acox2/Nos2/Phyh/Mpv17l/Hacl1/Mvk/Pxmp2/Pex7/Pex3/Prdx5/Idh1/Acox3/Pex2
mmu04670	Leukocyte transendothelial migration	20/812	118/8924	0.00460509	0.0802188	0.0691836	Itgam/Rac2/Itga4/Cybb/Ncf4/Vav1/Itgal/Mmp9/Pik3cd/Cldn8/Pik3r3/Rhoh/Cldn4/Ncf1/Ncf2/Plcg2/Ptk2b/Rap1b/Rap1a/Cdc42
mmu04061	Viral protein interaction with cytokine and cytokine receptor	17/812	95/8924	0.00494119	0.0802188	0.0691836	Ccr3/Cx3cr1/Ccr2/Cxcr5/Ackr4/Il18rap/Ccr6/Il10ra/Cxcr3/Xcr1/Il2rb/Ccr5/Tnfrsf1b/Ccr7/Tnfsf10/Cxcl14/Cx3cl1
mmu05415	Diabetic cardiomyopathy	31/812	211/8924	0.00499806	0.0802188	0.0691836	Camk2a/ND3/ND6/Rac2/Cybb/Tgfb2/Ncf4/ND1/ND5/Mmp9/Pik3cd/ND2/Pik3r3/Plcb1/COX2/Ncf1/Ncf2/COX1/Ppif/Ppp1cb/CYTB/Camk2g/Atp5g3/Vdac2/Ndufs3/Atp5pb/Gsr/Mapk8/Sdhd/Camk2d/Pdha1
mmu04020	Calcium signaling pathway	34/812	240/8924	0.00602532	0.0921013	0.0794315	Calml3/Camk2a/Tacr2/Mcoln2/Cysltr1/Cacna1i/Adcy1/Ptger3/Hrh2/Cacna1e/Cd38/Nos2/Gna14/Plcb1/Pdgfa/Adora2a/Phka2/Plcg2/Pde1b/Fgfr2/Hgf/Adcy7/Ppif/Slc8a1/Ppp3cb/Ptk2b/Asph/Adrb1/Mcu/Camk2g/Ppp3cc/Vdac2/Calm2/Camk2d
mmu04971	Gastric acid secretion	14/812	75/8924	0.00702956	0.0989532	0.0853408	Calml3/Camk2a/Atp1a3/Sstr2/Adcy1/Hrh2/Plcb1/Car2/Adcy7/Camk2g/Kcnj2/Calm2/Atp1b3/Camk2d
mmu00563	Glycosylphosphatidylinositol (GPI)-anchor biosynthesis	7/812	26/8924	0.0070901	0.0989532	0.0853408	Pigz/Pigp/Pigw/Pgap1/Mppe1/Pign/Pigk
mmu00330	Arginine and proline metabolism	11/812	54/8924	0.00832411	0.108895	0.0939152	Arg1/Sat2/Carns1/Nos2/Gamt/Maoa/Hoga1/Ckb/Azin2/Sat1/Got2
mmu04216	Ferroptosis	9/812	40/8924	0.00848094	0.108895	0.0939152	Sat2/Cybb/Slc7a11/Tfrc/Steap3/Slc40a1/Slc39a8/Vdac2/Sat1
mmu05135	Yersinia infection	21/812	134/8924	0.00934611	0.115389	0.0995153	Fyb/Rac2/Itga4/Map2k6/Mefv/Vav1/Pik3cd/Casp1/Pik3r3/Pycard/Was/Lck/Rac3/Actr3/Ptk2b/Chuk/Arpc5/Actr2/Mapk8/Cdc42/Arpc2
mmu05170	Human immunodeficiency virus 1 infection	33/812	240/8924	0.010471	0.124489	0.107364	Calml3/Pak3/Gng8/H2-Q10/Rac2/Map2k6/Cdc25c/Cd3d/Casp3/Cd247/Pik3cd/Pik3r3/Gng10/Ccr5/Ap1s3/Tnfrsf1b/Cul4b/Plcg2/H2-T10/Trim30d/Gng2/Rac3/Ppp3cb/Cul5/Bid/Cfl2/Ptk2b/Chuk/Ppp3cc/Rnf7/Btrc/Calm2/Mapk8
mmu04015	Rap1 signaling pathway	30/812	214/8924	0.0109779	0.125854	0.108541	Calml3/Fyb/Itgam/Rac2/Map2k6/Adcy1/Lpar4/Apbb1ip/Vav1/Itgal/Pfn2/Tiam1/Pik3cd/Angpt2/Pik3r3/Rgs14/Plcb1/Skap1/Pdgfa/Adora2a/Magi2/Fgfr2/Hgf/Adcy7/Rac3/Calm2/Rap1b/Rap1a/Cdc42/Ralgds
mmu04964	Proximal tubule bicarbonate reclamation	6/812	22/8924	0.0116682	0.129053	0.1113	Atp1a3/Car2/Slc4a4/Slc25a10/Gls/Atp1b3
mmu05416	Viral myocarditis	15/812	88/8924	0.0124664	0.129053	0.1113	H2-Eb2/H2-Q10/Rac2/H2-Ob/Sgcg/H2-Oa/Cd28/H2-DMb2/Itgal/Casp3/Cd86/H2-T10/Rac3/Bid/Cxadr
mmu00240	Pyrimidine metabolism	11/812	57/8924	0.0125045	0.129053	0.1113	Cda/Nme4/Nt5e/Tk1/Dck/Cmpk1/Dut/Entpd6/Tk2/Nt5c2/Nt5c3
mmu05168	Herpes simplex virus 1 infection	56/812	458/8924	0.0128651	0.129053	0.1113	Nxf7/Pou2f2/Zfp947/H2-Eb2/Pilrb1/Zfp268/H2-Q10/Tlr9/H2-Ob/Il12a/Zfp808/Pilrb2/H2-Oa/Oas3/Zfp984/H2-DMb2/Zfp558/Casp3/Zfp810/Pilra/Pik3cd/Zfp944/Zfp938/Pik3r3/Zfp119a/Zfp433/Zfp40/AU041133/Zfp28/Zfp930/Zfp960/Zfp52/Zfp994/Zfp956/H2-T10/Card9/Srsf5/Ppp1cb/2610008E11Rik/Zfp120/Zfp975/Zfp386/Zfp85/Zfp26/Srsf2/Bid/Pou2f1/Zfp160/Chuk/Rnasel/Zfp90/Tlr3/Zfp266/AI987944/Zfp715/Srsf3
mmu00051	Fructose and mannose metabolism	8/812	36/8924	0.0137862	0.131182	0.113136	Fbp2/Hk3/Akr1b8/Aldoc/Sord/Pfkm/Mpi/Akr1b3
mmu04024	cAMP signaling pathway	30/812	218/8924	0.0140524	0.131182	0.113136	Calml3/Sstr1/Camk2a/Atp1a3/Sstr2/Rac2/Adcy1/Ptger3/Vav1/Npy1r/Tiam1/Hhip/Pik3cd/Pik3r3/Creb3l4/Gli1/Adora2a/Adcy7/Ppp1cb/Rac3/Edn3/Adrb1/Camk2g/Acox3/Calm2/Rap1b/Rap1a/Atp1b3/Mapk8/Camk2d
mmu04066	HIF-1 signaling pathway	18/812	114/8924	0.0143033	0.131182	0.113136	Camk2a/Hk3/Cybb/Nos2/Pik3cd/Tfrc/Eno3/Angpt2/Pik3r3/Aldoc/Plcg2/Pdk1/Pfkm/Hif1a/Camk2g/Cul2/Camk2d/Pdha1
mmu04720	Long-term potentiation	12/812	67/8924	0.016617	0.148168	0.127786	Calml3/Camk2a/Adcy1/Plcb1/Ppp1cb/Ppp3cb/Camk2g/Ppp3cc/Calm2/Rap1b/Rap1a/Camk2d
mmu05100	Bacterial invasion of epithelial cells	13/812	76/8924	0.0187067	0.162294	0.139968	Hcls1/Septin1/Pik3cd/Pik3r3/Septin6/Dnm3/Dnm1/Cd2ap/Actr3/Arpc5/Actr2/Cdc42/Arpc2
mmu00230	Purine metabolism	20/812	136/8924	0.0212059	0.179134	0.154492	Adcy1/Nme4/Nt5e/Ak8/Ak1/Adssl1/Dck/Gucy1a2/Pde1b/Adcy7/Pde2a/Nudt16/Adss/Entpd6/Hprt/Ppat/Aprt/Nt5c2/Nt5c3/Atic
mmu00052	Galactose metabolism	7/812	32/8924	0.0225118	0.182773	0.15763	Mgam/Hk3/Akr1b8/Galk1/Pfkm/B4galt2/Akr1b3
mmu05321	Inflammatory bowel disease	11/812	62/8924	0.0227755	0.182773	0.15763	H2-Eb2/Il18rap/H2-Ob/Il12a/H2-Oa/Tgfb2/H2-DMb2/Il21r/Stat4/Gata3/Maf
mmu04625	C-type lectin receptor signaling pathway	17/812	112/8924	0.0242565	0.189911	0.163786	Calml3/Il12a/Clec7a/Pik3cd/Casp1/Pik3r3/Pycard/Plcg2/Card9/Lsp1/Ppp3cb/Malt1/Chuk/Ppp3cc/Calm2/Mapk8/Cyld
mmu04514	Cell adhesion molecules	24/812	174/8924	0.0254662	0.194635	0.16786	Ctla4/Itgam/Spn/H2-Eb2/Sell/H2-Q10/H2-Ob/Itga4/Cd22/H2-Oa/Cd28/Ptprc/Cd276/H2-DMb2/Itgal/Cldn8/Cldn4/Cd86/Itgb7/H2-T10/Cd2/Selplg/Nectin3/Mpzl1
mmu04810	Regulation of actin cytoskeleton	29/812	220/8924	0.0264459	0.196709	0.169649	Pak3/Itgam/Rac2/Itga4/Lpar4/Myh11/Vav1/Apc2/Itgal/Pfn2/Tiam1/Pik3cd/Nckap1l/Pik3r3/Itgb6/Cyfip2/Itgb7/Pdgfa/Pip4k2a/Fgfr2/Spata13/Ppp1cb/Rac3/Cfl2/Actr3/Arpc5/Actr2/Cdc42/Arpc2
mmu05235	PD-L1 expression and PD-1 checkpoint pathway in cancer	14/812	88/8924	0.0269632	0.196709	0.169649	Tlr9/Rasgrp1/Map2k6/Cd28/Cd3d/Ptpn6/Cd247/Pik3cd/Pik3r3/Lck/Ppp3cb/Chuk/Hif1a/Ppp3cc
mmu03410	Base excision repair	7/812	34/8924	0.0307271	0.219187	0.189035	Neil3/Neil2/Ung/Pole/Mpg/Apex1/Tdg
mmu05205	Proteoglycans in cancer	27/812	205/8924	0.0316985	0.2212	0.190771	Camk2a/Lum/Wnt10b/Tgfb2/Vav1/Hcls1/Tiam1/Ptpn6/Casp3/Mmp9/Pik3cd/Wnt2/Pik3r3/Hpse/Plau/Plcg2/Hgf/Wnt5a/Shh/Ppp1cb/Pdcd4/Fzd6/Fzd2/Hif1a/Camk2g/Cdc42/Camk2d
mmu00520	Amino sugar and nucleotide sugar metabolism	9/812	50/8924	0.0344674	0.226843	0.195638	Hk3/Gnpda2/Hexb/Amdhd2/Cyb5rl/Galk1/Gnpnat1/Uap1l1/Mpi
mmu00600	Sphingolipid metabolism	9/812	50/8924	0.0344674	0.226843	0.195638	Cers3/Neu2/Sgpp1/Ugcg/Cers4/Asah2/Asah1/Smpd4/Acer3
mmu04664	Fc epsilon RI signaling pathway	11/812	66/8924	0.0346271	0.226843	0.195638	Fcer1a/Rac2/Map2k6/Vav1/Pik3cd/Pik3r3/Btk/Plcg2/Rac3/Lyn/Mapk8

## Sheet: SD Up - GO BP
ID	Description	GeneRatio	BgRatio	pvalue	p.adjust	qvalue	geneID
GO:0006914	autophagy	108/2243	426/23355	1.67e-21	4.99e-18	3.65e-18	Tmbim6/Mfn2/Cttn/Tmem39a/Sbf2/Tbc1d17/Atf6/Cdc37/Supt5/Htt/Rptor/Psen1/Flcn/Tsc2/Ubxn6/Gsk3a/Ubqln1/Wipi2/Rnf185/Capn10/Tex264/Atg14/Vps4a/Eif4g1/Trappc8/Ubqln4/Tollip/Vamp8/Smg1/Mcoln1/Atg16l1/Gramd1a/Sqstm1/Pacs2/Bmf/Uba5/Ulk2/Atg4b/Stat3/Stk11/Atg4d/Vps18/Clec16a/Ubxn2a/Tgfbrap1/Tsc1/Trp53inp2/Huwe1/Gabarapl2/Gabarapl1/Atg13/Syt11/Nbr1/Rmc1/1600014C10Rik/Depdc5/Ulk1/Vps51/Ctsd/Zfyve1/Sirt2/Vps…
GO:0061919	process utilizing autophagic mechanism	108/2243	426/23355	1.67e-21	4.99e-18	3.65e-18	Tmbim6/Mfn2/Cttn/Tmem39a/Sbf2/Tbc1d17/Atf6/Cdc37/Supt5/Htt/Rptor/Psen1/Flcn/Tsc2/Ubxn6/Gsk3a/Ubqln1/Wipi2/Rnf185/Capn10/Tex264/Atg14/Vps4a/Eif4g1/Trappc8/Ubqln4/Tollip/Vamp8/Smg1/Mcoln1/Atg16l1/Gramd1a/Sqstm1/Pacs2/Bmf/Uba5/Ulk2/Atg4b/Stat3/Stk11/Atg4d/Vps18/Clec16a/Ubxn2a/Tgfbrap1/Tsc1/Trp53inp2/Huwe1/Gabarapl2/Gabarapl1/Atg13/Syt11/Nbr1/Rmc1/1600014C10Rik/Depdc5/Ulk1/Vps51/Ctsd/Zfyve1/Sirt2/Vps…
GO:0006457	protein folding	54/2243	158/23355	2.09e-17	4.16e-14	3.05e-14	Cct6a/Nktr/Cct8/Cct2/Cdc37/Ppil2/Dnajc1/Tor1b/Tcp1/Dnaja3/Cct4/Sdf2/Cct7/Fkbp1a/P3h1/Cct5/Unc45a/Pofut2/Dnajb11/Canx/Unc45b/Dnajc3/Cct3/Qsox1/Pdia3/Nudc/Dnajb2/Hspe1/Pdia4/Grpel2/Mkks/Sgtb/Dnaja4/Chordc1/Hspd1/Ahsa1/Hsp90b1/Sdf2l1/Calr/St13/Hspa4l/Dnajb1/Fkbp4/Hspa5/Dnaja1/Ahsa2/Hsp90aa1/Hsp90ab1/Hspb1/Hspa1a/Hspa8/Hsph1/Hspa1b/Fkbp5
GO:0007264	small GTPase mediated signal transduction	101/2243	439/23355	5.03e-17	7.52e-14	5.5e-14	Cdc42se1/Ralgapa1/Mfn2/Rhoa/Arl3/Kras/Flcn/Tsc2/Trim28/Nckap1/Akap13/Dnmbp/Crk/Arhgef7/Ralgapb/Phactr4/Stard13/Cyfip1/Cdc42bpa/Dnaja3/Slit2/Nisch/Arhgef11/Gna13/Cyth2/Mapkapk5/Brap/Ulk1/Madd/Farp1/Itsn1/Mapre2/Dab2ip/Garre1/Rock2/Nucb1/Kctd10/Sipa1/Rit1/Rras2/Rapgef1/Rerg/Gdi1/Prkd1/Kank2/Stmn1/Rabgef1/Sipa1l3/Icmt/Arhgef40/Arrb1/Rhobtb1/Dock1/Ralgapa2/Cgnl1/Rgl3/Wasf2/Lztr1/Eps8l2/Itsn2/Dock6/Gi…
GO:0035966	response to topologically incorrect protein	47/2243	143/23355	1.34e-14	1.61e-11	1.18e-11	Ubxn4/Tmbim6/Mfn2/Atf6/Upf3a/Tbl2/Rnf185/Wfs1/Edem1/Crebrf/Ep300/Atf6b/Tmem129/Dab2ip/Tmem33/Sdf2/Pomt2/Ficd/Nfe2l2/Canx/Stt3b/Ern1/Bag3/Uggt1/Nck1/Dnajc3/Syvn1/Xbp1/Creb3l2/Herpud1/Hsf1/Ddit3/Ppp1r15a/Hspb8/Hspd1/Pdia6/Manf/Sdf2l1/Calr/Hspa4l/Hspa5/Hsp90aa1/Hspb1/Hspa1a/Hspa8/Hsph1/Hspa1b
GO:0009896	positive regulation of catabolic process	98/2243	457/23355	1.76e-14	1.76e-11	1.29e-11	Nub1/Akt2/Atf6/Supt5/Htt/Psen1/Flcn/Tsc2/Cop1/Gsk3a/Ubqln1/Ythdf1/Rnf185/Csnk1d/Tnrc6c/Dda1/Crebrf/Atg16l1/Sh3d19/Snx33/Taf1/Pum1/Zc3hav1/Atg4b/Stk11/Pttg1ip/Clec16a/Tsc1/Trp53inp2/Mettl16/Huwe1/Zfand2a/Lrp1/Ulk1/Eif4enif1/Sirt2/Dab2ip/Vps13d/Nprl2/Rnf41/Rock2/Bcl2l11/Amer1/Dvl1/Upf1/Stx5a/Csnk1e/Rgma/Prkd1/Trim32/Prxl2c/Trim8/Nod1/Cblb/Prkce/Bag3/Trib1/Sesn2/Trib2/Rilp/Gclc/Git1/Smurf2/Agtpbp1/F…
GO:0006986	response to unfolded protein	42/2243	119/23355	2.07e-14	1.77e-11	1.29e-11	Ubxn4/Tmbim6/Mfn2/Atf6/Upf3a/Tbl2/Wfs1/Edem1/Crebrf/Ep300/Atf6b/Tmem129/Dab2ip/Tmem33/Ficd/Nfe2l2/Canx/Stt3b/Ern1/Bag3/Nck1/Dnajc3/Syvn1/Xbp1/Creb3l2/Herpud1/Hsf1/Ddit3/Ppp1r15a/Hspb8/Hspd1/Pdia6/Manf/Calr/Hspa4l/Hspa5/Hsp90aa1/Hspb1/Hspa1a/Hspa8/Hsph1/Hspa1b
GO:0042326	negative regulation of phosphorylation	90/2243	408/23355	3.69e-14	2.76e-11	2.02e-11	Prkar1a/Rhoa/Aida/Psen1/Tsc2/Lats2/Nf2/Lrp6/Atg14/Eif4g1/Mllt1/Dnaja3/Slit2/Ncor1/Tesk1/Chp1/Ube2b/Stat3/Pde4d/Myadm/Prpsap1/Ptprb/Sirt2/Dab2ip/Snx25/Smpd1/Nprl2/Prkar2a/Ppp5c/Prkar1b/Dvl1/Inppl1/Hexim1/Dusp6/Ppp2r5d/Rabgef1/Dusp7/Cblb/Hdac4/Arrb1/Sh3bp5l/Pmepa1/Dusp19/Cdkn1c/Camk2n1/Trib1/Hspa4/Pard3/Nck1/Dnajc3/Dusp3/Git1/Ceacam1/Plpp3/Men1/Spred2/Wars/Xbp1/Zgpat/Smad7/Grb10/Pecam1/Prkca/Smcr8/…
GO:0034504	protein localization to nucleus	73/2243	301/23355	6.72e-14	4.47e-11	3.27e-11	Limk2/Akt2/Htt/Sun2/Psen1/Flcn/Tsc2/Trim28/Tor1b/Lats2/Nf2/Agap3/Ctdnep1/Plrg1/Ipo9/Paf1/Med1/Mepce/Pom121/Ctnna1/Zpr1/Tesk1/Chp1/Sun1/Syne2/Stat3/Stk11/Ep300/Pttg1ip/Fyn/Taf8/Eif4enif1/Nup188/Fermt2/Nup85/Fam53c/Cry2/Mbtps1/Ing1/Dvl1/Yap1/Ilrun/Prkd1/Taf3/Trim8/Nup35/Mfhas1/Hikeshi/Bag3/Ipo7/Hnrnpm/Sesn2/Ciz1/Rangap1/Xbp1/Ipo13/Rpain/Card10/Lrrk2/Nfkbia/Otud7b/Txnip/Hyal2/Calr/Arntl/Glul/Trim29/…
GO:0034976	response to endoplasmic reticulum stress	65/2243	254/23355	1.11e-13	6.64e-11	4.86e-11	Ubxn4/Tmbim6/Map3k5/Atf6/Ubxn6/Ubqln1/Tbl2/Rnf185/Txndc12/Eif4g1/Wfs1/Edem1/Crebrf/Sec16a/Uba5/Nploc4/Pla2g6/Trim25/Ep300/Atf6b/Tmem129/Spop/Dab2ip/Usp19/Ube4a/Tmem33/Sdf2/Pomt2/Bcl2l11/Man1b1/Ficd/Nfe2l2/Canx/Nfe2l1/Stt3b/Ern1/Sesn2/Uggt1/Nck1/Dnajc3/Erlin1/Syvn1/Pdia3/Serinc3/Xbp1/Creb3l2/Herpud1/Dnajb2/Nhlrc1/Cebpb/Pdia4/Ddit3/Ppp1r15a/Sgtb/Ube2g2/Lrrk2/Nr1h3/Pdia6/Hsp90b1/Hyou1/Manf/Sdf2l1/Ca…
GO:0001667	ameboidal-type cell migration	92/2243	439/23355	4.61e-13	2.31e-10	1.69e-10	Atp5b/Bsg/Rhoa/Sdc4/Tsc2/Adipor1/Nckap1/Lrp6/Acvr1/Akt3/Phactr4/Sema4c/Stard13/Ptpn23/Slit2/Tesk1/Nus1/Adgra2/Syne2/Paxip1/Ppard/Ptpn11/Marveld3/Plcg1/Ptprm/Mapre2/Dab2ip/Fgfr1/Rock2/Adipor2/Tgfbr3/Sash1/Prkd1/Prkx/Clasp1/Kank2/Epha2/Nfe2l2/Gab2/Cdh5/Prkce/Map3k3/Dock1/Wasf2/Epb41l4b/Smurf2/Ceacam1/Plpp3/Myh9/Sema3g/Serpine1/Ephb4/Arid5b/Rhoj/Pecam1/Prkca/Notch1/Ago2/Dock5/Tns1/Card10/Ctsh/Amotl1…
GO:0016236	macroautophagy	56/2243	207/23355	4.73e-13	2.31e-10	1.69e-10	Mfn2/Tmem39a/Cdc37/Supt5/Htt/Psen1/Tsc2/Ubxn6/Ubqln1/Wipi2/Tex264/Atg14/Trappc8/Ubqln4/Vamp8/Smg1/Mcoln1/Atg16l1/Sqstm1/Pacs2/Uba5/Atg4b/Clec16a/Ubxn2a/Tsc1/Trp53inp2/Huwe1/Gabarapl2/Gabarapl1/Atg13/Nbr1/Ulk1/Ctsd/Zfyve1/Vps13d/Nprl2/Atg9a/Pik3c3/Rnf41/Map1lc3b/Ilrun/Atg2a/Nod1/Wdfy3/Ubxn2b/Bag3/Sesn2/Qsox1/Npc1/Gpsm1/Smcr8/Wdr81/Stbd1/Lrrk2/Hspb8/Adrb2
GO:0040013	negative regulation of locomotion	76/2243	332/23355	5.01e-13	2.31e-10	1.69e-10	Rhoa/Flcn/Dlg5/Adipor1/Crk/Rnf20/Ctnna1/Sema4c/Stard13/Limch1/Ptpn23/Slit2/Nisch/Stat3/Ppard/Gna13/Marveld3/Lrp1/Ptprm/Tcaf1/Dab2ip/Rnf41/Adipor2/Zmynd8/Reck/Tgfbr3/Clasp1/Rabgef1/Jag1/Afdn/Nfe2l2/Dpep1/Ryk/Mctp1/Plxna3/Tie1/Abhd6/Trib1/Dusp3/Cldn5/Sema3g/Serpine1/Il33/Clic4/Eng/Bcr/Notch1/Card10/Arap3/Vash1/Robo4/Nrg1/Eppk1/Adamts9/Igfbp3/Rhob/Hc/Adarb1/Sema3f/Sema4f/Adam15/Dnaja4/Arrdc3/Fas/Ada…
GO:0016570	histone modification	93/2243	450/23355	8.03e-13	3.23e-10	2.36e-10	Kdm2a/Wdr5/Setd5/Setd1a/Kansl3/Nsd2/Nsd1/Brd4/Kmt2b/Mllt6/Msl1/Flcn/Setd2/Trrap/Wbp2/Paf1/Suds3/Eya2/Pygo2/Rnf20/Mta1/Phb/Bap1/Kmt2c/Mideas/Ash1l/Taf1/Ncor1/Morf4l2/Kat2a/Paxip1/Ube2b/Ep300/Brpf3/Kdm4b/Kmt2d/Kansl1/Msl3/Usp21/Ring1/Huwe1/Supt6/Eya3/Wdr82/Phf8/Cxxc1/Kmt2a/Prmt2/Sirt2/Tada3/Taf6/Ezh1/Rcor1/Ppp5c/Meaf6/Sphk2/Ubr2/Prkd1/Kdm5c/Dcaf1/Rybp/Hdac4/Kat6a/Phf2/Arrb1/Baz1b/Trim16/Zfp451/Pagr…
GO:0016569	covalent chromatin modification	95/2243	464/23355	8.09e-13	3.23e-10	2.36e-10	Kdm2a/Wdr5/Setd5/Setd1a/Kansl3/Nsd2/Nsd1/Brd4/Kmt2b/Mllt6/Msl1/Flcn/Setd2/Trim28/Trrap/Wbp2/Paf1/Suds3/Eya2/Pygo2/Rnf20/Mta1/Phb/Bap1/Kmt2c/Mideas/Ash1l/Taf1/Ncor1/Morf4l2/Kat2a/Paxip1/Ube2b/Ep300/Brpf3/Kdm4b/Kmt2d/Kansl1/Msl3/Usp21/Ring1/Huwe1/Supt6/Eya3/Wdr82/Phf8/Cxxc1/Kmt2a/Prmt2/Sirt2/Tada3/Taf6/Ezh1/Rcor1/Ppp5c/Meaf6/Sphk2/Ubr2/Prkd1/Kdm5c/Dcaf1/Rybp/Hdac4/Kat6a/Phf2/Arrb1/Baz1b/Trim16/Zfp4…
GO:0031331	positive regulation of cellular catabolic process	84/2243	389/23355	8.94e-13	3.34e-10	2.45e-10	Nub1/Akt2/Atf6/Supt5/Htt/Psen1/Flcn/Tsc2/Cop1/Gsk3a/Ubqln1/Ythdf1/Rnf185/Csnk1d/Tnrc6c/Dda1/Atg16l1/Sh3d19/Snx33/Taf1/Pum1/Zc3hav1/Stk11/Pttg1ip/Clec16a/Tsc1/Trp53inp2/Mettl16/Zfand2a/Lrp1/Ulk1/Eif4enif1/Sirt2/Dab2ip/Vps13d/Nprl2/Rock2/Bcl2l11/Amer1/Dvl1/Upf1/Csnk1e/Rgma/Prkd1/Prxl2c/Trim8/Nod1/Bag3/Trib1/Sesn2/Trib2/Gclc/Git1/Agtpbp1/Fbxw8/Pnpla2/Xbp1/Smad7/Herpud1/Hsf1/Dnajb2/Gpsm1/Il33/Smcr8/A…
GO:0010498	proteasomal protein catabolic process	96/2243	475/23355	1.36e-12	4.79e-10	3.5e-10	Ubxn4/Fbxo38/Nub1/Hectd3/Psmd7/Psme3/N4bp1/Psen1/Ubxn6/Cop1/Birc2/Maea/Gsk3a/Agap3/Ubqln1/Desi1/Ube2h/Rnf185/Fbxo9/Csnk1d/Wfs1/Ubqln4/Dda1/Mta1/Edem1/Taf1/Nploc4/Ube2b/Trim25/Cul1/Clec16a/Ubxn2a/Tmem129/Spop/Otud5/Huwe1/Gabarapl2/Zfand2a/Sirt2/Dab2ip/Usp19/Rnf216/Ube4a/Sdf2/Rnf41/Pomt2/Kctd10/Dvl1/Man1b1/Csnk1e/Ubr2/Clock/Nfe2l2/Rybp/Nfe2l1/Stt3b/Arrb1/Ubxn2b/Trib1/Trib2/Uggt1/Gid4/Ubb/Fbxo31/Gcl…
GO:0051271	negative regulation of cellular component movement	71/2243	306/23355	1.47e-12	4.89e-10	3.58e-10	Cd9/Rhoa/Flcn/Dlg5/Adipor1/Actn1/Crk/Rnf20/Ctnna1/Stard13/Limch1/Ptpn23/Slit2/Nisch/Stat3/Ppard/Gna13/Marveld3/Lrp1/Ptprm/Tcaf1/Dab2ip/Rnf41/Adipor2/Zmynd8/Reck/Tgfbr3/Clasp1/Actn4/Rabgef1/Jag1/Afdn/Nfe2l2/Dpep1/Mctp1/Tie1/Abhd6/Trib1/Dusp3/Cldn5/Serpine1/Il33/Clic4/Eng/Bcr/Notch1/Card10/Arap3/Vash1/Robo4/Nrg1/Eppk1/Adamts9/Igfbp3/Rhob/Hc/Adarb1/Adam15/Dnaja4/Fas/Ada/Hyal2/Ptprr/Klf4/Calr/Mmp28/D…
GO:0001933	negative regulation of protein phosphorylation	78/2243	355/23355	2.31e-12	7.29e-10	5.33e-10	Prkar1a/Aida/Psen1/Tsc2/Lats2/Nf2/Lrp6/Atg14/Eif4g1/Mllt1/Dnaja3/Slit2/Tesk1/Chp1/Ube2b/Pde4d/Myadm/Ptprb/Sirt2/Dab2ip/Snx25/Smpd1/Prkar2a/Ppp5c/Prkar1b/Dvl1/Inppl1/Hexim1/Dusp6/Ppp2r5d/Rabgef1/Dusp7/Cblb/Arrb1/Sh3bp5l/Pmepa1/Dusp19/Cdkn1c/Camk2n1/Trib1/Hspa4/Pard3/Nck1/Dnajc3/Dusp3/Ceacam1/Plpp3/Men1/Spred2/Wars/Xbp1/Zgpat/Smad7/Pecam1/Prkca/Smcr8/Eng/Dusp16/Rassf2/Ppm1f/Igfbp3/Ppp1r15a/Adarb1/H…
GO:0031647	regulation of protein stability	68/2243	292/23355	3.64e-12	1.09e-09	7.96e-10	Cct6a/Serf2/Cct8/Usp47/Kras/Cct2/Cdc37/Htt/Senp2/Glmp/Tcp1/Sav1/Nf2/Nckap1/Ipo9/Wfs1/Phb/Taf1/Dnaja3/Aak1/Ctnnd1/Sec16a/Chp1/Ncln/Kat2a/Ube2b/Ep300/Apbb2/Tsc1/Otud5/Hip1/Cct4/Mtrr/Hps4/Usp19/Crebl2/Tada3/Cct7/Dvl1/P3h1/Cct5/Prkd1/Septin8/Bag3/Ifi30/Crebbp/Ddi2/Syvn1/Plpp3/Cct3/Xbp1/Apbb1/Smad7/Pex6/Wdr81/Stxbp1/Rassf2/Ctsh/Atp1b1/Nedd4l/Lrrk2/Hspd1/Calr/Asgr2/Hsp90aa1/Hsp90ab1/Hspa8/Fam107a
GO:2000146	negative regulation of cell motility	68/2243	297/23355	8.31e-12	2.37e-09	1.73e-09	Rhoa/Flcn/Dlg5/Adipor1/Crk/Rnf20/Ctnna1/Stard13/Limch1/Ptpn23/Slit2/Nisch/Stat3/Ppard/Gna13/Marveld3/Lrp1/Ptprm/Tcaf1/Dab2ip/Rnf41/Adipor2/Zmynd8/Reck/Tgfbr3/Clasp1/Rabgef1/Jag1/Afdn/Nfe2l2/Dpep1/Mctp1/Tie1/Abhd6/Trib1/Dusp3/Cldn5/Serpine1/Il33/Clic4/Eng/Bcr/Notch1/Card10/Arap3/Vash1/Robo4/Nrg1/Eppk1/Adamts9/Igfbp3/Rhob/Hc/Adarb1/Adam15/Dnaja4/Fas/Ada/Hyal2/Ptprr/Klf4/Calr/Mmp28/Dusp1/Wfdc6a/Rin3…
GO:0022411	cellular component disassembly	81/2243	385/23355	9.35e-12	2.54e-09	1.86e-09	Mfn2/Oga/Cttn/Ogfod1/Tmem39a/Smarcc2/Gbf1/Cdc37/Htt/Svil/Tfip11/Scaf4/Gsk3a/Ubqln1/Wipi2/Capn10/Tex264/Atg14/Vps4a/Ubqln4/Sh3gl1/Vamp8/Mcoln1/Acin1/Sqstm1/Uba5/Gle1/Add3/Clec16a/Huwe1/Gabarapl2/Gabarapl1/Atg13/Ulk1/Exoc8/Mapre2/Flii/Pik3ca/Vps13d/Atg9a/Rnf41/Dhx8/Camsap2/Klc1/Map1lc3b/Upf1/Stx5a/Clasp1/Atg2a/Stmn1/Ndel1/Nmnat1/Dctn1/Sptbn1/Hk2/Dusp3/Gfm2/Shroom2/Dedd2/Hsf1/Smcr8/Eng/Trpv4/Spef1/D…
GO:0010256	endomembrane system organization	87/2243	429/23355	1.27e-11	3.31e-09	2.42e-09	Akt2/Lman1/Gbf1/Sec31a/Htt/Sun2/Laptm4b/Tor1b/Dym/Tmem43/Stk25/Ctdnep1/Chmp7/Ap3b1/Vps4a/Ano6/Arhgef7/Csnk1d/Trappc8/Mta1/Hook3/Snx19/Plekhm2/Snx33/Sqstm1/Sec16a/Nploc4/Sun1/Syne2/Fam160a2/Vps18/Gramd2/Zw10/Osbpl2/Ubxn2a/Zfyve27/Huwe1/Cog4/Syt11/Tjap1/Rbsn/Ubl4a/Vps51/Aktip/Exoc8/Tmem33/Smpd1/Pik3c3/Camsap2/Rab27a/Pacsin2/Mpp5/Stx5a/Ap3d1/Stx2/Prkd1/Clasp1/Reep1/AU040320/Ndel1/Tango2/Rab3a/Sh3tc2…
GO:0030336	negative regulation of cell migration	65/2243	284/23355	2.43e-11	6.05e-09	4.43e-09	Rhoa/Flcn/Dlg5/Adipor1/Rnf20/Stard13/Limch1/Ptpn23/Slit2/Nisch/Stat3/Ppard/Gna13/Marveld3/Lrp1/Ptprm/Tcaf1/Dab2ip/Rnf41/Adipor2/Zmynd8/Reck/Tgfbr3/Clasp1/Rabgef1/Jag1/Afdn/Nfe2l2/Dpep1/Mctp1/Tie1/Abhd6/Trib1/Dusp3/Cldn5/Serpine1/Il33/Clic4/Eng/Bcr/Notch1/Card10/Arap3/Vash1/Robo4/Nrg1/Eppk1/Adamts9/Igfbp3/Rhob/Hc/Adarb1/Adam15/Dnaja4/Fas/Ada/Hyal2/Ptprr/Klf4/Calr/Mmp28/Dusp1/Rin3/Foxo3/Rgcc
GO:0010631	epithelial cell migration	68/2243	304/23355	2.53e-11	6.06e-09	4.44e-09	Atp5b/Bsg/Rhoa/Adipor1/Akt3/Stard13/Ptpn23/Slit2/Tesk1/Nus1/Adgra2/Paxip1/Ppard/Ptpn11/Marveld3/Plcg1/Ptprm/Mapre2/Dab2ip/Fgfr1/Rock2/Tgfbr3/Sash1/Prkd1/Prkx/Clasp1/Kank2/Epha2/Nfe2l2/Gab2/Cdh5/Prkce/Map3k3/Dock1/Epb41l4b/Ceacam1/Plpp3/Myh9/Serpine1/Ephb4/Rhoj/Pecam1/Prkca/Notch1/Dock5/Card10/Ctsh/Amotl1/Vash1/Eppk1/Ppm1f/Adamts9/Prkd2/Rhob/Aqp1/Nos3/Rin2/Pkn3/Dnaja4/Vegfc/Gata2/Ptprr/Klf4/Calr/J…
GO:0061912	selective autophagy	26/2243	63/23355	3.17e-11	7.29e-09	5.33e-09	Mfn2/Cdc37/Htt/Ubqln1/Wipi2/Tex264/Atg14/Atg16l1/Sqstm1/Uba5/Clec16a/Huwe1/Atg13/Ulk1/Vps13d/Rnf41/Map1lc3b/Atg2a/Nod1/Wdfy3/Bag3/Sesn2/Wdr81/Stbd1/Hspb8/Adrb2
GO:0090132	epithelium migration	68/2243	306/23355	3.45e-11	7.65e-09	5.6e-09	Atp5b/Bsg/Rhoa/Adipor1/Akt3/Stard13/Ptpn23/Slit2/Tesk1/Nus1/Adgra2/Paxip1/Ppard/Ptpn11/Marveld3/Plcg1/Ptprm/Mapre2/Dab2ip/Fgfr1/Rock2/Tgfbr3/Sash1/Prkd1/Prkx/Clasp1/Kank2/Epha2/Nfe2l2/Gab2/Cdh5/Prkce/Map3k3/Dock1/Epb41l4b/Ceacam1/Plpp3/Myh9/Serpine1/Ephb4/Rhoj/Pecam1/Prkca/Notch1/Dock5/Card10/Ctsh/Amotl1/Vash1/Eppk1/Ppm1f/Adamts9/Prkd2/Rhob/Aqp1/Nos3/Rin2/Pkn3/Dnaja4/Vegfc/Gata2/Ptprr/Klf4/Calr/J…
GO:0050821	protein stabilization	48/2243	181/23355	4.63e-11	9.68e-09	7.08e-09	Cct6a/Cct8/Cct2/Cdc37/Glmp/Tcp1/Sav1/Nckap1/Ipo9/Wfs1/Phb/Taf1/Dnaja3/Aak1/Ctnnd1/Sec16a/Chp1/Ncln/Ube2b/Ep300/Apbb2/Tsc1/Hip1/Cct4/Mtrr/Hps4/Usp19/Crebl2/Cct7/Dvl1/P3h1/Cct5/Bag3/Ifi30/Syvn1/Plpp3/Cct3/Apbb1/Smad7/Pex6/Wdr81/Stxbp1/Rassf2/Atp1b1/Hspd1/Calr/Hsp90aa1/Hsp90ab1
GO:0090130	tissue migration	68/2243	308/23355	4.69e-11	9.68e-09	7.08e-09	Atp5b/Bsg/Rhoa/Adipor1/Akt3/Stard13/Ptpn23/Slit2/Tesk1/Nus1/Adgra2/Paxip1/Ppard/Ptpn11/Marveld3/Plcg1/Ptprm/Mapre2/Dab2ip/Fgfr1/Rock2/Tgfbr3/Sash1/Prkd1/Prkx/Clasp1/Kank2/Epha2/Nfe2l2/Gab2/Cdh5/Prkce/Map3k3/Dock1/Epb41l4b/Ceacam1/Plpp3/Myh9/Serpine1/Ephb4/Rhoj/Pecam1/Prkca/Notch1/Dock5/Card10/Ctsh/Amotl1/Vash1/Eppk1/Ppm1f/Adamts9/Prkd2/Rhob/Aqp1/Nos3/Rin2/Pkn3/Dnaja4/Vegfc/Gata2/Ptprr/Klf4/Calr/J…
GO:0031032	actomyosin structure organization	52/2243	208/23355	7.94e-11	1.54e-08	1.12e-08	Prkar1a/Rhoa/Sdc4/Pdcd6ip/Nf2/Itgb5/Akap13/Frmd6/Limch1/Cdc42bpa/Tesk1/Foxp1/Ep300/Ppfia1/Tsc1/Fermt2/S100a10/Flii/Rock2/Clasp1/Kank2/Stmn1/Synpo/Arrb1/Cgnl1/Epb41l2/Wasf2/Epb41l4b/Ankrd23/Cdc42bpb/Sorbs1/Myh9/Rhoc/Cflar/Pdgfra/Kank4/Sh3pxd2b/Rapgef3/Epb41l4a/Ppm1f/Myh14/Limk1/Mkks/Carmil1/Edn1/Ccn2/Kank3/Coro2b/Epb41/S1pr1/Sorbs3/Rgcc
GO:1902903	regulation of supramolecular fiber organization	78/2243	380/23355	7.96e-11	1.54e-08	1.12e-08	Rhoa/Sdc4/Cttn/Psen1/Ckap5/Svil/Dlg1/Nf2/Nckap1/Mapre3/Akap13/Limch1/Cyfip1/Slit2/Tesk1/Spire1/Ep300/Add3/Ppfia1/Tsc1/Myadm/Fermt2/S100a10/Fchsd1/Flii/Pik3ca/Rock2/Camsap2/Numa1/Dapk3/Clasp1/Kank2/Stmn1/Synpo/Naa80/Cdh5/Prkce/Cgnl1/Clip1/Wasf3/Wasf2/Dctn1/Ssh1/Sptbn1/Ssh2/Ankrd23/Nck1/Rhoc/Shroom2/Pecam1/Kank4/Trpv4/Spef1/Dysf/Sh3pxd2b/Rapgef3/Sptan1/Shank3/Cracd/Ppm1f/Limk1/Mkks/Stmn2/Cdc42ep4/B…
GO:0010632	regulation of epithelial cell migration	57/2243	240/23355	8.8e-11	1.65e-08	1.2e-08	Atp5b/Bsg/Rhoa/Adipor1/Akt3/Stard13/Ptpn23/Slit2/Nus1/Adgra2/Marveld3/Plcg1/Ptprm/Mapre2/Dab2ip/Fgfr1/Rock2/Tgfbr3/Sash1/Prkd1/Clasp1/Epha2/Nfe2l2/Gab2/Prkce/Map3k3/Dock1/Epb41l4b/Ceacam1/Plpp3/Serpine1/Rhoj/Prkca/Notch1/Dock5/Card10/Ctsh/Amotl1/Vash1/Eppk1/Ppm1f/Adamts9/Prkd2/Rhob/Aqp1/Nos3/Rin2/Dnaja4/Vegfc/Gata2/Ptprr/Klf4/Calr/Jcad/Glul/Hspb1/Rgcc
GO:0042176	regulation of protein catabolic process	79/2243	390/23355	1.18e-10	2.14e-08	1.56e-08	Nub1/Psme3/N4bp1/Psen1/Laptm4b/Cop1/Gsk3a/Ubqln1/Desi1/Anxa2/Rnf185/Csnk1d/Ubqln4/Dda1/Phb/Crebrf/Sh3d19/Snx33/Taf1/Atg4b/Egln1/Pttg1ip/Fyn/Clec16a/Ubxn2a/Huwe1/Gabarapl2/Zfand2a/Lrp1/Sirt2/Dab2ip/Usp19/Dedd/Rnf41/Amer1/Dvl1/Stx5a/Csnk1e/Furin/Rgma/Trim32/Cblb/Rybp/Nfe2l1/Trib1/Snx3/Trib2/Ubb/Rilp/Anks1/Gclc/Smurf2/Agtpbp1/Fbxw8/Xbp1/Smad7/Herpud1/Dnajb2/Il33/Timp3/Dysf/Sgsm3/Egfr/Nrg1/Pkd1/Nedd4…
GO:0007265	Ras protein signal transduction	73/2243	352/23355	1.96e-10	3.46e-08	2.53e-08	Cdc42se1/Mfn2/Rhoa/Kras/Flcn/Trim28/Nckap1/Akap13/Dnmbp/Crk/Arhgef7/Ralgapb/Phactr4/Stard13/Cyfip1/Nisch/Arhgef11/Gna13/Cyth2/Mapkapk5/Brap/Ulk1/Madd/Farp1/Itsn1/Mapre2/Dab2ip/Garre1/Rock2/Kctd10/Rit1/Rras2/Rapgef1/Rerg/Prkd1/Kank2/Stmn1/Rabgef1/Icmt/Arhgef40/Arrb1/Ralgapa2/Wasf2/Lztr1/Eps8l2/Itsn2/Git1/Arhgef12/Kalrn/Rhoj/Pecam1/Rasgef1a/Ripor1/Stard8/Bcr/Rapgef3/Notch1/Gpr4/Rhou/Arap3/Cyth3/Nrg…
GO:0043087	regulation of GTPase activity	68/2243	318/23355	2.06e-10	3.51e-08	2.57e-08	Akt2/Sbf2/Tbc1d17/Flcn/Tsc2/Rap1gds1/Ccpg1/Mmut/Crk/Arhgef7/Ralgapb/Plxnb1/Tbc1d10b/Tbc1d22a/Tsc1/Rundc1/Fermt2/S100a10/Mapre2/Dab2ip/Tbc1d4/Sipa1/Tbc1d9b/Rapgef1/Rgma/Epha2/Stmn1/Ndel1/Afdn/Cblb/Sipa1l3/Arrb1/Plxna3/Ralgapa2/Rgl3/Tbck/Scrib/Rangap1/Tbc1d10a/Ralbp1/Kalrn/Pecam1/Gpsm1/Ripor1/Bcr/Rapgef3/Sgsm3/Arap3/Pkp4/Dock9/Slc27a4/Gnao1/Mkks/Tbc1d8/Lrrk2/Ccl6/Arhgap24/Itga6/Adap2/Ntrk2/Rap1gap/…
GO:0110020	regulation of actomyosin structure organization	34/2243	108/23355	2.19e-10	3.61e-08	2.64e-08	Rhoa/Sdc4/Nf2/Akap13/Limch1/Tesk1/Ep300/Ppfia1/Tsc1/Fermt2/S100a10/Rock2/Clasp1/Kank2/Stmn1/Synpo/Cgnl1/Wasf2/Ankrd23/Rhoc/Kank4/Sh3pxd2b/Rapgef3/Ppm1f/Limk1/Mkks/Carmil1/Edn1/Ccn2/Kank3/Coro2b/S1pr1/Sorbs3/Rgcc
GO:0006470	protein dephosphorylation	56/2243	239/23355	2.23e-10	3.61e-08	2.64e-08	Ikbkb/Htt/Ensa/Ppp6r1/Ctdnep1/Ppm1b/Ppp1r9b/Eya2/Ptpn23/Stk11/Mprip/Ilkap/Ptpn11/Tsc1/Eya3/Ppm1a/Ptprm/Ptprb/Smpd1/Ppp1r11/Cdc25b/Cry2/Rock2/Ppp5c/Bod1l/Ptpn12/Fkbp1a/Dusp23/Dusp6/Ppp2r5d/Ptpn14/Dusp7/Cdh5/Mfhas1/Dusp19/Phlpp1/Ssh1/Ssh2/Nck1/Dusp3/Dusp11/Ptpn21/Sympk/Rprd1a/Dusp16/Tns2/Ppm1f/Mtmr4/Ppp1r15a/Ppp2r5b/Cttnbp2nl/Hsp90b1/Ptprr/Dusp8/Dusp1/Hsp90ab1
GO:1903829	positive regulation of cellular protein localization	61/2243	272/23355	2.37e-10	3.73e-08	2.73e-08	Cct6a/Limk2/Cct8/Akt2/Cct2/Psen1/Trim28/Tcp1/Dlg1/Gsk3a/Ppp1r9b/Mepce/Zpr1/Snx33/Sqstm1/Tesk1/Stk11/Ep300/Stx3/Fyn/Cnst/Syt11/Cct4/Lrp1/Tcaf1/Zdhhc5/Fermt2/Cct7/Rock2/Numa1/Yap1/Cct5/Prkd1/Epha2/Trim8/Cnpy4/Nlgn2/Bag3/Hnrnpm/Epb41l2/Sesn2/Ssh1/Entr1/Sptbn1/Sorbs1/Cct3/Xbp1/Mark4/Card10/Egfr/Nrg1/Bicd1/Mtcl1/Slc5a3/Nkd2/Epb41/Hyal2/Mapt/Ramp3/Hsp90aa1/Hsp90ab1
GO:0043547	positive regulation of GTPase activity	54/2243	228/23355	3.05e-10	4.68e-08	3.42e-08	Akt2/Tbc1d17/Flcn/Tsc2/Rap1gds1/Mmut/Crk/Arhgef7/Ralgapb/Plxnb1/Tbc1d10b/Tbc1d22a/Tsc1/Rundc1/Fermt2/S100a10/Mapre2/Tbc1d4/Sipa1/Tbc1d9b/Rapgef1/Rgma/Epha2/Ndel1/Afdn/Sipa1l3/Ralgapa2/Rgl3/Tbck/Scrib/Rangap1/Tbc1d10a/Ralbp1/Kalrn/Bcr/Rapgef3/Sgsm3/Arap3/Pkp4/Dock9/Slc27a4/Gnao1/Tbc1d8/Ccl6/Arhgap24/Itga6/Adap2/Rap1gap/Rasgrp2/Bcar3/S1pr1/Ccl17/Plekhg4/Ccl20
GO:0048545	response to steroid hormone	53/2243	222/23355	3.26e-10	4.87e-08	3.57e-08	Ube2l3/Rhoa/Wbp2/Akap13/Med1/Atp1a1/Phb/Crebrf/Ncor1/Uba5/Rxra/Ep300/Vps18/Kmt2d/Scnn1a/Safb/Cdo1/Prmt2/Cry2/Ppp5c/Ywhah/Scnn1b/Yap1/Zmiz1/Ncoa3/Scnn1g/Kank2/Clock/Pagr1a/Atp1a2/Npc1/Heyl/Aqp1/Fibin/Zfp366/Nr1h3/Ddit4/Ntrk2/Fas/Calr/Spp1/Sult1a1/Klf9/Fkbp4/Lox/Arntl/Dnaja1/Per1/Lcat/Pappa/Sstr4/Tat/Fam107a
GO:0051656	establishment of organelle localization	79/2243	399/23355	3.67e-10	5.36e-08	3.92e-08	Sar1a/Limk2/Atp6ap1/Gbf1/Htt/Sun2/Psen1/Rhot1/Dlg1/Tacc2/Stk25/Mis12/Rab11b/Chmp7/Ap3b1/Vps4a/Stard3/Vamp8/Hook3/Myo1d/Cdc42bpa/Tesk1/Sec16a/Chp1/Sun1/Syne2/Ube2b/Stk11/Spire1/Zw10/Pef1/Exoc4/Syt11/Rhot2/Madd/Trak1/Rab27a/Numa1/Cep120/Kif13a/Ap3d1/Sphk2/Clasp1/Actn4/Rabgef1/Ndel1/Myo7a/Rab3a/Gab2/Kif1c/Nde1/Ubxn2b/Dctn1/Map4/Scrib/Ubb/Pard3/Myh9/Agtpbp1/Nudc/Myo5c/Tacc1/Pld2/Shroom2/Stxbp1/Ripor1…
GO:0046777	protein autophosphorylation	55/2243	237/23355	4.72e-10	6.72e-08	4.92e-08	Brd4/Cad/Trim28/Mark2/Hk1/Stk25/Smg1/Sik2/Taf1/Tesk1/Aak1/Ctnnd1/Chp1/Ulk2/Stk11/Fyn/Mapkapk5/Map3k11/Ulk1/Mink1/Fgfr1/Ripk1/Ppp2r5d/Dapk3/Prkd1/Prkx/Clk3/Map3k3/Ern1/Peak1/Taok3/Lmtk2/Ephb4/Prkca/Pdgfra/Oxsr1/Eng/Bcr/Ace/Egfr/Rassf2/Mknk2/Prkd2/Grk5/Flt1/Fgfr3/Lrrk2/Ppp2r5b/Vegfc/Dapk1/Ntrk2/Pim3/Errfi1/Ptk6/Hspa8
GO:0043161	proteasome-mediated ubiquitin-dependent protein catabolic process	80/2243	409/23355	5.2e-10	7.24e-08	5.3e-08	Ubxn4/Fbxo38/Nub1/Hectd3/Psmd7/N4bp1/Psen1/Cop1/Birc2/Maea/Gsk3a/Agap3/Ubqln1/Desi1/Ube2h/Rnf185/Fbxo9/Csnk1d/Wfs1/Ubqln4/Dda1/Mta1/Edem1/Taf1/Ube2b/Trim25/Cul1/Clec16a/Ubxn2a/Tmem129/Spop/Otud5/Huwe1/Zfand2a/Sirt2/Usp19/Rnf216/Ube4a/Kctd10/Dvl1/Man1b1/Csnk1e/Ubr2/Clock/Nfe2l2/Rybp/Stt3b/Arrb1/Ubxn2b/Trib1/Trib2/Gid4/Fbxo31/Gclc/Erlin1/Trim3/Smurf2/Syvn1/Fbxw8/Smad7/Herpud1/Dnajb2/Il33/Herc2/Nhlr…
GO:0016311	dephosphorylation	76/2243	381/23355	5.55e-10	7.54e-08	5.52e-08	Ikbkb/Smg5/Htt/Fkbp15/Ensa/Ppp6r1/Ctdnep1/Ppm1b/Ppp1r9b/Eya2/Inpp5a/Myo1d/Ptpn23/Chp1/Stk11/Mprip/Ilkap/Cnst/Ptpn11/Tsc1/Eya3/Ppm1a/Ptprm/Ptprb/Zfyve1/Farp1/Smpd1/Ppp1r11/Cdc25b/Cry2/Rock2/Ppp5c/Bod1l/Ptpn12/Fkbp1a/Dusp23/Inppl1/Dusp6/Ppp2r5d/Ptpn14/Dusp7/Cdh5/Ppp1r26/Mfhas1/Ppp1r37/Dusp19/Phlpp1/Ssh1/Ssh2/Nck1/Csrnp2/Dusp3/Dusp11/Plpp3/Ptpn21/Sympk/Wdr81/Rprd1a/Inpp5d/Sgpp2/Dusp16/Tns2/Lpin1/Mar…
GO:0033673	negative regulation of kinase activity	54/2243	232/23355	6.03e-10	8.01e-08	5.86e-08	Prkar1a/Aida/Psen1/Tsc2/Lats2/Nf2/Lrp6/Mllt1/Dnaja3/Tesk1/Chp1/Prpsap1/Ptprb/Dab2ip/Smpd1/Nprl2/Prkar2a/Prkar1b/Dvl1/Inppl1/Hexim1/Dusp6/Dusp7/Cblb/Sh3bp5l/Dusp19/Cdkn1c/Camk2n1/Trib1/Dnajc3/Dusp3/Ceacam1/Men1/Spred2/Wars/Zgpat/Prkca/Smcr8/Dusp16/Ppm1f/Adarb1/Heg1/Chordc1/Lrp5/Irs2/Hyal2/Mapt/Dusp8/Dusp1/Dnaja1/Errfi1/Ptk6/Hspb1/Cdkn1a
GO:0010506	regulation of autophagy	58/2243	260/23355	8.07e-10	1.05e-07	7.68e-08	Cttn/Tmem39a/Atf6/Supt5/Htt/Rptor/Flcn/Tsc2/Gsk3a/Ubqln1/Eif4g1/Ubqln4/Smg1/Atg16l1/Bmf/Stat3/Stk11/Clec16a/Tsc1/Trp53inp2/Rmc1/Depdc5/Ulk1/Sirt2/Vps13d/Nprl2/Rnf41/Nampt/Bcl2l11/Mcl1/Prkd1/Foxk1/Trim8/Nod1/Bag3/Sesn2/Depp1/Qsox1/Npc1/Xbp1/Kat8/Gpsm1/Foxk2/Smcr8/Zkscan3/Ddit3/Soga1/Mtcl1/Mtmr4/Trim65/Lrrk2/Hspb8/Acer2/Adrb2/Dapk1/Mapt/Plekhf1/Foxo3
GO:0035967	cellular response to topologically incorrect protein	34/2243	113/23355	8.45e-10	1.08e-07	7.87e-08	Tmbim6/Atf6/Tbl2/Rnf185/Wfs1/Crebrf/Ep300/Atf6b/Tmem33/Sdf2/Pomt2/Ficd/Nfe2l2/Canx/Ern1/Bag3/Uggt1/Nck1/Dnajc3/Xbp1/Creb3l2/Herpud1/Hsf1/Ddit3/Ppp1r15a/Hspb8/Hspd1/Pdia6/Sdf2l1/Calr/Hspa5/Hspa1a/Hspa8/Hspa1b
GO:0006469	negative regulation of protein kinase activity	50/2243	209/23355	9.48e-10	1.18e-07	8.64e-08	Prkar1a/Aida/Psen1/Tsc2/Lats2/Nf2/Lrp6/Mllt1/Dnaja3/Tesk1/Chp1/Ptprb/Dab2ip/Smpd1/Prkar2a/Prkar1b/Dvl1/Inppl1/Hexim1/Dusp6/Dusp7/Cblb/Sh3bp5l/Dusp19/Cdkn1c/Camk2n1/Trib1/Dnajc3/Dusp3/Ceacam1/Men1/Spred2/Wars/Zgpat/Prkca/Smcr8/Dusp16/Ppm1f/Adarb1/Heg1/Chordc1/Lrp5/Hyal2/Dusp8/Dusp1/Dnaja1/Errfi1/Ptk6/Hspb1/Cdkn1a
GO:0001666	response to hypoxia	50/2243	210/23355	1.13e-09	1.38e-07	1.01e-07	Tmbim6/Gnb1/Tsc2/Slc9a1/Birc2/Ubqln1/Tbl2/Bach1/Egln1/Ep300/Ppard/Vasn/Prmt2/Sirt2/Usp19/Alkbh5/Rock2/Nfe2l2/Hif1an/Npepps/Prkce/Ece1/Itpr2/Kcnk3/Epas1/Pld2/Fosl2/Eng/Ang/Notch1/Ucp2/Atp1b1/Rora/Aqp1/Flt1/Fabp1/Edn1/Ucp3/Cbfa2t3/Nr4a2/Acot2/Adrb2/Ddit4/Vegfc/Ada/Plat/Hsp90b1/Hyou1/Hif3a/Rgcc
GO:1905897	regulation of response to endoplasmic reticulum stress	27/2243	78/23355	1.47e-09	1.76e-07	1.29e-07	Tmbim6/Atf6/Ubqln1/Rnf185/Txndc12/Wfs1/Crebrf/Atf6b/Spop/Usp19/Tmem33/Ficd/Nfe2l1/Ern1/Nck1/Dnajc3/Syvn1/Serinc3/Xbp1/Herpud1/Ppp1r15a/Lrrk2/Nr1h3/Pdia6/Hyou1/Manf/Bcl2l1
GO:0031667	response to nutrient levels	70/2243	348/23355	1.82e-09	2.11e-07	1.54e-07	Map3k5/Cad/Rptor/Flcn/Tbl2/Lrp6/Wipi2/Capn10/Atg14/Med1/Eif4g1/Comt/Sik2/Bmf/Ulk2/Atg4b/Clic5/Clec16a/Tsc1/Gabarapl2/Gabarapl1/Atn1/Gcn1/Depdc5/Ulk1/Zfyve1/Sirt2/Nprl2/Pik3c3/Arsa/Scnn1b/Map1lc3b/Prkd1/Kank2/Foxk1/Nfe2l2/Wdr59/Sesn2/Asns/Pdia3/Oma1/Xbp1/Sik1/Foxk2/F7/Ripor1/Trpv4/Klf10/Ddit3/Slc25a25/Ahcy/Slc27a4/Mkks/Scd4/Plec/Lrrk2/Wnt2b/Adrb2/Fas/Mn1/Ada/Spp1/Mapt/Glul/Hspa5/Foxo3/Cdkn1a/Pdk4/…
GO:0071900	regulation of protein serine/threonine kinase activity	81/2243	427/23355	1.83e-09	2.11e-07	1.54e-07	Prkar1a/Rhoa/Map3k5/Kras/Aida/Htt/Rptor/Psen1/Tsc2/Lats2/Lrp6/Mapre3/Akap13/Cnppd1/Tesk1/Stk11/Hgs/Ptpn11/Mapkbp1/Ccnd3/Map3k11/Madd/Fermt2/Dab2ip/Fzd4/Smpd1/Prkar2a/Fgfr1/Ripk1/Prkar1b/Inppl1/Hexim1/Dusp6/Sash1/Ccny/Dusp7/Mapk8ip3/Ern1/Arrb1/Taok3/Dusp19/Cdkn1c/Trib1/Sesn2/Trib2/Ccng2/Dusp3/Ceacam1/Men1/Lime1/Spred2/Sfn/Prkca/Pkd2/Map4k2/Dusp16/Tgfa/Egfr/Pkd1/Ror2/Flt1/Heg1/Il34/Lrrk2/Edn1/Chord…
GO:0071383	cellular response to steroid hormone stimulus	42/2243	163/23355	1.91e-09	2.16e-07	1.58e-07	Ube2l3/Rhoa/Wbp2/Akap13/Med1/Atp1a1/Phb/Crebrf/Ncor1/Uba5/Ep300/Vps18/Kmt2d/Scnn1a/Safb/Prmt2/Cry2/Ppp5c/Ywhah/Scnn1b/Yap1/Zmiz1/Ncoa3/Scnn1g/Kank2/Clock/Pagr1a/Atp1a2/Npc1/Heyl/Aqp1/Zfp366/Ddit4/Ntrk2/Calr/Klf9/Fkbp4/Arntl/Dnaja1/Per1/Sstr4/Fam107a
GO:0043618	regulation of transcription from RNA polymerase II promoter in response to stress	20/2243	46/23355	1.96e-09	2.18e-07	1.59e-07	Tmbim6/Atf6/Bach1/Atf6b/Gcn1/Sirt2/Nfe2l2/Nfe2l1/Hif1an/Bag3/Sesn2/Nck1/Epas1/Hsf1/Cebpb/Notch1/Ddit3/Ppp1r15a/Klf2/Dnajb1
GO:0018205	peptidyl-lysine modification	72/2243	364/23355	2.29e-09	2.49e-07	1.82e-07	Wdr5/Setd5/Setd1a/Kansl3/Nsd2/Nsd1/Brd4/Kmt2b/Senp2/Mllt6/Msl1/Flcn/Setd2/Trim28/Trrap/Desi1/Wbp2/Pygo2/Pias4/Tollip/Kmt2c/Ash1l/Taf1/Morf4l2/Kat2a/Paxip1/Ep300/Senp3/Brpf3/Kdm4b/Kmt2d/Kansl1/Msl3/Supt6/Kmt5a/Wdr82/Cxxc1/Kmt2a/Sirt2/Tada3/Taf6/Ezh1/Meaf6/Jmjd6/Zmiz1/Sphk2/Hdac4/Kat6a/Arrb1/Trim16/Zfp451/Pagr1a/Crebbp/Arid5a/Taf12/Apbb1/Kat8/Tgm2/Atpsckmt/Plod3/Sgf29/Stx1a/Cth/Gata2/Plod1/H1f4/Lox…
GO:0031669	cellular response to nutrient levels	46/2243	189/23355	2.44e-09	2.57e-07	1.88e-07	Map3k5/Rptor/Flcn/Tbl2/Wipi2/Atg14/Med1/Eif4g1/Comt/Sik2/Bmf/Atg4b/Clec16a/Tsc1/Gabarapl2/Gabarapl1/Gcn1/Depdc5/Ulk1/Zfyve1/Nprl2/Pik3c3/Map1lc3b/Prkd1/Kank2/Nfe2l2/Wdr59/Sesn2/Asns/Pdia3/Xbp1/Sik1/Ripor1/Klf10/Scd4/Lrrk2/Wnt2b/Fas/Mn1/Glul/Hspa5/Foxo3/Cdkn1a/Pdk4/Fam107a/Angptl4
GO:0045732	positive regulation of protein catabolic process	51/2243	221/23355	2.45e-09	2.57e-07	1.88e-07	Nub1/Psen1/Cop1/Gsk3a/Ubqln1/Rnf185/Csnk1d/Dda1/Crebrf/Sh3d19/Snx33/Taf1/Atg4b/Pttg1ip/Huwe1/Zfand2a/Lrp1/Sirt2/Dab2ip/Rnf41/Amer1/Dvl1/Stx5a/Csnk1e/Rgma/Trim32/Cblb/Trib1/Trib2/Rilp/Gclc/Smurf2/Agtpbp1/Fbxw8/Xbp1/Smad7/Herpud1/Dnajb2/Il33/Sgsm3/Nedd4l/Lrrk2/Cbfa2t3/Nkd1/Nkd2/Disc1/Hecw2/Kcne2/Hsp90aa1/Hspa1a/Hspa1b
GO:0043620	regulation of DNA-templated transcription in response to stress	21/2243	51/23355	2.6e-09	2.68e-07	1.96e-07	Tmbim6/Atf6/Bach1/Atf6b/Gcn1/Sirt2/Nfe2l2/Nfe2l1/Hif1an/Bag3/Sesn2/Nck1/Epas1/Hsf1/Cebpb/Notch1/Ddit3/Ppp1r15a/Klf2/Dnajb1/Tcim
GO:0009991	response to extracellular stimulus	74/2243	380/23355	2.81e-09	2.85e-07	2.09e-07	Map3k5/Cad/Rptor/Flcn/Tbl2/Lrp6/Wipi2/Capn10/Atg14/Med1/Eif4g1/Comt/Sik2/Bmf/Ulk2/Atg4b/Clic5/Clec16a/Tsc1/Gabarapl2/Gabarapl1/Atn1/Gcn1/Depdc5/Ulk1/Zfyve1/Sirt2/Nprl2/Pik3c3/Arsa/Sipa1/Scnn1b/Map1lc3b/Prkd1/Kank2/Foxk1/Nfe2l2/Wdr59/Sesn2/Asns/Pdia3/Oma1/Xbp1/Sik1/Foxk2/F7/Ripor1/Trpv4/Klf10/Ddit3/Slc25a25/Ahcy/Slc27a4/Mkks/Scd4/Noct/Plec/Lrrk2/Nr4a2/Wnt2b/Itga6/Adrb2/Fas/Mn1/Ada/Spp1/Mapt/Glul/H…
GO:0051492	regulation of stress fiber assembly	30/2243	96/23355	3.03e-09	2.99e-07	2.19e-07	Rhoa/Sdc4/Nf2/Limch1/Tesk1/Ppfia1/Tsc1/Fermt2/S100a10/Rock2/Clasp1/Kank2/Stmn1/Synpo/Cgnl1/Wasf2/Rhoc/Kank4/Sh3pxd2b/Rapgef3/Ppm1f/Limk1/Mkks/Carmil1/Ccn2/Kank3/Coro2b/S1pr1/Sorbs3/Rgcc
GO:0001558	regulation of cell growth	82/2243	439/23355	3.08e-09	2.99e-07	2.19e-07	Rhoa/Usp47/Cttn/Rptor/Flcn/Slc9a1/Gsk3a/Adipor1/Nf2/Ppp1r9b/Crk/Eif4g1/Phb/Bap1/Sema4c/Cyfip1/4932438A13Rik/Slit2/Ulk2/Foxp1/Stk11/Extl3/Ep300/Apbb2/Ppard/Clstn1/Zfyve27/Lrp1/Ulk1/Slit3/Dab2ip/Smarca2/St7l/Adipor2/Osgin1/Dcun1d3/P3h1/Sphk2/L1cam/Ncoa3/Rgma/Rerg/Gdi1/Ifrd1/Trim32/Ndel1/Afdn/Foxk1/Ryk/Plxna3/Sesn2/Itsn2/Golga4/Sema3g/Ip6k2/Xbp1/Apbb1/Smad7/Trip10/Sfn/Dnajb2/Naif1/Egfr/Cth/Nrg1/Igfb…
GO:0016197	endosomal transport	52/2243	229/23355	3.12e-09	2.99e-07	2.19e-07	Gbf1/Tbc1d17/Htt/Laptm4b/Ubxn6/Cln5/Vps52/Tmem50b/Vps26b/Rab11b/Chmp7/Ap3b1/Vps4a/Rab6a/Acap2/Mcoln1/Tbc1d10b/Eps15l1/Ptpn23/Snx33/4932438A13Rik/Ankrd27/Clec16a/Vps36/Rbsn/Vps51/Rab35/Itsn1/Stx5a/Ap3d1/Ccdc93/Dennd5a/Snx3/Heatr5b/Dctn1/Entr1/Scrib/Lmtk2/Itsn2/Rilp/Tbc1d10a/Ehd3/Ehd1/Heatr5a/Erc1/Ap5z1/Rab11fip3/Micall1/Lrrk2/Nsg1/Bcl2l1/Trarg1
GO:0061077	chaperone-mediated protein folding	22/2243	56/23355	3.15e-09	2.99e-07	2.19e-07	Cct2/Tor1b/Sdf2/Fkbp1a/Unc45a/Unc45b/Dnajb2/Hspe1/Pdia4/Sgtb/Chordc1/Sdf2l1/St13/Dnajb1/Fkbp4/Hspa5/Hspb1/Hspa1a/Hspa8/Hsph1/Hspa1b/Fkbp5
GO:0007033	vacuole organization	44/2243	178/23355	3.22e-09	3.01e-07	2.2e-07	Mfn2/Tmem39a/Psen1/Laptm4b/Cln5/Hexa/Ubqln1/Anxa2/Wipi2/Atg14/Ap3b1/Vps4a/Trappc8/Hook3/Atg16l1/Pacs2/Atg4b/Fam160a2/Gaa/Vps18/Ubxn2a/Trp53inp2/Gabarapl2/Gabarapl1/Atg13/Ulk1/Ctsd/Aktip/Hps4/Nprl2/Atg9a/Pik3c3/Mbtps1/Map1lc3b/Atg2a/Myo7a/Man2a1/Ubxn2b/Bag3/Smcr8/Zkscan3/Syt7/Lrrk2/Hspa8
GO:0034620	cellular response to unfolded protein	29/2243	91/23355	3.33e-09	3.06e-07	2.24e-07	Tmbim6/Atf6/Tbl2/Wfs1/Crebrf/Ep300/Atf6b/Tmem33/Ficd/Nfe2l2/Canx/Ern1/Bag3/Nck1/Dnajc3/Xbp1/Creb3l2/Herpud1/Hsf1/Ddit3/Ppp1r15a/Hspb8/Hspd1/Pdia6/Calr/Hspa5/Hspa1a/Hspa8/Hspa1b
GO:0030038	contractile actin filament bundle assembly	33/2243	113/23355	3.46e-09	3.09e-07	2.26e-07	Rhoa/Sdc4/Nf2/Itgb5/Limch1/Tesk1/Ppfia1/Tsc1/Fermt2/S100a10/Rock2/Clasp1/Kank2/Stmn1/Synpo/Arrb1/Cgnl1/Wasf2/Sorbs1/Rhoc/Kank4/Sh3pxd2b/Rapgef3/Ppm1f/Limk1/Mkks/Carmil1/Ccn2/Kank3/Coro2b/S1pr1/Sorbs3/Rgcc
GO:0043149	stress fiber assembly	33/2243	113/23355	3.46e-09	3.09e-07	2.26e-07	Rhoa/Sdc4/Nf2/Itgb5/Limch1/Tesk1/Ppfia1/Tsc1/Fermt2/S100a10/Rock2/Clasp1/Kank2/Stmn1/Synpo/Arrb1/Cgnl1/Wasf2/Sorbs1/Rhoc/Kank4/Sh3pxd2b/Rapgef3/Ppm1f/Limk1/Mkks/Carmil1/Ccn2/Kank3/Coro2b/S1pr1/Sorbs3/Rgcc
GO:0045765	regulation of angiogenesis	62/2243	298/23355	3.94e-09	3.47e-07	2.54e-07	Foxj2/Flcn/Akt3/Stard13/Adgra2/Ecm1/Egln1/Stat3/E2f2/Hgs/Stim1/Plcg1/Ptprm/Dab2ip/Rock2/Ism1/Reck/Sash1/Prkd1/Epha2/Nfe2l2/Cdh5/Tie1/Hk2/Cldn5/Ceacam1/C6/Wars/Serpine1/Xbp1/Rhoj/Prkca/Foxo4/Eng/Pak4/Rapgef3/Ago2/Gpr4/Ctsh/Vash1/Adamts9/Prkd2/Rhob/Aqp1/Hc/Nos3/C5ar1/Flt1/Klf2/Ramp2/Adrb2/Vegfc/Notch4/Gata2/Sphk1/Klf4/Jcad/Dll1/Glul/Hspb1/Rgcc/Ccn6
GO:0031396	regulation of protein ubiquitination	48/2243	205/23355	4.33e-09	3.75e-07	2.75e-07	Ube2l3/Kdm2a/N4bp1/Senp2/Psen1/Birc2/Gsk3a/Ubqln1/Wfs1/Rnf20/Mta1/Dcun1d2/Sqstm1/Taf1/Dnaja3/Chp1/Paxip1/Pttg1ip/Fyn/Ubxn2a/Pef1/Huwe1/Amer1/Dcun1d3/Wdr48/Fkbp1a/Sash1/Cblb/Prkce/Arrb1/Trib1/Trib2/Gclc/Smad7/Herpud1/Dnajb2/Dysf/Nhlrc1/Limk1/Fgfr3/Lrrk2/Arrdc3/Sphk1/Hspa5/Dnaja1/Hsp90aa1/Hsp90ab1/Fam107a
GO:0051348	negative regulation of transferase activity	57/2243	265/23355	4.67e-09	3.99e-07	2.92e-07	Prkar1a/Aida/Psen1/Tsc2/Gsk3a/Lats2/Nf2/Lrp6/Mllt1/Dnaja3/Tesk1/Chp1/Prpsap1/Ptprb/Dab2ip/Smpd1/Nprl2/Prkar2a/Prkar1b/Dvl1/Inppl1/Hexim1/Dusp6/Dusp7/Cblb/Sh3bp5l/Dusp19/Cdkn1c/Camk2n1/Trib1/Dnajc3/Dusp3/Ceacam1/Men1/Spred2/Wars/Zgpat/Smad7/Prkca/Smcr8/Dusp16/Ppm1f/Limk1/Adarb1/Heg1/Chordc1/Lrp5/Irs2/Hyal2/Mapt/Dusp8/Dusp1/Dnaja1/Errfi1/Ptk6/Hspb1/Cdkn1a
GO:0030522	intracellular receptor signaling pathway	49/2243	212/23355	4.74e-09	3.99e-07	2.92e-07	Rhoa/Wbp2/Med1/Phb/Ncor1/Pum1/Zc3hav1/Uba5/Nploc4/Lsm14a/Stat3/Rxra/Ep300/Vps18/Kmt2d/Clpb/Ctbp2/Safb/Prmt2/Fam120b/Cry2/Ppp5c/Ywhah/Rxrb/Yap1/Zmiz1/Ncoa3/Kank2/Clock/Actn4/Trim16/Pagr1a/Heyl/Slc15a4/Dhrs3/Sec14l1/Rora/Zfp366/Klf2/Nfkbia/Slc15a2/Ntrk2/Mn1/Calr/Klf9/Fkbp4/Arntl/Dnaja1/Per1
GO:0016050	vesicle organization	59/2243	279/23355	4.93e-09	4.07e-07	2.98e-07	Sar1a/Akt2/Sdc4/Gbf1/Sec31a/Sec24c/Sec24b/Ap2m1/Laptm4b/Pdcd6ip/Anxa2/Chmp7/Ap3b1/Vps4a/Vamp8/Mta1/Hook3/Snx19/Snx33/Sqstm1/Ankrd27/Sec16a/Chp1/Fam160a2/Stx3/Vps18/Pef1/Tgfbrap1/Syt11/Aktip/Exoc8/S100a10/Hps4/Tbc1d4/Pik3c3/Rab27a/Kif13a/Stx5a/Ap3d1/Stx2/AU040320/Myo7a/Rab3a/Septin8/Snx3/Rilp/Unc13b/Shroom2/Stxbp1/Dysf/Stx1a/Syt7/Als2cl/Aqp1/Nkd2/Sphk1/Acrbp/Plekhf1/Trarg1
GO:0031346	positive regulation of cell projection organization	81/2243	436/23355	4.96e-09	4.07e-07	2.98e-07	Ikbkb/Fbxo38/Htt/Tsc2/Mark2/Stk25/Nckap1/Lrp6/Retreg3/Plxnb1/Cyfip1/Ankrd27/Kat2a/Stk11/Ep300/Fyn/Zfyve27/Lrp1/Cenpj/Dab2ip/Trak1/Fzd4/Fgfr1/Parp6/Dvl1/Zmynd8/Cep120/P3h1/L1cam/Ppp2r5d/Rapgef1/Rgma/Gdi1/Prkd1/Ndel1/Afdn/Nfe2l2/Hdac4/Plxna3/Snx3/Wasf2/Entr1/Eps8l2/Golga4/Nck1/Fbxo31/Ehd1/Kalrn/Fbxw8/Scarb2/Amigo1/Apbb1/Creb3l2/Cflar/Mob2/Mark4/Dynll1/Numb/Nrg1/Aqp1/Limk1/Stmn2/Cdc42ep4/Baiap2/Ror2…
GO:0045444	fat cell differentiation	56/2243	259/23355	5.22e-09	4.22e-07	3.09e-07	Zadh2/Senp2/Flcn/Osbpl11/Sav1/Lrp6/Med1/Fbxo9/4932438A13Rik/Ep300/Ppard/Taf8/Ctbp2/Fermt2/Fam120b/Sirt2/Crebl2/Yap1/Dhrs7b/Trim32/Adgrf5/Jag1/Lrp3/Trib2/Socs7/Opa3/Xbp1/Arid5b/Cmklr1/Pdgfra/Trpv4/Dysf/Cebpb/Sh3pxd2b/Lpin1/Ddit3/Rora/Pex11a/Selenbp1/Grk5/Mkks/Sox13/Jdp2/Noct/Atf5/Nr4a2/Itga6/Adrb2/Creb5/Lrp5/Gata2/Klf4/Arntl/Cebpd/Nr4a3/Zbtb16
GO:1903320	regulation of protein modification by small protein conjugation or removal	53/2243	240/23355	6.19e-09	4.94e-07	3.61e-07	Ube2l3/Kdm2a/N4bp1/Senp2/Psen1/Birc2/Gsk3a/Ubqln1/Pias4/Wfs1/Rnf20/Tollip/Mta1/Dcun1d2/Sqstm1/Taf1/Dnaja3/Chp1/Paxip1/Pttg1ip/Fyn/Ubxn2a/Pef1/Huwe1/Amer1/Dcun1d3/Wdr48/Fkbp1a/Zmiz1/Sash1/Cblb/Hdac4/Prkce/Arrb1/Trib1/Trib2/Gclc/Epas1/Smad7/Herpud1/Dnajb2/Dysf/Nhlrc1/Limk1/Fgfr3/Lrrk2/Arrdc3/Sphk1/Hspa5/Dnaja1/Hsp90aa1/Hsp90ab1/Fam107a
GO:1901342	regulation of vasculature development	62/2243	302/23355	6.74e-09	5.31e-07	3.88e-07	Foxj2/Flcn/Akt3/Stard13/Adgra2/Ecm1/Egln1/Stat3/E2f2/Hgs/Stim1/Plcg1/Ptprm/Dab2ip/Rock2/Ism1/Reck/Sash1/Prkd1/Epha2/Nfe2l2/Cdh5/Tie1/Hk2/Cldn5/Ceacam1/C6/Wars/Serpine1/Xbp1/Rhoj/Prkca/Foxo4/Eng/Pak4/Rapgef3/Ago2/Gpr4/Ctsh/Vash1/Adamts9/Prkd2/Rhob/Aqp1/Hc/Nos3/C5ar1/Flt1/Klf2/Ramp2/Adrb2/Vegfc/Notch4/Gata2/Sphk1/Klf4/Jcad/Dll1/Glul/Hspb1/Rgcc/Ccn6
GO:0032535	regulation of cellular component size	78/2243	417/23355	6.97e-09	5.42e-07	3.96e-07	Rhoa/Cttn/Rptor/Tsc2/Ap2m1/Svil/Dlg1/Nckap1/Ano6/Akt3/Sema4c/Cyfip1/Slit2/E2f4/Ulk2/Spire1/Rab22a/Ep300/Add3/Zfyve27/Tsc1/Myadm/Lrp1/Ulk1/Slc12a4/Fchsd1/Flii/Pik3ca/L1cam/Rgma/Gdi1/Ifrd1/Ndel1/Naa80/Ryk/Prkce/Plxna3/Wasf3/Wasf2/Ssh1/Sptbn1/Ssh2/Golga4/Rilp/Nck1/Wdtc1/Sema3g/Shroom2/Pecam1/Kank4/Rapgef3/Sptan1/Shank3/Cracd/Nrg1/Inf2/Atp2b2/Aqp1/Limk1/Pex11a/Mkks/Ppp1r15a/Cdc42ep4/Baiap2/Sema3f/Sem…
GO:0045862	positive regulation of proteolysis	68/2243	345/23355	7.37e-09	5.65e-07	4.14e-07	Rhoa/Oga/Nub1/Map3k5/Psme3/Psen1/Cop1/Gsk3a/Ubqln1/Rnf185/Csnk1d/Dda1/Sh3d19/Snx33/Taf1/Dnaja3/Ctnnd1/Spon1/Stat3/Ep300/Fyn/Hip1/Zfand2a/Ctsd/Sirt2/Dab2ip/Rock2/Bcl2l11/Dvl1/Wdr48/Csnk1e/Rgma/Trim32/Nod1/Arrb1/Trib1/Trib2/Gclc/Men1/Tbc1d10a/Myh9/Agtpbp1/Fbxw8/Xbp1/Smad7/Cflar/Herpud1/Hsf1/Dnajb2/Il33/Sox7/Ctsh/Ppm1f/Lrrk2/Cbfa2t3/Acer2/Hspd1/Dapk1/Fas/Ccn2/Nkd2/Ret/Disc1/Xdh/Kcne2/Hspa1a/Hspa8/Hs…
GO:0042594	response to starvation	43/2243	177/23355	8.48e-09	6.42e-07	4.7e-07	Map3k5/Cad/Rptor/Flcn/Tbl2/Wipi2/Atg14/Comt/Sik2/Bmf/Ulk2/Atg4b/Clec16a/Gabarapl2/Gabarapl1/Gcn1/Depdc5/Ulk1/Zfyve1/Nprl2/Pik3c3/Map1lc3b/Prkd1/Foxk1/Nfe2l2/Wdr59/Sesn2/Asns/Xbp1/Sik1/Foxk2/Ripor1/Klf10/Ddit3/Lrrk2/Wnt2b/Fas/Glul/Hspa5/Foxo3/Cdkn1a/Pdk4/Angptl4
GO:1901652	response to peptide	76/2243	406/23355	1.05e-08	7.84e-07	5.74e-07	Hadha/Ikbkb/Akt2/Stat6/Eprs/Cad/Stat5b/Psen1/Tsc2/Slc9a1/Ybx1/Ywhag/Gsk3a/Adipor1/Capn10/Crk/Akt3/Sik2/Cyfip1/Stat3/Gkap1/Fyn/Ptpn11/Tsc1/Ccnd3/Lrp1/Cdo1/Zdhhc7/Gpam/Tbc1d4/Cry2/Rock2/Inppl1/Tgfbr3/Adcy6/Ndel1/Jag1/Nod1/Trim16/Sesn2/Eif4ebp2/Cacnb1/Zfp106/Rangap1/Ncoa5/Nck1/Wdtc1/Sorbs1/Socs7/Pld2/Xbp1/Slc39a14/Grb10/Prkca/Hsf1/Foxo4/Cacybp/Trpv4/Notch1/Tns2/Lpin1/Soga1/Slc27a4/Lpin3/Smpd3/Nfkbia…
GO:0031668	cellular response to extracellular stimulus	49/2243	218/23355	1.25e-08	9.22e-07	6.75e-07	Map3k5/Rptor/Flcn/Tbl2/Wipi2/Atg14/Med1/Eif4g1/Comt/Sik2/Bmf/Atg4b/Clec16a/Tsc1/Gabarapl2/Gabarapl1/Gcn1/Depdc5/Ulk1/Zfyve1/Nprl2/Pik3c3/Sipa1/Map1lc3b/Prkd1/Kank2/Nfe2l2/Wdr59/Sesn2/Asns/Pdia3/Xbp1/Sik1/Ripor1/Klf10/Scd4/Lrrk2/Nr4a2/Wnt2b/Itga6/Fas/Mn1/Glul/Hspa5/Foxo3/Cdkn1a/Pdk4/Fam107a/Angptl4
GO:0072594	establishment of protein localization to organelle	79/2243	433/23355	1.75e-08	1.28e-06	9.35e-07	Cct6a/Spcs2/Mfn2/Cct8/Pip5k1c/Cct2/Psen1/Tsc2/Ap2m1/Srpr/Trim28/Hk1/Tcp1/Gsk3a/Agap3/Ipo9/Ap3b1/Med1/Vps4a/Pom121/Edem1/Zpr1/Ap2b1/Chp1/Timm29/Stat3/Hgs/Ep300/Pttg1ip/Vps36/Cct4/Eif4enif1/Nup188/Sirt2/Nup85/Vps13d/Cct7/Fam53c/Cry2/Mbtps1/Ing1/Ap3d1/Cct5/Prkd1/Pex26/Nup35/Srprb/Hikeshi/Bag3/Ipo7/Hspa4/Scrib/Hk2/Cct3/Scarb2/Xbp1/Ipo13/Herpud1/Pex6/Rpain/Numb/Spidr/Ddit3/Grpel2/Sgtb/Lrrk2/Nfkbia/Hsp…
GO:0032970	regulation of actin filament-based process	76/2243	411/23355	1.81e-08	1.3e-06	9.53e-07	Rhoa/Sdc4/Cttn/Svil/Dlg1/Nf2/Taok2/Nckap1/Akap13/Crk/Frmd6/Atp1a1/Limch1/Cyfip1/Slit2/Tesk1/Spire1/Pde4d/Ep300/Add3/Ppfia1/Tsc1/Myadm/Lrp1/Fermt2/S100a10/Fchsd1/Flii/Pik3ca/Rock2/Dapk3/Clasp1/Kank2/Stmn1/Synpo/Naa80/Prkce/Rhobtb1/Cgnl1/Wasf3/Wasf2/Ssh1/Sptbn1/Ssh2/Pard3/Ankrd23/Nck1/Atp1a2/Myh9/Rhoc/Shroom2/Pecam1/Kank4/Sh3pxd2b/Rapgef3/Sptan1/Shank3/Cracd/Ppm1f/Rhob/Limk1/Mkks/Cdc42ep4/Baiap2/Ca…
GO:0051017	actin filament bundle assembly	41/2243	169/23355	1.95e-08	1.39e-06	1.01e-06	Rhoa/Sdc4/Nf2/Actn1/Itgb5/Limch1/Tesk1/Spire1/Ppfia1/Tsc1/Fermt2/S100a10/Rock2/Clasp1/Kank2/Stmn1/Actn4/Synpo/Triobp/Arrb1/Cgnl1/Wasf2/Sorbs1/Rhoc/Kank4/Sh3pxd2b/Rapgef3/Shank3/Ppm1f/Limk1/Mkks/Baiap2/Carmil1/Ccn2/Kank3/Coro2b/Hsp90b1/S1pr1/Sorbs3/Rgcc/Fam107a
GO:0110053	regulation of actin filament organization	57/2243	276/23355	2.17e-08	1.53e-06	1.12e-06	Rhoa/Sdc4/Cttn/Svil/Dlg1/Nf2/Nckap1/Limch1/Cyfip1/Slit2/Tesk1/Spire1/Add3/Ppfia1/Tsc1/Myadm/Fermt2/S100a10/Fchsd1/Flii/Pik3ca/Rock2/Clasp1/Kank2/Stmn1/Synpo/Naa80/Prkce/Cgnl1/Wasf3/Wasf2/Ssh1/Sptbn1/Ssh2/Nck1/Rhoc/Shroom2/Pecam1/Kank4/Sh3pxd2b/Rapgef3/Sptan1/Shank3/Cracd/Ppm1f/Limk1/Mkks/Cdc42ep4/Baiap2/Carmil1/Ccn2/Kank3/Coro2b/S1pr1/Sorbs3/Avil/Rgcc
GO:0044843	cell cycle G1/S phase transition	46/2243	203/23355	2.65e-08	1.84e-06	1.35e-06	Psme3/Brd4/Senp2/Rptor/Dlg1/Lats2/Plrg1/Paf1/Acvr1/Mepce/Eif4g1/Zpr1/Rbl2/Bach1/E2f4/E2f6/Nasp/Ccnd3/Cdk16/Map3k11/Phf8/Prmt2/Tfdp1/Ripk1/Dcun1d3/Kank2/Cdk2ap2/Cdk14/Pagr1a/Fbxo31/Crebbp/Men1/Lsm11/Pkd2/Egfr/Rhou/Pkd1/Cables1/Mn1/Klf4/Tcim/Klf11/Cyp1a1/Rgcc/Cdkn1a/Fam107a
GO:0036293	response to decreased oxygen levels	51/2243	237/23355	2.92e-08	2.01e-06	1.47e-06	Tmbim6/Gnb1/Tsc2/Slc9a1/Birc2/Ubqln1/Tbl2/Bach1/Egln1/Ep300/Ppard/Vasn/Tsc1/Prmt2/Sirt2/Usp19/Alkbh5/Rock2/Nfe2l2/Hif1an/Npepps/Prkce/Ece1/Itpr2/Kcnk3/Epas1/Pld2/Fosl2/Eng/Ang/Notch1/Ucp2/Atp1b1/Rora/Aqp1/Flt1/Fabp1/Edn1/Ucp3/Cbfa2t3/Nr4a2/Acot2/Adrb2/Ddit4/Vegfc/Ada/Plat/Hsp90b1/Hyou1/Hif3a/Rgcc
GO:0032956	regulation of actin cytoskeleton organization	69/2243	364/23355	2.95e-08	2.01e-06	1.47e-06	Rhoa/Sdc4/Cttn/Svil/Dlg1/Nf2/Taok2/Nckap1/Akap13/Crk/Limch1/Cyfip1/Slit2/Tesk1/Spire1/Ep300/Add3/Ppfia1/Tsc1/Myadm/Lrp1/Fermt2/S100a10/Fchsd1/Flii/Pik3ca/Rock2/Dapk3/Clasp1/Kank2/Stmn1/Synpo/Naa80/Prkce/Rhobtb1/Cgnl1/Wasf3/Wasf2/Ssh1/Sptbn1/Ssh2/Ankrd23/Nck1/Rhoc/Shroom2/Pecam1/Kank4/Sh3pxd2b/Rapgef3/Sptan1/Shank3/Cracd/Ppm1f/Rhob/Limk1/Mkks/Cdc42ep4/Baiap2/Carmil1/Bst1/Edn1/Ccn2/Kank3/Coro2b/S1p…
GO:0032231	regulation of actin filament bundle assembly	31/2243	111/23355	3.26e-08	2.18e-06	1.6e-06	Rhoa/Sdc4/Nf2/Limch1/Tesk1/Ppfia1/Tsc1/Fermt2/S100a10/Rock2/Clasp1/Kank2/Stmn1/Synpo/Cgnl1/Wasf2/Rhoc/Kank4/Sh3pxd2b/Rapgef3/Shank3/Ppm1f/Limk1/Mkks/Carmil1/Ccn2/Kank3/Coro2b/S1pr1/Sorbs3/Rgcc
GO:0045787	positive regulation of cell cycle	69/2243	365/23355	3.3e-08	2.18e-06	1.6e-06	Rhoa/Cast/Brd4/Rptor/Stat5b/Anapc11/Dync1li1/Lrp6/Plrg1/Ccpg1/Paf1/Mapre3/Med1/Mepce/Eif4g1/Klhl18/Cspp1/Ube2b/Pcid2/Ptpn11/Ccnd3/Sh2b1/Cenpj/Sirt2/Dab2ip/Usp19/Fgfr1/Cdc25b/Rock2/Tfdp1/Bcl2l11/Numa1/Cep120/Trim32/Ccny/Prkce/Map10/Ubxn2b/Pagr1a/Poc1a/Asns/Crebbp/Dusp3/Tbx3/Lsm11/Prkca/Hsf1/Foxo4/Pkd2/Dync1h1/Tgfa/Egfr/Ppp1r10/Pkd1/Pkp4/Uhrf2/Smpd3/Edn1/Ppp2r5b/Lrp5/Ccn2/Rad51c/Sphk1/Calr/Nr4a3/Cy…
GO:0061572	actin filament bundle organization	41/2243	172/23355	3.32e-08	2.18e-06	1.6e-06	Rhoa/Sdc4/Nf2/Actn1/Itgb5/Limch1/Tesk1/Spire1/Ppfia1/Tsc1/Fermt2/S100a10/Rock2/Clasp1/Kank2/Stmn1/Actn4/Synpo/Triobp/Arrb1/Cgnl1/Wasf2/Sorbs1/Rhoc/Kank4/Sh3pxd2b/Rapgef3/Shank3/Ppm1f/Limk1/Mkks/Baiap2/Carmil1/Ccn2/Kank3/Coro2b/Hsp90b1/S1pr1/Sorbs3/Rgcc/Fam107a
GO:0043543	protein acylation	51/2243	238/23355	3.38e-08	2.2e-06	1.61e-06	Wdr5/Setd5/Kansl3/Dlst/Ogdh/Brd4/Msl1/Flcn/Zdhhc18/Trrap/Wbp2/Ppm1b/Zdhhc8/Taf1/Morf4l2/Kat2a/Paxip1/Ep300/Brpf3/Kansl1/Msl3/Ppm1a/Kmt2a/Zdhhc7/Zdhhc5/Tada3/Taf6/Meaf6/Sphk2/Clock/Naa80/Kat6a/Arrb1/Trim16/Zfp451/Crebbp/Arid5a/Taf12/Xbp1/Apbb1/Kat8/Rapgef3/Sgf29/Gata2/Sphk1/Jade2/Arntl/Glul/Per1/Nat8f7/Klf15
GO:0034329	cell junction assembly	78/2243	432/23355	3.42e-08	2.2e-06	1.61e-06	Setd5/Ikbkb/Cd9/Rhoa/Sdc4/Cttn/Flcn/Dlg5/Dlg1/Pdcd6ip/Actn1/Taok2/Pdlim5/Eif4g1/Plxnb1/Ctnna1/Limch1/Ctnnd1/Clstn1/Ptpn11/Tsc1/Marveld3/Lrp1/Farp1/Fermt2/S100a10/Rock2/Adgrl1/Dvl1/Mpp5/Rapgef1/Dapk3/Clasp1/Epha2/Actn4/Afdn/Cdh5/Adgre5/Peak1/Nlgn2/Lama3/Pard3/Dusp3/Cldn5/Sorbs1/Rhoc/Nectin1/Amigo1/Smad7/Pecam1/Prkca/Obsl1/Amigo2/Trpv4/Bcr/Cntnap1/Adgrl3/Numb/Tns1/Ace/Dst/Shank3/Nrg1/Ppm1f/Pkp4/Npt…
GO:0009895	negative regulation of catabolic process	61/2243	310/23355	4.58e-08	2.92e-06	2.13e-06	Tmem39a/N4bp1/Psen1/Tsc2/Laptm4b/Ybx1/Anxa2/Eif4g1/Ubqln4/Phb/Smg1/Taf1/Ncor1/Bmf/Stat3/Fyn/Clec16a/Crtc3/Tsc1/Mettl16/Gabarapl2/Tent4a/Eif4enif1/Zdhhc7/Sirt2/Dab2ip/Myd88/Usp19/Dedd/Rnf41/Nampt/Mcl1/Hp/Furin/Foxk1/Rybp/Hdac4/Nmnat1/Snx3/Axin2/Rbm10/Rilp/Anks1/Git1/Qsox1/Npc1/Foxk2/Smcr8/Timp3/Dysf/Egfr/Zkscan3/Nrg1/Hnrnpc/Noct/Lrrk2/Cbfa2t3/Tent5b/Ddit4/Banp/Hsp90ab1
GO:1901653	cellular response to peptide	60/2243	303/23355	4.65e-08	2.93e-06	2.14e-06	Akt2/Stat6/Eprs/Stat5b/Psen1/Tsc2/Slc9a1/Ybx1/Ywhag/Gsk3a/Adipor1/Capn10/Crk/Akt3/Sik2/Cyfip1/Stat3/Gkap1/Fyn/Ptpn11/Tsc1/Ccnd3/Lrp1/Zdhhc7/Gpam/Tbc1d4/Rock2/Inppl1/Adcy6/Ndel1/Nod1/Eif4ebp2/Cacnb1/Zfp106/Rangap1/Ncoa5/Nck1/Wdtc1/Sorbs1/Socs7/Xbp1/Slc39a14/Grb10/Prkca/Hsf1/Foxo4/Tns2/Lpin1/Soga1/Slc27a4/Lpin3/Smpd3/Nr4a2/Adrb2/Irs2/Bcar3/Lpin2/Nr4a3/Trarg1/Pdk4
GO:1903322	positive regulation of protein modification by small protein conjugation or removal	35/2243	137/23355	5.23e-08	3.26e-06	2.38e-06	Ube2l3/Kdm2a/Senp2/Birc2/Gsk3a/Ubqln1/Pias4/Wfs1/Rnf20/Tollip/Mta1/Dcun1d2/Dnaja3/Paxip1/Pttg1ip/Pef1/Huwe1/Amer1/Dcun1d3/Wdr48/Fkbp1a/Cblb/Hdac4/Arrb1/Trib1/Trib2/Smad7/Dnajb2/Nhlrc1/Fgfr3/Lrrk2/Arrdc3/Sphk1/Hspa5/Fam107a
GO:0009267	cellular response to starvation	38/2243	156/23355	5.65e-08	3.49e-06	2.55e-06	Map3k5/Rptor/Flcn/Tbl2/Wipi2/Atg14/Comt/Sik2/Bmf/Atg4b/Clec16a/Gabarapl2/Gabarapl1/Gcn1/Depdc5/Ulk1/Zfyve1/Nprl2/Pik3c3/Map1lc3b/Prkd1/Nfe2l2/Wdr59/Sesn2/Asns/Xbp1/Sik1/Ripor1/Klf10/Lrrk2/Wnt2b/Fas/Glul/Hspa5/Foxo3/Cdkn1a/Pdk4/Angptl4
GO:0007409	axonogenesis	84/2243	483/23355	5.85e-08	3.57e-06	2.61e-06	Bsg/Pip5k1c/Cttn/Psen1/Tsc2/Mark2/Zswim4/Stk25/Taok2/Ythdf1/Plxnb1/Sema4c/Cyfip1/Zswim8/Slit2/Ulk2/Foxp1/Stk11/Ep300/Apbb2/Ptpn11/Zfyve27/Lrp1/Ulk1/Ptprm/Slit3/Trak1/Ccdc141/Dvl1/Boc/Fzd3/L1cam/Rgma/Gdi1/Ifrd1/Epha2/Stmn1/Zswim5/Ndel1/Rab3a/Mapk8ip3/Ryk/Plxna3/Lama3/Lmtk2/Golga4/Raph1/Sema3g/Kalrn/Etv1/Nectin1/Amigo1/Apbb1/Ephb4/Prkca/Stxbp1/Kif13b/Notch1/Trak2/Numb/Dst/Nrg1/Nptx1/Limk1/Arhgef28/…
GO:0031398	positive regulation of protein ubiquitination	31/2243	114/23355	6.4e-08	3.87e-06	2.83e-06	Ube2l3/Kdm2a/Senp2/Birc2/Gsk3a/Ubqln1/Wfs1/Rnf20/Mta1/Dcun1d2/Dnaja3/Paxip1/Pttg1ip/Pef1/Huwe1/Amer1/Dcun1d3/Fkbp1a/Cblb/Arrb1/Trib1/Trib2/Smad7/Dnajb2/Nhlrc1/Fgfr3/Lrrk2/Arrdc3/Sphk1/Hspa5/Fam107a
GO:0043434	response to peptide hormone	65/2243	342/23355	6.64e-08	3.97e-06	2.91e-06	Hadha/Ikbkb/Akt2/Stat6/Eprs/Cad/Stat5b/Tsc2/Slc9a1/Ybx1/Ywhag/Gsk3a/Adipor1/Capn10/Crk/Akt3/Sik2/Cyfip1/Stat3/Gkap1/Ptpn11/Tsc1/Ccnd3/Cdo1/Zdhhc7/Gpam/Tbc1d4/Cry2/Rock2/Inppl1/Tgfbr3/Adcy6/Ndel1/Trim16/Sesn2/Eif4ebp2/Zfp106/Rangap1/Ncoa5/Nck1/Wdtc1/Sorbs1/Socs7/Pld2/Xbp1/Slc39a14/Grb10/Prkca/Hsf1/Foxo4/Cacybp/Trpv4/Tns2/Lpin1/Soga1/Slc27a4/Lpin3/Nr4a2/Irs2/Bcar3/Lpin2/Nr4a3/Klf15/Trarg1/Pdk4
GO:0071375	cellular response to peptide hormone stimulus	53/2243	257/23355	7.02e-08	4.16e-06	3.04e-06	Akt2/Stat6/Eprs/Stat5b/Tsc2/Slc9a1/Ybx1/Ywhag/Gsk3a/Adipor1/Capn10/Crk/Akt3/Sik2/Cyfip1/Stat3/Gkap1/Ptpn11/Tsc1/Ccnd3/Zdhhc7/Gpam/Tbc1d4/Rock2/Inppl1/Adcy6/Ndel1/Eif4ebp2/Zfp106/Rangap1/Ncoa5/Nck1/Wdtc1/Sorbs1/Socs7/Xbp1/Slc39a14/Grb10/Prkca/Hsf1/Foxo4/Tns2/Lpin1/Soga1/Slc27a4/Lpin3/Nr4a2/Irs2/Bcar3/Lpin2/Nr4a3/Trarg1/Pdk4
GO:0043401	steroid hormone mediated signaling pathway	31/2243	115/23355	7.96e-08	4.67e-06	3.42e-06	Rhoa/Wbp2/Akap13/Med1/Phb/Crebrf/Ncor1/Uba5/Ep300/Vps18/Kmt2d/Safb/Prmt2/Cry2/Ppp5c/Ywhah/Yap1/Zmiz1/Ncoa3/Kank2/Clock/Pagr1a/Heyl/Zfp366/Ntrk2/Calr/Klf9/Fkbp4/Arntl/Dnaja1/Per1
GO:0043254	regulation of protein-containing complex assembly	78/2243	441/23355	8.39e-08	4.85e-06	3.55e-06	Sar1a/Rhoa/Cttn/Aida/Ckap5/Svil/Tfip11/Birc2/Dlg1/Nckap1/Mapre3/Eif4g1/Cyfip1/Slit2/Ankrd27/Bmf/Ncln/Spire1/Ep300/Add3/Vps18/Ptpn11/Myadm/Ppm1a/Ulk1/Fermt2/Sirt2/Dab2ip/Fchsd1/Flii/Bcl2l11/Camsap2/Numa1/Piezo1/Stmn1/Rab3a/Cdh5/Prkce/Septin8/Pmepa1/Clip1/Wasf3/Wasf2/Dctn1/Ssh1/Sptbn1/Ssh2/Bik/Palld/Nck1/Hjurp/Unc13b/Rhoc/Wars/Pecam1/Hsf1/Stxbp1/Kank4/Sptan1/Spidr/Stx1a/Cracd/Farp2/Mkks/Stmn2/Cdc42…
GO:0010594	regulation of endothelial cell migration	40/2243	171/23355	8.42e-08	4.85e-06	3.55e-06	Atp5b/Bsg/Rhoa/Akt3/Stard13/Slit2/Nus1/Adgra2/Plcg1/Ptprm/Dab2ip/Fgfr1/Rock2/Sash1/Prkd1/Epha2/Nfe2l2/Map3k3/Ceacam1/Plpp3/Rhoj/Prkca/Notch1/Card10/Amotl1/Vash1/Adamts9/Prkd2/Rhob/Nos3/Rin2/Dnaja4/Vegfc/Gata2/Klf4/Calr/Jcad/Glul/Hspb1/Rgcc
GO:0051056	regulation of small GTPase mediated signal transduction	55/2243	273/23355	9.15e-08	5.21e-06	3.81e-06	Cdc42se1/Ralgapa1/Mfn2/Kras/Flcn/Tsc2/Akap13/Dnmbp/Crk/Arhgef7/Ralgapb/Stard13/Cdc42bpa/Slit2/Cyth2/Madd/Farp1/Itsn1/Mapre2/Dab2ip/Kctd10/Sipa1/Rapgef1/Kank2/Stmn1/Rabgef1/Sipa1l3/Icmt/Arhgef40/Arrb1/Ralgapa2/Cgnl1/Lztr1/Eps8l2/Itsn2/Git1/Arhgef12/Kalrn/Rasgef1a/Ripor1/Stard8/Bcr/Notch1/Gpr4/Arap3/Cyth3/Nrg1/Farp2/Arhgef28/Heg1/Dennd3/Arhgap24/Rap1gap/Fgd5/Mcf2l
GO:1990778	protein localization to cell periphery	68/2243	367/23355	9.25e-08	5.22e-06	3.82e-06	Bsg/Ikbkb/Akt2/Arl3/Tspan14/Ppil2/Tsc2/Ap2m1/Dlg1/Lrp6/Anxa2/Ppp1r9b/Vps4a/Vamp8/Rabep1/Sqstm1/Pacs2/Sec16a/Stx3/Ttc7b/Ppfia1/Clstn1/Cnst/Zfyve27/Myadm/Lrp1/Zdhhc7/Zdhhc5/S100a10/Rock2/Numa1/D230025D16Rik/Mpp5/Kif13a/Epha2/Adcy6/Afdn/Rab3a/Cnpy4/Tspan5/Clip1/Epb41l2/Sptbn1/Scrib/Golga4/Git1/Sorbs1/Ehd3/Ehd1/Kalrn/Stxbp1/Rapgef4/Nhlrc1/Numb/Egfr/Atp1b1/Nptx1/Gpr179/Ramp2/Nsg1/Slc9a3r2/Nkd2/Epb41/B…
GO:0051650	establishment of vesicle localization	38/2243	159/23355	9.67e-08	5.41e-06	3.96e-06	Sar1a/Limk2/Gbf1/Htt/Psen1/Rab11b/Ap3b1/Stard3/Myo1d/Tesk1/Sec16a/Chp1/Stk11/Pef1/Exoc4/Syt11/Madd/Trak1/Rab27a/Kif13a/Ap3d1/Clasp1/Actn4/Ndel1/Myo7a/Rab3a/Kif1c/Nde1/Dctn1/Scrib/Myo5c/Shroom2/Dync1h1/Map4k2/Trak2/Ccdc186/Lrrk2/Myrip
GO:0071496	cellular response to external stimulus	56/2243	281/23355	1.03e-07	5.71e-06	4.18e-06	Map3k5/Rptor/Flcn/Tbl2/Wipi2/Atg14/Med1/Eif4g1/Atp1a1/Comt/Sik2/Bmf/Atg4b/Clec16a/Ptpn11/Tsc1/Gabarapl2/Gabarapl1/Gcn1/Depdc5/Ulk1/Zfyve1/Nprl2/Pik3c3/Sipa1/Map1lc3b/Piezo1/Prkd1/Kank2/Nfe2l2/Wdr59/Bag3/Sesn2/Asns/Atp1a2/Pdia3/Xbp1/Sik1/Ripor1/Klf10/Aqp1/Nos3/Scd4/Lrrk2/Nr4a2/Wnt2b/Itga6/Fas/Mn1/Glul/Hspa5/Foxo3/Cdkn1a/Pdk4/Fam107a/Angptl4
GO:0070085	glycosylation	46/2243	212/23355	1.06e-07	5.8e-06	4.24e-06	Oga/Pomgnt1/Psen1/Poglut3/Cln5/Poglut2/Fkrp/Mogs/Alg14/Lmf1/Nus1/Chp1/C1galt1c1/Extl3/Mgat1/Gcnt2/Rpn1/Dhdds/Dpagt1/Sdf2/Ggta1/Pomt2/St3gal2/Galnt18/Magt1/Cds2/Pofut2/Eogt/Galnt10/Stt3b/Fut10/Pomt1/Uggt1/Pomgnt2/Npc1/St3gal1/Plod3/Trak2/B4galt4/B3gnt3/Acer2/St6galnac2/Gfpt2/Tmtc1/Sdf2l1/A3galt2
GO:0070202	regulation of establishment of protein localization to chromosome	1943-09-01	12/23355	1.15e-07	6.21e-06	4.54e-06	Cct6a/Cct8/Cct2/Tcp1/Cct4/Cct7/Cct5/Cct3/Spidr
GO:1904951	positive regulation of establishment of protein localization	62/2243	325/23355	1.15e-07	6.21e-06	4.54e-06	Cct6a/Sar1a/Bsg/Oga/Cct8/Akt2/Cct2/Psen1/Trim28/Zfp384/Tcp1/Gsk3a/Capn10/Vamp8/Edem1/Crebrf/Zpr1/Ptpn23/Sec16a/Chp1/Pfkfb2/Pla2g6/Ep300/Ppard/Fyn/Cnst/Cct4/Lrp1/Tcaf1/Cenpj/Cct7/Cep120/Cct5/Prkd1/Prkce/Arrb1/Nlgn2/Bag3/Hnrnpm/Camk2n1/C2cd2l/Cct3/Unc13b/Xbp1/Apbb1/Sfn/Ripor1/Rapgef4/Ang/Rapgef3/Dynll1/Egfr/Mtcl1/Nnat/Vegfc/Coro2b/Irs2/Hyal2/Glul/Hsp90aa1/Hsp90ab1/Myrip
GO:1903362	regulation of cellular protein catabolic process	51/2243	247/23355	1.18e-07	6.32e-06	4.62e-06	Nub1/Psme3/N4bp1/Psen1/Laptm4b/Cop1/Gsk3a/Ubqln1/Desi1/Anxa2/Rnf185/Csnk1d/Ubqln4/Dda1/Taf1/Pttg1ip/Clec16a/Gabarapl2/Zfand2a/Lrp1/Sirt2/Dab2ip/Usp19/Amer1/Dvl1/Csnk1e/Furin/Rybp/Nfe2l1/Trib1/Trib2/Ubb/Anks1/Gclc/Agtpbp1/Fbxw8/Xbp1/Smad7/Herpud1/Dnajb2/Il33/Pkd1/Lrrk2/Cbfa2t3/Nkd2/Disc1/Kcne2/Hsp90aa1/Hsp90ab1/Hspa1a/Hspa1b
GO:0007015	actin filament organization	78/2243	445/23355	1.24e-07	6.54e-06	4.79e-06	Rhoa/Sdc4/Cttn/Svil/Dlg1/Nf2/Actn1/Itgb5/Nckap1/Ppp1r9b/Elmo2/Myo1d/Limch1/Cyfip1/Slit2/Tesk1/Spire1/Add3/Ppfia1/Mprip/Ttc17/Tsc1/Myadm/Hip1/Fermt2/S100a10/Fchsd1/Flii/Pik3ca/Rock2/Inppl1/Clasp1/Kank2/Stmn1/Actn4/Synpo/Naa80/Myo7a/Triobp/Prkce/Arrb1/Rhobtb1/Cgnl1/Wasf3/Wasf2/Ssh1/Sptbn1/Ssh2/Nck1/Sorbs1/Rhoc/Myo5c/Shroom2/Pecam1/Kank4/Trpv4/Sh3pxd2b/Rapgef3/Sptan1/Shank3/Cracd/Shroom3/Ppm1f/Rhob/…
GO:0010976	positive regulation of neuron projection development	47/2243	220/23355	1.26e-07	6.63e-06	4.85e-06	Ikbkb/Fbxo38/Tsc2/Mark2/Lrp6/Retreg3/Cyfip1/Ankrd27/Ep300/Fyn/Lrp1/Dab2ip/Fgfr1/Dvl1/P3h1/Ppp2r5d/Rapgef1/Rgma/Prkd1/Ndel1/Afdn/Nfe2l2/Snx3/Nck1/Ehd1/Kalrn/Scarb2/Amigo1/Apbb1/Creb3l2/Cflar/Mob2/Stmn2/Baiap2/Ror2/Kif3c/Itga6/Ppp2r5b/Ntrk2/Ret/Disc1/Sphk1/Mapt/Hspa5/Avil/Ptk6/Hspb1
GO:0061136	regulation of proteasomal protein catabolic process	41/2243	181/23355	1.5e-07	7.74e-06	5.66e-06	Nub1/Psme3/N4bp1/Psen1/Cop1/Gsk3a/Ubqln1/Desi1/Rnf185/Csnk1d/Ubqln4/Dda1/Taf1/Clec16a/Gabarapl2/Zfand2a/Sirt2/Dab2ip/Usp19/Dvl1/Csnk1e/Rybp/Nfe2l1/Trib1/Trib2/Ubb/Gclc/Fbxw8/Xbp1/Smad7/Herpud1/Dnajb2/Il33/Pkd1/Lrrk2/Cbfa2t3/Nkd2/Kcne2/Hsp90ab1/Hspa1a/Hspa1b
GO:0051052	regulation of DNA metabolic process	69/2243	379/23355	1.5e-07	7.74e-06	5.66e-06	Cct6a/Oga/Cct8/Stat6/Nsd2/Smg5/Tmem161a/Cct2/Exosc10/Flcn/Setd2/Trim28/Tcp1/Gsk3a/Eya2/Ylpm1/Ubqln4/Smg1/Niban2/Paxip1/Ube2b/Spire1/Rad52/Slx4/Mapkapk5/Mpv17/Supt6/Eya3/Sh2b1/Rnf169/Cct4/Kmt2a/Wrnip1/Fam168a/Pik3ca/Cct7/Tfdp1/Wdr48/Upf1/Cct5/Fbh1/Shld1/Nmnat1/Pnp/Axin2/Pagr1a/Ciz1/Chtf8/Men1/Cct3/Apbb1/Cyren/Hsf1/Slc15a4/Cebpg/Spidr/Egfr/Ppp1r10/Parm1/Prkd2/Igfbp3/Hnrnpc/Klf4/Dusp1/H1f4/Npas2/Hsp…
GO:0045926	negative regulation of growth	53/2243	264/23355	1.75e-07	8.92e-06	6.52e-06	Atxn2/Flcn/Gsk3a/Sav1/Adipor1/Nf2/Ppp1r9b/Phb/Sema4c/Slit2/Ulk2/Foxp1/Stk11/Apbb2/Ppard/Ulk1/Slit3/Dab2ip/Smarca2/Ripk1/St7l/Adipor2/Osgin1/Dcun1d3/P3h1/Sphk2/Rgma/Rerg/Ifrd1/Foxk1/Ryk/Plxna3/Sesn2/Mapk11/Men1/Sema3g/Ip6k2/Apbb1/Dnajb2/Naif1/Notch1/Cth/Sema3f/Fgfr3/Sema4f/Adam15/Adrb2/Nkd1/Hyal2/Gng4/Sema7a/Ptk6/Cdkn1a
GO:0007041	lysosomal transport	28/2243	101/23355	1.76e-07	8.92e-06	6.52e-06	Ubxn6/Vps52/Atg14/Ap3b1/Vps4a/Hook3/Fam160a2/Hgs/Vps18/Clec16a/Tgfbrap1/Lrp1/Rbsn/Vps51/Aktip/Trak1/Kif13a/Ap3d1/Ccdc91/Rilp/Gprasp1/Ehd3/Scarb2/Trak2/Rhob/Dennd3/Hspa1a/Hspa8
GO:1901800	positive regulation of proteasomal protein catabolic process	29/2243	107/23355	1.82e-07	9.15e-06	6.69e-06	Nub1/Psen1/Cop1/Gsk3a/Ubqln1/Rnf185/Csnk1d/Dda1/Taf1/Zfand2a/Sirt2/Dab2ip/Dvl1/Csnk1e/Trib1/Trib2/Gclc/Fbxw8/Xbp1/Smad7/Herpud1/Dnajb2/Il33/Lrrk2/Cbfa2t3/Nkd2/Kcne2/Hspa1a/Hspa1b
GO:0031122	cytoplasmic microtubule organization	22/2243	68/23355	1.89e-07	9.44e-06	6.91e-06	Limk2/Rhoa/Dlg1/Tubgcp6/Tacc2/Hook3/Chp1/Cenpj/Camsap2/Dvl1/Numa1/Cep120/Clasp1/Map10/Clip1/Dctn1/Katnal1/Trpv4/Dync1h1/Tubgcp4/Dst/Camsap1
GO:1903364	positive regulation of cellular protein catabolic process	35/2243	144/23355	1.97e-07	9.74e-06	7.13e-06	Nub1/Psen1/Cop1/Gsk3a/Ubqln1/Rnf185/Csnk1d/Dda1/Taf1/Pttg1ip/Zfand2a/Lrp1/Sirt2/Dab2ip/Amer1/Dvl1/Csnk1e/Trib1/Trib2/Gclc/Agtpbp1/Fbxw8/Xbp1/Smad7/Herpud1/Dnajb2/Il33/Lrrk2/Cbfa2t3/Nkd2/Disc1/Kcne2/Hsp90aa1/Hspa1a/Hspa1b
GO:0030518	intracellular steroid hormone receptor signaling pathway	29/2243	108/23355	2.26e-07	1.11e-05	8.11e-06	Rhoa/Wbp2/Med1/Phb/Ncor1/Uba5/Ep300/Vps18/Kmt2d/Safb/Prmt2/Cry2/Ppp5c/Ywhah/Yap1/Zmiz1/Ncoa3/Kank2/Clock/Pagr1a/Heyl/Zfp366/Ntrk2/Calr/Klf9/Fkbp4/Arntl/Dnaja1/Per1
GO:2001233	regulation of apoptotic signaling pathway	70/2243	391/23355	2.38e-07	1.16e-05	8.46e-06	Tmbim6/Usp47/Cttn/Tmem161a/Psme3/Htt/Psen1/Flcn/Ubqln1/Acvr1/Bcl2l2/Eya2/Txndc12/Pias4/Wfs1/Ctnna1/Ybx3/Bmf/Pttg1ip/Fyn/Spop/Eya3/Madd/Pea15a/Dab2ip/Fgfr1/Taf6/Maz/Ripk1/Bcl2l11/Mcl1/Yap1/Dapk3/Fbh1/Trim32/Nfe2l2/Ubb/Nck1/Gclc/Syvn1/Pdia3/Ralbp1/Plaur/Serinc3/Serpine1/Xbp1/Cflar/Dedd2/Herpud1/Timp3/Rtkn2/Ctsh/Cth/Ddit3/Lrrk2/Bdkrb2/Nr4a2/Itga6/Dapk1/Fas/Sgms1/Ret/Hyou1/Hyal2/Bcl2l1/Traf1/Plekhf1/…
GO:0043542	endothelial cell migration	46/2243	218/23355	2.5e-07	1.21e-05	8.84e-06	Atp5b/Bsg/Rhoa/Akt3/Stard13/Slit2/Nus1/Adgra2/Paxip1/Plcg1/Ptprm/Dab2ip/Fgfr1/Rock2/Sash1/Prkd1/Prkx/Epha2/Nfe2l2/Cdh5/Map3k3/Ceacam1/Plpp3/Myh9/Ephb4/Rhoj/Pecam1/Prkca/Notch1/Card10/Amotl1/Vash1/Adamts9/Prkd2/Rhob/Nos3/Rin2/Dnaja4/Vegfc/Gata2/Klf4/Calr/Jcad/Glul/Hspb1/Rgcc
GO:0043409	negative regulation of MAPK cascade	40/2243	178/23355	2.64e-07	1.24e-05	9.09e-06	Cdc42se1/Aida/Flcn/Tsc2/Dlg1/Nf2/Phb/Ash1l/Ncor1/Marveld3/Ranbp9/Dab2ip/Smpd1/Inppl1/Dusp6/Rapgef1/Dusp7/Arrb1/Taok3/Prdm15/Dusp19/Camk2n1/Phlpp1/Dusp3/Ceacam1/Men1/Spred2/Xbp1/Prkca/Timp3/Dusp16/Hyal2/Ptprr/Klf4/Dusp8/Dusp1/Dnaja1/Per1/Errfi1/Hsph1
GO:0051648	vesicle localization	40/2243	178/23355	2.64e-07	1.24e-05	9.09e-06	Sar1a/Limk2/Gbf1/Htt/Psen1/Rab11b/Ap3b1/Stard3/Myo1d/Tesk1/Sec16a/Chp1/Stk11/Pef1/Exoc4/Syt11/Madd/Trak1/Rab27a/Kif13a/Ap3d1/Clasp1/Actn4/Ndel1/Myo7a/Rab3a/Kif1c/Nde1/Nlgn2/Dctn1/Scrib/Myo5c/Shroom2/Dync1h1/Map4k2/Trak2/Ccdc186/Lrrk2/Bcl2l1/Myrip
GO:0072659	protein localization to plasma membrane	57/2243	296/23355	2.66e-07	1.24e-05	9.09e-06	Bsg/Ikbkb/Akt2/Tspan14/Ppil2/Ap2m1/Dlg1/Lrp6/Anxa2/Ppp1r9b/Vps4a/Vamp8/Sqstm1/Pacs2/Sec16a/Stx3/Ttc7b/Ppfia1/Cnst/Zfyve27/Myadm/Lrp1/Zdhhc7/Zdhhc5/S100a10/Rock2/D230025D16Rik/Mpp5/Kif13a/Epha2/Adcy6/Afdn/Rab3a/Cnpy4/Tspan5/Sptbn1/Scrib/Golga4/Sorbs1/Ehd3/Ehd1/Kalrn/Stxbp1/Nhlrc1/Numb/Egfr/Atp1b1/Gpr179/Ramp2/Nsg1/Slc9a3r2/Nkd2/Bcl2l1/Plekhf1/Ramp3/Trarg1/Rab3c
GO:1904851	positive regulation of establishment of protein localization to telomere	1943-08-01	10/23355	2.7e-07	1.24e-05	9.09e-06	Cct6a/Cct8/Cct2/Tcp1/Cct4/Cct7/Cct5/Cct3
GO:0003158	endothelium development	32/2243	127/23355	2.7e-07	1.24e-05	9.09e-06	Foxj2/Bsg/Ikbkb/Rhoa/Acvr1/Stard13/Myadm/Myd88/Rock2/Rapgef1/Jag1/Afdn/Cdh5/Tie1/Cldn5/Ceacam1/Pecam1/Hoxb5/Clic4/Eng/Plod3/Rapgef3/Notch1/Tmem100/Robo4/Abcb1b/Rhob/Heg1/Mesp1/Notch4/Xdh/Dll1
GO:0007030	Golgi organization	32/2243	127/23355	2.7e-07	1.24e-05	9.09e-06	Lman1/Gbf1/Htt/Dym/Stk25/Arhgef7/Csnk1d/Trappc8/Plekhm2/Sec16a/Nploc4/Zw10/Ubxn2a/Huwe1/Cog4/Tjap1/Rbsn/Vps51/Camsap2/Stx5a/Prkd1/Clasp1/Tango2/Ubxn2b/Hikeshi/Lman2/Ehd3/Kifc3/Dnajc28/Fbxw8/Lman2l/Lrrk2
GO:0044770	cell cycle phase transition	74/2243	424/23355	3.07e-07	1.4e-05	1.03e-05	Ube2l3/Usp47/Psme3/Brd4/Senp2/Rptor/Anapc11/Dlg1/Lats2/Dync1li1/Taok2/Plrg1/Paf1/Acvr1/Chmp7/Vps4a/Mepce/Eif4g1/Klhl18/Rint1/Zpr1/Rbl2/Bach1/E2f4/Paxip1/E2f6/Pcid2/Zw10/Nasp/Ccnd3/Cdk16/Map3k11/Phf8/Xpc/Prmt2/Cdc25b/Tfdp1/Ripk1/Zwint/Dcun1d3/Upf1/Clasp1/Kank2/Ccny/Cdk2ap2/Cdk14/Taok3/Cdkn1c/Pagr1a/Ccng2/Fbxo31/Crebbp/Men1/Lsm11/Aven/Foxo4/Pkd2/Ints3/Egfr/Rhou/Pkd1/Cables1/Atf5/Mn1/Rad51c/Hecw2/Kl…
GO:0048193	Golgi vesicle transport	53/2243	269/23355	3.27e-07	1.48e-05	1.08e-05	Sar1a/Lman1/Arl3/Gbf1/Sec31a/Sec24c/Sec24b/Htt/Copa/Vps52/Ergic1/Rab6a/Trappc8/Rabep1/Rint1/Dop1b/Lmf1/Sec16a/Spire1/Zw10/Cnst/Pef1/Exoc4/Gabarapl2/Cog4/Tmem115/Rbsn/Vps51/Exoc8/D230025D16Rik/Exoc6b/Kif13a/Stx5a/Ap3d1/Prkd1/Cnih4/Ccdc93/Kif1c/Snx3/Sptbn1/Ccdc91/Golga4/Lman2/Plpp3/Ehd3/Dnajc28/Creb3l2/Cyth3/Bicd2/Lman2l/Lrrk2/Nkd2/Hyou1
GO:1903008	organelle disassembly	27/2243	98/23355	3.33e-07	1.48e-05	1.08e-05	Mfn2/Cttn/Gbf1/Cdc37/Htt/Gsk3a/Wipi2/Capn10/Tex264/Atg14/Sqstm1/Uba5/Clec16a/Huwe1/Gabarapl2/Gabarapl1/Atg13/Ulk1/Vps13d/Atg9a/Rnf41/Klc1/Map1lc3b/Stx5a/Atg2a/Hk2/Gfm2
GO:0016573	histone acetylation	35/2243	147/23355	3.36e-07	1.48e-05	1.08e-05	Wdr5/Setd5/Kansl3/Brd4/Msl1/Flcn/Trrap/Wbp2/Taf1/Morf4l2/Kat2a/Paxip1/Ep300/Brpf3/Kansl1/Msl3/Kmt2a/Tada3/Taf6/Meaf6/Sphk2/Kat6a/Arrb1/Trim16/Zfp451/Crebbp/Arid5a/Taf12/Apbb1/Kat8/Sgf29/Gata2/Jade2/Per1/Nat8f7
GO:0032868	response to insulin	49/2243	241/23355	3.38e-07	1.48e-05	1.08e-05	Hadha/Akt2/Eprs/Cad/Tsc2/Slc9a1/Ybx1/Ywhag/Gsk3a/Adipor1/Capn10/Akt3/Sik2/Cyfip1/Gkap1/Ptpn11/Tsc1/Ccnd3/Zdhhc7/Gpam/Tbc1d4/Cry2/Inppl1/Ndel1/Sesn2/Eif4ebp2/Zfp106/Ncoa5/Nck1/Wdtc1/Sorbs1/Socs7/Xbp1/Slc39a14/Grb10/Prkca/Foxo4/Trpv4/Tns2/Lpin1/Soga1/Slc27a4/Lpin3/Irs2/Bcar3/Lpin2/Klf15/Trarg1/Pdk4
GO:0042060	wound healing	65/2243	357/23355	3.4e-07	1.48e-05	1.08e-05	Cd9/Serping1/Sdc4/Pip5k1c/Anxa2/Crk/Ap3b1/Ano6/C1galt1c1/Ppard/Gna13/Syt11/Fermt2/Hps4/Smpd1/Adipor2/Rab27a/Scnn1b/Yap1/Scnn1g/Clasp1/Ccm2l/Pear1/Nfe2l2/Rab3a/Prkce/Ppl/Hps6/Scrib/Epb41l4b/Pard3/Plet1/Ceacam1/Plpp3/Myh9/Serpine1/Xbp1/Cflar/Pecam1/Prkca/Pdgfra/Stxbp1/F7/Eng/Dysf/Hgfac/Gpr4/Dst/Egfr/Syt7/Eppk1/Aqp1/Mertk/Plec/Arhgap24/Entpd1/Adrb2/Wfdc1/Gata2/Thbd/Lox/Proz/Serpind1/Cdkn1a/Kng2
GO:0006486	protein glycosylation	42/2243	193/23355	3.42e-07	1.48e-05	1.08e-05	Oga/Pomgnt1/Psen1/Poglut3/Poglut2/Fkrp/Mogs/Alg14/Lmf1/Nus1/Chp1/C1galt1c1/Extl3/Mgat1/Gcnt2/Rpn1/Dhdds/Dpagt1/Sdf2/Ggta1/Pomt2/St3gal2/Galnt18/Magt1/Pofut2/Eogt/Galnt10/Stt3b/Fut10/Pomt1/Uggt1/Pomgnt2/Npc1/St3gal1/Plod3/Trak2/B3gnt3/Acer2/St6galnac2/Gfpt2/Tmtc1/Sdf2l1
GO:0043413	macromolecule glycosylation	42/2243	193/23355	3.42e-07	1.48e-05	1.08e-05	Oga/Pomgnt1/Psen1/Poglut3/Poglut2/Fkrp/Mogs/Alg14/Lmf1/Nus1/Chp1/C1galt1c1/Extl3/Mgat1/Gcnt2/Rpn1/Dhdds/Dpagt1/Sdf2/Ggta1/Pomt2/St3gal2/Galnt18/Magt1/Pofut2/Eogt/Galnt10/Stt3b/Fut10/Pomt1/Uggt1/Pomgnt2/Npc1/St3gal1/Plod3/Trak2/B3gnt3/Acer2/St6galnac2/Gfpt2/Tmtc1/Sdf2l1
GO:0021987	cerebral cortex development	29/2243	110/23355	3.46e-07	1.49e-05	1.09e-05	Rhoa/Sun2/Psen1/Tacc2/Lrp6/Crk/Slit2/Sun1/Syne2/Tsc1/Dab2ip/Fgfr1/Ccdc141/Nsun5/Cep120/Mpp5/Zmiz1/Lamb1/Ndel1/Afdn/Fut10/Btbd3/Nde1/Socs7/Tacc1/Egfr/Mkks/Ntrk2/Disc1
GO:0030308	negative regulation of cell growth	43/2243	200/23355	3.54e-07	1.51e-05	1.11e-05	Flcn/Gsk3a/Adipor1/Nf2/Ppp1r9b/Phb/Sema4c/Slit2/Ulk2/Foxp1/Stk11/Apbb2/Ppard/Ulk1/Slit3/Dab2ip/Smarca2/St7l/Adipor2/Osgin1/Dcun1d3/P3h1/Sphk2/Rgma/Rerg/Ifrd1/Foxk1/Ryk/Plxna3/Sesn2/Sema3g/Ip6k2/Apbb1/Dnajb2/Naif1/Cth/Sema3f/Sema4f/Adam15/Hyal2/Gng4/Sema7a/Cdkn1a
GO:0032872	regulation of stress-activated MAPK cascade	40/2243	180/23355	3.61e-07	1.53e-05	1.12e-05	Cdc42se1/Map3k5/Aida/Dlg1/Stk25/Taok2/Sema4c/Ncor1/Marveld3/Map3k11/Nbr1/Mink1/Dab2ip/Myd88/Ripk1/Rapgef1/Sash1/Nod1/Mapk8ip3/Mfhas1/Map3k3/Taok3/Dusp19/Phlpp1/Dusp3/Ceacam1/Men1/Trpv4/Map4k2/Egfr/Rassf2/Fas/Ccn2/Sphk1/Traf1/Dusp1/Xdh/Dnaja1/Per1/Hsph1
GO:0031589	cell-substrate adhesion	65/2243	358/23355	3.77e-07	1.59e-05	1.16e-05	Rhoa/Sdc4/Cttn/Actn1/Itgb5/Taok2/Crk/Limch1/Atrn/Tesk1/Ppard/Gcnt2/Ptpn11/Tsc1/Myadm/Nid1/Lrp1/Mink1/Fermt2/S100a10/Fzd4/Bcl2l11/L1cam/Dapk3/Prkx/Clasp1/Actn4/Lamb1/Jag1/Triobp/Prkce/Dock1/Peak1/Dusp3/Plet1/Sorbs1/Men1/Eda/Parvb/Serpine1/Pecam1/Bcr/Notch1/Dock5/Ppm1f/Adamts9/Mertk/Rin2/Carmil1/Bst1/Adam15/Acer2/Itga6/Vegfc/Ccn2/Coro2b/Disc1/Calr/Spp1/Ston1/Lims2/Sorbs3/Itga10/Ttyh1/Fam107a
GO:0051495	positive regulation of cytoskeleton organization	46/2243	221/23355	3.79e-07	1.59e-05	1.16e-05	Rhoa/Sdc4/Cttn/Ckap5/Dlg1/Nf2/Nckap1/Limch1/Cyfip1/Tesk1/Spire1/Ep300/Tsc1/Cenpj/Fermt2/S100a10/Fchsd1/Rock2/Numa1/Cep120/Synpo/Prkce/Plxna3/Clip1/Wasf3/Wasf2/Dctn1/Nck1/Rhoc/Trpv4/Dync1h1/Sh3pxd2b/Rapgef3/Cracd/Ppm1f/Limk1/Nes/Stmn2/Cdc42ep4/Baiap2/Carmil1/Edn1/Ccn2/Mapt/Sorbs3/Rgcc
GO:0051098	regulation of binding	70/2243	396/23355	3.9e-07	1.62e-05	1.18e-05	Cpne1/Tmbim6/Nsd1/Brd4/Aplp2/Senp2/Edf1/Psen1/Tfip11/Trim28/Mark2/Cln5/Ccpg1/Anxa2/Mapre3/Crk/Arhgef7/Mepce/Pygo2/Eif4g1/Taf1/Spon1/Niban2/Ep300/Ctbp2/Lrp1/Aktip/S100a10/Sirt2/Dvl1/Map1lc3b/Fkbp1a/Csnk1e/Tgfbr3/Ilrun/Rgma/Fbh1/Dhrs7b/Ccm2l/Stmn1/Cblb/Hdac4/Lgals9/Arrb1/Hspa4/Cldn5/Men1/Hjurp/Plaur/Hsf1/Sympk/Dnajb2/Gpsm1/Ripor1/Dysf/Rapgef3/Ace/Ddit3/Pkd1/Lrrk2/Adam15/Ramp2/Adrb2/Rap1gap/Epb41/Di…
GO:0000045	autophagosome assembly	26/2243	93/23355	3.99e-07	1.65e-05	1.21e-05	Mfn2/Tmem39a/Psen1/Ubqln1/Wipi2/Atg14/Trappc8/Atg16l1/Pacs2/Atg4b/Ubxn2a/Trp53inp2/Gabarapl2/Gabarapl1/Atg13/Ulk1/Ctsd/Nprl2/Atg9a/Pik3c3/Map1lc3b/Atg2a/Ubxn2b/Bag3/Smcr8/Lrrk2
GO:0031929	TOR signaling	31/2243	123/23355	4.1e-07	1.67e-05	1.22e-05	Rptor/Flcn/Tti1/Tsc2/Gsk3a/Fbxo9/Akt3/Smg1/Stk11/Clec16a/Tsc1/Mapkapk5/Castor1/Depdc5/Nprl2/Sik3/Ubr2/Icmt/Wdr59/Tbck/Sesn2/Eif4ebp2/Xbp1/Prr5/Smcr8/Spaar/Castor2/Ddit4/Disc1/Gpr137c/Arntl
GO:1903052	positive regulation of proteolysis involved in cellular protein catabolic process	31/2243	123/23355	4.1e-07	1.67e-05	1.22e-05	Nub1/Psen1/Cop1/Gsk3a/Ubqln1/Rnf185/Csnk1d/Dda1/Taf1/Zfand2a/Sirt2/Dab2ip/Dvl1/Csnk1e/Trib1/Trib2/Gclc/Agtpbp1/Fbxw8/Xbp1/Smad7/Herpud1/Dnajb2/Il33/Lrrk2/Cbfa2t3/Nkd2/Disc1/Kcne2/Hspa1a/Hspa1b
GO:0090630	activation of GTPase activity	27/2243	99/23355	4.16e-07	1.68e-05	1.23e-05	Akt2/Tbc1d17/Crk/Ralgapb/Tbc1d10b/Tbc1d22a/Tsc1/Rundc1/Tbc1d4/Sipa1/Tbc1d9b/Rapgef1/Epha2/Ndel1/Sipa1l3/Ralgapa2/Tbck/Scrib/Rangap1/Tbc1d10a/Bcr/Sgsm3/Slc27a4/Tbc1d8/Arhgap24/Rap1gap/Plekhg4
GO:1903844	regulation of cellular response to transforming growth factor beta stimulus	30/2243	117/23355	4.2e-07	1.69e-05	1.23e-05	Flcn/Lats2/Stk11/Ep300/Vasn/Ppm1a/Snx25/Mpp5/Furin/Tgfbr3/Bcl9l/Pmepa1/Zfp451/Il17rd/Glg1/Crebbp/Smurf2/Men1/Spred2/Xbp1/Smad7/Cflar/Dand5/Eng/Peg10/Htra3/Adamtsl2/Lox/Hspa5/Hsp90ab1
GO:0032984	protein-containing complex disassembly	45/2243	215/23355	4.29e-07	1.71e-05	1.25e-05	Oga/Ogfod1/Tmem39a/Smarcc2/Svil/Tfip11/Scaf4/Ubqln1/Atg14/Vps4a/Ubqln4/Sh3gl1/Vamp8/Mcoln1/Gle1/Add3/Clec16a/Flii/Pik3ca/Dhx8/Camsap2/Klc1/Map1lc3b/Upf1/Clasp1/Stmn1/Sptbn1/Shroom2/Smcr8/Trpv4/Spef1/Dysf/Cebpg/Sptan1/Cracd/Nrg1/Nes/H2aw/Stmn2/Carmil1/Camsap1/Adrb2/Ddit4/Avil/Hspa8
GO:0071559	response to transforming growth factor beta	46/2243	222/23355	4.34e-07	1.72e-05	1.26e-05	Flcn/Lats2/Itgb5/Ltbp4/Acvr1/Crk/Stk11/Ep300/Fyn/Gcnt2/Vasn/Ppm1a/Fermt2/Snx25/Rock2/Mpp5/Zmiz1/Furin/Tgfbr3/Bcl9l/Cdh5/Pmepa1/Zfp451/Il17rd/Glg1/Crebbp/Cldn5/Smurf2/Men1/Spred2/Serpine1/Xbp1/Smad7/Cflar/Dand5/Eng/Peg10/Mtmr4/Nos3/Htra3/Lrrc32/Hyal2/Adamtsl2/Lox/Hspa5/Hsp90ab1
GO:0010634	positive regulation of epithelial cell migration	36/2243	155/23355	4.41e-07	1.73e-05	1.27e-05	Atp5b/Bsg/Akt3/Nus1/Adgra2/Plcg1/Mapre2/Fgfr1/Rock2/Sash1/Prkd1/Clasp1/Nfe2l2/Gab2/Prkce/Map3k3/Dock1/Epb41l4b/Plpp3/Serpine1/Rhoj/Prkca/Dock5/Ctsh/Amotl1/Ppm1f/Prkd2/Rhob/Aqp1/Nos3/Rin2/Vegfc/Gata2/Calr/Jcad/Hspb1
GO:0030705	cytoskeleton-dependent intracellular transport	42/2243	195/23355	4.59e-07	1.79e-05	1.31e-05	Stau1/Arl3/Htt/Sun2/Rhot1/Arl8a/Spg7/Ap3b1/Hook3/Myo1d/Sun1/Syne2/Stk11/Rhot2/Madd/Trak1/Klc1/Kif13a/Ap3d1/Actn4/Ndel1/Myo7a/Mapk8ip3/Kif1c/Nde1/Dctn1/Ubb/Agtpbp1/Myo5c/Dync1h1/Cilk1/Trak2/Dynll1/Dst/Ccdc186/Bicd1/Bicd2/Kif3c/Mapt/Myrip/Hspb1/Hspa8
GO:0032436	positive regulation of proteasomal ubiquitin-dependent protein catabolic process	25/2243	88/23355	4.76e-07	1.85e-05	1.35e-05	Nub1/Psen1/Cop1/Gsk3a/Ubqln1/Csnk1d/Dda1/Taf1/Zfand2a/Sirt2/Dvl1/Csnk1e/Trib1/Trib2/Gclc/Fbxw8/Smad7/Herpud1/Dnajb2/Il33/Lrrk2/Cbfa2t3/Nkd2/Hspa1a/Hspa1b
GO:0007034	vacuolar transport	34/2243	143/23355	5.1e-07	1.97e-05	1.44e-05	Atp6v0d1/Ubxn6/Vps52/Tmem50b/Atg14/Chmp7/Ap3b1/Vps4a/Hook3/Fam160a2/Hgs/Vps18/Clec16a/Vps36/Tgfbrap1/Lrp1/Rbsn/Vps51/Aktip/Trak1/Vps13d/Kif13a/Ap3d1/Ccdc91/Rilp/Gprasp1/Ehd3/Scarb2/Slc15a4/Trak2/Rhob/Dennd3/Hspa1a/Hspa8
GO:0006473	protein acetylation	42/2243	196/23355	5.3e-07	2.03e-05	1.49e-05	Wdr5/Setd5/Kansl3/Brd4/Msl1/Flcn/Trrap/Wbp2/Taf1/Morf4l2/Kat2a/Paxip1/Ep300/Brpf3/Kansl1/Msl3/Kmt2a/Tada3/Taf6/Meaf6/Sphk2/Clock/Naa80/Kat6a/Arrb1/Trim16/Zfp451/Crebbp/Arid5a/Taf12/Xbp1/Apbb1/Kat8/Rapgef3/Sgf29/Gata2/Sphk1/Jade2/Arntl/Per1/Nat8f7/Klf15
GO:0070302	regulation of stress-activated protein kinase signaling cascade	40/2243	183/23355	5.7e-07	2.17e-05	1.59e-05	Cdc42se1/Map3k5/Aida/Dlg1/Stk25/Taok2/Sema4c/Ncor1/Marveld3/Map3k11/Nbr1/Mink1/Dab2ip/Myd88/Ripk1/Rapgef1/Sash1/Nod1/Mapk8ip3/Mfhas1/Map3k3/Taok3/Dusp19/Phlpp1/Dusp3/Ceacam1/Men1/Trpv4/Map4k2/Egfr/Rassf2/Fas/Ccn2/Sphk1/Traf1/Dusp1/Xdh/Dnaja1/Per1/Hsph1
GO:0071560	cellular response to transforming growth factor beta stimulus	45/2243	218/23355	6.45e-07	2.44e-05	1.79e-05	Flcn/Lats2/Itgb5/Ltbp4/Acvr1/Crk/Stk11/Ep300/Fyn/Gcnt2/Vasn/Ppm1a/Fermt2/Snx25/Mpp5/Zmiz1/Furin/Tgfbr3/Bcl9l/Cdh5/Pmepa1/Zfp451/Il17rd/Glg1/Crebbp/Cldn5/Smurf2/Men1/Spred2/Serpine1/Xbp1/Smad7/Cflar/Dand5/Eng/Peg10/Mtmr4/Nos3/Htra3/Lrrc32/Hyal2/Adamtsl2/Lox/Hspa5/Hsp90ab1
GO:0033143	regulation of intracellular steroid hormone receptor signaling pathway	23/2243	78/23355	6.55e-07	2.47e-05	1.8e-05	Rhoa/Wbp2/Med1/Phb/Ncor1/Uba5/Ep300/Vps18/Kmt2d/Prmt2/Cry2/Ppp5c/Yap1/Ncoa3/Kank2/Clock/Pagr1a/Heyl/Zfp366/Ntrk2/Calr/Arntl/Per1
GO:0000082	G1/S transition of mitotic cell cycle	40/2243	184/23355	6.62e-07	2.48e-05	1.81e-05	Psme3/Brd4/Senp2/Rptor/Dlg1/Lats2/Plrg1/Acvr1/Mepce/Eif4g1/Zpr1/Rbl2/Bach1/E2f4/E2f6/Nasp/Ccnd3/Cdk16/Phf8/Prmt2/Tfdp1/Ripk1/Dcun1d3/Kank2/Cdk2ap2/Cdk14/Fbxo31/Crebbp/Lsm11/Pkd2/Egfr/Rhou/Pkd1/Cables1/Klf4/Klf11/Cyp1a1/Rgcc/Cdkn1a/Fam107a
GO:0032869	cellular response to insulin stimulus	43/2243	205/23355	7.21e-07	2.68e-05	1.96e-05	Akt2/Eprs/Tsc2/Slc9a1/Ybx1/Ywhag/Gsk3a/Adipor1/Capn10/Akt3/Sik2/Cyfip1/Gkap1/Ptpn11/Tsc1/Ccnd3/Zdhhc7/Gpam/Tbc1d4/Inppl1/Ndel1/Eif4ebp2/Zfp106/Ncoa5/Nck1/Wdtc1/Sorbs1/Socs7/Xbp1/Slc39a14/Grb10/Prkca/Foxo4/Tns2/Lpin1/Soga1/Slc27a4/Lpin3/Irs2/Bcar3/Lpin2/Trarg1/Pdk4
GO:0007179	transforming growth factor beta receptor signaling pathway	39/2243	178/23355	7.37e-07	2.72e-05	1.99e-05	Flcn/Lats2/Itgb5/Ltbp4/Acvr1/Stk11/Ep300/Gcnt2/Vasn/Ppm1a/Fermt2/Snx25/Mpp5/Zmiz1/Furin/Tgfbr3/Bcl9l/Cdh5/Pmepa1/Zfp451/Il17rd/Glg1/Crebbp/Cldn5/Smurf2/Men1/Spred2/Xbp1/Smad7/Dand5/Eng/Peg10/Mtmr4/Htra3/Lrrc32/Adamtsl2/Lox/Hspa5/Hsp90ab1
GO:0097193	intrinsic apoptotic signaling pathway	56/2243	298/23355	7.67e-07	2.82e-05	2.06e-05	Tmbim6/Usp47/Map3k5/Tmem161a/Flcn/Stk25/Ubqln1/Bcl2l2/Txndc12/Pias4/Wfs1/Tmem109/Aldh2/Ybx3/Stk11/E2f2/Ep300/Pttg1ip/Spop/Dab2ip/Taf6/Bcl2l11/Mcl1/Fbh1/Epha2/Trim32/Polb/Nfe2l2/Ern1/Pnp/Ubb/Nck1/Syvn1/Ralbp1/Plaur/Ppp1r13b/Serinc3/Xbp1/Sfn/Herpud1/Prkca/Cebpb/Rtkn2/Ddit3/Ppm1f/Lrrk2/Bdkrb2/Ddit4/Hyou1/Mapt/Bcl2l1/Plekhf1/Dnaja1/Hspb1/Cdkn1a/Hsph1
GO:0017015	regulation of transforming growth factor beta receptor signaling pathway	29/2243	114/23355	7.78e-07	2.84e-05	2.08e-05	Flcn/Lats2/Stk11/Ep300/Vasn/Ppm1a/Snx25/Mpp5/Furin/Tgfbr3/Bcl9l/Pmepa1/Zfp451/Il17rd/Glg1/Crebbp/Smurf2/Men1/Spred2/Xbp1/Smad7/Dand5/Eng/Peg10/Htra3/Adamtsl2/Lox/Hspa5/Hsp90ab1
GO:0007005	mitochondrion organization	81/2243	489/23355	7.94e-07	2.85e-05	2.08e-05	Immt/Mfn2/Cttn/Dnajc11/Cdc37/Htt/Flcn/Slc9a1/Rhot1/Gsk3a/Spg7/Wipi2/Capn10/Bcl2l2/Mief1/Atg14/Eya2/Ap3b1/Hmgcl/Phb/Akt3/Sqstm1/Dnaja3/Bmf/Timm29/Kat2a/Stat3/Spire1/Pla2g6/Ep300/Clec16a/Mpv17/Huwe1/Gabarapl2/Gabarapl1/Atg13/Ulk1/Rhot2/Trak1/Vps13d/Atg9a/Rnf41/Bcl2l11/Mcl1/Miga2/Map1lc3b/Atg2a/Rab3a/Man2a1/Fancg/Bag3/Afg1l/Hspa4/Sesn2/Pnp/Hk2/Bik/Gclc/Epas1/Plaur/Agtpbp1/Oma1/Opa3/Sfn/Slc22a5/Wdr81…
GO:2000060	positive regulation of ubiquitin-dependent protein catabolic process	27/2243	102/23355	7.95e-07	2.85e-05	2.08e-05	Nub1/Psen1/Cop1/Gsk3a/Ubqln1/Csnk1d/Dda1/Taf1/Zfand2a/Sirt2/Dvl1/Csnk1e/Trib1/Trib2/Gclc/Agtpbp1/Fbxw8/Smad7/Herpud1/Dnajb2/Il33/Lrrk2/Cbfa2t3/Nkd2/Disc1/Hspa1a/Hspa1b
GO:0070482	response to oxygen levels	55/2243	291/23355	7.95e-07	2.85e-05	2.08e-05	Atp6v0d1/Tmbim6/Gnb1/Atp6ap1/Tsc2/Slc9a1/Birc2/Ubqln1/Tbl2/Atp6v0a2/Bach1/Egln1/Ep300/Ppard/Vasn/Tsc1/Prmt2/Sirt2/Usp19/Alkbh5/Rock2/Nfe2l2/Hif1an/Npepps/Prkce/Ece1/Itpr2/Kcnk3/Epas1/Pld2/Fosl2/Eng/Ang/Notch1/Ucp2/Atp1b1/Rora/Aqp1/Flt1/Fabp1/Edn1/Ucp3/Cbfa2t3/Nr4a2/Acot2/Adrb2/Ddit4/Vegfc/Fas/Ada/Plat/Hsp90b1/Hyou1/Hif3a/Rgcc
GO:0000422	autophagy of mitochondrion	21/2243	68/23355	8.55e-07	3.03e-05	2.21e-05	Mfn2/Cttn/Cdc37/Htt/Gsk3a/Wipi2/Capn10/Atg14/Sqstm1/Clec16a/Huwe1/Gabarapl2/Gabarapl1/Atg13/Ulk1/Vps13d/Atg9a/Rnf41/Map1lc3b/Atg2a/Hk2
GO:0061726	mitochondrion disassembly	21/2243	68/23355	8.55e-07	3.03e-05	2.21e-05	Mfn2/Cttn/Cdc37/Htt/Gsk3a/Wipi2/Capn10/Atg14/Sqstm1/Clec16a/Huwe1/Gabarapl2/Gabarapl1/Atg13/Ulk1/Vps13d/Atg9a/Rnf41/Map1lc3b/Atg2a/Hk2
GO:0010639	negative regulation of organelle organization	64/2243	359/23355	8.94e-07	3.15e-05	2.3e-05	Limk2/Tmem39a/Exosc10/Flcn/Svil/Dync1li1/Bcl2l2/Slit2/Tesk1/Ankrd27/Kat2a/Pcid2/Slx4/Add3/Ppfia1/Zw10/Clec16a/Myadm/Huwe1/Phf8/Tom1l2/Flii/Pik3ca/Tbc1d4/Rnf41/Zwint/Camsap2/Yap1/Clasp1/Kank2/Stmn1/Cdh5/Phf2/Cgnl1/Wasf2/Ssh1/Sptbn1/Map4/Ssh2/Gclc/Oma1/Shroom2/Pecam1/Smcr8/Kank4/Spef1/Dysf/Rbm14/Sptan1/Shank3/Cracd/Hnrnpc/Mkks/Stmn2/Fgfr3/Carmil1/Lrrk2/Camsap1/Kank3/Coro2b/S1pr1/Mapt/Fkbp4/Avil
GO:0070203	regulation of establishment of protein localization to telomere	1943-08-01	11/23355	9.05e-07	3.15e-05	2.31e-05	Cct6a/Cct8/Cct2/Tcp1/Cct4/Cct7/Cct5/Cct3
GO:0006913	nucleocytoplasmic transport	57/2243	307/23355	9.19e-07	3.15e-05	2.31e-05	Psen1/Tsc2/Setd2/Xpo7/Trim28/Zfp384/Agap3/Desi1/Ipo9/Akap13/Med1/Pom121/Zpr1/Chp1/Gle1/Stat3/Pcid2/Ep300/Nxf1/Pttg1ip/Ptpn11/Tsc1/Supt6/Eif4enif1/Nup188/Nup85/Alkbh5/Fam53c/Cry2/Mbtps1/Ing1/Mlxip/Prkd1/Rbm15b/Ptpn14/Nup35/Hikeshi/Bag3/Ipo7/Rangap1/Mcm3ap/Xbp1/Sfn/Ipo13/Rapgef3/Rpain/Pkd1/Lrrk2/Nfkbia/Txnip/Hyal2/Calr/Arntl/Hsp90aa1/Hsp90ab1/Hspa8/Cdkn1a
GO:0051169	nuclear transport	57/2243	307/23355	9.19e-07	3.15e-05	2.31e-05	Psen1/Tsc2/Setd2/Xpo7/Trim28/Zfp384/Agap3/Desi1/Ipo9/Akap13/Med1/Pom121/Zpr1/Chp1/Gle1/Stat3/Pcid2/Ep300/Nxf1/Pttg1ip/Ptpn11/Tsc1/Supt6/Eif4enif1/Nup188/Nup85/Alkbh5/Fam53c/Cry2/Mbtps1/Ing1/Mlxip/Prkd1/Rbm15b/Ptpn14/Nup35/Hikeshi/Bag3/Ipo7/Rangap1/Mcm3ap/Xbp1/Sfn/Ipo13/Rapgef3/Rpain/Pkd1/Lrrk2/Nfkbia/Txnip/Hyal2/Calr/Arntl/Hsp90aa1/Hsp90ab1/Hspa8/Cdkn1a
GO:0006475	internal protein amino acid acetylation	35/2243	153/23355	9.27e-07	3.15e-05	2.31e-05	Wdr5/Setd5/Kansl3/Brd4/Msl1/Flcn/Trrap/Wbp2/Taf1/Morf4l2/Kat2a/Paxip1/Ep300/Brpf3/Kansl1/Msl3/Kmt2a/Tada3/Taf6/Meaf6/Sphk2/Kat6a/Arrb1/Trim16/Zfp451/Crebbp/Arid5a/Taf12/Apbb1/Kat8/Sgf29/Gata2/Jade2/Per1/Nat8f7
GO:0018393	internal peptidyl-lysine acetylation	35/2243	153/23355	9.27e-07	3.15e-05	2.31e-05	Wdr5/Setd5/Kansl3/Brd4/Msl1/Flcn/Trrap/Wbp2/Taf1/Morf4l2/Kat2a/Paxip1/Ep300/Brpf3/Kansl1/Msl3/Kmt2a/Tada3/Taf6/Meaf6/Sphk2/Kat6a/Arrb1/Trim16/Zfp451/Crebbp/Arid5a/Taf12/Apbb1/Kat8/Sgf29/Gata2/Jade2/Per1/Nat8f7
GO:0030856	regulation of epithelial cell differentiation	35/2243	153/23355	9.27e-07	3.15e-05	2.31e-05	Foxj2/Ikbkb/Stat5b/Med1/Foxp1/Rock2/Numa1/Yap1/Ncoa3/Prkx/Jag1/Cdh5/Nfe2l1/Mafg/Trim16/Cdkn1c/Cldn5/Tbx3/Ceacam1/Spred2/Serpine1/Sfn/Cebpb/Notch1/Numb/Tmem100/Eppk1/Mycl/Mesp1/Klf7/Notch4/Xdh/Dll1/Maff/Errfi1
GO:1903050	regulation of proteolysis involved in cellular protein catabolic process	44/2243	214/23355	9.57e-07	3.24e-05	2.37e-05	Nub1/Psme3/N4bp1/Psen1/Cop1/Gsk3a/Ubqln1/Desi1/Rnf185/Csnk1d/Ubqln4/Dda1/Taf1/Clec16a/Gabarapl2/Zfand2a/Sirt2/Dab2ip/Usp19/Dvl1/Csnk1e/Rybp/Nfe2l1/Trib1/Trib2/Ubb/Anks1/Gclc/Agtpbp1/Fbxw8/Xbp1/Smad7/Herpud1/Dnajb2/Il33/Pkd1/Lrrk2/Cbfa2t3/Nkd2/Disc1/Kcne2/Hsp90ab1/Hspa1a/Hspa1b
GO:0007346	regulation of mitotic cell cycle	76/2243	453/23355	1.05e-06	3.52e-05	2.58e-05	Usp47/Gbf1/Psme3/Brd4/Senp2/Rptor/Stat5b/Anapc11/Dlg1/Trrap/Dync1li1/Taok2/Plrg1/Vps4a/Mepce/Eif4g1/Klhl18/Prcc/Rint1/Rbl2/Pcid2/Zw10/Ptpn11/Ccnd3/Sh2b1/Tom1l2/Xpc/Prmt2/Fgfr1/Cdc25b/Tfdp1/Ripk1/Zwint/Ywhah/Dcun1d3/Fzd3/Dapk3/Heca/Kank2/E4f1/Nfe2l1/Cdk2ap2/Taok3/Cdkn1c/Scrib/Fbxo31/Asns/Crebbp/Dusp3/Lsm11/Sik1/Aven/Prkca/Hsf1/Foxo4/Pkd2/Ints3/Thap1/Tgfa/Egfr/Ppp1r10/Pkd1/Fgfr3/Smpd3/Edn1/Lrp5/Pim…
GO:1903573	negative regulation of response to endoplasmic reticulum stress	16/2243	43/23355	1.06e-06	3.53e-05	2.58e-05	Tmbim6/Txndc12/Wfs1/Crebrf/Atf6b/Nck1/Dnajc3/Syvn1/Xbp1/Herpud1/Ppp1r15a/Lrrk2/Nr1h3/Pdia6/Hyou1/Bcl2l1
GO:0046323	glucose import	24/2243	86/23355	1.14e-06	3.8e-05	2.78e-05	Oga/Akt2/Tsc2/Gsk3a/Capn10/Ptpn11/Tsc1/Zdhhc7/Pea15a/Crebl2/Adipor2/Nfe2l2/Sesn2/Hk2/Sorbs1/Grb10/Prkca/Erbb3/Ace/Slc27a4/Slc25a27/Irs2/Klf15/Trarg1
GO:1905037	autophagosome organization	26/2243	98/23355	1.21e-06	3.98e-05	2.92e-05	Mfn2/Tmem39a/Psen1/Ubqln1/Wipi2/Atg14/Trappc8/Atg16l1/Pacs2/Atg4b/Ubxn2a/Trp53inp2/Gabarapl2/Gabarapl1/Atg13/Ulk1/Ctsd/Nprl2/Atg9a/Pik3c3/Map1lc3b/Atg2a/Ubxn2b/Bag3/Smcr8/Lrrk2
GO:0031098	stress-activated protein kinase signaling cascade	49/2243	252/23355	1.33e-06	4.39e-05	3.21e-05	Cdc42se1/Rhoa/Map3k5/Aida/Dlg1/Stk25/Taok2/Sema4c/Ncor1/Mapkbp1/Marveld3/Map3k11/Nbr1/Mink1/Dab2ip/Myd88/Ripk1/Rapgef1/Sash1/Nod1/Mapk8ip3/Mfhas1/Map3k3/Ern1/Taok3/Dusp19/Trib1/Phlpp1/Mapk11/Dusp3/Ceacam1/Men1/Trpv4/Map4k2/Pak4/Egfr/Rassf2/Ror2/Fgfr3/Fas/Ccn2/Sphk1/Traf1/Dusp1/Xdh/Dnaja1/Per1/Errfi1/Hsph1
GO:0009755	hormone-mediated signaling pathway	36/2243	162/23355	1.36e-06	4.43e-05	3.24e-05	Rhoa/Lats2/Adipor1/Wbp2/Akap13/Med1/Phb/Crebrf/Ncor1/Uba5/Ep300/Ppard/Vps18/Kmt2d/Ptpn11/Safb/Prmt2/Cry2/Ppp5c/Adipor2/Ywhah/Yap1/Zmiz1/Ncoa3/Kank2/Clock/Pagr1a/Heyl/Zfp366/Ntrk2/Calr/Klf9/Fkbp4/Arntl/Dnaja1/Per1
GO:0033002	muscle cell proliferation	48/2243	245/23355	1.36e-06	4.43e-05	3.24e-05	Foxj2/Sf1/Prkar1a/Mfn2/Rhoa/Map3k5/Stat5b/Sav1/Comt/Phb/Foxp1/Stat3/Rxra/Ppard/Gna13/Myd88/Pik3ca/Fgfr1/Ripk1/Nampt/Rxrb/Yap1/Tgfbr3/Hdac4/Ern1/Trib1/Mapk11/Ralbp1/Kalrn/Cflar/Tgm2/Prkca/Vipr2/Six5/Npr1/Ang/Notch1/Egfr/Igfbp3/Nos3/Smpd3/Edn1/Il6ra/S1pr1/Klf4/Nr4a3/Cdkn1a/Npr3
GO:1902905	positive regulation of supramolecular fiber organization	42/2243	203/23355	1.41e-06	4.55e-05	3.33e-05	Rhoa/Sdc4/Cttn/Psen1/Ckap5/Dlg1/Nf2/Nckap1/Limch1/Cyfip1/Tesk1/Spire1/Ep300/Tsc1/Fermt2/S100a10/Fchsd1/Rock2/Numa1/Synpo/Prkce/Clip1/Wasf3/Wasf2/Dctn1/Nck1/Rhoc/Trpv4/Sh3pxd2b/Rapgef3/Cracd/Ppm1f/Limk1/Stmn2/Cdc42ep4/Baiap2/Carmil1/Edn1/Ccn2/Mapt/Sorbs3/Rgcc
GO:0007163	establishment or maintenance of cell polarity	45/2243	224/23355	1.41e-06	4.55e-05	3.33e-05	Rhoa/Gbf1/Htt/Tsc2/Ckap5/Mark2/Dlg5/Dlg1/Pdcd6ip/Stk25/Nckap1/Crk/Ctnna1/Syne2/Stk11/Zw10/Exoc4/Atn1/Rnf41/Numa1/Mpp5/Clasp1/Ndel1/Cdh5/BC034090/Sipa1l3/Rhobtb1/Nde1/Ubxn2b/Dctn1/Map4/Scrib/Pard3/Myh9/Rhoc/Parvb/Amotl1/Cyth3/Pkd1/Mtcl1/Rhob/Aqp1/Ust/Hsp90aa1/Hsp90ab1
GO:0090068	positive regulation of cell cycle process	50/2243	261/23355	1.65e-06	5.27e-05	3.85e-05	Rhoa/Brd4/Rptor/Anapc11/Dync1li1/Plrg1/Paf1/Med1/Mepce/Eif4g1/Klhl18/Cspp1/Ube2b/Pcid2/Ccnd3/Sh2b1/Cenpj/Sirt2/Dab2ip/Usp19/Fgfr1/Cdc25b/Rock2/Tfdp1/Numa1/Cep120/Prkce/Map10/Ubxn2b/Pagr1a/Poc1a/Crebbp/Lsm11/Foxo4/Pkd2/Dync1h1/Tgfa/Egfr/Pkp4/Uhrf2/Smpd3/Edn1/Ppp2r5b/Lrp5/Ccn2/Rad51c/Sphk1/Cyp1a1/Rgcc/Cdkn1a
GO:0050767	regulation of neurogenesis	74/2243	443/23355	1.71e-06	5.43e-05	3.97e-05	Psen1/Tsc2/Stk25/Nf2/Hook3/Plxnb1/Ctnna1/Rnf10/Sema4c/Cyfip1/Slit2/Ankrd27/Ulk2/Kctd11/Stk11/Ep300/Zfyve27/Lrp1/Ulk1/Sirt2/Trak1/Parp6/Ywhah/Yap1/Fzd3/L1cam/Rgma/Gdi1/Ifrd1/Trim32/Ndel1/Afdn/Dnajb11/Man2a1/Ryk/Plxna3/Zcchc24/Golga4/Fbxo31/Trpc6/Sema3g/Kalrn/Fbxw8/Amigo1/Il33/Heyl/Spen/Notch1/Trak2/Numb/Ace/Shank3/Egfr/Nrg1/Limk1/Baiap2/Sema3f/Fgfr3/Sema4f/Atf5/Il34/Daam2/Vegfc/Ntrk2/Fas/Plxna2/Di…
GO:0043535	regulation of blood vessel endothelial cell migration	25/2243	94/23355	1.83e-06	5.79e-05	4.24e-05	Atp5b/Rhoa/Akt3/Stard13/Nus1/Plcg1/Fgfr1/Prkd1/Epha2/Nfe2l2/Map3k3/Rhoj/Prkca/Notch1/Card10/Amotl1/Vash1/Prkd2/Nos3/Vegfc/Gata2/Klf4/Jcad/Hspb1/Rgcc
GO:0030968	endoplasmic reticulum unfolded protein response	21/2243	71/23355	1.88e-06	5.92e-05	4.33e-05	Atf6/Tbl2/Wfs1/Crebrf/Ep300/Atf6b/Tmem33/Ficd/Nfe2l2/Canx/Ern1/Nck1/Dnajc3/Xbp1/Creb3l2/Herpud1/Ddit3/Ppp1r15a/Pdia6/Calr/Hspa5
GO:0032886	regulation of microtubule-based process	49/2243	255/23355	1.9e-06	5.96e-05	4.36e-05	Rhoa/Ckap5/Mark2/Rhot1/Pdcd6ip/Tacc2/Dync1li1/Mapre3/Kat2a/Stk11/Cenpj/Mapre2/Rock2/Camsap2/Numa1/Cep120/Clasp1/Stmn1/Cdh5/Cdk2ap2/Map10/Clip1/Dctn1/Poc1a/Tacc1/Spice1/Mark4/Trpv4/Spef1/Dysf/Dync1h1/Rbm14/Dst/Pkd1/Bicd1/Bicd2/Mkks/Stmn2/Phldb1/Atf5/Camsap1/Chordc1/Mapt/Wfdc6a/Fkbp4/Hspa1a/Hsph1/Hspa1b/Fam107a
GO:0043534	blood vessel endothelial cell migration	29/2243	119/23355	2.01e-06	6.23e-05	4.55e-05	Atp5b/Rhoa/Akt3/Stard13/Slit2/Nus1/Plcg1/Fgfr1/Prkd1/Epha2/Nfe2l2/Cdh5/Map3k3/Myh9/Ephb4/Rhoj/Prkca/Notch1/Card10/Amotl1/Vash1/Prkd2/Nos3/Vegfc/Gata2/Klf4/Jcad/Hspb1/Rgcc
GO:0071901	negative regulation of protein serine/threonine kinase activity	29/2243	119/23355	2.01e-06	6.23e-05	4.55e-05	Prkar1a/Aida/Tsc2/Lats2/Lrp6/Tesk1/Dab2ip/Smpd1/Prkar2a/Prkar1b/Inppl1/Hexim1/Dusp6/Dusp7/Dusp19/Cdkn1c/Dusp3/Men1/Spred2/Prkca/Dusp16/Heg1/Chordc1/Lrp5/Hyal2/Dusp8/Dusp1/Dnaja1/Cdkn1a
GO:2001234	negative regulation of apoptotic signaling pathway	46/2243	234/23355	2.03e-06	6.27e-05	4.59e-05	Tmbim6/Usp47/Cttn/Tmem161a/Psme3/Htt/Psen1/Acvr1/Bcl2l2/Eya2/Txndc12/Wfs1/Ctnna1/Ybx3/Bmf/Pttg1ip/Fyn/Eya3/Madd/Pea15a/Maz/Ripk1/Mcl1/Yap1/Trim32/Nfe2l2/Gclc/Syvn1/Plaur/Serpine1/Xbp1/Cflar/Herpud1/Rtkn2/Cth/Lrrk2/Bdkrb2/Nr4a2/Itga6/Dapk1/Sgms1/Hyou1/Bcl2l1/Dnaja1/Hspb1/Hsph1
GO:0045446	endothelial cell differentiation	28/2243	113/23355	2.11e-06	6.44e-05	4.71e-05	Foxj2/Ikbkb/Acvr1/Myadm/Myd88/Rock2/Rapgef1/Jag1/Afdn/Cdh5/Tie1/Cldn5/Ceacam1/Pecam1/Hoxb5/Clic4/Eng/Plod3/Rapgef3/Notch1/Tmem100/Robo4/Abcb1b/Heg1/Mesp1/Notch4/Xdh/Dll1
GO:0010508	positive regulation of autophagy	31/2243	132/23355	2.11e-06	6.44e-05	4.71e-05	Atf6/Supt5/Htt/Flcn/Tsc2/Gsk3a/Atg16l1/Stk11/Clec16a/Tsc1/Trp53inp2/Ulk1/Vps13d/Nprl2/Bcl2l11/Prkd1/Trim8/Nod1/Bag3/Sesn2/Xbp1/Gpsm1/Smcr8/Ddit3/Trim65/Lrrk2/Hspb8/Adrb2/Dapk1/Plekhf1/Foxo3
GO:0032006	regulation of TOR signaling	26/2243	101/23355	2.24e-06	6.8e-05	4.97e-05	Rptor/Flcn/Tti1/Tsc2/Gsk3a/Fbxo9/Akt3/Stk11/Clec16a/Tsc1/Mapkapk5/Castor1/Depdc5/Nprl2/Sik3/Ubr2/Wdr59/Tbck/Sesn2/Xbp1/Smcr8/Spaar/Castor2/Ddit4/Gpr137c/Arntl
GO:0050770	regulation of axonogenesis	39/2243	186/23355	2.34e-06	7.08e-05	5.18e-05	Psen1/Tsc2/Mark2/Stk25/Plxnb1/Sema4c/Cyfip1/Slit2/Ulk2/Stk11/Ep300/Zfyve27/Lrp1/Ulk1/Trak1/L1cam/Rgma/Gdi1/Ifrd1/Ndel1/Ryk/Plxna3/Golga4/Sema3g/Amigo1/Kif13b/Trak2/Nrg1/Limk1/Sema3f/Sema4f/Ntrk2/Ust/Plxna2/Ret/Disc1/Mapt/Efnb3/Sema7a
GO:0010810	regulation of cell-substrate adhesion	44/2243	221/23355	2.37e-06	7.12e-05	5.21e-05	Rhoa/Sdc4/Crk/Limch1/Tesk1/Gcnt2/Ptpn11/Tsc1/Myadm/Nid1/Lrp1/Mink1/Fermt2/S100a10/Fzd4/L1cam/Dapk3/Clasp1/Actn4/Jag1/Triobp/Prkce/Dock1/Peak1/Dusp3/Plet1/Men1/Serpine1/Notch1/Dock5/Ppm1f/Rin2/Carmil1/Bst1/Adam15/Acer2/Itga6/Vegfc/Coro2b/Disc1/Calr/Spp1/Lims2/Fam107a
GO:0008361	regulation of cell size	43/2243	214/23355	2.39e-06	7.14e-05	5.22e-05	Rhoa/Cttn/Rptor/Tsc2/Ano6/Akt3/Sema4c/Cyfip1/Slit2/E2f4/Ulk2/Ep300/Zfyve27/Tsc1/Lrp1/Ulk1/Slc12a4/L1cam/Rgma/Gdi1/Ifrd1/Ndel1/Ryk/Plxna3/Golga4/Wdtc1/Sema3g/Rapgef3/Shank3/Nrg1/Atp2b2/Aqp1/Limk1/Sema3f/Sema4f/Edn1/Lrrc8a/Ret/Disc1/Mapt/Sema7a/Hsp90aa1/Hsp90ab1
GO:0018394	peptidyl-lysine acetylation	36/2243	166/23355	2.49e-06	7.41e-05	5.42e-05	Wdr5/Setd5/Kansl3/Brd4/Msl1/Flcn/Trrap/Wbp2/Taf1/Morf4l2/Kat2a/Paxip1/Ep300/Brpf3/Kansl1/Msl3/Kmt2a/Tada3/Taf6/Meaf6/Sphk2/Kat6a/Arrb1/Trim16/Zfp451/Crebbp/Arid5a/Taf12/Apbb1/Kat8/Sgf29/Gata2/Jade2/Per1/Nat8f7/Klf15
GO:0032434	regulation of proteasomal ubiquitin-dependent protein catabolic process	31/2243	133/23355	2.5e-06	7.41e-05	5.42e-05	Nub1/N4bp1/Psen1/Cop1/Gsk3a/Ubqln1/Desi1/Csnk1d/Ubqln4/Dda1/Taf1/Clec16a/Zfand2a/Sirt2/Dvl1/Csnk1e/Rybp/Trib1/Trib2/Gclc/Fbxw8/Smad7/Herpud1/Dnajb2/Il33/Lrrk2/Cbfa2t3/Nkd2/Hsp90ab1/Hspa1a/Hspa1b
GO:0051403	stress-activated MAPK cascade	46/2243	236/23355	2.59e-06	7.64e-05	5.59e-05	Cdc42se1/Map3k5/Aida/Dlg1/Stk25/Taok2/Sema4c/Ncor1/Mapkbp1/Marveld3/Map3k11/Nbr1/Mink1/Dab2ip/Myd88/Ripk1/Rapgef1/Sash1/Nod1/Mapk8ip3/Mfhas1/Map3k3/Ern1/Taok3/Dusp19/Trib1/Phlpp1/Mapk11/Dusp3/Ceacam1/Men1/Trpv4/Map4k2/Egfr/Rassf2/Ror2/Fgfr3/Fas/Ccn2/Sphk1/Traf1/Dusp1/Xdh/Dnaja1/Per1/Hsph1
GO:0051496	positive regulation of stress fiber assembly	18/2243	56/23355	2.69e-06	7.9e-05	5.78e-05	Rhoa/Sdc4/Nf2/Limch1/Tesk1/Tsc1/Fermt2/S100a10/Rock2/Rhoc/Sh3pxd2b/Rapgef3/Ppm1f/Limk1/Carmil1/Ccn2/Sorbs3/Rgcc
GO:0072384	organelle transport along microtubule	23/2243	84/23355	2.72e-06	7.94e-05	5.81e-05	Htt/Sun2/Rhot1/Ap3b1/Sun1/Syne2/Stk11/Rhot2/Madd/Trak1/Kif13a/Ap3d1/Ndel1/Kif1c/Nde1/Ubb/Agtpbp1/Dync1h1/Trak2/Bicd1/Bicd2/Kif3c/Mapt
GO:0036003	positive regulation of transcription from RNA polymerase II promoter in response to stress	1943-11-01	23/23355	2.83e-06	8.23e-05	6.02e-05	Atf6/Atf6b/Gcn1/Nfe2l2/Nfe2l1/Sesn2/Hsf1/Cebpb/Notch1/Ddit3/Klf2
GO:0006979	response to oxidative stress	69/2243	410/23355	2.89e-06	8.36e-05	6.12e-05	Map3k5/Stat6/Tmem161a/Psen1/Stk25/Agap3/Ubqln1/Crk/Aldh3a2/Aldh2/Atrn/Foxp1/Egln1/Rad52/Fyn/Tsc1/Mpv17/1600014C10Rik/Pde8a/Sirt2/Oser1/Ripk1/Mcl1/Hp/Stx2/Prkd1/Nfe2l2/Nfe2l1/Mctp1/Ptgs1/Hnrnpm/Sesn2/Gclc/Epas1/Mtf1/Trpc6/Ralbp1/Pld2/Xbp1/Cflar/Aldh1a1/Mill2/Prkca/Hsf1/Pdgfra/Oxsr1/Ucp2/Egfr/Rhob/Aqp1/Nos3/Fabp1/Smpd3/Lrrk2/Ucp3/Nr4a2/Txnip/Dapk1/Prdx6/Hyal2/Mmp3/Sphk1/Mapt/Arntl/Nr4a3/Foxo3/Tat/H…
GO:0043393	regulation of protein binding	44/2243	223/23355	3.03e-06	8.73e-05	6.39e-05	Tmbim6/Aplp2/Senp2/Psen1/Tfip11/Mark2/Anxa2/Mapre3/Crk/Arhgef7/Taf1/Spon1/Ep300/Lrp1/Aktip/Dvl1/Map1lc3b/Fkbp1a/Csnk1e/Tgfbr3/Rgma/Dhrs7b/Ccm2l/Cblb/Hdac4/Arrb1/Hspa4/Cldn5/Men1/Hsf1/Sympk/Dnajb2/Dysf/Ace/Pkd1/Lrrk2/Adam15/Ramp2/Adrb2/Epb41/Disc1/Lox/Hsp90ab1/Cdkn1a
GO:0031345	negative regulation of cell projection organization	42/2243	209/23355	3.1e-06	8.88e-05	6.49e-05	Limk2/Rhoa/Psen1/Tsc2/Gsk3a/Sema4c/Slit2/Tesk1/Ulk2/Prkcsh/Fyn/Cyth2/Tsc1/Lrp1/Ulk1/Ywhah/Yap1/Inppl1/Rgma/Gdi1/Ifrd1/Adcy6/Ryk/Dennd5a/Plxna3/Map4/Trpc6/Sema3g/Rab3ip/Trpv4/Trak2/Stmn2/Tbx6/Sema3f/Sema4f/Lrrk2/Arhgap24/Dleu2/Rap1gap/Efnb3/Sema7a/Rtn4rl2
GO:0071456	cellular response to hypoxia	26/2243	103/23355	3.32e-06	9.46e-05	6.92e-05	Tmbim6/Gnb1/Slc9a1/Ubqln1/Tbl2/Bach1/Egln1/Ppard/Vasn/Sirt2/Usp19/Rock2/Nfe2l2/Hif1an/Npepps/Prkce/Kcnk3/Epas1/Notch1/Rora/Aqp1/Fabp1/Adrb2/Hyou1/Hif3a/Rgcc
GO:0006606	protein import into nucleus	36/2243	168/23355	3.34e-06	9.46e-05	6.92e-05	Psen1/Tsc2/Trim28/Agap3/Ipo9/Med1/Pom121/Zpr1/Chp1/Stat3/Ep300/Pttg1ip/Eif4enif1/Nup188/Nup85/Fam53c/Cry2/Mbtps1/Ing1/Prkd1/Nup35/Hikeshi/Bag3/Ipo7/Xbp1/Ipo13/Rpain/Lrrk2/Nfkbia/Txnip/Hyal2/Arntl/Hsp90aa1/Hsp90ab1/Hspa8/Cdkn1a
GO:0022029	telencephalon cell migration	20/2243	68/23355	3.61e-06	0.000102031	7.46e-05	Rhoa/Ogdh/Sun2/Psen1/Lrp6/Slit2/Sun1/Syne2/Dab2ip/Fgfr1/Ccdc141/Zmiz1/Lamb1/Ndel1/Fut10/Socs7/Egfr/Nrg1/Lrrk2/Disc1
GO:0022604	regulation of cell morphogenesis	58/2243	328/23355	3.7e-06	0.000104018	7.61e-05	Cdc42se1/Rhoa/Mark2/Dlg1/Taok2/Dnmbp/Crk/Plxnb1/Cyfip1/Sh3d19/Tesk1/Ankrd27/Fyn/Gna13/Palmd/Myadm/Fermt2/S100a10/Fzd4/Parp6/Dvl1/Dapk3/Actn4/Afdn/Bcl9l/Triobp/Rhobtb1/Dock1/Plxna3/Wasf3/Epb41l2/Zmym6/Itsn2/Fbxo31/Myh9/Rhoc/Kalrn/Fbxw8/Parvb/Rhoj/Dock5/Numb/Shroom3/Rhou/Arap3/Fitm2/Myh14/Rhob/Nedd4l/Fmnl2/Cdc42ep4/Baiap2/Carmil1/Camsap1/Plxna2/Epb41/Calr/Lims2
GO:1900180	regulation of protein localization to nucleus	32/2243	142/23355	3.75e-06	0.000104866	7.67e-05	Limk2/Htt/Psen1/Flcn/Trim28/Lats2/Nf2/Mepce/Ctnna1/Zpr1/Tesk1/Chp1/Stk11/Ep300/Fyn/Fermt2/Yap1/Ilrun/Prkd1/Trim8/Mfhas1/Bag3/Hnrnpm/Sesn2/Xbp1/Card10/Otud7b/Hyal2/Glul/Trim29/Hsp90aa1/Hsp90ab1
GO:1902806	regulation of cell cycle G1/S phase transition	31/2243	136/23355	4.11e-06	0.000114033	8.34e-05	Psme3/Senp2/Rptor/Dlg1/Plrg1/Paf1/Mepce/Eif4g1/Rbl2/Ccnd3/Prmt2/Tfdp1/Ripk1/Dcun1d3/Kank2/Cdk2ap2/Pagr1a/Fbxo31/Crebbp/Men1/Lsm11/Pkd2/Egfr/Pkd1/Mn1/Klf4/Tcim/Cyp1a1/Rgcc/Cdkn1a/Fam107a
GO:0010923	negative regulation of phosphatase activity	22/2243	80/23355	4.12e-06	0.000114033	8.34e-05	Ikbkb/Fkbp15/Ppp1r9b/Myo1d/Chp1/Mprip/Cnst/Zfyve1/Farp1/Ppp1r11/Cry2/Rock2/Bod1l/Fkbp1a/Ppp1r26/Ppp1r37/Csrnp2/Wdr81/Marf1/Sfi1/Elfn1/Ppp1r15a
GO:1901361	organic cyclic compound catabolic process	73/2243	446/23355	4.25e-06	0.000117109	8.57e-05	Smg5/Snd1/Exosc10/Prpf18/Ybx1/Cdadc1/Csde1/Ythdf1/Smg7/Mlycd/Tnrc6c/Comt/Smg1/Dis3l/Skiv2l/Zpr1/Cant1/Pum1/Zc3hav1/Pcid2/Casc3/Drosha/Pde4d/Mgat1/Ncbp2/Mettl16/Zhx2/Tent4a/Eif4enif1/Gsta3/Myd88/Samd4b/Alkbh5/Rock2/Smg8/Ywhah/Upf1/Cyp39a1/Fbh1/Gtpbp2/Nfe2l2/Fxr1/Nmnat1/Hnrnpm/Edc3/Pnp/Axin2/Rbm10/Fxr2/Samd4/Helz2/Hsf1/Upp1/Isg20/Ago2/Ampd3/Fitm2/Igfbp3/Ctif/Hnrnpc/Ahcy/Hsd3b7/Noct/Tent5b/Entpd1/Ac…
GO:2001242	regulation of intrinsic apoptotic signaling pathway	36/2243	170/23355	4.44e-06	0.000121939	8.92e-05	Tmbim6/Usp47/Tmem161a/Flcn/Ubqln1/Bcl2l2/Txndc12/Pias4/Wfs1/Ybx3/Pttg1ip/Spop/Taf6/Bcl2l11/Mcl1/Fbh1/Trim32/Nfe2l2/Ubb/Nck1/Syvn1/Ralbp1/Plaur/Serinc3/Xbp1/Herpud1/Rtkn2/Ddit3/Lrrk2/Bdkrb2/Hyou1/Bcl2l1/Plekhf1/Dnaja1/Hspb1/Hsph1
GO:0006644	phospholipid metabolic process	61/2243	353/23355	4.52e-06	0.000123504	9.04e-05	Hadha/Pip5k1c/Pgs1/Hdhd5/Pla2g15/Agpat3/Smg1/Inpp5a/Gde1/Nus1/Chp1/Serac1/Pi4ka/Pla2g6/Ttc7b/Ppard/Gpat4/Agpat1/Ip6k1/Plcg1/Ptdss2/Dhdds/Dgkd/Dpagt1/Smpd1/Pik3ca/Gpam/Pik3c3/Pip5k1b/Inppl1/Sphk2/Agpat2/Dhrs7b/Pnpla6/Capn2/Bpnt1/Cds2/Adgrf5/Abhd6/Plpp3/Isyna1/Pmvk/Socs7/Ip6k2/Serinc3/Pld2/Inpp5d/Lpin1/Piga/Fitm2/Mtmr4/Gdpd1/Hmgcs2/Smpd3/Nr1h3/Prdx6/Dgkh/Sgms1/Plcd4/Ip6k3/Lcat
GO:0006493	protein O-linked glycosylation	18/2243	58/23355	4.73e-06	0.000128697	9.42e-05	Pomgnt1/Poglut3/Poglut2/Fkrp/C1galt1c1/Sdf2/Pomt2/Galnt18/Pofut2/Eogt/Galnt10/Pomt1/Pomgnt2/Plod3/Trak2/St6galnac2/Tmtc1/Sdf2l1
GO:0060070	canonical Wnt signaling pathway	53/2243	293/23355	4.85e-06	0.000131263	9.6e-05	Usp47/Psen1/Gsk3a/Lats2/Ctdnep1/Lrp6/Ppm1b/Pygo2/Csnk1d/Tle4/Ctnnd1/Adgra2/Ube2b/Stk11/Ppm1a/Dab2ip/Fzd4/Amer1/Dvl1/Reck/Yap1/Fzd3/Csnk1e/Rapgef1/Dapk3/Ccny/Bcl9l/Cdk14/Prdm15/Axin2/Plpp3/Eda/Invs/Notch1/Sox7/Dkk3/Egfr/Ddit3/Sox13/Ror2/Fgfr3/Tle1/Lrrk2/Wnt2b/Mesp1/Daam2/Lrp5/Nkd1/Nkd2/Disc1/Klf4/Arntl/Foxo3
GO:0017038	protein import	43/2243	220/23355	5.03e-06	0.000135605	9.92e-05	Psen1/Tsc2/Trim28/Agap3/Ipo9/Med1/Pom121/Zpr1/Snx33/Chp1/Stat3/Ep300/Pttg1ip/Eif4enif1/Nup188/Nup85/Fam53c/Cry2/Mbtps1/Ing1/Prkd1/Pex26/Nup35/Hikeshi/Bag3/Ipo7/Hnrnpm/Hspa4/Xbp1/Ipo13/Pex6/Rpain/Grpel2/Lrrk2/Nfkbia/Hspd1/Txnip/Hyal2/Arntl/Hsp90aa1/Hsp90ab1/Hspa8/Cdkn1a
GO:0150115	cell-substrate junction organization	25/2243	99/23355	5.06e-06	0.000135654	9.92e-05	Sdc4/Cttn/Actn1/Taok2/Limch1/Ptpn11/Tsc1/Lrp1/Fermt2/S100a10/Mapre2/Dapk3/Clasp1/Peak1/Lama3/Dusp3/Sorbs1/Bcr/Tns1/Dst/Ppm1f/Plec/Coro2b/Ston1/Fam107a
GO:0035303	regulation of dephosphorylation	36/2243	171/23355	5.11e-06	0.000136607	9.99e-05	Ikbkb/Smg5/Htt/Fkbp15/Ensa/Ppp6r1/Ppp1r9b/Myo1d/Chp1/Mprip/Cnst/Tsc1/Zfyve1/Farp1/Smpd1/Ppp1r11/Cry2/Rock2/Bod1l/Fkbp1a/Ppp2r5d/Cdh5/Ppp1r26/Mfhas1/Ppp1r37/Csrnp2/Sympk/Wdr81/Lpin1/Marf1/Sfi1/Mtmr4/Elfn1/Ppp1r15a/Hsp90b1/Hsp90ab1
GO:0007044	cell-substrate junction assembly	24/2243	93/23355	5.17e-06	0.000136792	0.000100077	Sdc4/Cttn/Actn1/Taok2/Limch1/Ptpn11/Tsc1/Lrp1/Fermt2/S100a10/Dapk3/Clasp1/Peak1/Lama3/Dusp3/Sorbs1/Bcr/Tns1/Dst/Ppm1f/Plec/Coro2b/Ston1/Fam107a
GO:0035305	negative regulation of dephosphorylation	24/2243	93/23355	5.17e-06	0.000136792	0.000100077	Ikbkb/Fkbp15/Ensa/Ppp1r9b/Myo1d/Chp1/Mprip/Cnst/Zfyve1/Farp1/Ppp1r11/Cry2/Rock2/Bod1l/Fkbp1a/Ppp1r26/Mfhas1/Ppp1r37/Csrnp2/Wdr81/Marf1/Sfi1/Elfn1/Ppp1r15a
GO:0043491	protein kinase B signaling	41/2243	206/23355	5.19e-06	0.000136792	0.000100077	Cpne1/Akt2/Flcn/Tsc2/Dlg1/Phb/Stk11/Ep300/Gcnt2/Itsn1/Fermt2/Sirt2/Pik3ca/Fgfr1/Rnf41/Maz/Rapgef1/Epha2/Pear1/Mfhas1/Sesn2/Phlpp1/F7/Eng/Tmem100/Egfr/Ddit3/Nrg1/Mertk/Smpd3/Ntrk2/Mst1r/Ret/Hyal2/Mmp3/Klf4/Xdh/Lox/Ramp3/Hsp90aa1/Hsp90ab1
GO:0021795	cerebral cortex cell migration	17/2243	53/23355	5.24e-06	0.00013754	0.000100624	Rhoa/Sun2/Psen1/Lrp6/Slit2/Sun1/Syne2/Dab2ip/Fgfr1/Ccdc141/Zmiz1/Lamb1/Ndel1/Fut10/Socs7/Egfr/Disc1
GO:0010970	transport along microtubule	35/2243	165/23355	5.76e-06	0.000150544	0.000110138	Stau1/Arl3/Htt/Sun2/Rhot1/Arl8a/Spg7/Ap3b1/Sun1/Syne2/Stk11/Rhot2/Madd/Trak1/Klc1/Kif13a/Ap3d1/Ndel1/Mapk8ip3/Kif1c/Nde1/Dctn1/Ubb/Agtpbp1/Dync1h1/Cilk1/Trak2/Dynll1/Dst/Bicd1/Bicd2/Kif3c/Mapt/Hspb1/Hspa8
GO:0051170	import into nucleus	36/2243	172/23355	5.88e-06	0.000151143	0.000110576	Psen1/Tsc2/Trim28/Agap3/Ipo9/Med1/Pom121/Zpr1/Chp1/Stat3/Ep300/Pttg1ip/Eif4enif1/Nup188/Nup85/Fam53c/Cry2/Mbtps1/Ing1/Prkd1/Nup35/Hikeshi/Bag3/Ipo7/Xbp1/Ipo13/Rpain/Lrrk2/Nfkbia/Txnip/Hyal2/Arntl/Hsp90aa1/Hsp90ab1/Hspa8/Cdkn1a
GO:0051494	negative regulation of cytoskeleton organization	36/2243	172/23355	5.88e-06	0.000151143	0.000110576	Svil/Slit2/Kat2a/Add3/Ppfia1/Myadm/Flii/Pik3ca/Camsap2/Clasp1/Kank2/Stmn1/Cdh5/Cgnl1/Wasf2/Ssh1/Sptbn1/Ssh2/Shroom2/Pecam1/Kank4/Spef1/Dysf/Rbm14/Sptan1/Shank3/Cracd/Mkks/Stmn2/Carmil1/Camsap1/Kank3/Coro2b/S1pr1/Fkbp4/Avil
GO:0034497	protein localization to phagophore assembly site	1943-08-01	13/23355	5.91e-06	0.000151143	0.000110576	Mfn2/Wipi2/Trappc8/Atg16l1/Pacs2/Atg13/Atg9a/Pik3c3
GO:0097201	negative regulation of transcription from RNA polymerase II promoter in response to stress	1943-08-01	13/23355	5.91e-06	0.000151143	0.000110576	Tmbim6/Sirt2/Nfe2l1/Hif1an/Bag3/Nck1/Ppp1r15a/Dnajb1
GO:1904816	positive regulation of protein localization to chromosome, telomeric region	1943-08-01	13/23355	5.91e-06	0.000151143	0.000110576	Cct6a/Cct8/Cct2/Tcp1/Cct4/Cct7/Cct5/Cct3
GO:0048638	regulation of developmental growth	67/2243	403/23355	6.1e-06	0.000155283	0.000113605	Cttn/Atxn2/Stat5b/Dlg1/Gsk3a/Lats2/Sav1/Sema4c/Cyfip1/Slit2/Ncor1/Atrn/Ybx3/Ulk2/Foxp1/Stat3/Ep300/Ppard/Gpat4/Zfyve27/Lrp1/Ulk1/Pik3ca/Gpam/Fgfr1/Ripk1/Bcl2l11/Yap1/Dusp6/L1cam/Tgfbr3/Rgma/Gdi1/Ifrd1/Ndel1/Afdn/Ryk/Plxna3/Mapk11/Itsn2/Golga4/Men1/Sema3g/Serpine1/Smad7/Trip10/P2rx5/Hsf1/Spaar/Sh3pxd2b/Notch1/Nrg1/Eppk1/Limk1/Nedd4l/Mkks/Sema3f/Fgfr3/Sema4f/Edn1/Adrb2/Nkd1/Disc1/Mapt/Dll1/Sema7a/C…
GO:0035924	cellular response to vascular endothelial growth factor stimulus	18/2243	59/23355	6.2e-06	0.000157231	0.00011503	Nus1/Adgra2/Dab2ip/Pik3ca/Prkd1/Ern1/Xbp1/Pdgfra/Notch1/Prkd2/Flt1/Ramp2/Vegfc/Sphk1/Jcad/Xdh/Dll1/Hspb1
GO:1902235	regulation of endoplasmic reticulum stress-induced intrinsic apoptotic signaling pathway	1943-12-01	29/23355	6.52e-06	0.000164656	0.000120462	Tmbim6/Txndc12/Wfs1/Spop/Nck1/Syvn1/Serinc3/Xbp1/Herpud1/Lrrk2/Hyou1/Bcl2l1
GO:0034655	nucleobase-containing compound catabolic process	63/2243	373/23355	6.81e-06	0.000171271	0.000125302	Smg5/Snd1/Exosc10/Prpf18/Ybx1/Cdadc1/Csde1/Ythdf1/Smg7/Mlycd/Tnrc6c/Smg1/Dis3l/Skiv2l/Zpr1/Cant1/Pum1/Zc3hav1/Pcid2/Casc3/Drosha/Pde4d/Mgat1/Ncbp2/Mettl16/Zhx2/Tent4a/Eif4enif1/Myd88/Samd4b/Alkbh5/Rock2/Smg8/Upf1/Fbh1/Gtpbp2/Fxr1/Nmnat1/Hnrnpm/Edc3/Pnp/Axin2/Rbm10/Fxr2/Samd4/Helz2/Hsf1/Upp1/Isg20/Ago2/Ampd3/Fitm2/Igfbp3/Ctif/Hnrnpc/Ahcy/Noct/Tent5b/Entpd1/Carhsp1/Ada/Dnase1l2/Xdh
GO:0090287	regulation of cellular response to growth factor stimulus	52/2243	289/23355	6.93e-06	0.000173606	0.00012701	Flcn/Lats2/Cyfip1/Slit2/Adgra2/Stk11/Hgs/Ep300/Vasn/Ppm1a/Ulk1/Dab2ip/Snx25/Fzd4/Fgfr1/Numa1/Mpp5/Furin/Tgfbr3/Ppp2r5d/Rgma/Bcl9l/Cdh5/Pmepa1/Zfp451/Tmem204/Il17rd/Glg1/Crebbp/Smurf2/Men1/Spred2/Xbp1/Smad7/Cflar/Grb10/Dand5/Eng/Notch1/Peg10/Prkd2/Htra3/Ppp2r5b/Vegfc/Adamtsl2/Jcad/Xdh/Dll1/Lox/Hspa5/Fst/Hsp90ab1
GO:0051346	negative regulation of hydrolase activity	67/2243	405/23355	7.22e-06	0.000180051	0.000131725	Tmbim6/Ikbkb/Serping1/Akt2/Usp47/Cast/Htt/Fkbp15/Ppp1r9b/Myo1d/Dnaja3/Chp1/Ecm1/Egln1/Pcid2/Ep300/Mprip/Cnst/Tsc1/Zfyve1/Farp1/Dab2ip/Ppp1r11/Cry2/Rock2/Bod1l/Pxk/Reck/Fkbp1a/Sphk2/Ppp1r26/Ints1/Dpep1/Ppp1r37/Arrb1/Csrnp2/Plaur/Serpine1/Slc39a14/Cflar/Sfn/Herpud1/Pecam1/Gpsm1/Wdr81/Timp3/Serpinb6b/Marf1/Bicd1/Sfi1/Aqp1/Slc27a4/Nos3/Mkks/Elfn1/Ppp1r15a/Fabp1/Lrrk2/Wfdc1/Klf4/Wfdc6a/Serpinh1/Serpin…
GO:0021885	forebrain cell migration	20/2243	71/23355	7.48e-06	0.00018584	0.000135961	Rhoa/Ogdh/Sun2/Psen1/Lrp6/Slit2/Sun1/Syne2/Dab2ip/Fgfr1/Ccdc141/Zmiz1/Lamb1/Ndel1/Fut10/Socs7/Egfr/Nrg1/Lrrk2/Disc1
GO:0007266	Rho protein signal transduction	37/2243	181/23355	7.78e-06	0.00019226	0.000140657	Cdc42se1/Rhoa/Flcn/Akap13/Dnmbp/Arhgef7/Phactr4/Stard13/Arhgef11/Gna13/Farp1/Itsn1/Rock2/Kctd10/Kank2/Stmn1/Arhgef40/Arrb1/Eps8l2/Itsn2/Arhgef12/Kalrn/Rhoj/Pecam1/Ripor1/Stard8/Bcr/Gpr4/Rhou/Arap3/Farp2/Arhgef28/Cdc42ep4/Baiap2/Heg1/Fgd5/Mcf2l
GO:0032007	negative regulation of TOR signaling	15/2243	44/23355	8.05e-06	0.000198223	0.00014502	Flcn/Tsc2/Gsk3a/Stk11/Tsc1/Mapkapk5/Castor1/Depdc5/Nprl2/Ubr2/Sesn2/Spaar/Castor2/Ddit4/Arntl
GO:0044772	mitotic cell cycle phase transition	64/2243	383/23355	8.25e-06	0.00020223	0.000147951	Usp47/Psme3/Brd4/Senp2/Rptor/Anapc11/Dlg1/Lats2/Dync1li1/Taok2/Plrg1/Acvr1/Chmp7/Vps4a/Mepce/Eif4g1/Klhl18/Rint1/Zpr1/Rbl2/Bach1/E2f4/E2f6/Pcid2/Zw10/Nasp/Ccnd3/Cdk16/Phf8/Xpc/Prmt2/Cdc25b/Tfdp1/Ripk1/Zwint/Dcun1d3/Clasp1/Kank2/Ccny/Cdk2ap2/Cdk14/Taok3/Cdkn1c/Ccng2/Fbxo31/Crebbp/Lsm11/Aven/Foxo4/Pkd2/Ints3/Egfr/Rhou/Pkd1/Cables1/Rad51c/Hecw2/Klf4/Ccnjl/Klf11/Cyp1a1/Rgcc/Cdkn1a/Fam107a
GO:0051090	regulation of DNA-binding transcription factor activity	68/2243	415/23355	8.6e-06	0.000210056	0.000153677	Ikbkb/Kras/Sav1/Lrp6/Pias4/Wfs1/Rnf31/Taf1/Dnaja3/Chp1/Egln1/Stat3/Trim25/Ep300/Crtc3/Spop/Rnf25/Prmt2/Dab2ip/Myd88/Fzd4/Rnf41/Tfdp1/Ripk1/Ncoa3/Tgfbr3/Ripk4/Prkd1/Ifrd1/Clock/Taf3/Trim32/Trim8/Nod1/Hdac4/Kat6a/Slco3a1/Arrb1/Trib1/Trib2/Crebbp/Plpp3/Men1/Adgrg3/Taf12/Smad7/Cflar/Sik1/Arid5b/Cmklr1/Pkd2/Heyl/Cebpg/Rtkn2/Cth/Ddit3/Pkd1/Prkd2/Tbx6/Edn1/Nfkbia/Ppp2r5b/Lrp5/Cys1/Sphk1/Klf4/Traf1/Rgcc
GO:0051099	positive regulation of binding	39/2243	196/23355	8.76e-06	0.000213186	0.000155967	Brd4/Edf1/Psen1/Trim28/Cln5/Anxa2/Mapre3/Arhgef7/Pygo2/Eif4g1/Taf1/Spon1/Niban2/Ep300/Ctbp2/Lrp1/Aktip/S100a10/Sirt2/Map1lc3b/Fkbp1a/Stmn1/Lgals9/Arrb1/Hspa4/Cldn5/Men1/Plaur/Hsf1/Gpsm1/Ripor1/Rapgef3/Ace/Pkd1/Lrrk2/Ramp2/Epb41/Klf4/Hsp90ab1
GO:0045766	positive regulation of angiogenesis	36/2243	175/23355	8.84e-06	0.000213388	0.000156114	Akt3/Ecm1/Stat3/Stim1/Plcg1/Sash1/Prkd1/Nfe2l2/Cdh5/Tie1/Hk2/C6/Serpine1/Xbp1/Prkca/Eng/Pak4/Rapgef3/Ago2/Ctsh/Prkd2/Rhob/Aqp1/Hc/Nos3/C5ar1/Flt1/Ramp2/Vegfc/Notch4/Gata2/Sphk1/Klf4/Jcad/Dll1/Hspb1
GO:1904018	positive regulation of vasculature development	36/2243	175/23355	8.84e-06	0.000213388	0.000156114	Akt3/Ecm1/Stat3/Stim1/Plcg1/Sash1/Prkd1/Nfe2l2/Cdh5/Tie1/Hk2/C6/Serpine1/Xbp1/Prkca/Eng/Pak4/Rapgef3/Ago2/Ctsh/Prkd2/Rhob/Aqp1/Hc/Nos3/C5ar1/Flt1/Ramp2/Vegfc/Notch4/Gata2/Sphk1/Klf4/Jcad/Dll1/Hspb1
GO:0032233	positive regulation of actin filament bundle assembly	19/2243	66/23355	8.89e-06	0.000213699	0.000156342	Rhoa/Sdc4/Nf2/Limch1/Tesk1/Tsc1/Fermt2/S100a10/Rock2/Synpo/Rhoc/Sh3pxd2b/Rapgef3/Ppm1f/Limk1/Carmil1/Ccn2/Sorbs3/Rgcc
GO:0036503	ERAD pathway	25/2243	102/23355	8.93e-06	0.000213801	0.000156417	Ubxn4/Ubxn6/Ubqln1/Rnf185/Wfs1/Edem1/Nploc4/Trim25/Tmem129/Usp19/Ube4a/Sdf2/Pomt2/Man1b1/Stt3b/Uggt1/Erlin1/Syvn1/Herpud1/Dnajb2/Sgtb/Ube2g2/Hsp90b1/Sdf2l1/Hspa5
GO:0046700	heterocycle catabolic process	66/2243	400/23355	9.19e-06	0.000219166	0.000160342	Smg5/Snd1/Exosc10/Prpf18/Ybx1/Cdadc1/Csde1/Ythdf1/Smg7/Mlycd/Tnrc6c/Smg1/Dis3l/Skiv2l/Zpr1/Cant1/Pum1/Zc3hav1/Pcid2/Casc3/Drosha/Pde4d/Mgat1/Ncbp2/Mettl16/Zhx2/Tent4a/Eif4enif1/Gsta3/Myd88/Samd4b/Alkbh5/Rock2/Smg8/Upf1/Fbh1/Gtpbp2/Nfe2l2/Fxr1/Nmnat1/Hnrnpm/Edc3/Pnp/Axin2/Rbm10/Fxr2/Samd4/Helz2/Hsf1/Upp1/Isg20/Ago2/Ampd3/Fitm2/Igfbp3/Ctif/Hnrnpc/Ahcy/Noct/Tent5b/Entpd1/Carhsp1/Ada/Dnase1l2/Xdh/Cyp…
GO:0198738	cell-cell signaling by wnt	71/2243	440/23355	9.43e-06	0.000223948	0.00016384	Usp47/Senp2/Psen1/Tsc2/Mark2/Gsk3a/Lats2/Ctdnep1/Lrp6/Paf1/Ppm1b/Pygo2/Csnk1d/Pias4/Ptpn23/Tle4/Ctnnd1/Adgra2/Ube2b/Stk11/Hbp1/Ppm1a/Lrp1/Fermt2/Dab2ip/Fzd4/Amer1/Dvl1/Reck/Yap1/Fzd3/Csnk1e/Rapgef1/Dapk3/Ccny/Bcl9l/Ryk/Cdk14/Prdm15/Snx3/Axin2/Plpp3/Eda/Invs/Grb10/Pkd2/Leo1/Notch1/Sox7/Dkk3/Egfr/Amotl1/Ddit3/Pkd1/Grk5/Sox13/Ror2/Fgfr3/Tle1/Lrrk2/Wnt2b/Mesp1/Daam2/Lrp5/Nkd1/Nkd2/Disc1/Klf4/Arntl/Fo…
GO:0021537	telencephalon development	47/2243	255/23355	9.79e-06	0.000231456	0.000169333	Rhoa/Ogdh/Htt/Sun2/Psen1/Tacc2/Nf2/Lrp6/Crk/Slit2/Sun1/Syne2/Kat2a/Tsc1/Dab2ip/Fgfr1/Ccdc141/Nsun5/Cep120/Mpp5/Zmiz1/Lamb1/Ndel1/Afdn/Ryk/Fut10/Plxna3/Btbd3/Nde1/Pcnt/Atp1a2/Socs7/Agtpbp1/Tacc1/Numb/Shank3/Egfr/Nrg1/Aqp1/Mkks/Atf5/Lrrk2/Ntrk2/Disc1/Sema7a/Nr4a3/Rtn4rl2
GO:2000058	regulation of ubiquitin-dependent protein catabolic process	34/2243	162/23355	9.9e-06	0.000233338	0.00017071	Nub1/N4bp1/Psen1/Cop1/Gsk3a/Ubqln1/Desi1/Csnk1d/Ubqln4/Dda1/Taf1/Clec16a/Zfand2a/Sirt2/Dvl1/Csnk1e/Rybp/Trib1/Trib2/Anks1/Gclc/Agtpbp1/Fbxw8/Smad7/Herpud1/Dnajb2/Il33/Lrrk2/Cbfa2t3/Nkd2/Disc1/Hsp90ab1/Hspa1a/Hspa1b
GO:0034248	regulation of cellular amide metabolic process	67/2243	409/23355	1.01e-05	0.000236255	0.000172844	Akt2/Eef2/Ogfod1/Eprs/Pa2g4/Upf3a/Dnajc1/Gsk3a/Ythdf1/Mief1/Eif4g1/Tnrc6c/Paip2/Cyfip1/Pum1/Spon1/Lsm14a/Gle1/Stat3/Gemin5/Rxra/Pla2g6/Casc3/Ep300/Ncbp2/Grb7/Tsc1/Mapkapk5/Mettl16/Gcn1/Ormdl2/Eif4enif1/Secisbp2l/Samd4b/Rock2/Nsun5/Upf1/Csnk1e/Sphk2/Dapk3/Gtpbp2/Nfe2l2/Fxr1/Ifngr1/Sesn2/Eif4ebp2/Igf2bp2/Nck1/Dnajc3/Fxr2/Samd4/Rmnd1/Prkca/Ang/Klhl25/Ago2/Mknk2/Ctif/Ppp1r15a/Smpd3/Dapk1/Ntrk2/Sphk1/…
GO:0062197	cellular response to chemical stress	57/2243	331/23355	1.02e-05	0.000237824	0.000173992	Map3k5/Stat6/Tmem161a/Stk25/Agap3/Ubqln1/Crk/Aldh2/Ybx3/Foxp1/Rad52/Fyn/Tsc1/Mpv17/Pde8a/Sirt2/Pik3ca/Oser1/Ripk1/Mcl1/Stx2/Prkd1/Nfe2l2/Nfe2l1/Sesn2/Epas1/Trpc6/Ralbp1/Xbp1/Cflar/Hsf1/Pdgfra/Pkd2/Oxsr1/Trpv4/Dysf/Egfr/Ddit3/Rhob/Aqp1/Nos3/Fabp1/Smpd3/Lrrk2/Bdkrb2/Nr4a2/Dapk1/Fas/Mmp3/Sphk1/Mapt/Arntl/Dnaja1/Nr4a3/Foxo3/Hspb1/Hsph1
GO:0008333	endosome to lysosome transport	16/2243	50/23355	1.02e-05	0.000237824	0.000173992	Ubxn6/Atg14/Hook3/Fam160a2/Hgs/Vps18/Clec16a/Tgfbrap1/Aktip/Trak1/Kif13a/Rilp/Gprasp1/Trak2/Rhob/Dennd3
GO:0043967	histone H4 acetylation	19/2243	67/23355	1.13e-05	0.000262148	0.000191788	Wdr5/Kansl3/Brd4/Msl1/Trrap/Morf4l2/Kat2a/Ep300/Kansl1/Msl3/Kmt2a/Tada3/Meaf6/Arrb1/Trim16/Apbb1/Kat8/Jade2/Per1
GO:0046578	regulation of Ras protein signal transduction	45/2243	242/23355	1.19e-05	0.000274088	0.000200523	Cdc42se1/Mfn2/Kras/Flcn/Akap13/Dnmbp/Crk/Arhgef7/Stard13/Cyth2/Madd/Farp1/Itsn1/Mapre2/Dab2ip/Kctd10/Rapgef1/Kank2/Stmn1/Rabgef1/Icmt/Arhgef40/Arrb1/Lztr1/Eps8l2/Itsn2/Git1/Arhgef12/Kalrn/Rasgef1a/Ripor1/Stard8/Bcr/Notch1/Gpr4/Arap3/Cyth3/Nrg1/Farp2/Arhgef28/Heg1/Dennd3/Arhgap24/Fgd5/Mcf2l
GO:0071453	cellular response to oxygen levels	31/2243	143/23355	1.22e-05	0.000280061	0.000204893	Atp6v0d1/Tmbim6/Gnb1/Atp6ap1/Slc9a1/Ubqln1/Tbl2/Atp6v0a2/Bach1/Egln1/Ppard/Vasn/Tsc1/Sirt2/Usp19/Rock2/Nfe2l2/Hif1an/Npepps/Prkce/Kcnk3/Epas1/Notch1/Rora/Aqp1/Fabp1/Adrb2/Fas/Hyou1/Hif3a/Rgcc
GO:0000423	mitophagy	1943-11-01	26/23355	1.23e-05	0.000282492	0.000206671	Mfn2/Cdc37/Atg14/Sqstm1/Clec16a/Huwe1/Atg13/Ulk1/Vps13d/Rnf41/Map1lc3b
GO:0051051	negative regulation of transport	77/2243	492/23355	1.25e-05	0.000284772	0.000208339	Sar1a/Tmbim6/Akt2/Atxn2/Rptor/Tsc2/Gsk3a/Ubqln1/Vamp8/Comt/Cyfip1/Snx33/Ankrd27/Chp1/Kcnq1/Hbp1/Ptpn11/Syt11/Rab11fip1/Madd/Pea15a/Ankrd13a/Pfkl/Tbc1d4/Cry2/Pxk/Pacsin2/Anpep/Gdi1/Rabgef1/Lgals9/Prkce/Mctp1/Ptgs1/Bag3/Snx3/Rangap1/Atp1a2/Rhbdf2/Kalrn/Grb10/Sftpd/Prkca/Pkd2/Oxsr1/Plcb4/Bcr/Dysf/Erbb3/Notch1/Rab11fip3/Ace/Ucp2/Rem1/Ppm1f/Slc43a2/Igfbp3/Nos3/Nedd4l/Gnao1/Slc43a1/Ube2g2/Lrrk2/Edn1/Nr…
GO:0051258	protein polymerization	52/2243	295/23355	1.26e-05	0.000286146	0.000209345	Rhoa/Cttn/Ckap5/Svil/Dlg1/Tubgcp6/Nckap1/Mapre3/Csnk1d/Cyfip1/Slit2/Spire1/Add3/Ttc17/Myadm/Cenpj/Fchsd1/Flii/Camsap2/Numa1/Clasp1/Stmn1/Ndel1/Cdh5/Prkce/Nde1/Clip1/Wasf3/Wasf2/Dctn1/Ssh1/Sptbn1/Ssh2/Nck1/Pecam1/Kank4/Trpv4/Sptan1/Tubgcp4/Cracd/Mkks/Stmn2/Cdc42ep4/Baiap2/Carmil1/Camsap1/Kank3/Mapt/Fkbp4/Avil/Hsp90aa1/Fam107a
GO:0042921	glucocorticoid receptor signaling pathway	1943-08-01	14/23355	1.26e-05	0.000286146	0.000209345	Phb/Cry2/Ppp5c/Ywhah/Clock/Ntrk2/Arntl/Per1
GO:0060485	mesenchyme development	51/2243	288/23355	1.33e-05	0.000301295	0.000220427	Htt/Tsc2/Trim28/Dlg5/Adipor1/Nckap1/Lrp6/Acvr1/Phactr4/Sema4c/Rxra/Gcnt2/Vasn/Pef1/Exoc4/Fermt2/Dab2ip/Fgfr1/Amer1/Yap1/Tgfbr3/Clasp1/Pofut2/Jag1/Bcl9l/Axin2/Il17rd/Sema3g/Plaur/Spred2/Smad7/Trip10/Heyl/Dand5/Eng/Tead2/Erbb3/Notch1/Tmem100/Nos3/Sema3f/Phldb1/Sema4f/Edn1/Adam15/Mesp1/Notch4/Ret/Efnb1/Sema7a/Rgcc
GO:0010921	regulation of phosphatase activity	28/2243	124/23355	1.42e-05	0.000319451	0.000233711	Ikbkb/Htt/Fkbp15/Ppp6r1/Ppp1r9b/Myo1d/Chp1/Mprip/Cnst/Tsc1/Zfyve1/Farp1/Ppp1r11/Cry2/Rock2/Bod1l/Fkbp1a/Ppp1r26/Ppp1r37/Csrnp2/Wdr81/Lpin1/Marf1/Sfi1/Elfn1/Ppp1r15a/Hsp90b1/Hsp90ab1
GO:0010507	negative regulation of autophagy	20/2243	74/23355	1.48e-05	0.00032928	0.000240901	Tmem39a/Tsc2/Eif4g1/Ubqln4/Smg1/Bmf/Stat3/Clec16a/Tsc1/Sirt2/Rnf41/Nampt/Mcl1/Foxk1/Qsox1/Npc1/Foxk2/Smcr8/Zkscan3/Lrrk2
GO:0043276	anoikis	1943-12-01	31/23355	1.48e-05	0.00032928	0.000240901	Tsc2/Bmf/Stk11/Pik3ca/Tfdp1/Mcl1/Sik1/Notch1/Tle1/Ntrk2/Bcl2l1/Pdk4
GO:0000188	inactivation of MAPK activity	1943-09-01	18/23355	1.49e-05	0.00032928	0.000240901	Dusp6/Dusp7/Dusp19/Dusp3/Spred2/Prkca/Dusp16/Dusp8/Dusp1
GO:0042026	protein refolding	1943-09-01	18/23355	1.49e-05	0.00032928	0.000240901	Dnajb2/Dnaja4/Hspd1/St13/Hspa5/Hsp90aa1/Hspa1a/Hspa8/Hspa1b
GO:1902904	negative regulation of supramolecular fiber organization	35/2243	172/23355	1.5e-05	0.00033077	0.000241992	Svil/Slit2/Add3/Ppfia1/Myadm/Flii/Pik3ca/Camsap2/Clasp1/Kank2/Stmn1/Cdh5/Cgnl1/Wasf2/Ssh1/Sptbn1/Ssh2/Shroom2/Pecam1/Kank4/Spef1/Dysf/Sptan1/Shank3/Cracd/Mkks/Stmn2/Carmil1/Camsap1/Kank3/Coro2b/S1pr1/Fkbp4/Avil/Hspa8
GO:0046328	regulation of JNK cascade	29/2243	131/23355	1.51e-05	0.00033077	0.000241992	Cdc42se1/Map3k5/Aida/Taok2/Ncor1/Marveld3/Map3k11/Mink1/Dab2ip/Myd88/Ripk1/Rapgef1/Nod1/Mapk8ip3/Mfhas1/Taok3/Dusp19/Phlpp1/Dusp3/Ceacam1/Men1/Trpv4/Map4k2/Egfr/Rassf2/Ccn2/Traf1/Dnaja1/Per1
GO:0016055	Wnt signaling pathway	70/2243	438/23355	1.51e-05	0.00033077	0.000241992	Usp47/Senp2/Psen1/Tsc2/Mark2/Gsk3a/Lats2/Ctdnep1/Lrp6/Paf1/Ppm1b/Pygo2/Csnk1d/Pias4/Tle4/Ctnnd1/Adgra2/Ube2b/Stk11/Hbp1/Ppm1a/Lrp1/Fermt2/Dab2ip/Fzd4/Amer1/Dvl1/Reck/Yap1/Fzd3/Csnk1e/Rapgef1/Dapk3/Ccny/Bcl9l/Ryk/Cdk14/Prdm15/Snx3/Axin2/Plpp3/Eda/Invs/Grb10/Pkd2/Leo1/Notch1/Sox7/Dkk3/Egfr/Amotl1/Ddit3/Pkd1/Grk5/Sox13/Ror2/Fgfr3/Tle1/Lrrk2/Wnt2b/Mesp1/Daam2/Lrp5/Nkd1/Nkd2/Disc1/Klf4/Arntl/Foxo3/Klf…
GO:0043536	positive regulation of blood vessel endothelial cell migration	17/2243	57/23355	1.56e-05	0.000340759	0.000249299	Atp5b/Akt3/Nus1/Plcg1/Fgfr1/Prkd1/Nfe2l2/Map3k3/Rhoj/Prkca/Amotl1/Prkd2/Nos3/Vegfc/Gata2/Jcad/Hspb1
GO:0045216	cell-cell junction organization	40/2243	208/23355	1.58e-05	0.000342775	0.000250774	Ikbkb/Cd9/Rhoa/Flcn/Dlg5/Dlg1/Pdcd6ip/Nf2/Ctnna1/Ptpn23/Ctnnd1/Marveld3/Fermt2/Rock2/Mpp5/Epha2/Actn4/Afdn/Cdh5/Pard3/Cldn5/Ceacam1/Kifc3/Rhoc/Nectin1/Smad7/Shroom2/Pecam1/Prkca/Trpv4/Cntnap1/Numb/Ace/Pkp4/Gjc1/Nedd4l/Heg1/Ramp2/Lims2/Cdh24
GO:1901987	regulation of cell cycle phase transition	53/2243	305/23355	1.58e-05	0.000342775	0.000250774	Usp47/Psme3/Brd4/Senp2/Rptor/Anapc11/Dlg1/Dync1li1/Taok2/Plrg1/Paf1/Vps4a/Mepce/Eif4g1/Klhl18/Rint1/Rbl2/Paxip1/Pcid2/Zw10/Ccnd3/Xpc/Prmt2/Cdc25b/Tfdp1/Ripk1/Zwint/Dcun1d3/Kank2/Cdk2ap2/Taok3/Cdkn1c/Pagr1a/Fbxo31/Crebbp/Men1/Lsm11/Aven/Foxo4/Pkd2/Ints3/Egfr/Pkd1/Atf5/Mn1/Rad51c/Hecw2/Klf4/Tcim/Cyp1a1/Rgcc/Cdkn1a/Fam107a
GO:0044270	cellular nitrogen compound catabolic process	65/2243	399/23355	1.62e-05	0.000350866	0.000256693	Smg5/Snd1/Exosc10/Prpf18/Ybx1/Cdadc1/Csde1/Ythdf1/Smg7/Mlycd/Tnrc6c/Smg1/Dis3l/Skiv2l/Zpr1/Cant1/Pum1/Zc3hav1/Pcid2/Casc3/Drosha/Pde4d/Mgat1/Ncbp2/Nit1/Mettl16/Zhx2/Tent4a/Eif4enif1/Myd88/Samd4b/Alkbh5/Rock2/Smg8/Upf1/Fbh1/Gtpbp2/Fxr1/Nmnat1/Hnrnpm/Acadl/Edc3/Pnp/Axin2/Rbm10/Fxr2/Samd4/Helz2/Hsf1/Upp1/Isg20/Ago2/Ampd3/Fitm2/Igfbp3/Ctif/Hnrnpc/Ahcy/Noct/Tent5b/Entpd1/Carhsp1/Ada/Dnase1l2/Xdh
GO:2000322	regulation of glucocorticoid receptor signaling pathway	1943-07-01	11/23355	1.74e-05	0.000374312	0.000273847	Phb/Cry2/Ppp5c/Clock/Ntrk2/Arntl/Per1
GO:0031330	negative regulation of cellular catabolic process	45/2243	246/23355	1.82e-05	0.000390983	0.000286043	Tmem39a/N4bp1/Psen1/Tsc2/Laptm4b/Ybx1/Anxa2/Eif4g1/Ubqln4/Smg1/Taf1/Bmf/Stat3/Clec16a/Tsc1/Mettl16/Gabarapl2/Tent4a/Eif4enif1/Sirt2/Dab2ip/Myd88/Usp19/Rnf41/Nampt/Mcl1/Hp/Furin/Foxk1/Rybp/Nmnat1/Axin2/Rbm10/Anks1/Qsox1/Npc1/Foxk2/Smcr8/Timp3/Zkscan3/Hnrnpc/Noct/Lrrk2/Tent5b/Hsp90ab1
GO:0018107	peptidyl-threonine phosphorylation	27/2243	119/23355	1.83e-05	0.000390983	0.000286043	Cad/Rptor/Hk1/Gsk3a/Acvr1/Eif4g1/Akt3/Cdc42bpa/Taf1/Ulk1/Sirt2/Rock2/Ppp2r5d/Prkd1/Dcaf1/Lmtk2/Pard3/Cdc42bpb/Trpc6/Spred2/Smad7/Prkca/Oxsr1/Prkd2/Lrrk2/Ddit4/Sphk1
GO:0050920	regulation of chemotaxis	42/2243	224/23355	1.86e-05	0.000395303	0.000289204	Akt2/Zswim4/Ythdf1/Ano6/Sema4c/Zswim8/Slit2/Adgra2/Stx3/Fgfr1/Prkd1/Zswim5/Ryk/Plxna3/Dusp3/Sema3g/Serpine1/Cmklr1/Prkca/Pdgfra/F7/Oxsr1/Trpv4/Dysf/Notch1/Ppm1f/Prkd2/Hc/C5ar1/Sema3f/Sema4f/Bst1/Il34/Edn1/Vegfc/S1pr1/Calr/Mmp28/Dusp1/Rin3/Sema7a/Hspb1
GO:0035264	multicellular organism growth	41/2243	217/23355	1.92e-05	0.000407241	0.000297937	Kdm2a/Atxn2/Stat5b/Dlg1/Kmt2c/Ncor1/Atrn/Kat2a/Stat3/Pde4d/Ep300/Gpat4/Ptpn11/Atn1/Ankrd11/Apba1/Stk40/Pik3ca/Gpam/Sik3/Scnn1b/Wdr48/Ncoa3/Icmt/Pcnt/Cdkn1c/Wdtc1/Arid5b/Hsf1/Clic4/Ercc5/Sh3pxd2b/Tns2/Slc25a25/Mkks/Adarb1/Heg1/Atf5/Smpd3/Klf2/Adrb2
GO:0008654	phospholipid biosynthetic process	36/2243	181/23355	1.93e-05	0.000407241	0.000297937	Pip5k1c/Pgs1/Hdhd5/Agpat3/Nus1/Chp1/Serac1/Pla2g6/Ppard/Gpat4/Agpat1/Ptdss2/Dhdds/Dgkd/Dpagt1/Pik3ca/Gpam/Pik3c3/Pip5k1b/Inppl1/Sphk2/Agpat2/Dhrs7b/Capn2/Cds2/Adgrf5/Isyna1/Pmvk/Pld2/Lpin1/Piga/Fitm2/Hmgcs2/Dgkh/Sgms1/Lcat
GO:0021543	pallium development	33/2243	160/23355	1.94e-05	0.000408601	0.000298933	Rhoa/Ogdh/Sun2/Psen1/Tacc2/Nf2/Lrp6/Crk/Slit2/Sun1/Syne2/Tsc1/Dab2ip/Fgfr1/Ccdc141/Nsun5/Cep120/Mpp5/Zmiz1/Lamb1/Ndel1/Afdn/Fut10/Plxna3/Btbd3/Nde1/Socs7/Tacc1/Egfr/Mkks/Ntrk2/Disc1/Nr4a3
GO:0008286	insulin receptor signaling pathway	28/2243	126/23355	1.95e-05	0.000408601	0.000298933	Akt2/Tsc2/Ybx1/Gsk3a/Adipor1/Sik2/Gkap1/Ptpn11/Tsc1/Ccnd3/Inppl1/Ndel1/Eif4ebp2/Zfp106/Ncoa5/Nck1/Sorbs1/Socs7/Slc39a14/Grb10/Prkca/Foxo4/Tns2/Soga1/Slc27a4/Irs2/Bcar3/Pdk4
GO:0002064	epithelial cell development	47/2243	262/23355	2.03e-05	0.000424613	0.000310647	Ikbkb/Sec24b/Frmd6/E2f4/Clic5/Gpat4/Myadm/Myd88/Fgfr1/Rock2/Yap1/Rapgef1/Clock/Epha2/Jag1/Afdn/Myo7a/Cdh5/Sipa1l3/Triobp/Scrib/Palld/Pard3/Cldn5/Xbp1/Sfn/Pecam1/Fosl2/Clic4/Eng/Plod3/Rapgef3/Notch1/Gpr4/Shroom3/Robo4/Flnb/Abcb1b/Atp2b2/Fgfr3/Heg1/Notch4/Dnase1l2/Nup210l/Dll1/Arntl/Adamtsl4
GO:1901222	regulation of NIK/NF-kappaB signaling	23/2243	94/23355	2.07e-05	0.000431961	0.000316022	Cpne1/Rhoa/Birc2/Adipor1/Ppm1b/Phb/Ep300/Ppm1a/Sash1/Actn4/Nod1/Crebbp/Lime1/Eda/Adgrg3/Rtkn2/Egfr/Rassf2/Smpd3/Edn1/Sphk1/Calr/Tcim
GO:0060828	regulation of canonical Wnt signaling pathway	44/2243	240/23355	2.12e-05	0.000440968	0.000322612	Usp47/Psen1/Gsk3a/Lats2/Ctdnep1/Ppm1b/Csnk1d/Tle4/Ctnnd1/Adgra2/Ube2b/Stk11/Ppm1a/Dab2ip/Fzd4/Amer1/Reck/Yap1/Csnk1e/Rapgef1/Dapk3/Ccny/Cdk14/Prdm15/Axin2/Eda/Invs/Notch1/Sox7/Dkk3/Egfr/Ddit3/Sox13/Ror2/Fgfr3/Tle1/Lrrk2/Mesp1/Daam2/Nkd1/Nkd2/Disc1/Arntl/Foxo3
GO:0007160	cell-matrix adhesion	41/2243	218/23355	2.15e-05	0.000445887	0.000326211	Rhoa/Sdc4/Cttn/Actn1/Itgb5/Taok2/Limch1/Ptpn11/Tsc1/Nid1/Lrp1/Mink1/Fermt2/S100a10/Bcl2l11/L1cam/Dapk3/Clasp1/Jag1/Peak1/Dusp3/Plet1/Sorbs1/Eda/Serpine1/Pecam1/Bcr/Ppm1f/Adamts9/Rin2/Bst1/Adam15/Acer2/Itga6/Vegfc/Ccn2/Coro2b/Disc1/Ston1/Itga10/Fam107a
GO:0048008	platelet-derived growth factor receptor signaling pathway	18/2243	64/23355	2.16e-05	0.000445925	0.000326239	Hgs/Ptpn11/Hip1/Lrp1/Inppl1/Rapgef1/Cblb/Arid5b/Pdgfra/F7/Bcr/Smpd3/Txnip/Plat/Ston1/Csrnp1/Lox/Nr4a3
GO:0031333	negative regulation of protein-containing complex assembly	31/2243	147/23355	2.17e-05	0.000445925	0.000326239	Aida/Svil/Tfip11/Birc2/Slit2/Ankrd27/Ep300/Add3/Myadm/Ppm1a/Ulk1/Sirt2/Flii/Stmn1/Cdh5/Pmepa1/Ssh1/Sptbn1/Ssh2/Pecam1/Hsf1/Stxbp1/Kank4/Sptan1/Cracd/Mkks/Stmn2/Carmil1/Kank3/Fkbp4/Avil
GO:0008360	regulation of cell shape	32/2243	154/23355	2.2e-05	0.00045146	0.000330288	Cdc42se1/Rhoa/Mark2/Dlg1/Taok2/Dnmbp/Crk/Plxnb1/Cyfip1/Fyn/Gna13/Palmd/Fermt2/Dapk3/Rhobtb1/Plxna3/Wasf3/Epb41l2/Myh9/Rhoc/Parvb/Rhoj/Shroom3/Rhou/Arap3/Myh14/Rhob/Fmnl2/Cdc42ep4/Baiap2/Plxna2/Epb41
GO:0019439	aromatic compound catabolic process	67/2243	419/23355	2.24e-05	0.000456664	0.000334096	Smg5/Snd1/Exosc10/Prpf18/Ybx1/Cdadc1/Csde1/Ythdf1/Smg7/Mlycd/Tnrc6c/Comt/Smg1/Dis3l/Skiv2l/Zpr1/Cant1/Pum1/Zc3hav1/Pcid2/Casc3/Drosha/Pde4d/Mgat1/Ncbp2/Mettl16/Zhx2/Tent4a/Eif4enif1/Myd88/Samd4b/Alkbh5/Rock2/Smg8/Upf1/Fbh1/Gtpbp2/Fxr1/Nmnat1/Hnrnpm/Edc3/Pnp/Axin2/Rbm10/Fxr2/Samd4/Helz2/Hsf1/Upp1/Isg20/Ago2/Ampd3/Fitm2/Igfbp3/Ctif/Hnrnpc/Ahcy/Noct/Tent5b/Entpd1/Acaa1b/Carhsp1/Ada/Dnase1l2/Xdh/Cyp1…
GO:0008277	regulation of G protein-coupled receptor signaling pathway	28/2243	127/23355	2.27e-05	0.000462132	0.000338096	Gsk3a/Ppp1r9b/Phb/Zdhhc7/Rock2/Stmn1/Arrb1/Ece1/Abhd6/Gprasp1/Git1/Pld2/Slc39a14/Gpsm1/Bicd1/Homer2/Grk5/Edn1/Ramp2/Arrdc3/Rgs12/Adrb2/Rgs9/Ada/Ramp3/Pde4b/Sstr4/Pde6g
GO:1900101	regulation of endoplasmic reticulum unfolded protein response	1943-10-01	23/23355	2.31e-05	0.000469006	0.000343125	Atf6/Wfs1/Crebrf/Atf6b/Tmem33/Ficd/Ern1/Nck1/Xbp1/Pdia6
GO:0060612	adipose tissue development	16/2243	53/23355	2.33e-05	0.000471232	0.000344754	Pgrmc2/4932438A13Rik/Paxip1/Ppard/Pik3ca/Amer1/Dhrs7b/Ubb/Xbp1/Arid5b/Sh3pxd2b/Slc25a25/Arrdc3/Creb5/Lrp5/Klf7
GO:1904659	glucose transmembrane transport	26/2243	114/23355	2.36e-05	0.000474628	0.000347238	Oga/Akt2/Tsc2/Gsk3a/Capn10/Ptpn11/Tsc1/Zdhhc7/Pea15a/Crebl2/Adipor2/Nfe2l2/Sesn2/Hk2/Sorbs1/Grb10/Prkca/Erbb3/Ace/Slc27a4/Edn1/Slc25a27/Irs2/Nr4a3/Klf15/Trarg1
GO:0031958	corticosteroid receptor signaling pathway	1943-08-01	15/23355	2.48e-05	0.000495649	0.000362617	Phb/Cry2/Ppp5c/Ywhah/Clock/Ntrk2/Arntl/Per1
GO:1904814	regulation of protein localization to chromosome, telomeric region	1943-08-01	15/23355	2.48e-05	0.000495649	0.000362617	Cct6a/Cct8/Cct2/Tcp1/Cct4/Cct7/Cct5/Cct3
GO:0007043	cell-cell junction assembly	31/2243	148/23355	2.49e-05	0.000497503	0.000363973	Ikbkb/Cd9/Rhoa/Flcn/Dlg5/Dlg1/Pdcd6ip/Ctnna1/Ctnnd1/Marveld3/Rock2/Mpp5/Epha2/Actn4/Afdn/Cdh5/Pard3/Cldn5/Rhoc/Smad7/Pecam1/Prkca/Trpv4/Cntnap1/Ace/Pkp4/Gjc1/Nedd4l/Heg1/Ramp2/Cdh24
GO:0010595	positive regulation of endothelial cell migration	25/2243	108/23355	2.57e-05	0.000510449	0.000373444	Atp5b/Bsg/Akt3/Nus1/Adgra2/Plcg1/Fgfr1/Rock2/Sash1/Prkd1/Nfe2l2/Map3k3/Plpp3/Rhoj/Prkca/Amotl1/Prkd2/Rhob/Nos3/Rin2/Vegfc/Gata2/Calr/Jcad/Hspb1
GO:1902236	negative regulation of endoplasmic reticulum stress-induced intrinsic apoptotic signaling pathway	1943-09-01	19/23355	2.58e-05	0.000511588	0.000374278	Tmbim6/Txndc12/Wfs1/Syvn1/Xbp1/Herpud1/Lrrk2/Hyou1/Bcl2l1
GO:0018210	peptidyl-threonine modification	28/2243	128/23355	2.64e-05	0.000522024	0.000381913	Cad/Rptor/Hk1/Gsk3a/Acvr1/Eif4g1/Akt3/Cdc42bpa/Taf1/Ulk1/Sirt2/Rock2/Ppp2r5d/Prkd1/Dcaf1/Eogt/Lmtk2/Pard3/Cdc42bpb/Trpc6/Spred2/Smad7/Prkca/Oxsr1/Prkd2/Lrrk2/Ddit4/Sphk1
GO:0008645	hexose transmembrane transport	26/2243	115/23355	2.77e-05	0.00054507	0.000398773	Oga/Akt2/Tsc2/Gsk3a/Capn10/Ptpn11/Tsc1/Zdhhc7/Pea15a/Crebl2/Adipor2/Nfe2l2/Sesn2/Hk2/Sorbs1/Grb10/Prkca/Erbb3/Ace/Slc27a4/Edn1/Slc25a27/Irs2/Nr4a3/Klf15/Trarg1
GO:0030100	regulation of endocytosis	42/2243	228/23355	2.87e-05	0.000562043	0.000411191	Pip5k1c/Atxn2/Tsc2/Ckap5/Ap2m1/Anxa2/Ano6/Sh3gl1/Vamp8/Snx33/Aak1/Hip1/Syt11/Dgkd/Lrp1/Itsn1/Sirt2/Ankrd13a/Smpd1/Pacsin2/Actn4/Rabgef1/Mctp1/Arrb1/Scrib/Pard3/Mib1/Serpine1/Pld2/Prkca/Numb/Syt7/Bicd1/Nedd4l/Lrrk2/Nr1h3/Gata2/Sphk1/Ston1/Bcl2l1/Dll1/Rin3
GO:0032271	regulation of protein polymerization	42/2243	228/23355	2.87e-05	0.000562043	0.000411191	Rhoa/Cttn/Ckap5/Svil/Dlg1/Nckap1/Mapre3/Cyfip1/Slit2/Spire1/Add3/Myadm/Fchsd1/Flii/Camsap2/Numa1/Stmn1/Cdh5/Prkce/Clip1/Wasf3/Wasf2/Dctn1/Ssh1/Sptbn1/Ssh2/Nck1/Pecam1/Kank4/Sptan1/Cracd/Mkks/Stmn2/Cdc42ep4/Baiap2/Carmil1/Camsap1/Kank3/Mapt/Fkbp4/Avil/Hsp90aa1
GO:2001020	regulation of response to DNA damage stimulus	41/2243	221/23355	3e-05	0.000584708	0.000427773	Usp47/Nsd2/Tmem161a/Senp2/Setd2/Trim28/Eya2/Pias4/Ubqln4/Smg1/Rint1/Paxip1/Spire1/Rad52/Pttg1ip/Eya3/Rnf169/Kmt5a/Wrnip1/Fam168a/Mcl1/Wdr48/Fbh1/Shld1/Trim32/Fxr1/Pnp/Axin2/Pagr1a/Fxr2/Spred2/Apbb1/Cyren/Hsf1/Cebpg/Spidr/Egfr/Ppp1r10/Mapt/Bcl2l1/Npas2
GO:0043244	regulation of protein-containing complex disassembly	28/2243	129/23355	3.07e-05	0.000596582	0.000436459	Oga/Ogfod1/Tmem39a/Svil/Scaf4/Ubqln4/Gle1/Add3/Clec16a/Flii/Pik3ca/Camsap2/Upf1/Clasp1/Sptbn1/Shroom2/Smcr8/Trpv4/Spef1/Dysf/Sptan1/Cracd/Nes/Stmn2/Carmil1/Camsap1/Adrb2/Avil
GO:1903311	regulation of mRNA metabolic process	46/2243	259/23355	3.2e-05	0.000619683	0.00045336	Sf1/Supt5/Srsf4/Ybx1/Ythdf1/Paf1/Papola/Rnf20/Tnrc6c/Acin1/Pum1/Zc3hav1/Pcid2/Ncbp2/Mettl16/Supt6/Safb/Tent4a/Eif4enif1/Myd88/Samd4b/Alkbh5/Rock2/Jmjd6/Upf1/Srpk1/Rbm15b/Fxr1/Hnrnpm/Axin2/Rbm10/Fxr2/Samd4/Tra2a/Hsf1/Leo1/Ago2/Hnrnpc/Adarb1/Noct/Tent5b/Zc3h3/Prdx6/Carhsp1/Nova2/Hspa8
GO:0061448	connective tissue development	49/2243	282/23355	3.25e-05	0.000627396	0.000459003	Lrp6/Pgrmc2/Snx19/4932438A13Rik/Ecm1/Kat2a/Paxip1/Ep300/Ppard/Ptpn11/Pik3ca/Fgfr1/Amer1/Sik3/Dhrs7b/Thbs3/Axin2/Glg1/Poc1a/Ubb/Arid5a/Xbp1/Smad7/Creb3l2/Slc39a14/Cflar/Arid5b/Prkca/Trpv4/Sh3pxd2b/Notch1/Gpr4/Pkd1/Slc25a25/Mkks/Ror2/Fgfr3/Smpd3/Edn1/Arrdc3/Creb5/Lrp5/Klf7/Ccn2/Il6ra/Col11a2/Lox/Serpinh1/Zbtb16
GO:0016482	cytosolic transport	32/2243	157/23355	3.3e-05	0.000634361	0.000464098	Gbf1/Tbc1d17/Cln5/Vps52/Vps26b/Rab6a/Hook3/Tbc1d10b/Ptpn23/Dop1b/Ankrd27/Fam160a2/Rbsn/Vps51/Aktip/Pik3c3/Stx5a/Kif1c/Dennd5a/Snx3/Heatr5b/Dctn1/Ccdc91/Lmtk2/Rilp/Tbc1d10a/Ehd3/Heatr5a/Erc1/Wdr81/Syt7/Lrrk2
GO:0009101	glycoprotein biosynthetic process	48/2243	275/23355	3.46e-05	0.000663018	0.000485064	Oga/Pomgnt1/Psen1/Poglut3/Poglut2/Hs6st1/Fkrp/Mogs/Alg14/Lmf1/Cant1/Nus1/Chp1/C1galt1c1/Extl3/Ep300/Mgat1/Gcnt2/Rpn1/Dhdds/Glce/Dpagt1/Sdf2/Ggta1/Pomt2/St3gal2/Galnt18/Magt1/Pofut2/Eogt/Galnt10/Stt3b/Fut10/Pomt1/Uggt1/Pomgnt2/Npc1/St3gal1/Il33/Plod3/Trak2/Ago2/B3gnt3/Acer2/St6galnac2/Gfpt2/Tmtc1/Sdf2l1
GO:0002790	peptide secretion	69/2243	441/23355	3.48e-05	0.000664829	0.000486389	Bsg/Oga/Htt/Rptor/Dnajc1/Ensa/Zfp384/Rab11b/Capn10/Arhgef7/Vamp8/Snx19/Ptpn23/Lmf1/Pfkfb2/Pla2g6/Ep300/Kcnq1/Ppard/Nagpa/Ptpn11/Cdk16/Plcg1/Lrp1/Rab11fip1/Madd/Itsn1/Pfkl/Pik3c3/P3h1/Clock/Tango2/Rab3a/Prkce/Arrb1/Nlgn2/Camk2n1/C2cd2l/Rhbdf2/Unc13b/Kalrn/Apbb1/Mon1a/Trpv4/Rapgef4/Ang/Dynll1/Rab11fip3/Ucp2/Stx1a/Egfr/Syt7/Ccdc186/Aqp1/Smpd3/Edn1/Nr1h3/Nnat/Vegfc/Lrp5/Klf7/Pim3/Irs2/Cpt1a/Arntl/Glu…
GO:0015749	monosaccharide transmembrane transport	26/2243	117/23355	3.8e-05	0.000718344	0.000525541	Oga/Akt2/Tsc2/Gsk3a/Capn10/Ptpn11/Tsc1/Zdhhc7/Pea15a/Crebl2/Adipor2/Nfe2l2/Sesn2/Hk2/Sorbs1/Grb10/Prkca/Erbb3/Ace/Slc27a4/Edn1/Slc25a27/Irs2/Nr4a3/Klf15/Trarg1
GO:1903828	negative regulation of cellular protein localization	26/2243	117/23355	3.8e-05	0.000718344	0.000525541	Flcn/Ap2m1/Lats2/Ctnna1/Snx33/Chp1/Ppfia1/Trp53inp2/Ankrd13a/Rock2/Ilrun/Gdi1/Mfhas1/Ubxn2b/Bag3/Rangap1/Numb/Nedd4l/Ube2g2/Lrrk2/Otud7b/Mapt/Bcl2l1/Trim29/Dnaja1/Hsph1
GO:2000045	regulation of G1/S transition of mitotic cell cycle	26/2243	117/23355	3.8e-05	0.000718344	0.000525541	Psme3/Senp2/Rptor/Dlg1/Plrg1/Mepce/Eif4g1/Rbl2/Ccnd3/Prmt2/Tfdp1/Ripk1/Dcun1d3/Kank2/Cdk2ap2/Fbxo31/Crebbp/Lsm11/Pkd2/Egfr/Pkd1/Klf4/Cyp1a1/Rgcc/Cdkn1a/Fam107a
GO:0060249	anatomical structure homeostasis	67/2243	426/23355	3.81e-05	0.000718344	0.000525541	Cct6a/Bsg/Cct8/Atp6ap1/Kras/Smg5/Cct2/Exosc10/Tcp1/Lrp6/Ylpm1/Akt3/Smg1/Stk11/Gaa/Slx4/Gcnt2/Ptpn11/Mapkapk5/Trp53inp2/Ankrd11/Poc1b/Cct4/Mink1/Kmt2a/Cct7/Upf1/Yap1/Cct5/Trim32/Adgrf5/Ldb2/Ptgs1/Bag3/Dctn1/Epas1/Cldn5/Mtf1/Ceacam1/Cct3/Sftpd/Prkca/Kcnh1/Slc22a5/Inpp5d/Notch1/Cracd/Egfr/Ctsh/Ppp1r10/Hnrnpc/Nos3/Homer2/Mkks/Bdkrb2/Adrb2/Ccn2/Rad51c/Gata2/S1pr1/Spp1/Col11a2/Lox/Hsp90aa1/Hsp90ab1/Hsp…
GO:0048872	homeostasis of number of cells	58/2243	355/23355	4.16e-05	0.000780225	0.000570812	Ikbkb/Setd1a/Atxn2/Kras/Stat5b/Maea/Ap3b1/Med1/Akt3/Bap1/Dnaja3/Ncor1/Uba5/Stat3/Ptpn11/Ubap2l/Kmt2a/Smarca2/Gpam/Ezh1/Rcor1/Bcl2l11/Jmjd6/Scnn1b/Zfp251/Wdr48/Slc25a38/Tgfbr3/Pknox1/Adgrf5/Afdn/Polb/Nfe2l1/Mfhas1/Slc39a3/Epas1/Ceacam1/Men1/Slc15a4/Inpp5d/Bcr/Cebpg/Notch1/L3mbtl3/Rassf2/Ampd3/Klf13/Hc/Mertk/Nos3/Klf2/Fas/Ada/Gata2/Pde4b/Foxo3/Tsc22d3/Rag1
GO:0046785	microtubule polymerization	20/2243	79/23355	4.16e-05	0.000780225	0.000570812	Ckap5/Tubgcp6/Mapre3/Csnk1d/Cenpj/Camsap2/Numa1/Clasp1/Stmn1/Ndel1/Cdh5/Nde1/Clip1/Dctn1/Trpv4/Tubgcp4/Stmn2/Camsap1/Mapt/Fkbp4
GO:2001243	negative regulation of intrinsic apoptotic signaling pathway	23/2243	98/23355	4.22e-05	0.000789929	0.000577912	Tmbim6/Usp47/Tmem161a/Bcl2l2/Txndc12/Wfs1/Ybx3/Pttg1ip/Mcl1/Trim32/Nfe2l2/Syvn1/Plaur/Xbp1/Herpud1/Rtkn2/Lrrk2/Bdkrb2/Hyou1/Bcl2l1/Dnaja1/Hspb1/Hsph1
GO:0007162	negative regulation of cell adhesion	50/2243	293/23355	4.41e-05	0.000822449	0.000601704	Atp5b/Prkar1a/Cd9/Rhoa/Sdc4/Dlg5/Dlg1/Nf2/Plxnb1/Gcnt2/Ptpn11/Myadm/Lrp1/Fzd4/Zfp35/Ccm2l/Actn4/Lamb1/Jag1/Cblb/Lgals9/Plxna3/Scrib/Dusp3/Plet1/Ceacam1/Men1/Tnfrsf21/Serpine1/Smad7/Sftpd/Jam2/Trpv4/Erbb3/Podxl/Cebpb/Notch1/Ppm1f/Adam15/Acer2/Adrb2/Lrrc32/Notch4/Plxna2/Coro2b/Klf4/Dusp1/Hspb1/Rgcc/Fam107a
GO:0034219	carbohydrate transmembrane transport	26/2243	118/23355	4.43e-05	0.000823585	0.000602535	Oga/Akt2/Tsc2/Gsk3a/Capn10/Ptpn11/Tsc1/Zdhhc7/Pea15a/Crebl2/Adipor2/Nfe2l2/Sesn2/Hk2/Sorbs1/Grb10/Prkca/Erbb3/Ace/Slc27a4/Edn1/Slc25a27/Irs2/Nr4a3/Klf15/Trarg1
GO:0070200	establishment of protein localization to telomere	1943-08-01	16/23355	4.54e-05	0.000837607	0.000612793	Cct6a/Cct8/Cct2/Tcp1/Cct4/Cct7/Cct5/Cct3
GO:0098885	modification of postsynaptic actin cytoskeleton	1943-08-01	16/23355	4.54e-05	0.000837607	0.000612793	Rhoa/Cttn/Cyfip1/Itsn1/Wasf3/Kalrn/Baiap2/Cabp1
GO:0048675	axon extension	29/2243	139/23355	4.84e-05	0.000889985	0.000651113	Cttn/Sema4c/Cyfip1/Slit2/Ulk2/Ep300/Zfyve27/Lrp1/Ulk1/Slit3/Dvl1/L1cam/Gdi1/Ifrd1/Ndel1/Ryk/Plxna3/Golga4/Raph1/Sema3g/Nrg1/Limk1/Sema3f/Sema4f/Disc1/Mapt/Sema7a/Hsp90aa1/Hsp90ab1
GO:0097191	extrinsic apoptotic signaling pathway	42/2243	233/23355	4.86e-05	0.000889985	0.000651113	Cttn/Psme3/Htt/Gsk3a/Acvr1/Bcl2l2/Eya2/Ctnna1/Fyn/Eya3/Madd/Pea15a/Dab2ip/Dedd/Fgfr1/Rnf41/Rock2/Ripk1/Bcl2l11/Mcl1/Yap1/Dapk3/Bag3/Gclc/Pdia3/Serpine1/Cflar/Dedd2/Il33/Timp3/Erbb3/Mknk2/Fgfr3/Itga6/Dapk1/Fas/Sgms1/Ret/Hyal2/Bcl2l1/Traf1/Foxo3
GO:1990845	adaptive thermogenesis	32/2243	160/23355	4.86e-05	0.000889985	0.000651113	Mfn2/Stat6/Flcn/Adipor1/Stk11/Clic5/Ip6k1/Adipor2/Dhrs7b/Abhd6/Acadl/Epas1/Oma1/Grb10/Aldh1a1/Cmklr1/Hsf1/Mfap2/Trpv4/Dync1h1/Cebpb/Notch1/Lpin1/Ucp2/Ddit3/Ucp3/Nr1h3/Arrdc3/Adrb2/Nova2/Arntl/Npr3
GO:0030099	myeloid cell differentiation	66/2243	422/23355	5.16e-05	0.000939414	0.000687275	Atp6ap1/Setd1a/Stat5b/Psen1/Maea/Actn1/Paf1/Anxa2/Ap3b1/Med1/Ncor1/Uba5/Stat3/Ep300/Ptpn11/Rnf41/Rcor1/Ripk1/Jmjd6/Slc25a38/Tgfbr3/Pknox1/Dhrs7b/Prkx/Epha2/Adgrf5/Jag1/Gab2/Nfe2l1/Kat6a/Mfhas1/Cdkn1c/Trib1/Wasf2/Epas1/Tob2/Ceacam1/Myh9/Batf/Kat8/Prkca/Mfap2/Leo1/Inpp5d/Cebpb/Cebpg/L3mbtl3/Klf10/Rassf2/Klf13/Farp2/Ror2/Fgfr3/Mturn/Il34/Cbfa2t3/Klf2/Nfkbia/Fas/Zbtb46/Sh3pxd2a/Gata2/Dll1/Lox/Foxo3/Z…
GO:0043405	regulation of MAP kinase activity	49/2243	287/23355	5.16e-05	0.000939414	0.000687275	Map3k5/Kras/Aida/Psen1/Tsc2/Akap13/Hgs/Ptpn11/Mapkbp1/Map3k11/Madd/Dab2ip/Fzd4/Smpd1/Fgfr1/Ripk1/Inppl1/Dusp6/Sash1/Dusp7/Mapk8ip3/Ern1/Arrb1/Taok3/Dusp19/Trib1/Trib2/Dusp3/Ceacam1/Lime1/Spred2/Prkca/Map4k2/Dusp16/Tgfa/Egfr/Ror2/Flt1/Il34/Lrrk2/Edn1/Mst1r/Ret/Ksr1/Hyal2/Dusp8/Dusp1/Dnaja1/Pde6g
GO:0043966	histone H3 acetylation	17/2243	62/23355	5.19e-05	0.00094129	0.000688648	Wdr5/Brd4/Wbp2/Kat2a/Ep300/Brpf3/Kmt2a/Tada3/Meaf6/Sphk2/Kat6a/Trim16/Zfp451/Taf12/Sgf29/Jade2/Per1
GO:0001837	epithelial to mesenchymal transition	30/2243	147/23355	5.58e-05	0.00100943	0.000738502	Tsc2/Trim28/Dlg5/Adipor1/Lrp6/Acvr1/Gcnt2/Vasn/Pef1/Fermt2/Dab2ip/Fgfr1/Tgfbr3/Clasp1/Pofut2/Jag1/Bcl9l/Axin2/Il17rd/Spred2/Smad7/Trip10/Heyl/Eng/Notch1/Tmem100/Phldb1/Adam15/Notch4/Rgcc
GO:0033044	regulation of chromosome organization	49/2243	288/23355	5.65e-05	0.0010191	0.000745572	Cct6a/Kdm2a/Wdr5/Cct8/Smg5/Cct2/Exosc10/Anapc11/Trim28/Tcp1/Dync1li1/Wbp2/Paf1/Ylpm1/Rnf20/Smg1/Ncor1/Kat2a/Paxip1/Pcid2/Ep300/Slx4/Zw10/Mapkapk5/Cct4/Phf8/Kmt2a/Cct7/Zwint/Numa1/Upf1/Sphk2/Cct5/Prkd1/Phf2/Arrb1/Axin2/Arid5a/Men1/Cct3/Xbp1/Resf1/Lpin1/Ppp1r10/Prkd2/Hnrnpc/Jdp2/Lrrk2/Hecw2
GO:0006887	exocytosis	62/2243	391/23355	5.71e-05	0.00102621	0.000750772	Atp6ap1/Sdc4/Pip5k1c/Psen1/Pdcd6ip/Exoc3/Rab11b/Vps4a/Vamp8/Snx19/Pla2g6/Hgs/Vps45/Stx3/Vps18/Txlna/Exoc4/Cdk16/Ctbp2/Syt11/Git2/Rab11fip1/Apba1/Exoc8/Itsn1/Dvl1/Rab27a/Exoc6b/Sphk2/Stx2/Clasp1/Rabgef1/Rab3a/Gab2/Lgals9/Prkce/Scrib/Git1/Myh9/Unc13b/Pld2/Erc1/Prkca/Kcnh1/Stxbp1/Lgi3/Rab3ip/Rapgef4/Bcr/Notch1/Stx1a/Syt7/Smpd3/Lrrk2/Adrb2/Gata2/Nkd2/Syt12/Bcl2l1/Nr4a3/Trarg1/Rab3c
GO:0038061	NIK/NF-kappaB signaling	25/2243	113/23355	5.74e-05	0.00102791	0.00075202	Cpne1/Rhoa/Birc2/Cops8/Adipor1/Ppm1b/Phb/Ep300/Ppm1a/Sash1/Actn4/Nod1/Crebbp/Lime1/Eda/Adgrg3/Rtkn2/Card10/Egfr/Rassf2/Smpd3/Edn1/Sphk1/Calr/Tcim
GO:0006476	protein deacetylation	23/2243	100/23355	5.92e-05	0.00105741	0.0007736	Suds3/Mta1/Phb/Mideas/Ncor1/Morf4l2/Ep300/Msl3/Sirt2/Tada3/Rcor1/Sphk2/Prkd1/Hdac4/Spred2/Dysf/Rbm14/Lpin1/Prkd2/Jdp2/Lrrk2/Mapt/Per1
GO:0006402	mRNA catabolic process	40/2243	220/23355	5.95e-05	0.00105741	0.0007736	Smg5/Exosc10/Prpf18/Ybx1/Csde1/Ythdf1/Smg7/Tnrc6c/Smg1/Skiv2l/Pum1/Zc3hav1/Pcid2/Casc3/Ncbp2/Mettl16/Zhx2/Tent4a/Eif4enif1/Myd88/Samd4b/Alkbh5/Rock2/Smg8/Upf1/Gtpbp2/Fxr1/Hnrnpm/Edc3/Axin2/Rbm10/Fxr2/Samd4/Helz2/Ago2/Ctif/Hnrnpc/Noct/Tent5b/Carhsp1
GO:0051054	positive regulation of DNA metabolic process	40/2243	220/23355	5.95e-05	0.00105741	0.0007736	Cct6a/Oga/Cct8/Stat6/Nsd2/Tmem161a/Cct2/Trim28/Tcp1/Eya2/Paxip1/Ube2b/Spire1/Slx4/Mapkapk5/Eya3/Cct4/Fam168a/Cct7/Wdr48/Cct5/Shld1/Pnp/Pagr1a/Ciz1/Chtf8/Cct3/Apbb1/Hsf1/Cebpg/Spidr/Egfr/Ppp1r10/Parm1/Prkd2/Igfbp3/Klf4/Npas2/Hsp90aa1/Hsp90ab1
GO:1990089	response to nerve growth factor	1943-12-01	35/23355	6.07e-05	0.00107075	0.000783359	Dync1li2/Dync1li1/Crk/Cdc5l/Acap2/Rab35/Rapgef1/Ehd1/Micall1/Stmn2/Ntrk2/Calca
GO:1990090	cellular response to nerve growth factor stimulus	1943-12-01	35/23355	6.07e-05	0.00107075	0.000783359	Dync1li2/Dync1li1/Crk/Cdc5l/Acap2/Rab35/Rapgef1/Ehd1/Micall1/Stmn2/Ntrk2/Calca
GO:0006401	RNA catabolic process	45/2243	258/23355	6.08e-05	0.00107075	0.000783359	Smg5/Snd1/Exosc10/Prpf18/Ybx1/Csde1/Ythdf1/Smg7/Tnrc6c/Smg1/Dis3l/Skiv2l/Zpr1/Pum1/Zc3hav1/Pcid2/Casc3/Drosha/Ncbp2/Mettl16/Zhx2/Tent4a/Eif4enif1/Myd88/Samd4b/Alkbh5/Rock2/Smg8/Upf1/Gtpbp2/Fxr1/Hnrnpm/Edc3/Axin2/Rbm10/Fxr2/Samd4/Helz2/Isg20/Ago2/Ctif/Hnrnpc/Noct/Tent5b/Carhsp1
GO:0009913	epidermal cell differentiation	37/2243	198/23355	6.1e-05	0.0010712	0.000783689	Sec24b/Lats2/Sav1/Med1/Clic5/Fgfr1/Rock2/Ubn1/Numa1/Yap1/Ncoa3/Epha2/Jag1/Myo7a/Triobp/Ppl/Ptgs1/Mafg/Trim16/Scrib/Palld/Sfn/Fosl2/Clic4/Bcr/Notch1/Flnb/Atp2b2/Mycl/Jag2/Txnip/Klf7/Dnase1l2/Klf4/Dll1/Maff/Errfi1
GO:0071692	protein localization to extracellular region	63/2243	400/23355	6.12e-05	0.00107138	0.000783824	Bsg/Oga/Htt/Rptor/Dnajc1/Ensa/Zfp384/Rab11b/Capn10/Vamp8/Snx19/Ptpn23/Lmf1/Pfkfb2/Pla2g6/Ep300/Kcnq1/Ppard/Nagpa/Ptpn11/Cdk16/Plcg1/Lrp1/Rab11fip1/Madd/Pfkl/Pik3c3/P3h1/Clock/Tango2/Rab3a/Prkce/Arrb1/Nlgn2/Camk2n1/C2cd2l/Rhbdf2/Unc13b/Apbb1/Mon1a/Dand5/Rapgef4/Ang/Dynll1/Rab11fip3/Ucp2/Stx1a/Egfr/Syt7/Ccdc186/Nr1h3/Nnat/Vegfc/Lrp5/Klf7/Pim3/Irs2/Cpt1a/Arntl/Glul/Pde4c/Myrip/Rab3c
GO:0009100	glycoprotein metabolic process	55/2243	336/23355	6.15e-05	0.00107165	0.000784016	Oga/Pomgnt1/Psen1/Poglut3/Poglut2/Hs6st1/Fkrp/Mogs/Alg14/Edem1/Lmf1/Cant1/Nus1/Chp1/C1galt1c1/Extl3/Prkcsh/Ep300/Mgat1/Ppard/Gcnt2/Rpn1/Dhdds/Glce/Dpagt1/Sdf2/Ggta1/Pomt2/St3gal2/Galnt18/Magt1/Man1b1/Ganab/Pofut2/Man2a1/Eogt/Galnt10/Stt3b/Fut10/Pomt1/Uggt1/Pomgnt2/Npc1/St3gal1/Il33/Plod3/Trak2/Ago2/B3gnt3/Acer2/St6galnac2/Gfpt2/Tmtc1/Sdf2l1/Asgr2
GO:0009306	protein secretion	62/2243	392/23355	6.16e-05	0.00107165	0.000784016	Bsg/Oga/Htt/Rptor/Dnajc1/Ensa/Zfp384/Rab11b/Capn10/Vamp8/Snx19/Ptpn23/Lmf1/Pfkfb2/Pla2g6/Ep300/Kcnq1/Ppard/Nagpa/Ptpn11/Cdk16/Plcg1/Lrp1/Rab11fip1/Madd/Pfkl/Pik3c3/P3h1/Clock/Tango2/Rab3a/Prkce/Arrb1/Nlgn2/Camk2n1/C2cd2l/Rhbdf2/Unc13b/Apbb1/Mon1a/Rapgef4/Ang/Dynll1/Rab11fip3/Ucp2/Stx1a/Egfr/Syt7/Ccdc186/Nr1h3/Nnat/Vegfc/Lrp5/Klf7/Pim3/Irs2/Cpt1a/Arntl/Glul/Pde4c/Myrip/Rab3c
GO:0050878	regulation of body fluid levels	58/2243	360/23355	6.22e-05	0.00107568	0.000786966	Cd9/Serping1/Pip5k1c/Mllt6/Stat5b/Copa/Anxa2/Ap3b1/Med1/Ano6/Wfs1/Vamp8/C1galt1c1/Gpat4/Gna13/Scnn1a/Cdo1/Madd/Hps4/Rab27a/Scnn1b/Map1lc3b/Scnn1g/Adcy6/Stmn1/Pear1/Nfe2l2/Prkce/Hps6/Ceacam1/Kalrn/Serpine1/Xbp1/Sfn/Prkca/Pdgfra/Stxbp1/F7/Trpv4/Hgfac/Egfr/Atp2b2/Aqp1/Mertk/Heg1/Atp7b/Edn1/Nr1h3/Entpd1/Adrb2/Ada/Coro2b/Thbd/Xdh/Proz/Serpind1/Npr3/Kng2
GO:0010720	positive regulation of cell development	59/2243	368/23355	6.22e-05	0.00107568	0.000786966	Atp6ap1/Stk25/Crk/Plxnb1/Cyfip1/Tesk1/Ankrd27/Stk11/Ep300/Zfyve27/Myadm/Lrp1/Fermt2/S100a10/Sirt2/Trak1/Parp6/Fzd3/L1cam/Gdi1/Trim32/Ndel1/Afdn/Man2a1/Cdh5/Triobp/Dock1/Plxna3/Trib1/Golga4/Fbxo31/Cldn5/Kalrn/Fbxw8/Amigo1/Smad7/Il33/Spen/Notch1/Dock5/Numb/Ace/Shank3/Egfr/Nrg1/Limk1/Baiap2/Carmil1/Il34/Vegfc/Ntrk2/Plxna2/Ret/Disc1/Calr/Mapt/Lims2/Jade2/Sema7a
GO:0009408	response to heat	22/2243	94/23355	6.43e-05	0.00110856	0.000811021	Dnaja3/Clpb/Slu7/Hikeshi/Bag3/Hspa4/Gclc/Mill2/Hsf1/Tfec/Trpv4/Dnaja4/Chordc1/Mapt/Tcim/Calca/Dnaja1/Pde4b/Hsp90aa1/Hsp90ab1/Hspa1a/Hspa1b
GO:0034599	cellular response to oxidative stress	47/2243	274/23355	6.46e-05	0.00110983	0.000811949	Map3k5/Stat6/Tmem161a/Stk25/Agap3/Ubqln1/Crk/Aldh2/Foxp1/Rad52/Fyn/Tsc1/Mpv17/Pde8a/Sirt2/Oser1/Ripk1/Mcl1/Stx2/Prkd1/Nfe2l2/Nfe2l1/Sesn2/Epas1/Trpc6/Ralbp1/Xbp1/Cflar/Hsf1/Pdgfra/Egfr/Rhob/Aqp1/Nos3/Fabp1/Smpd3/Lrrk2/Nr4a2/Dapk1/Mmp3/Sphk1/Mapt/Arntl/Nr4a3/Foxo3/Hspb1/Hsph1
GO:0046324	regulation of glucose import	18/2243	69/23355	6.49e-05	0.00110983	0.000811949	Oga/Akt2/Gsk3a/Capn10/Ptpn11/Pea15a/Crebl2/Adipor2/Nfe2l2/Hk2/Sorbs1/Grb10/Prkca/Erbb3/Ace/Slc25a27/Irs2/Klf15
GO:0090559	regulation of membrane permeability	18/2243	69/23355	6.49e-05	0.00110983	0.000811949	Slc9a1/Laptm4b/Rhot1/Gsk3a/Pdcd6ip/Spg7/Bcl2l2/Eya2/Stat3/Rhot2/Bcl2l11/Hk2/Gclc/Naif1/Heg1/Bcl2l1/Plekhf1/Hspa8
GO:0035592	establishment of protein localization to extracellular region	62/2243	393/23355	6.64e-05	0.00112926	0.000826166	Bsg/Oga/Htt/Rptor/Dnajc1/Ensa/Zfp384/Rab11b/Capn10/Vamp8/Snx19/Ptpn23/Lmf1/Pfkfb2/Pla2g6/Ep300/Kcnq1/Ppard/Nagpa/Ptpn11/Cdk16/Plcg1/Lrp1/Rab11fip1/Madd/Pfkl/Pik3c3/P3h1/Clock/Tango2/Rab3a/Prkce/Arrb1/Nlgn2/Camk2n1/C2cd2l/Rhbdf2/Unc13b/Apbb1/Mon1a/Rapgef4/Ang/Dynll1/Rab11fip3/Ucp2/Stx1a/Egfr/Syt7/Ccdc186/Nr1h3/Nnat/Vegfc/Lrp5/Klf7/Pim3/Irs2/Cpt1a/Arntl/Glul/Pde4c/Myrip/Rab3c
GO:0060562	epithelial tube morphogenesis	62/2243	393/23355	6.64e-05	0.00112926	0.000826166	Kdm2a/Bsg/Rhoa/Gatad2a/Sdc4/Kras/Sec24b/Psen1/Tsc2/Setd2/Dlg5/Dlg1/Nckap1/Lrp6/Acvr1/Med1/Phactr4/Sema4c/Stard13/Slit2/Kat2a/Ipmk/C2cd3/Gna13/Tsc1/Rock2/Dvl1/Yap1/Fzd3/Ncoa3/Rgma/Prkx/Epha2/Tie1/Scrib/Esrp2/Tbx3/Mib1/Pdgfra/Luzp1/Pkd2/Clic4/Eng/Tead2/Notch1/Shank3/Col4a1/Shroom3/Ctsh/Pkd1/Rhob/Tbx6/Flt1/Edn1/Wnt2b/Mesp1/Lrp5/Notch4/Cecr2/Ret/Irx1/Dll1
GO:0045785	positive regulation of cell adhesion	68/2243	442/23355	6.72e-05	0.00113742	0.000832139	Rhoa/Sdc4/Stat5b/Flcn/Tsc2/Crk/Ap3b1/Ptpn23/Dnaja3/Tesk1/Stx3/Gcnt2/Ptpn11/Tsc1/Myadm/Nid1/Fermt2/S100a10/Gpam/Zfp609/Zmiz1/Ap3d1/L1cam/Piezo1/Afdn/Lgals9/Triobp/Prkce/Dock1/Pnp/Epb41l4b/Nck1/Ceacam1/Plpp3/Plaur/Pld2/Xbp1/Smad7/Ephb4/Tgm2/Prkca/Dysf/Podxl/Dock5/Cyth3/Ppm1f/Prkd2/Sox13/Rin2/Carmil1/Hspd1/Itga6/Vegfc/Rap1gap/Ada/Ret/Disc1/Calr/Spp1/Lims2/Calca/Efnb3/Efnb1/Nr4a3/Hsp90aa1/Hsph1/Zbtb1…
GO:0048659	smooth muscle cell proliferation	34/2243	177/23355	6.75e-05	0.00113742	0.000832139	Foxj2/Sf1/Mfn2/Rhoa/Map3k5/Stat5b/Comt/Phb/Ppard/Gna13/Myd88/Pik3ca/Nampt/Hdac4/Ern1/Trib1/Ralbp1/Kalrn/Tgm2/Prkca/Vipr2/Npr1/Ang/Egfr/Igfbp3/Nos3/Smpd3/Edn1/Il6ra/S1pr1/Klf4/Nr4a3/Cdkn1a/Npr3
GO:0032873	negative regulation of stress-activated MAPK cascade	14/2243	46/23355	6.77e-05	0.00113742	0.000832139	Cdc42se1/Aida/Dlg1/Ncor1/Marveld3/Taok3/Dusp19/Dusp3/Ceacam1/Men1/Dusp1/Dnaja1/Per1/Hsph1
GO:0070303	negative regulation of stress-activated protein kinase signaling cascade	14/2243	46/23355	6.77e-05	0.00113742	0.000832139	Cdc42se1/Aida/Dlg1/Ncor1/Marveld3/Taok3/Dusp19/Dusp3/Ceacam1/Men1/Dusp1/Dnaja1/Per1/Hsph1
GO:0008593	regulation of Notch signaling pathway	21/2243	88/23355	6.92e-05	0.00115911	0.000848005	Tspan14/Aak1/Stat3/Kctd10/Reck/Yap1/Zmiz1/Jag1/Hif1an/Arrb1/Tspan5/Enho/Notch1/Numb/Nfkbia/Mesp1/Jag2/Notch4/Gata2/Tcim/Dll1
GO:0030324	lung development	41/2243	229/23355	6.95e-05	0.00116151	0.000849761	Kras/Sec24b/Dlg5/Sav1/Ap3b1/Hs6st1/Cic/Atxn1l/Foxp1/Ep300/Stk40/Fgfr1/Tbx4/Jmjd6/Numa1/Yap1/Rab3a/Mapk8ip3/Man2a1/Hikeshi/Esrp2/Epas1/Elk1/Sftpd/Pdgfra/Plod3/Notch1/Numb/Ace/Ctsh/Nos3/Fgfr3/Heg1/Smpd3/Klf2/Wnt2b/Ccn2/Ada/Adamtsl2/Lox/Errfi1
GO:0036294	cellular response to decreased oxygen levels	27/2243	128/23355	7.12e-05	0.00118725	0.000868595	Tmbim6/Gnb1/Slc9a1/Ubqln1/Tbl2/Bach1/Egln1/Ppard/Vasn/Tsc1/Sirt2/Usp19/Rock2/Nfe2l2/Hif1an/Npepps/Prkce/Kcnk3/Epas1/Notch1/Rora/Aqp1/Fabp1/Adrb2/Hyou1/Hif3a/Rgcc
GO:0007032	endosome organization	15/2243	52/23355	7.49e-05	0.00124492	0.000910783	Laptm4b/Vps4a/Hook3/Snx33/Sqstm1/Fam160a2/Vps18/Aktip/Exoc8/Pik3c3/Rab27a/Snx3/Rilp/Als2cl/Plekhf1
GO:0050708	regulation of protein secretion	50/2243	299/23355	7.51e-05	0.00124492	0.000910783	Bsg/Oga/Rptor/Dnajc1/Ensa/Zfp384/Capn10/Vamp8/Ptpn23/Pfkfb2/Pla2g6/Ep300/Kcnq1/Ppard/Ptpn11/Cdk16/Lrp1/Rab11fip1/Madd/Pfkl/Pik3c3/P3h1/Clock/Prkce/Arrb1/Nlgn2/Camk2n1/C2cd2l/Rhbdf2/Unc13b/Apbb1/Rapgef4/Ang/Dynll1/Rab11fip3/Ucp2/Egfr/Syt7/Nr1h3/Nnat/Vegfc/Lrp5/Klf7/Pim3/Irs2/Cpt1a/Arntl/Glul/Pde4c/Myrip
GO:0030953	astral microtubule organization	1943-07-01	13/23355	7.6e-05	0.00124975	0.000914315	Limk2/Dlg1/Tacc2/Cenpj/Numa1/Cep120/Clasp1
GO:1903332	regulation of protein folding	1943-07-01	13/23355	7.6e-05	0.00124975	0.000914315	Pofut2/Pdia3/Dnajb2/Pdia4/Sgtb/St13/Hspa8
GO:0000302	response to reactive oxygen species	37/2243	200/23355	7.6e-05	0.00124975	0.000914315	Map3k5/Stat6/Stk25/Agap3/Crk/Aldh3a2/Foxp1/Egln1/Fyn/Mpv17/Pde8a/Oser1/Ripk1/Hp/Nfe2l2/Sesn2/Trpc6/Pld2/Cflar/Prkca/Hsf1/Pdgfra/Ucp2/Egfr/Rhob/Aqp1/Nos3/Fabp1/Smpd3/Lrrk2/Ucp3/Prdx6/Hyal2/Sphk1/Nr4a3/Foxo3/Hsph1
GO:1900744	regulation of p38MAPK cascade	13/2243	41/23355	7.63e-05	0.00125149	0.000915592	Map3k5/Dlg1/Mink1/Dab2ip/Sash1/Mfhas1/Map3k3/Phlpp1/Sphk1/Dusp1/Xdh/Per1/Hsph1
GO:0048660	regulation of smooth muscle cell proliferation	33/2243	171/23355	7.81e-05	0.00127655	0.00093392	Foxj2/Sf1/Mfn2/Rhoa/Map3k5/Stat5b/Comt/Phb/Ppard/Gna13/Myd88/Pik3ca/Nampt/Hdac4/Ern1/Trib1/Ralbp1/Tgm2/Prkca/Vipr2/Npr1/Ang/Egfr/Igfbp3/Nos3/Smpd3/Edn1/Il6ra/S1pr1/Klf4/Nr4a3/Cdkn1a/Npr3
GO:0046486	glycerolipid metabolic process	59/2243	371/23355	7.85e-05	0.00127938	0.000935992	Hadha/Pip5k1c/Pgs1/Hdhd5/Ctdnep1/Atg14/Pla2g15/Smg1/Inpp5a/Lmf1/Serac1/Pi4ka/Pla2g6/Ttc7b/Gpat4/Ptpn11/Agpat1/Ip6k1/Plcg1/Ptdss2/Dgkd/Pik3ca/Gpam/Pik3c3/Pip5k1b/Inppl1/Agpat2/Dhrs7b/Pnpla6/Capn2/Bpnt1/Cds2/Abhd6/Socs7/Ip6k2/Pnpla2/Serinc3/Pld2/Sik1/Liph/Lipg/Inpp5d/Ang/Lpin1/Piga/Fitm2/Mtmr4/Gdpd1/Lpin3/Nr1h3/Prdx6/Dgkh/Cpt1a/Plcd4/Ip6k3/Lpin2/Avil/Lcat/Lipe
GO:0010977	negative regulation of neuron projection development	32/2243	164/23355	7.99e-05	0.00129638	0.00094843	Rhoa/Psen1/Tsc2/Gsk3a/Sema4c/Slit2/Ulk2/Prkcsh/Cyth2/Tsc1/Lrp1/Ulk1/Inppl1/Rgma/Gdi1/Ifrd1/Adcy6/Ryk/Dennd5a/Plxna3/Sema3g/Trpv4/Trak2/Stmn2/Tbx6/Sema3f/Sema4f/Lrrk2/Dleu2/Efnb3/Sema7a/Rtn4rl2
GO:0031056	regulation of histone modification	32/2243	164/23355	7.99e-05	0.00129638	0.00094843	Kdm2a/Wdr5/Setd5/Nsd1/Kmt2b/Mllt6/Flcn/Wbp2/Paf1/Pygo2/Rnf20/Ncor1/Kat2a/Paxip1/Ube2b/Ep300/Kdm4b/Supt6/Kmt2a/Tada3/Sphk2/Prkd1/Arrb1/Zfp451/Arid5a/Men1/Xbp1/Lpin1/Prkd2/Jdp2/Lrrk2/Gata2
GO:0070059	intrinsic apoptotic signaling pathway in response to endoplasmic reticulum stress	17/2243	64/23355	8.04e-05	0.00130032	0.000951317	Tmbim6/Map3k5/Txndc12/Wfs1/Spop/Dab2ip/Ern1/Nck1/Syvn1/Serinc3/Xbp1/Herpud1/Cebpb/Ddit3/Lrrk2/Hyou1/Bcl2l1
GO:0099010	modification of postsynaptic structure	1943-10-01	26/23355	8.2e-05	0.00132228	0.000967382	Stau1/Rhoa/Cttn/Cyfip1/Itsn1/Synpo/Wasf3/Kalrn/Baiap2/Cabp1
GO:0099111	microtubule-based transport	37/2243	201/23355	8.47e-05	0.00136239	0.000996726	Stau1/Arl3/Htt/Sun2/Rhot1/Arl8a/Spg7/Ap3b1/Sun1/Syne2/Stk11/Ttll1/Rhot2/Madd/Trak1/Klc1/Kif13a/Ap3d1/Ndel1/Mapk8ip3/Kif1c/Nde1/Dctn1/Ubb/Invs/Agtpbp1/Dync1h1/Cilk1/Trak2/Dynll1/Dst/Bicd1/Bicd2/Kif3c/Mapt/Hspb1/Hspa8
GO:0007097	nuclear migration	1943-11-01	31/23355	8.59e-05	0.00137364	0.00100496	Sun2/Tacc2/Hook3/Cdc42bpa/Sun1/Syne2/Cep120/Dctn1/Nudc/Tacc1/Dync1h1
GO:0016242	negative regulation of macroautophagy	1943-11-01	31/23355	8.59e-05	0.00137364	0.00100496	Tmem39a/Tsc2/Ubqln4/Smg1/Clec16a/Tsc1/Rnf41/Qsox1/Npc1/Smcr8/Lrrk2
GO:0032272	negative regulation of protein polymerization	20/2243	83/23355	8.83e-05	0.00140461	0.00102761	Svil/Slit2/Add3/Myadm/Flii/Stmn1/Cdh5/Ssh1/Sptbn1/Ssh2/Pecam1/Kank4/Sptan1/Cracd/Mkks/Stmn2/Carmil1/Kank3/Fkbp4/Avil
GO:0048041	focal adhesion assembly	20/2243	83/23355	8.83e-05	0.00140461	0.00102761	Sdc4/Cttn/Actn1/Taok2/Limch1/Ptpn11/Tsc1/Lrp1/Fermt2/S100a10/Dapk3/Clasp1/Peak1/Dusp3/Sorbs1/Bcr/Ppm1f/Coro2b/Ston1/Fam107a
GO:1902275	regulation of chromatin organization	38/2243	209/23355	8.99e-05	0.00141666	0.00103643	Kdm2a/Wdr5/Setd5/Setd1a/Nsd1/Kmt2b/Mllt6/Flcn/Trim28/Wbp2/Paf1/Pygo2/Rnf20/Ncor1/Kat2a/Paxip1/Ube2b/Ep300/Kdm4b/Supt6/Phf8/Kmt2a/Tada3/Sphk2/Prkd1/Phf2/Arrb1/Zfp451/Arid5a/Men1/Xbp1/Resf1/Lpin1/Prkd2/Jdp2/Lrrk2/Gata2/H1f4
GO:0016241	regulation of macroautophagy	22/2243	96/23355	8.99e-05	0.00141666	0.00103643	Tmem39a/Supt5/Htt/Tsc2/Ubqln1/Ubqln4/Smg1/Clec16a/Tsc1/Ulk1/Vps13d/Rnf41/Nod1/Bag3/Sesn2/Qsox1/Npc1/Gpsm1/Smcr8/Lrrk2/Hspb8/Adrb2
GO:0016358	dendrite development	51/2243	309/23355	9.02e-05	0.00141666	0.00103643	Rhoa/Psen1/Tsc2/Dlg5/Gsk3a/Taok2/Ppp1r9b/Pdlim5/Crk/Cyfip1/Ankrd27/Arid1b/Stk11/Spire1/Fyn/Cyth2/Mapkapk5/Mink1/Farp1/Itsn1/Dab2ip/Trak1/Rock2/Parp6/Camsap2/Dvl1/Ywhah/Zmynd8/Afdn/Btbd3/Nlgn2/Lzts3/Fbxo31/Git1/Trpc6/Kalrn/Fbxw8/Rapgef4/Pak4/Trak2/Numb/Shank3/Nrg1/Nedd4l/Baiap2/Lrrk2/Ntrk2/Fas/Klf7/Disc1/Hecw2
GO:0030111	regulation of Wnt signaling pathway	51/2243	309/23355	9.02e-05	0.00141666	0.00103643	Usp47/Psen1/Tsc2/Gsk3a/Lats2/Ctdnep1/Lrp6/Ppm1b/Csnk1d/Tle4/Ctnnd1/Adgra2/Ube2b/Stk11/Ppm1a/Lrp1/Dab2ip/Fzd4/Amer1/Reck/Yap1/Csnk1e/Rapgef1/Dapk3/Ccny/Cdk14/Prdm15/Snx3/Axin2/Plpp3/Eda/Invs/Grb10/Notch1/Sox7/Dkk3/Egfr/Ddit3/Sox13/Ror2/Fgfr3/Tle1/Lrrk2/Mesp1/Daam2/Nkd1/Nkd2/Disc1/Arntl/Foxo3/Klf15
GO:0051222	positive regulation of protein transport	51/2243	309/23355	9.02e-05	0.00141666	0.00103643	Sar1a/Bsg/Oga/Akt2/Psen1/Trim28/Zfp384/Gsk3a/Capn10/Vamp8/Edem1/Crebrf/Zpr1/Ptpn23/Sec16a/Chp1/Pfkfb2/Pla2g6/Ep300/Ppard/Fyn/Cnst/Lrp1/Tcaf1/Prkd1/Prkce/Arrb1/Nlgn2/Bag3/Hnrnpm/Camk2n1/C2cd2l/Unc13b/Xbp1/Apbb1/Sfn/Ripor1/Rapgef4/Ang/Rapgef3/Dynll1/Egfr/Mtcl1/Nnat/Vegfc/Irs2/Hyal2/Glul/Hsp90aa1/Hsp90ab1/Myrip
GO:0016575	histone deacetylation	19/2243	77/23355	9.33e-05	0.00146073	0.00106867	Suds3/Mta1/Phb/Mideas/Ncor1/Morf4l2/Msl3/Sirt2/Tada3/Rcor1/Sphk2/Prkd1/Hdac4/Rbm14/Lpin1/Prkd2/Jdp2/Lrrk2/Per1
GO:0030323	respiratory tube development	41/2243	232/23355	9.37e-05	0.00146073	0.00106867	Kras/Sec24b/Dlg5/Sav1/Ap3b1/Hs6st1/Cic/Atxn1l/Foxp1/Ep300/Stk40/Fgfr1/Tbx4/Jmjd6/Numa1/Yap1/Rab3a/Mapk8ip3/Man2a1/Hikeshi/Esrp2/Epas1/Elk1/Sftpd/Pdgfra/Plod3/Notch1/Numb/Ace/Ctsh/Nos3/Fgfr3/Heg1/Smpd3/Klf2/Wnt2b/Ccn2/Ada/Adamtsl2/Lox/Errfi1
GO:0048762	mesenchymal cell differentiation	41/2243	232/23355	9.37e-05	0.00146073	0.00106867	Tsc2/Trim28/Dlg5/Adipor1/Lrp6/Acvr1/Phactr4/Sema4c/Gcnt2/Vasn/Pef1/Fermt2/Dab2ip/Fgfr1/Amer1/Tgfbr3/Clasp1/Pofut2/Jag1/Bcl9l/Axin2/Il17rd/Sema3g/Plaur/Spred2/Smad7/Trip10/Heyl/Eng/Notch1/Tmem100/Sema3f/Phldb1/Sema4f/Edn1/Adam15/Notch4/Ret/Efnb1/Sema7a/Rgcc
GO:0030032	lamellipodium assembly	18/2243	71/23355	9.72e-05	0.00150653	0.00110218	Nckap1/Arhgef7/Cyfip1/Slit2/Sh2b1/Nup85/Epha2/Hdac4/Wasf3/Wasf2/Nck1/Parvb/Spef1/Aqp1/Carmil1/S1pr1/Avil/Hsp90aa1
GO:0030512	negative regulation of transforming growth factor beta receptor signaling pathway	18/2243	71/23355	9.72e-05	0.00150653	0.00110218	Vasn/Ppm1a/Snx25/Tgfbr3/Bcl9l/Pmepa1/Zfp451/Il17rd/Glg1/Smurf2/Spred2/Xbp1/Smad7/Dand5/Peg10/Htra3/Adamtsl2/Hspa5
GO:0048662	negative regulation of smooth muscle cell proliferation	16/2243	59/23355	9.88e-05	0.00152813	0.00111798	Sf1/Mfn2/Rhoa/Comt/Ppard/Gna13/Trib1/Ralbp1/Vipr2/Npr1/Ang/Igfbp3/Nos3/Klf4/Cdkn1a/Npr3
GO:1901990	regulation of mitotic cell cycle phase transition	46/2243	271/23355	9.94e-05	0.00153231	0.00112104	Usp47/Psme3/Brd4/Senp2/Rptor/Anapc11/Dlg1/Dync1li1/Taok2/Plrg1/Vps4a/Mepce/Eif4g1/Klhl18/Rint1/Rbl2/Pcid2/Zw10/Ccnd3/Xpc/Prmt2/Cdc25b/Tfdp1/Ripk1/Zwint/Dcun1d3/Kank2/Cdk2ap2/Taok3/Cdkn1c/Fbxo31/Crebbp/Lsm11/Aven/Foxo4/Pkd2/Ints3/Egfr/Pkd1/Rad51c/Hecw2/Klf4/Cyp1a1/Rgcc/Cdkn1a/Fam107a
GO:0007051	spindle organization	34/2243	181/23355	0.000106916	0.0016314	0.00119353	Limk2/Rhoa/Smc3/Ckap5/Dlg1/Tubgcp6/Tacc2/Smc1a/Mapre3/Csnk1d/Ncor1/Lsm14a/Cenpj/Mapre2/Numa1/Cep120/Clasp1/Stmn1/Pcnt/Map10/Dctn1/Map4/Poc1a/Myh9/Ralbp1/Nudc/Tacc1/Spice1/Dync1h1/Tubgcp4/Pkd1/Kifc2/Hspa1a/Hspa1b
GO:2001252	positive regulation of chromosome organization	34/2243	181/23355	0.000106916	0.0016314	0.00119353	Cct6a/Kdm2a/Wdr5/Cct8/Cct2/Trim28/Tcp1/Wbp2/Paf1/Rnf20/Ncor1/Kat2a/Paxip1/Ep300/Slx4/Mapkapk5/Cct4/Kmt2a/Cct7/Numa1/Sphk2/Cct5/Prkd1/Arrb1/Arid5a/Men1/Cct3/Xbp1/Resf1/Lpin1/Ppp1r10/Prkd2/Jdp2/Lrrk2
GO:0008544	epidermis development	52/2243	319/23355	0.000107246	0.0016314	0.00119353	Trpc4ap/Atp2c1/Sec24b/Psen1/Ybx1/Lats2/Sav1/Ap3b1/Med1/Aldh3a2/Clic5/Ppard/Fgfr1/Rock2/Tfdp1/Ubn1/Numa1/Yap1/Fzd3/Ncoa3/Epha2/Ldb2/Jag1/Myo7a/Triobp/Ppl/Ptgs1/Mafg/Trim16/Scrib/Palld/Eda/Sfn/Fosl2/Clic4/Plod3/Bcr/Notch1/Egfr/Flnb/Atp2b2/Mycl/Jag2/Txnip/Klf7/Dnase1l2/Plod1/Klf4/Dll1/Maff/Fst/Errfi1
GO:0106106	cold-induced thermogenesis	29/2243	145/23355	0.000107415	0.0016314	0.00119353	Mfn2/Stat6/Flcn/Adipor1/Stk11/Ip6k1/Adipor2/Dhrs7b/Abhd6/Acadl/Epas1/Oma1/Grb10/Aldh1a1/Cmklr1/Hsf1/Mfap2/Dync1h1/Cebpb/Notch1/Lpin1/Ucp2/Ddit3/Nr1h3/Arrdc3/Adrb2/Nova2/Arntl/Npr3
GO:0120161	regulation of cold-induced thermogenesis	29/2243	145/23355	0.000107415	0.0016314	0.00119353	Mfn2/Stat6/Flcn/Adipor1/Stk11/Ip6k1/Adipor2/Dhrs7b/Abhd6/Acadl/Epas1/Oma1/Grb10/Aldh1a1/Cmklr1/Hsf1/Mfap2/Dync1h1/Cebpb/Notch1/Lpin1/Ucp2/Ddit3/Nr1h3/Arrdc3/Adrb2/Nova2/Arntl/Npr3
GO:1902850	microtubule cytoskeleton organization involved in mitosis	29/2243	145/23355	0.000107415	0.0016314	0.00119353	Rhoa/Smc3/Htt/Setd2/Ckap5/Tacc2/Smc1a/Lsm14a/Zw10/Numa1/Clasp1/Stmn1/Ndel1/Nde1/Pcnt/Map10/Ubxn2b/Dctn1/Map4/Poc1a/Ralbp1/Nudc/Tacc1/Spice1/Dync1h1/Pkd1/Kifc2/Hspa1a/Hspa1b
GO:0007272	ensheathment of neurons	33/2243	174/23355	0.000110761	0.00167372	0.00122449	Cd9/Akt2/Ckap5/Dlg1/Hexa/Rnf10/Cyfip1/Zpr1/Atrn/Rxra/Ppard/Fyn/Tsc1/Sirt2/Nsun5/Rxrb/Mpp5/Sh3tc2/Wasf3/Mpdz/Marveld1/Pard3/Cldn5/Tnfrsf21/Amigo1/Jam2/Cntnap1/Lpin1/Nrg1/Pllp/Fgfr3/Ntrk2/Prx
GO:0008366	axon ensheathment	33/2243	174/23355	0.000110761	0.00167372	0.00122449	Cd9/Akt2/Ckap5/Dlg1/Hexa/Rnf10/Cyfip1/Zpr1/Atrn/Rxra/Ppard/Fyn/Tsc1/Sirt2/Nsun5/Rxrb/Mpp5/Sh3tc2/Wasf3/Mpdz/Marveld1/Pard3/Cldn5/Tnfrsf21/Amigo1/Jam2/Cntnap1/Lpin1/Nrg1/Pllp/Fgfr3/Ntrk2/Prx
GO:0006458	'de novo' protein folding	1943-12-01	37/23355	0.000112273	0.00168381	0.00123187	Cct2/Tor1b/Sdf2/Hspe1/Sdf2l1/St13/Dnajb1/Hspa5/Hspa1a/Hspa8/Hsph1/Hspa1b
GO:0051084	'de novo' posttranslational protein folding	1943-12-01	37/23355	0.000112273	0.00168381	0.00123187	Cct2/Tor1b/Sdf2/Hspe1/Sdf2l1/St13/Dnajb1/Hspa5/Hspa1a/Hspa8/Hsph1/Hspa1b
GO:0051647	nucleus localization	1943-12-01	37/23355	0.000112273	0.00168381	0.00123187	Sun2/Tacc2/Hook3/Cdc42bpa/4932438A13Rik/Sun1/Syne2/Cep120/Dctn1/Nudc/Tacc1/Dync1h1
GO:0038066	p38MAPK cascade	14/2243	48/23355	0.000113233	0.00168974	0.00123621	Map3k5/Dlg1/Mink1/Dab2ip/Sash1/Mfhas1/Map3k3/Phlpp1/Fgfr3/Sphk1/Dusp1/Xdh/Per1/Hsph1
GO:0038202	TORC1 signaling	14/2243	48/23355	0.000113233	0.00168974	0.00123621	Rptor/Flcn/Tsc2/Smg1/Stk11/Clec16a/Castor1/Depdc5/Sik3/Sesn2/Smcr8/Spaar/Castor2/Gpr137c
GO:0000910	cytokinesis	31/2243	160/23355	0.000117396	0.00174317	0.00127531	Rhoa/Arl3/Flcn/Setd2/Pdcd6ip/Chmp7/Vps4a/Cspp1/Snx33/Spire1/Rab35/Klhl21/Pik3c3/Cdc25b/Rock2/Kif13a/Stx2/Stmn1/Septin11/Prkce/Septin8/Map10/Entr1/Sptbn1/Git1/Myh9/Rhoc/Rab11fip3/Pkp4/Rhob/Bcl2l1
GO:0050768	negative regulation of neurogenesis	31/2243	160/23355	0.000117396	0.00174317	0.00127531	Psen1/Tsc2/Hook3/Ctnna1/Rnf10/Sema4c/Slit2/Ulk2/Kctd11/Ulk1/Sirt2/Ywhah/Rgma/Gdi1/Ifrd1/Dnajb11/Ryk/Plxna3/Trpc6/Sema3g/Notch1/Trak2/Sema3f/Fgfr3/Sema4f/Atf5/Daam2/Fas/Mbd1/Efnb3/Sema7a
GO:0010633	negative regulation of epithelial cell migration	18/2243	72/23355	0.000118065	0.00174877	0.0012794	Rhoa/Adipor1/Stard13/Ptpn23/Slit2/Marveld3/Ptprm/Dab2ip/Tgfbr3/Notch1/Card10/Vash1/Eppk1/Adamts9/Dnaja4/Ptprr/Klf4/Rgcc
GO:0051085	chaperone cofactor-dependent protein refolding	1943-11-01	32/23355	0.000119522	0.00176598	0.00129199	Tor1b/Sdf2/Hspe1/Sdf2l1/St13/Dnajb1/Hspa5/Hspa1a/Hspa8/Hsph1/Hspa1b
GO:0070507	regulation of microtubule cytoskeleton organization	30/2243	153/23355	0.000119983	0.00176842	0.00129378	Rhoa/Ckap5/Mark2/Mapre3/Mapre2/Camsap2/Numa1/Clasp1/Stmn1/Cdh5/Cdk2ap2/Clip1/Dctn1/Trpv4/Spef1/Dysf/Dync1h1/Dst/Pkd1/Bicd1/Bicd2/Stmn2/Phldb1/Camsap1/Mapt/Fkbp4/Hspa1a/Hsph1/Hspa1b/Fam107a
GO:0000083	regulation of transcription involved in G1/S transition of mitotic cell cycle	1943-08-01	18/23355	0.000129314	0.00190126	0.00139096	Brd4/Zpr1/Bach1/E2f4/E2f6/Cdk16/Cdk14/Klf11
GO:0006906	vesicle fusion	23/2243	105/23355	0.000130939	0.00192043	0.00140499	Akt2/Anxa2/Vps4a/Vamp8/Ankrd27/Chp1/Stx3/Vps18/Tgfbrap1/Syt11/Tbc1d4/Stx5a/Stx2/AU040320/Rab3a/Septin8/Stxbp1/Dysf/Stx1a/Syt7/Nkd2/Sphk1/Trarg1
GO:0098656	anion transmembrane transport	65/2243	427/23355	0.000131457	0.00192333	0.00140711	Oga/Akt2/Psen1/Tsc2/Hk1/Gsk3a/Capn10/Ano6/Slc35b4/Slc6a8/Ptpn11/Tsc1/Slc25a51/Slc36a1/Zdhhc7/Tcaf1/Slc12a4/Pea15a/Slc38a2/Crebl2/Ripk1/Adipor2/Slc38a7/Abcd4/Slc25a20/Slc25a38/Slc3a2/Pex26/Nfe2l2/Slc7a6/Sesn2/Hk2/Slc25a30/Sorbs1/Abcc5/Slc25a19/Grb10/Prkca/Slc22a5/Pex6/Slc15a4/Slc29a1/Bcr/Erbb3/Ace/Slc25a29/Slc43a2/Aqp1/Slc27a4/Grpel2/Slc43a1/Edn1/Slc25a42/Slc25a27/Hspd1/Slc15a2/Lrrc8a/Irs2/Slc38a4…
GO:0045786	negative regulation of cell cycle	68/2243	452/23355	0.000133172	0.00194366	0.00142198	Usp47/Cast/Dlg1/Trrap/Lats2/Dync1li1/Taok2/Cdc5l/Vps4a/Prcc/Rint1/Rbl2/Kat2a/Stk11/Pcid2/Apbb2/Zw10/Ptpn11/Tom1l2/Xpc/Prmt2/Pea15a/Dab2ip/Taf6/Ripk1/Zwint/Dcun1d3/Hexim1/Fzd3/Heca/Kank2/Clock/Foxk1/Cdk2ap2/Ern1/Taok3/Cdkn1c/Camk2n1/Scrib/Fbxo31/Men1/Ppp1r13b/Apbb1/Aven/Hsf1/Foxo4/Pkd2/Ints3/Rbm14/Sgsm3/Notch1/Egfr/Vash1/Ppp1r10/Ddit3/Pkd1/Uhrf2/Rhob/Fgfr3/Atf5/Ppp2r5b/Klf4/Calr/Bcl2l1/Hsp90ab1/Rg…
GO:0030433	ubiquitin-dependent ERAD pathway	19/2243	79/23355	0.00013483	0.00196307	0.00143618	Ubxn4/Ubqln1/Rnf185/Wfs1/Edem1/Trim25/Tmem129/Usp19/Ube4a/Man1b1/Stt3b/Erlin1/Syvn1/Herpud1/Dnajb2/Sgtb/Ube2g2/Hsp90b1/Hspa5
GO:0061025	membrane fusion	30/2243	154/23355	0.000135535	0.00196855	0.00144019	Cd9/Akt2/Anxa2/Vps4a/Vamp8/Ankrd27/Chp1/Stx3/Vps18/Ubxn2a/Tgfbrap1/Huwe1/Syt11/Tbc1d4/Stx5a/Stx2/AU040320/Rab3a/Septin8/Ubxn2b/Tie1/Adam1a/Stxbp1/Dysf/Stx1a/Syt7/Nkd2/Hyal2/Sphk1/Trarg1
GO:0007254	JNK cascade	33/2243	176/23355	0.000138916	0.00201276	0.00147254	Cdc42se1/Map3k5/Aida/Taok2/Ncor1/Mapkbp1/Marveld3/Map3k11/Mink1/Dab2ip/Myd88/Ripk1/Rapgef1/Nod1/Mapk8ip3/Mfhas1/Ern1/Taok3/Dusp19/Trib1/Phlpp1/Dusp3/Ceacam1/Men1/Trpv4/Map4k2/Egfr/Rassf2/Ror2/Ccn2/Traf1/Dnaja1/Per1
GO:0008298	intracellular mRNA localization	1943-07-01	14/23355	0.000139369	0.00201445	0.00147377	Stau1/Exosc10/Htt/Prpf18/Ckap5/Pcid2/Casc3
GO:0006605	protein targeting	46/2243	275/23355	0.000141474	0.00203995	0.00149242	Spcs2/Mfn2/Oga/Akt2/Srpr/Ywhag/Zdhhc18/Gsk3a/Ap3b1/Vps4a/Edem1/Timm29/Hgs/Fyn/Exoc4/Zdhhc7/Tcaf1/Trak1/Hps4/Vps13d/Nucb1/Rab27a/Ap3d1/Gdi1/Pex26/Rabgef1/Srprb/Bag3/Hspa4/Cacnb1/Pard3/Scarb2/Herpud1/Pex6/Rab3ip/Trak2/Micall1/Rtp3/Mtcl1/Grpel2/Sgtb/Lrrk2/Hspd1/Hspa5/Hsp90aa1/Hspa8
GO:0032092	positive regulation of protein binding	22/2243	99/23355	0.000145564	0.00209389	0.00153189	Psen1/Anxa2/Mapre3/Arhgef7/Taf1/Spon1/Ep300/Lrp1/Aktip/Map1lc3b/Fkbp1a/Arrb1/Hspa4/Cldn5/Men1/Hsf1/Ace/Pkd1/Lrrk2/Ramp2/Epb41/Hsp90ab1
GO:0006479	protein methylation	34/2243	184/23355	0.000148904	0.00213167	0.00155953	Wdr5/Setd5/Setd1a/Nsd2/Nsd1/Pcmt1/Kmt2b/Mllt6/Setd2/Paf1/Rab6a/Pygo2/Rnf20/Kmt2c/Ash1l/Paxip1/Kdm4b/Kmt2d/Supt6/Kmt5a/Wdr82/Cxxc1/Kmt2a/Prmt2/Ezh1/Icmt/Pagr1a/Crebbp/Men1/Xbp1/Atpsckmt/Prmt8/H1f4/Mettl21e
GO:0008213	protein alkylation	34/2243	184/23355	0.000148904	0.00213167	0.00155953	Wdr5/Setd5/Setd1a/Nsd2/Nsd1/Pcmt1/Kmt2b/Mllt6/Setd2/Paf1/Rab6a/Pygo2/Rnf20/Kmt2c/Ash1l/Paxip1/Kdm4b/Kmt2d/Supt6/Kmt5a/Wdr82/Cxxc1/Kmt2a/Prmt2/Ezh1/Icmt/Pagr1a/Crebbp/Men1/Xbp1/Atpsckmt/Prmt8/H1f4/Mettl21e
GO:0030010	establishment of cell polarity	29/2243	148/23355	0.00015632	0.00223251	0.0016333	Rhoa/Gbf1/Htt/Tsc2/Mark2/Crk/Stk11/Zw10/Exoc4/Rnf41/Numa1/Mpp5/Clasp1/Ndel1/Cdh5/Sipa1l3/Nde1/Ubxn2b/Dctn1/Map4/Scrib/Pard3/Myh9/Amotl1/Cyth3/Pkd1/Ust/Hsp90aa1/Hsp90ab1
GO:0006066	alcohol metabolic process	52/2243	324/23355	0.000160095	0.00228097	0.00166876	Aplp2/Aldh3a2/Inpp5a/Ppip5k1/Lmf1/Gde1/Nus1/Rdh11/Ipmk/Ip6k1/Plcg1/Dhdds/Lrp1/Dpagt1/Smpd1/Fgfr1/Npc2/Mbtps1/Fdx1/Fmo5/Scnn1b/Inppl1/Sphk2/Cyp39a1/Hdlbp/Nfe2l1/Dhrs4/Acadl/Erlin1/Plpp3/Isyna1/Pmvk/Npc1/Ip6k2/Aldh1a1/Sgpp2/Dysf/Sec14l2/Dhrs3/Dkk3/Gdpd1/H6pd/Hmgcs2/Hsd3b7/Acer2/Lrp5/Slc5a3/Sphk1/Ip6k3/Lcat/Cyp1a1/Lipe
GO:0030900	forebrain development	61/2243	397/23355	0.000160629	0.00228263	0.00166997	Rhoa/Ogdh/Kras/Aplp2/Htt/Sun2/Psen1/Setd2/Tacc2/Nf2/Lrp6/Crk/Hook3/Slit2/Ncor1/Sun1/Syne2/Kat2a/Fyn/Tsc1/Dab2ip/Fgfr1/Ccdc141/Nsun5/Cep120/Mpp5/Zmiz1/Lamb1/Ndel1/Afdn/Mapk8ip3/Ryk/Fut10/Plxna3/Btbd3/Nde1/Pcnt/Ubb/Tbx3/Atp1a2/Socs7/Agtpbp1/Tacc1/Notch1/Numb/Shank3/Egfr/Nrg1/Aqp1/Mkks/Fgfr3/Atf5/Lrrk2/Nr4a2/Wnt2b/Ntrk2/Gata2/Disc1/Sema7a/Nr4a3/Rtn4rl2
GO:0036465	synaptic vesicle recycling	19/2243	80/23355	0.000161096	0.00228263	0.00166997	Pip5k1c/Ap2m1/Ap3b1/Sh3gl1/Cyfip1/4932438A13Rik/Syt11/Itsn1/Ap3d1/Rab3a/Canx/Nlgn2/Scrib/Itsn2/Stx1a/Syt7/Lrrk2/Ston1/Bcl2l1
GO:0045017	glycerolipid biosynthetic process	32/2243	170/23355	0.000161355	0.00228263	0.00166997	Pip5k1c/Pgs1/Hdhd5/Ctdnep1/Pla2g15/Pla2g6/Gpat4/Agpat1/Ptdss2/Dgkd/Pik3ca/Gpam/Pik3c3/Pip5k1b/Inppl1/Agpat2/Dhrs7b/Capn2/Cds2/Pnpla2/Pld2/Sik1/Ang/Lpin1/Piga/Fitm2/Lpin3/Nr1h3/Dgkh/Lpin2/Avil/Lcat
GO:0051642	centrosome localization	1943-11-01	33/23355	0.000163809	0.00230546	0.00168667	Dync1li2/Sun2/Dlg1/Sun1/Syne2/Ccdc141/Ndel1/Nde1/Pard3/Bicd2/Plxna2
GO:1905898	positive regulation of response to endoplasmic reticulum stress	1943-11-01	33/23355	0.000163809	0.00230546	0.00168667	Atf6/Ubqln1/Rnf185/Spop/Tmem33/Ern1/Nck1/Serinc3/Xbp1/Herpud1/Ppp1r15a
GO:0070997	neuron death	64/2243	422/23355	0.000164125	0.00230546	0.00168667	Ikbkb/Rhoa/Akt2/Map3k5/Kras/Htt/Psen1/Slc9a1/Gsk3a/Wfs1/Inpp5a/Zpr1/Chp1/Egln1/Stat3/Fyn/Tsc1/Map3k11/Atn1/Lrp1/Itsn1/Pik3ca/Ppp5c/Bcl2l11/Mcl1/Rras2/Capn2/Polb/Hdac4/Nmnat1/Arrb1/Ssh1/Ubb/Gclc/Elk1/Ralbp1/Ppp1r13b/Tnfrsf21/Hsf1/Stxbp1/Amigo2/Erbb3/Cebpb/Ddit3/Nes/C5ar1/Adarb1/Fgfr3/Lrrk2/Slc25a27/Nr4a2/Hspd1/Ddit4/Ntrk2/Fas/Cntfr/Hyou1/Mapt/Bcl2l1/Nr4a3/Foxo3/Hsp90ab1/Hsph1/Cxcl2
GO:0007249	I-kappaB kinase/NF-kappaB signaling	38/2243	215/23355	0.000165362	0.00231739	0.0016954	Cpne1/Ikbkb/Rhoa/Ppm1b/Akap13/Ash1l/Rnf31/Sqstm1/Dnaja3/Zc3hav1/Trim25/Fyn/Mapkbp1/Ppm1a/Dab2ip/Myd88/Rock2/Ripk1/Sphk2/Prkd1/Trim32/Trim8/Nod1/Prkce/Tbkbp1/Lime1/Eda/Erc1/Tgm2/Cth/Rora/Tle1/Nfkbia/Otud7b/Traf1/Per1/Saa3/Hspb1
GO:0048588	developmental cell growth	45/2243	269/23355	0.000165781	0.00231783	0.00169573	Cpne1/Cttn/Gsk3a/Akap13/Pdlim5/Sema4c/Cyfip1/Slit2/Ulk2/Foxp1/Stk11/Ep300/Kmt2d/Zfyve27/Lrp1/Ulk1/Prmt2/Slit3/Dvl1/L1cam/Rgma/Gdi1/Ifrd1/Ndel1/Afdn/Ryk/Plxna3/Itsn2/Golga4/Raph1/Sema3g/Smad7/Trip10/Nrg1/Limk1/Nedd4l/Sema3f/Sema4f/Edn1/Disc1/Mapt/Jade2/Sema7a/Hsp90aa1/Hsp90ab1
GO:0045860	positive regulation of protein kinase activity	66/2243	439/23355	0.000169079	0.00235843	0.00172543	Rhoa/Sdc4/Map3k5/Kras/Mmd/Rptor/Psen1/Dlg1/Cops8/Taok2/Mapre3/Akap13/Phb/Stk11/Ptpn11/Mapkbp1/Ccnd3/Map3k11/Mink1/Madd/Fermt2/Dab2ip/Fzd4/Fgfr1/Cdc25b/Ripk1/Sash1/Ccny/Mapk8ip3/Ern1/Arrb1/Taok3/Dusp19/Axin2/Ceacam1/Pkd2/Ang/Erbb3/Map4k2/Pak4/Ace/Tgfa/Card10/Egfr/Rassf2/Nrg1/Pkd1/Ror2/Flt1/Il34/Lrrk2/Edn1/Adrb2/Vegfc/Mst1r/Ret/Il6ra/Ksr1/Tcim/Hsp90aa1/Hsp90ab1/Rgcc/Pde6g/Cdkn1a/Hsph1/Map3k6
GO:0045747	positive regulation of Notch signaling pathway	13/2243	44/23355	0.000171005	0.00237975	0.00174103	Tspan14/Aak1/Stat3/Reck/Yap1/Zmiz1/Jag1/Tspan5/Enho/Notch1/Mesp1/Jag2/Dll1
GO:0099518	vesicle cytoskeletal trafficking	18/2243	74/23355	0.000171949	0.00238734	0.00174658	Htt/Ap3b1/Myo1d/Stk11/Madd/Trak1/Kif13a/Ap3d1/Actn4/Ndel1/Myo7a/Kif1c/Nde1/Myo5c/Dync1h1/Trak2/Ccdc186/Myrip
GO:0072593	reactive oxygen species metabolic process	49/2243	301/23355	0.000172368	0.00238761	0.00174678	Rhoa/Akt2/Gbf1/Birc2/Ctns/Aldh2/Stat3/Hbp1/Fyn/Mpv17/Sirt2/Rnf41/Rock2/Ripk1/Rab27a/Hp/Sphk2/Nfe2l2/Hdac4/Sesn2/Hk2/Cflar/Pkd2/Bcr/Sh3pxd2b/Dynll1/Egfr/Rora/Nos3/Smpd3/Lrrk2/Edn1/Klf2/Hspd1/Ddit4/Prdx6/Slc5a3/Ccn2/Sh3pxd2a/Mmp3/Klf4/Mapt/Xdh/Foxo3/Cyp1a1/Hsp90aa1/Ccn6/Cdkn1a/Pdk4
GO:0060541	respiratory system development	44/2243	262/23355	0.000178021	0.00246023	0.0017999	Kras/Sec24b/Dlg5/Sav1/Lrp6/Ap3b1/Hs6st1/Cic/Atxn1l/Foxp1/Ep300/Stk40/Fgfr1/Tbx4/Jmjd6/Numa1/Yap1/Rab3a/Mapk8ip3/Man2a1/Hikeshi/Esrp2/Epas1/Elk1/Eda/Sftpd/Pdgfra/Plod3/Notch1/Numb/Ace/Ctsh/Nos3/Fgfr3/Heg1/Smpd3/Klf2/Wnt2b/Ccn2/Ada/Msc/Adamtsl2/Lox/Errfi1
GO:0042552	myelination	32/2243	171/23355	0.000180527	0.00248912	0.00182104	Cd9/Akt2/Ckap5/Dlg1/Hexa/Rnf10/Cyfip1/Zpr1/Atrn/Rxra/Fyn/Tsc1/Sirt2/Nsun5/Rxrb/Mpp5/Sh3tc2/Wasf3/Mpdz/Marveld1/Pard3/Cldn5/Tnfrsf21/Amigo1/Jam2/Cntnap1/Lpin1/Nrg1/Pllp/Fgfr3/Ntrk2/Prx
GO:0006417	regulation of translation	55/2243	350/23355	0.000184361	0.00253613	0.00185543	Akt2/Eef2/Ogfod1/Eprs/Pa2g4/Upf3a/Dnajc1/Ythdf1/Mief1/Eif4g1/Tnrc6c/Paip2/Cyfip1/Pum1/Lsm14a/Gle1/Stat3/Gemin5/Rxra/Casc3/Ep300/Ncbp2/Grb7/Tsc1/Mapkapk5/Mettl16/Gcn1/Eif4enif1/Secisbp2l/Samd4b/Rock2/Nsun5/Upf1/Dapk3/Gtpbp2/Fxr1/Sesn2/Eif4ebp2/Igf2bp2/Nck1/Dnajc3/Fxr2/Samd4/Rmnd1/Prkca/Ang/Klhl25/Ago2/Mknk2/Ctif/Ppp1r15a/Dapk1/Calr/Per1/Foxo3
GO:0006900	vesicle budding from membrane	16/2243	62/23355	0.000186612	0.0025612	0.00187378	Sar1a/Gbf1/Sec31a/Sec24c/Sec24b/Ap2m1/Anxa2/Chmp7/Ap3b1/Vps4a/Sec16a/Pef1/S100a10/Ap3d1/Snx3/Rilp
GO:0051961	negative regulation of nervous system development	31/2243	164/23355	0.00018733	0.00256518	0.00187669	Psen1/Tsc2/Hook3/Ctnna1/Rnf10/Sema4c/Slit2/Ulk2/Kctd11/Ulk1/Sirt2/Ywhah/Rgma/Gdi1/Ifrd1/Dnajb11/Ryk/Plxna3/Trpc6/Sema3g/Notch1/Trak2/Sema3f/Fgfr3/Sema4f/Atf5/Daam2/Fas/Mbd1/Efnb3/Sema7a
GO:1900182	positive regulation of protein localization to nucleus	21/2243	94/23355	0.000188604	0.00257673	0.00188514	Limk2/Psen1/Trim28/Mepce/Zpr1/Tesk1/Stk11/Ep300/Fyn/Fermt2/Yap1/Prkd1/Trim8/Bag3/Hnrnpm/Sesn2/Xbp1/Card10/Hyal2/Hsp90aa1/Hsp90ab1
GO:0008088	axo-dendritic transport	19/2243	81/23355	0.000191749	0.00261373	0.00191221	Stau1/Htt/Arl8a/Spg7/Ap3b1/Madd/Trak1/Klc1/Ap3d1/Ndel1/Mapk8ip3/Kif1c/Agtpbp1/Dync1h1/Trak2/Dst/Mapt/Hspb1/Hspa8
GO:0033144	negative regulation of intracellular steroid hormone receptor signaling pathway	1943-12-01	39/23355	0.000197658	0.00268205	0.00196219	Rhoa/Phb/Ncor1/Vps18/Cry2/Kank2/Clock/Heyl/Zfp366/Calr/Arntl/Per1
GO:1903432	regulation of TORC1 signaling	1943-12-01	39/23355	0.000197658	0.00268205	0.00196219	Flcn/Tsc2/Stk11/Clec16a/Castor1/Depdc5/Sik3/Sesn2/Smcr8/Spaar/Castor2/Gpr137c
GO:0042063	gliogenesis	54/2243	343/23355	0.000200095	0.00270898	0.00198189	Cd9/Rhoa/Akt2/Kras/Sun2/Psen1/Ckap5/Nf2/Lrp6/Arhgef7/Rnf10/Sun1/Syne2/Stat3/Ptpn11/Exoc4/Lrp1/Sirt2/Dab2ip/Nsun5/Mpp5/Zmiz1/Lamb1/Afdn/Nfe2l1/Sh3tc2/Wasf3/Ifngr1/Zcchc24/Scrib/Pard3/Plpp3/Socs7/Tnfrsf21/Il33/Erbb3/Cntnap1/Notch1/Egfr/Nrg1/Sox13/C5ar1/Ror2/Fgfr3/Atf5/Il34/Daam2/Ntrk2/Fas/Disc1/Mbd1/Dll1/Prx/Klf15
GO:0019827	stem cell population maintenance	32/2243	172/23355	0.000201711	0.0027247	0.00199339	Setd1a/Smc3/Ss18/Sav1/Paf1/Smc1a/Tead3/Hook3/Kat2a/Stat3/Zhx2/Eif4enif1/Fgfr1/Yap1/Ncoa3/Ldb2/Trim8/Bcl9l/Kat6a/Fut10/Nfya/Crebbp/Tbx3/Leo1/Klf10/Fgfr3/Tead4/Lrp5/Gata2/Klf4/Dll1/Foxo3
GO:0033145	positive regulation of intracellular steroid hormone receptor signaling pathway	1943-08-01	19/23355	0.000204583	0.00275106	0.00201268	Wbp2/Med1/Kmt2d/Ppp5c/Yap1/Ncoa3/Pagr1a/Ntrk2
GO:1904424	regulation of GTP binding	1943-08-01	19/23355	0.000204583	0.00275106	0.00201268	Cln5/Ccpg1/Arhgef7/Stmn1/Gpsm1/Ripor1/Rapgef3/Rap1gap
GO:0031644	regulation of nervous system process	34/2243	187/23355	0.000205141	0.00275238	0.00201364	Slc9a1/Sh3gl1/Comt/Rnf10/Dlgap4/Fgfr1/Rock2/Dvl1/Zmynd8/Afdn/Nlgn2/Wasf3/Ssh1/Pard3/Unc13b/Tnfrsf21/Jam2/Il33/Atpsckmt/Rapgef4/Lpin1/Zfhx2/Tmem100/Shank3/Stx1a/Nrg1/Nptx1/Nos3/Baiap2/Lrrk2/Edn1/Grin2d/Adrb2/Calca
GO:0035304	regulation of protein dephosphorylation	20/2243	88/23355	0.000207936	0.00278364	0.00203652	Ikbkb/Htt/Ensa/Ppp6r1/Ppp1r9b/Mprip/Tsc1/Smpd1/Ppp1r11/Cry2/Rock2/Bod1l/Fkbp1a/Ppp2r5d/Cdh5/Mfhas1/Sympk/Ppp1r15a/Hsp90b1/Hsp90ab1
GO:0030048	actin filament-based movement	26/2243	129/23355	0.000209261	0.00279064	0.00204163	Sun2/Dlg1/Frmd6/Atp1a1/Myo1d/Limch1/Syne2/Pde4d/Kcnq1/Apbb2/Wipf2/Pik3ca/Actn4/Myo7a/Wasf2/Pard3/Wipf3/Atp1a2/Myh9/Myo5c/Apbb1/Myh14/Nedd4l/Kcne2/Pde4b/Myrip
GO:0046879	hormone secretion	57/2243	368/23355	0.000209391	0.00279064	0.00204163	Oga/Htt/Rptor/Ensa/Ltbp4/Rab11b/Capn10/Arhgef7/Vamp8/Snx19/Pfkfb2/Niban2/Pla2g6/Kcnq1/Ppard/Ptpn11/Cdk16/Lrp1/Rab11fip1/Madd/Itsn1/Fzd4/Pfkl/Fgfr1/Cry2/Clock/Prkce/Arrb1/Nlgn2/Camk2n1/C2cd2l/Tbx3/Kalrn/Trpv4/Rapgef4/Dynll1/Rab11fip3/Ucp2/Stx1a/Egfr/Syt7/Ccdc186/Igfbp3/Aqp1/Smpd3/Edn1/Nnat/Lrp5/Klf7/Pim3/Irs2/Cpt1a/Spp1/Arntl/Glul/Pde4c/Myrip
GO:0050771	negative regulation of axonogenesis	17/2243	69/23355	0.00021872	0.00290203	0.00212313	Psen1/Tsc2/Sema4c/Slit2/Ulk2/Ulk1/Rgma/Gdi1/Ifrd1/Ryk/Plxna3/Sema3g/Trak2/Sema3f/Sema4f/Efnb3/Sema7a
GO:1904377	positive regulation of protein localization to cell periphery	17/2243	69/23355	0.00021872	0.00290203	0.00212313	Dlg1/Ppp1r9b/Sqstm1/Stx3/Cnst/Lrp1/Zdhhc5/Numa1/Epha2/Cnpy4/Epb41l2/Sptbn1/Sorbs1/Egfr/Nkd2/Epb41/Ramp3
GO:0006890	retrograde vesicle-mediated transport, Golgi to endoplasmic reticulum	13/2243	45/23355	0.000219511	0.0029061	0.0021261	Gbf1/Htt/Copa/Ergic1/Rab6a/Rint1/Cog4/Tmem115/Kif1c/Lman2/Plpp3/Dnajc28/Bicd2
GO:0032365	intracellular lipid transport	1943-11-01	34/23355	0.000221271	0.00291007	0.00212901	Lrp6/Anxa2/Vps4a/Nus1/Serac1/Osbpl2/Npc2/Abcd4/Npc1/Plekha8/Syt7
GO:0048013	ephrin receptor signaling pathway	1943-11-01	34/23355	0.000221271	0.00291007	0.00212901	Ss18/Crk/Ptpn11/Epha2/Anks1/Nck1/Git1/Ephb4/Notch1/Efnb3/Efnb1
GO:0061842	microtubule organizing center localization	1943-11-01	34/23355	0.000221271	0.00291007	0.00212901	Dync1li2/Sun2/Dlg1/Sun1/Syne2/Ccdc141/Ndel1/Nde1/Pard3/Bicd2/Plxna2
GO:0048017	inositol lipid-mediated signaling	32/2243	173/23355	0.000225088	0.00295379	0.00216099	Tsc2/Plxnb1/Ncor1/Pi4ka/Ppard/Fyn/Sirt2/Dab2ip/Pik3ca/Pik3c3/Maz/Pear1/Gab2/Lime1/Pld2/Xbp1/Prr5/Kcnh1/Pdgfra/Plcb4/Erbb3/Egfr/Nrg1/Ror2/Flt1/Edn1/Adap2/Ntrk2/Slc9a3r2/Plcd4/Klf4/Npr3
GO:0099003	vesicle-mediated transport in synapse	43/2243	257/23355	0.00022772	0.00298003	0.00218019	Pip5k1c/Psen1/Ap2m1/Ap3b1/Sh3gl1/Cyfip1/Ap2b1/4932438A13Rik/Stx3/Vps18/Clstn1/Ctbp2/Syt11/Git2/Apba1/Itsn1/Sirt2/Prkar1b/Dvl1/Ap3d1/Stx2/Rab3a/Canx/Prkce/Nlgn2/Scrib/Itsn2/Git1/Unc13b/Erc1/Prkca/Kcnh1/Stxbp1/Rapgef4/Numb/Stx1a/Syt7/Lrrk2/Nsg1/Adrb2/Syt12/Ston1/Bcl2l1
GO:0030865	cortical cytoskeleton organization	16/2243	63/23355	0.000228084	0.00298003	0.00218019	Ikbkb/Rhoa/Dlg1/Pdcd6ip/Actn1/Nckap1/Rock2/Synpo/Rhobtb1/Epb41l2/Rhoc/Trpv4/Rhob/Fmnl2/Epb41/Calr
GO:0007006	mitochondrial membrane organization	22/2243	102/23355	0.000229659	0.00299408	0.00219046	Immt/Mfn2/Dnajc11/Slc9a1/Rhot1/Gsk3a/Spg7/Bcl2l2/Eya2/Ap3b1/Timm29/Stat3/Rhot2/Bcl2l11/Hspa4/Hk2/Gclc/Oma1/Naif1/Bcl2l1/Plekhf1/Hsp90aa1
GO:0032456	endocytic recycling	14/2243	51/23355	0.000230513	0.00299867	0.00219383	Vps52/Rab11b/Acap2/Ptpn23/4932438A13Rik/Vps51/Rab35/Ccdc93/Snx3/Lmtk2/Ehd3/Ehd1/Rab11fip3/Micall1
GO:0070199	establishment of protein localization to chromosome	1943-09-01	24/23355	0.000234254	0.00303902	0.00222335	Cct6a/Cct8/Cct2/Tcp1/Cct4/Cct7/Cct5/Cct3/Spidr
GO:0010675	regulation of cellular carbohydrate metabolic process	31/2243	166/23355	0.000234653	0.00303902	0.00222335	Wdr5/Akt2/Maea/Adipor1/Mlycd/Ncor1/Pfkfb2/Slc35b4/Kat2a/Stat3/Stk11/Ep300/Ppp1r3f/Foxk1/Hdac4/Nfe2l1/Prkce/Sesn2/Git1/Sorbs1/Scarb2/Sik1/Grb10/Foxk2/Soga1/Igfbp3/Rora/Cbfa2t3/Ddit4/Irs2/Pdk4
GO:0050808	synapse organization	71/2243	486/23355	0.000235243	0.00303902	0.00222335	Setd5/Stau1/Rhoa/Cttn/Psen1/Tsc2/Ckap5/Dlg5/Actn1/Pdlim5/Arhgef7/Eif4g1/Plxnb1/Cyfip1/Dnaja3/Egln1/Ppfia1/Clstn1/Fyn/Tsc1/Farp1/Itsn1/Dab2ip/Rock2/Adgrl1/Dvl1/Zmynd8/L1cam/Synpo/Afdn/Rab3a/Septin11/Adgre5/Nlgn2/Wasf3/Wasf2/Dctn1/Cacnb1/Ssh1/Lzts3/Palld/Sorbs1/Unc13b/Kalrn/Nectin1/Erc1/Amigo1/Apbb1/Prkca/Obsl1/Amigo2/Rapgef4/Adgrl3/Numb/Shank3/Col4a1/Nrg1/Nptx1/Atp2b2/Elfn1/Baiap2/C5ar1/Sema3f/Lrr…
GO:0000956	nuclear-transcribed mRNA catabolic process	23/2243	109/23355	0.000235646	0.00303902	0.00222335	Smg5/Exosc10/Prpf18/Csde1/Smg7/Tnrc6c/Smg1/Skiv2l/Pcid2/Casc3/Ncbp2/Tent4a/Eif4enif1/Samd4b/Smg8/Upf1/Gtpbp2/Edc3/Samd4/Helz2/Ago2/Ctif/Noct
GO:1903959	regulation of anion transmembrane transport	26/2243	130/23355	0.00023805	0.00306343	0.0022412	Oga/Akt2/Psen1/Hk1/Gsk3a/Capn10/Ptpn11/Tcaf1/Pea15a/Crebl2/Ripk1/Adipor2/Nfe2l2/Hk2/Sorbs1/Grb10/Prkca/Erbb3/Ace/Slc43a2/Slc43a1/Edn1/Slc25a27/Irs2/Nr4a3/Klf15
GO:0043122	regulation of I-kappaB kinase/NF-kappaB signaling	33/2243	181/23355	0.000239345	0.0030642	0.00224177	Cpne1/Ikbkb/Rhoa/Ppm1b/Akap13/Ash1l/Rnf31/Sqstm1/Dnaja3/Zc3hav1/Trim25/Fyn/Mapkbp1/Ppm1a/Dab2ip/Myd88/Ripk1/Sphk2/Prkd1/Trim32/Trim8/Nod1/Prkce/Lime1/Eda/Tgm2/Cth/Rora/Tle1/Otud7b/Traf1/Per1/Hspb1
GO:0045931	positive regulation of mitotic cell cycle	25/2243	123/23355	0.00023949	0.0030642	0.00224177	Brd4/Rptor/Stat5b/Anapc11/Plrg1/Mepce/Eif4g1/Klhl18/Ptpn11/Ccnd3/Fgfr1/Cdc25b/Tfdp1/Asns/Crebbp/Dusp3/Lsm11/Prkca/Hsf1/Egfr/Ppp1r10/Rad51c/Sphk1/Cyp1a1/Rgcc
GO:2000811	negative regulation of anoikis	1943-07-01	15/23355	0.000239647	0.0030642	0.00224177	Pik3ca/Mcl1/Notch1/Tle1/Ntrk2/Bcl2l1/Pdk4
GO:0010827	regulation of glucose transmembrane transport	20/2243	89/23355	0.00024432	0.00311729	0.00228061	Oga/Akt2/Gsk3a/Capn10/Ptpn11/Pea15a/Crebl2/Adipor2/Nfe2l2/Hk2/Sorbs1/Grb10/Prkca/Erbb3/Ace/Edn1/Slc25a27/Irs2/Nr4a3/Klf15
GO:0001935	endothelial cell proliferation	29/2243	152/23355	0.000252074	0.00320412	0.00234413	Rptor/Tsc2/Dlg1/Akt3/Ecm1/Stat3/Plcg1/Ptprm/Fgfr1/Prkd1/Prkx/Epha2/Ern1/Tie1/Xbp1/Prkca/Eng/Thap1/Ang/Dysf/Vash1/Prkd2/Flt1/Fgfr3/Vegfc/Gata2/Jcad/Xdh/Rgcc
GO:0002791	regulation of peptide secretion	53/2243	338/23355	0.000252196	0.00320412	0.00234413	Bsg/Oga/Rptor/Dnajc1/Ensa/Zfp384/Capn10/Arhgef7/Vamp8/Ptpn23/Pfkfb2/Pla2g6/Ep300/Kcnq1/Ppard/Ptpn11/Cdk16/Lrp1/Rab11fip1/Madd/Itsn1/Pfkl/Pik3c3/P3h1/Clock/Prkce/Arrb1/Nlgn2/Camk2n1/C2cd2l/Rhbdf2/Unc13b/Kalrn/Apbb1/Rapgef4/Ang/Dynll1/Rab11fip3/Ucp2/Egfr/Syt7/Nr1h3/Nnat/Vegfc/Lrp5/Klf7/Pim3/Irs2/Cpt1a/Arntl/Glul/Pde4c/Myrip
GO:0016571	histone methylation	28/2243	145/23355	0.00025948	0.00328273	0.00240164	Wdr5/Setd5/Setd1a/Nsd2/Nsd1/Kmt2b/Mllt6/Setd2/Paf1/Pygo2/Rnf20/Kmt2c/Ash1l/Paxip1/Kdm4b/Kmt2d/Supt6/Wdr82/Cxxc1/Kmt2a/Prmt2/Ezh1/Pagr1a/Crebbp/Men1/Xbp1/Prmt8/H1f4
GO:0048284	organelle fusion	28/2243	145/23355	0.00025948	0.00328273	0.00240164	Mfn2/Akt2/Spg7/Anxa2/Vps4a/Vamp8/Ankrd27/Chp1/Stx3/Vps18/Tgfbrap1/Huwe1/Syt11/Tbc1d4/Miga2/Stx5a/Stx2/AU040320/Rab3a/Septin8/Oma1/Stxbp1/Dysf/Stx1a/Syt7/Nkd2/Sphk1/Trarg1
GO:0032922	circadian regulation of gene expression	17/2243	70/23355	0.000263338	0.0033245	0.0024322	Kdm2a/Csnk1d/Mta1/Ncor1/Huwe1/Kmt2a/Cry2/Nampt/Csnk1e/Clock/Top1/Rora/Crem/Noct/Arntl/Npas2/Per1
GO:0035023	regulation of Rho protein signal transduction	27/2243	138/23355	0.000265657	0.00334672	0.00244846	Cdc42se1/Flcn/Akap13/Dnmbp/Arhgef7/Stard13/Farp1/Itsn1/Kctd10/Kank2/Stmn1/Arhgef40/Arrb1/Eps8l2/Itsn2/Arhgef12/Kalrn/Ripor1/Stard8/Bcr/Gpr4/Arap3/Farp2/Arhgef28/Heg1/Fgd5/Mcf2l
GO:0042147	retrograde transport, endosome to Golgi	19/2243	83/23355	0.000268701	0.00337796	0.00247131	Gbf1/Tbc1d17/Cln5/Vps52/Vps26b/Rab6a/Tbc1d10b/Rbsn/Vps51/Stx5a/Dennd5a/Snx3/Heatr5b/Dctn1/Tbc1d10a/Ehd3/Heatr5a/Erc1/Lrrk2
GO:0002040	sprouting angiogenesis	25/2243	124/23355	0.000273032	0.0034252	0.00250588	Rhoa/Akt3/Stard13/Slit2/Adgra2/E2f2/Jmjd6/Reck/Epha2/Map3k3/Ceacam1/Ephb4/Rhoj/Notch1/Card10/Adamts9/Flt1/Klf2/Ramp2/Vegfc/Gata2/Klf4/Jcad/Dll1/Glul
GO:0051896	regulation of protein kinase B signaling	32/2243	175/23355	0.000279211	0.00349539	0.00255723	Cpne1/Flcn/Tsc2/Dlg1/Phb/Stk11/Gcnt2/Itsn1/Fermt2/Pik3ca/Fgfr1/Rnf41/Maz/Rapgef1/Epha2/Mfhas1/Phlpp1/F7/Eng/Egfr/Ddit3/Nrg1/Ntrk2/Mst1r/Ret/Hyal2/Mmp3/Klf4/Xdh/Ramp3/Hsp90aa1/Hsp90ab1
GO:0045599	negative regulation of fat cell differentiation	15/2243	58/23355	0.000286259	0.00357614	0.00261631	Zadh2/Flcn/Lrp6/Fermt2/Sirt2/Yap1/Jag1/Lrp3/Trib2/Trpv4/Ddit3/Rora/Jdp2/Gata2/Arntl
GO:0003018	vascular process in circulatory system	38/2243	221/23355	0.000293746	0.00366203	0.00267914	Rhoa/Rap1gds1/Slit2/Add3/Lrp1/Ptprm/Fermt2/Rock2/Scnn1b/Tgfbr3/Adcy6/Cdh5/Ece1/Ptgs1/Gclc/Cldn5/Atp1a2/Ceacam1/Slc22a5/Npr1/Trpv4/Plod3/Bcr/Dock5/Gpr4/Ace/Egfr/Slc27a4/Nos3/Mkks/Smpd3/Edn1/Bdkrb2/Klf2/Ramp2/Adrb2/Manf/Calca
GO:0035308	negative regulation of protein dephosphorylation	1943-11-01	35/23355	0.000294883	0.00366857	0.00268393	Ikbkb/Ensa/Ppp1r9b/Mprip/Ppp1r11/Cry2/Rock2/Bod1l/Fkbp1a/Mfhas1/Ppp1r15a
GO:1904375	regulation of protein localization to cell periphery	27/2243	139/23355	0.000300025	0.00372479	0.00272505	Ap2m1/Dlg1/Ppp1r9b/Vps4a/Vamp8/Sqstm1/Stx3/Ppfia1/Cnst/Lrp1/Zdhhc7/Zdhhc5/Numa1/Epha2/Cnpy4/Epb41l2/Sptbn1/Sorbs1/Kalrn/Rapgef4/Nhlrc1/Numb/Egfr/Nkd2/Epb41/Bcl2l1/Ramp3
GO:0043414	macromolecule methylation	48/2243	300/23355	0.000301038	0.00372963	0.0027286	Wdr5/Setd5/Setd1a/Nsd2/Nsd1/Pcmt1/Kmt2b/Mllt6/Bud23/Setd2/Trim28/Gsk3a/Paf1/Nop2/Mepce/Rab6a/Pygo2/Rnf20/Kmt2c/Ash1l/Paxip1/Kdm4b/Kmt2d/Mettl16/Supt6/Kmt5a/Wdr82/Mtrr/Cxxc1/Kmt2a/Prmt2/Trmt1l/Pik3ca/Ezh1/Nsun5/Rbm15b/Ftsj1/Icmt/Pagr1a/Crebbp/Men1/Xbp1/Tarbp1/Atpsckmt/Trmt44/Prmt8/H1f4/Mettl21e
GO:0098727	maintenance of cell number	32/2243	176/23355	0.000310388	0.00383752	0.00280753	Setd1a/Smc3/Ss18/Sav1/Paf1/Smc1a/Tead3/Hook3/Kat2a/Stat3/Zhx2/Eif4enif1/Fgfr1/Yap1/Ncoa3/Ldb2/Trim8/Bcl9l/Kat6a/Fut10/Nfya/Crebbp/Tbx3/Leo1/Klf10/Fgfr3/Tead4/Lrp5/Gata2/Klf4/Dll1/Foxo3
GO:0090174	organelle membrane fusion	23/2243	111/23355	0.000311543	0.00384387	0.00281217	Akt2/Anxa2/Vps4a/Vamp8/Ankrd27/Chp1/Stx3/Vps18/Tgfbrap1/Syt11/Tbc1d4/Stx5a/Stx2/AU040320/Rab3a/Septin8/Stxbp1/Dysf/Stx1a/Syt7/Nkd2/Sphk1/Trarg1
GO:0035970	peptidyl-threonine dephosphorylation	1943-08-01	20/23355	0.000312344	0.00384582	0.0028136	Ppm1b/Ppm1a/Dusp6/Dusp7/Dusp16/Ppm1f/Dusp8/Dusp1
GO:0008643	carbohydrate transport	29/2243	154/23355	0.000317171	0.00389723	0.00285121	Oga/Akt2/Tsc2/Gsk3a/Capn10/Slc35b4/Ptpn11/Tsc1/Zdhhc7/Pea15a/Crebl2/Adipor2/Nfe2l2/Sesn2/Hk2/Sorbs1/Grb10/Prkca/Erbb3/Ace/Aqp1/Slc27a4/Smpd3/Edn1/Slc25a27/Irs2/Nr4a3/Klf15/Trarg1
GO:0038084	vascular endothelial growth factor signaling pathway	1943-12-01	41/23355	0.00033301	0.00405771	0.00296862	Nus1/Adgra2/Dab2ip/Pik3ca/Prkd1/Pdgfra/Prkd2/Vegfc/Jcad/Xdh/Dll1/Hspb1
GO:2000377	regulation of reactive oxygen species metabolic process	36/2243	207/23355	0.000334024	0.00405771	0.00296862	Rhoa/Akt2/Birc2/Ctns/Aldh2/Stat3/Hbp1/Fyn/Mpv17/Sirt2/Rnf41/Rock2/Ripk1/Rab27a/Hp/Sphk2/Nfe2l2/Hdac4/Hk2/Cflar/Pkd2/Bcr/Dynll1/Egfr/Smpd3/Klf2/Hspd1/Slc5a3/Mmp3/Klf4/Mapt/Xdh/Foxo3/Hsp90aa1/Ccn6/Cdkn1a
GO:0031960	response to corticosteroid	20/2243	91/23355	0.000334128	0.00405771	0.00296862	Ube2l3/Akap13/Crebrf/Rxra/Ep300/Scnn1a/Cdo1/Scnn1b/Scnn1g/Aqp1/Fibin/Ddit4/Fas/Sult1a1/Klf9/Lcat/Pappa/Sstr4/Tat/Fam107a
GO:0043242	negative regulation of protein-containing complex disassembly	20/2243	91/23355	0.000334128	0.00405771	0.00296862	Tmem39a/Svil/Scaf4/Ubqln4/Add3/Clec16a/Flii/Pik3ca/Camsap2/Clasp1/Sptbn1/Shroom2/Spef1/Dysf/Sptan1/Cracd/Stmn2/Carmil1/Camsap1/Avil
GO:0032366	intracellular sterol transport	1943-09-01	25/23355	0.000334978	0.00405771	0.00296862	Lrp6/Anxa2/Vps4a/Nus1/Serac1/Osbpl2/Npc2/Npc1/Syt7
GO:0032367	intracellular cholesterol transport	1943-09-01	25/23355	0.000334978	0.00405771	0.00296862	Lrp6/Anxa2/Vps4a/Nus1/Serac1/Osbpl2/Npc2/Npc1/Syt7
GO:0032515	negative regulation of phosphoprotein phosphatase activity	1943-09-01	25/23355	0.000334978	0.00405771	0.00296862	Ikbkb/Ppp1r9b/Mprip/Ppp1r11/Cry2/Rock2/Bod1l/Fkbp1a/Ppp1r15a
GO:0032386	regulation of intracellular transport	51/2243	326/23355	0.000345027	0.00417099	0.00305149	Sar1a/Akt2/Sec24b/Psen1/Setd2/Trim28/Rhot1/Gsk3a/Rab11b/Anxa2/Capn10/Edem1/Rint1/Crebrf/Zpr1/Ptpn23/Sec16a/Nus1/Chp1/Stk11/Ep300/Fyn/Ptpn11/Supt6/Tcaf1/Nucb1/Numa1/Gdi1/Prkd1/Reep1/Ptpn14/Ndel1/Sh3tc2/Septin8/Bag3/Snx3/Rangap1/Ehd1/Xbp1/Sfn/Atpsckmt/Ripor1/Dync1h1/Rapgef3/Mtcl1/Ube2g2/Lrrk2/Hyal2/Mapt/Hsp90aa1/Hsp90ab1
GO:0098876	vesicle-mediated transport to the plasma membrane	21/2243	98/23355	0.00034643	0.00417793	0.00305657	Arl3/Rab11b/Rabep1/Ankrd27/Sec16a/Stx3/Clstn1/Cnst/Exoc4/Exoc8/D230025D16Rik/Exoc6b/Kif13a/Ccdc93/Entr1/Sptbn1/Scrib/Golga4/Micall1/Nsg1/Trarg1
GO:1904029	regulation of cyclin-dependent protein kinase activity	18/2243	78/23355	0.000346997	0.00417793	0.00305657	Lats2/Mapre3/Cnppd1/Ccnd3/Hexim1/Ccny/Cdkn1c/Camk2n1/Ccng2/Men1/Sfn/Pkd2/Egfr/Pkd1/Ccnjl/Hsp90ab1/Rgcc/Cdkn1a
GO:0019216	regulation of lipid metabolic process	55/2243	359/23355	0.000353486	0.00424751	0.00310748	Sf1/Akt2/Stat5b/Adipor1/Ctdnep1/Atg14/Mlycd/Atp1a1/Ncor1/Lmf1/Chp1/Stk11/Pla2g6/Ppard/Crtc3/Ormdl2/Dab2ip/Crebl2/Gpam/Fmo5/Sphk2/Capn2/Adgrf5/Nfe2l1/Prkce/Abhd6/Acadl/Erlin1/Wdtc1/Sorbs1/Ceacam1/Pnpla2/Opa3/Sik1/Pdgfra/Sec14l2/Lpin1/Dkk3/Fitm2/Rora/Mtmr4/H6pd/Flt1/Fgfr3/Fabp1/Smpd3/Nr1h3/Irs2/Cpt1a/Sphk1/Dhh/Avil/Nr4a3/Pdk4/Angptl4
GO:1990138	neuron projection extension	35/2243	200/23355	0.000355382	0.00425528	0.00311316	Cpne1/Cttn/Sema4c/Cyfip1/Slit2/Ulk2/Stk11/Ep300/Zfyve27/Lrp1/Ulk1/Slit3/Dvl1/L1cam/Gdi1/Ifrd1/Ndel1/Afdn/Ryk/Plxna3/Itsn2/Golga4/Raph1/Sema3g/Nrg1/Limk1/Nedd4l/Sema3f/Sema4f/Disc1/Mapt/Jade2/Sema7a/Hsp90aa1/Hsp90ab1
GO:0043666	regulation of phosphoprotein phosphatase activity	14/2243	53/23355	0.000356967	0.00425528	0.00311316	Ikbkb/Htt/Ppp6r1/Ppp1r9b/Mprip/Tsc1/Ppp1r11/Cry2/Rock2/Bod1l/Fkbp1a/Ppp1r15a/Hsp90b1/Hsp90ab1
GO:0035601	protein deacylation	23/2243	112/23355	0.000356977	0.00425528	0.00311316	Suds3/Mta1/Phb/Mideas/Ncor1/Morf4l2/Ep300/Msl3/Sirt2/Tada3/Rcor1/Sphk2/Prkd1/Hdac4/Spred2/Dysf/Rbm14/Lpin1/Prkd2/Jdp2/Lrrk2/Mapt/Per1
GO:0098732	macromolecule deacylation	23/2243	112/23355	0.000356977	0.00425528	0.00311316	Suds3/Mta1/Phb/Mideas/Ncor1/Morf4l2/Ep300/Msl3/Sirt2/Tada3/Rcor1/Sphk2/Prkd1/Hdac4/Spred2/Dysf/Rbm14/Lpin1/Prkd2/Jdp2/Lrrk2/Mapt/Per1
GO:0090407	organophosphate biosynthetic process	64/2243	434/23355	0.000360291	0.00428625	0.00313582	Atp5b/Pip5k1c/Cad/Flcn/Pgs1/Hdhd5/Mlycd/Agpat3/Ppip5k1/Nus1/Chp1/Serac1/Ipmk/Stat3/Pla2g6/Ppard/Gpat4/Agpat1/Ip6k1/Prpsap1/Plcg1/Ptdss2/Dhdds/Dgkd/Dpagt1/Pik3ca/Gpam/Pik3c3/Nampt/Pip5k1b/Inppl1/Sphk2/Agpat2/Dhrs7b/Capn2/Pfas/Cds2/Pank4/Adcy6/Adgrf5/Nmnat1/Pnp/Isyna1/Pmvk/Ip6k2/Pld2/Atpsckmt/Npr1/Lpin1/Piga/Ampd3/Adcy2/Fitm2/Nos3/Hmgcs2/Adcy4/Entpd1/Dgkh/Ada/Sgms1/Ip6k3/Bcl2l1/Lcat/Pdk4
GO:0048015	phosphatidylinositol-mediated signaling	31/2243	170/23355	0.000362305	0.00429314	0.00314086	Tsc2/Plxnb1/Ncor1/Pi4ka/Ppard/Fyn/Sirt2/Dab2ip/Pik3ca/Pik3c3/Maz/Pear1/Gab2/Lime1/Pld2/Xbp1/Prr5/Kcnh1/Pdgfra/Plcb4/Erbb3/Egfr/Nrg1/Ror2/Flt1/Edn1/Ntrk2/Slc9a3r2/Plcd4/Klf4/Npr3
GO:0071897	DNA biosynthetic process	31/2243	170/23355	0.000362305	0.00429314	0.00314086	Cct6a/Cct8/Cct2/Exosc10/Tcp1/Phb/Niban2/Mapkapk5/Sh2b1/Cct4/Wrnip1/Cct7/Tfdp1/Cct5/Polb/Chtf8/Men1/Cct3/Pold1/Parm1/Prkd2/Hnrnpc/Smpd3/Ccn2/Sphk1/Klf4/Dusp1/Lox/Hsp90aa1/Hsp90ab1/Cdkn1a
GO:0009914	hormone transport	57/2243	376/23355	0.000366633	0.00433583	0.0031721	Oga/Htt/Rptor/Ensa/Ltbp4/Rab11b/Capn10/Arhgef7/Vamp8/Snx19/Pfkfb2/Niban2/Pla2g6/Kcnq1/Ppard/Ptpn11/Cdk16/Lrp1/Rab11fip1/Madd/Itsn1/Fzd4/Pfkl/Fgfr1/Cry2/Clock/Prkce/Arrb1/Nlgn2/Camk2n1/C2cd2l/Tbx3/Kalrn/Trpv4/Rapgef4/Dynll1/Rab11fip3/Ucp2/Stx1a/Egfr/Syt7/Ccdc186/Igfbp3/Aqp1/Smpd3/Edn1/Nnat/Lrp5/Klf7/Pim3/Irs2/Cpt1a/Spp1/Arntl/Glul/Pde4c/Myrip
GO:0045598	regulation of fat cell differentiation	28/2243	148/23355	0.000368482	0.00434911	0.00318181	Zadh2/Flcn/Sav1/Lrp6/Ppard/Taf8/Fermt2/Sirt2/Crebl2/Yap1/Jag1/Lrp3/Trib2/Xbp1/Cmklr1/Trpv4/Cebpb/Sh3pxd2b/Lpin1/Ddit3/Rora/Sox13/Jdp2/Noct/Lrp5/Gata2/Arntl/Zbtb16
GO:0022406	membrane docking	19/2243	85/23355	0.000371318	0.00437395	0.00319998	Atg14/Vamp8/Pacs2/Chp1/Vps45/Stx3/Vps18/Gramd2/Exoc4/Ctbp2/Exoc6b/Stx5a/Stx2/Rab3a/Snx3/Unc13b/Stxbp1/Stx1a/Rab3c
GO:0090150	establishment of protein localization to membrane	41/2243	247/23355	0.000372079	0.0043743	0.00320024	Oga/Akt2/Tsc2/Srpr/Zdhhc18/Rab11b/Ap3b1/Sec16a/Timm29/Stx3/Clstn1/Fyn/Cnst/Exoc4/Ubl4a/Zdhhc7/Tcaf1/D230025D16Rik/Kif13a/Gdi1/Reep1/Pex26/Rabgef1/Afdn/Clip1/Hspa4/Cacnb1/Sptbn1/Scrib/Golga4/Pard3/Npc1/Rab3ip/Micall1/Rtp3/Mtcl1/Sgtb/Nsg1/Hspa5/Hsp90aa1/Trarg1
GO:0050673	epithelial cell proliferation	65/2243	443/23355	0.000374189	0.00439049	0.00321208	Stat6/Rptor/Psen1/Tsc2/Dlg1/Sav1/Lrp6/Bcl2l2/Med1/Pygo2/Akt3/Ecm1/Foxp1/Stat3/Stk11/Ppard/Marveld3/Plcg1/Ptprm/Dab2ip/Fgfr1/Wdr48/Yap1/Tgfbr3/Prkd1/Prkx/Epha2/Ern1/Tie1/Esrp2/Ceacam1/Men1/Xbp1/Cflar/Sfn/Prkca/Eng/Sgpp2/Thap1/Ang/Dysf/Cebpb/Notch1/Tgfa/Egfr/Vash1/Eppk1/Prkd2/Igfbp3/C5ar1/Flt1/Fgfr3/Vegfc/Rap1gap/Wfdc1/Gata2/Lims2/Jcad/Xdh/Klf9/Glul/Nr4a3/Fst/Errfi1/Rgcc
GO:0006650	glycerophospholipid metabolic process	44/2243	271/23355	0.000380831	0.00445967	0.0032627	Hadha/Pip5k1c/Pgs1/Hdhd5/Pla2g15/Smg1/Inpp5a/Serac1/Pi4ka/Pla2g6/Ttc7b/Gpat4/Agpat1/Ip6k1/Plcg1/Ptdss2/Dgkd/Pik3ca/Gpam/Pik3c3/Pip5k1b/Inppl1/Agpat2/Dhrs7b/Pnpla6/Capn2/Bpnt1/Cds2/Abhd6/Socs7/Ip6k2/Serinc3/Pld2/Inpp5d/Lpin1/Piga/Mtmr4/Gdpd1/Nr1h3/Prdx6/Dgkh/Plcd4/Ip6k3/Lcat
GO:0062012	regulation of small molecule metabolic process	54/2243	352/23355	0.000384792	0.00449726	0.0032902	Wdr5/Akt2/Psen1/Flcn/Maea/Adipor1/Mlycd/Comt/Ncor1/Lmf1/Pfkfb2/Slc35b4/Kat2a/Stat3/Stk11/Ep300/Ppard/Fmo5/Sphk2/Ppp1r3f/Prxl2c/Foxk1/Hdac4/Nfe2l1/Prkce/Acadl/Sesn2/Erlin1/Git1/Wdtc1/Sorbs1/Sik1/Grb10/Foxk2/Atpsckmt/Cd320/Sec14l2/Dkk3/Soga1/Igfbp3/Rora/Slc27a4/Nos3/H6pd/Fabp1/Cbfa2t3/Nr1h3/Entpd1/Ddit4/Irs2/Cpt1a/Bcl2l1/Nr4a3/Pdk4
GO:0000184	nuclear-transcribed mRNA catabolic process, nonsense-mediated decay	1943-11-01	36/23355	0.000388077	0.00452681	0.00331181	Smg5/Exosc10/Smg7/Smg1/Skiv2l/Casc3/Ncbp2/Smg8/Upf1/Helz2/Ctif
GO:0014909	smooth muscle cell migration	21/2243	99/23355	0.000400509	0.00466273	0.00341126	Rhoa/Crk/Slit2/Ppard/Gna13/Lrp1/Nfe2l2/Hdac4/Trib1/Ssh1/Kalrn/Serpine1/Grb10/Foxo4/Rapgef4/Rapgef3/Dock5/Ace/Igfbp3/Plat/Nr4a3
GO:0045927	positive regulation of growth	49/2243	312/23355	0.000406966	0.0047287	0.00345952	Rhoa/Usp47/Rptor/Stat5b/Slc9a1/Dlg1/Crk/Eif4g1/Wfs1/Cyfip1/Zpr1/Ybx3/Extl3/Ep300/Ppard/Zfyve27/Lrp1/Gpam/Fgfr1/Yap1/L1cam/Ncoa3/Tgfbr3/Gdi1/Trim32/Ndel1/Afdn/Itsn2/Golga4/Serpine1/Smad7/Trip10/Sfn/Hsf1/Sh3pxd2b/Notch1/Egfr/Nrg1/Ppm1f/Limk1/Nedd4l/Mkks/Edn1/Adrb2/Disc1/Sphk1/Mapt/Dll1/Sema7a
GO:1903076	regulation of protein localization to plasma membrane	23/2243	113/23355	0.000408116	0.00473288	0.00346258	Ap2m1/Dlg1/Ppp1r9b/Vps4a/Vamp8/Sqstm1/Stx3/Ppfia1/Cnst/Lrp1/Zdhhc7/Zdhhc5/Epha2/Cnpy4/Sptbn1/Sorbs1/Kalrn/Nhlrc1/Numb/Egfr/Nkd2/Bcl2l1/Ramp3
GO:0070373	negative regulation of ERK1 and ERK2 cascade	18/2243	79/23355	0.000409604	0.00473299	0.00346266	Flcn/Dlg1/Phb/Ranbp9/Dab2ip/Dusp6/Rapgef1/Arrb1/Camk2n1/Phlpp1/Dusp3/Spred2/Xbp1/Timp3/Ptprr/Klf4/Dusp1/Errfi1
GO:0060326	cell chemotaxis	48/2243	304/23355	0.000409708	0.00473299	0.00346266	Bsg/Gbf1/Crk/Ano6/Elmo2/Slit2/Pde4d/Nup85/Fgfr1/Itga9/Prkd1/Epha2/Dpep1/Ccrl2/Serpine1/Cmklr1/Prkca/Pdgfra/F7/Oxsr1/Eng/Trpv4/Dysf/Notch1/Prkd2/Hc/Hsd3b7/C5ar1/Flt1/Bst1/Il34/Edn1/Ccl6/Vegfc/Ackr2/S1pr1/Calr/Spp1/Mmp28/Dusp1/Rin3/Lox/Ccl17/Pde4b/Saa3/Hspb1/Ccl20/Cxcl2
GO:0018105	peptidyl-serine phosphorylation	52/2243	337/23355	0.000424512	0.00489456	0.00358086	Ikbkb/Akt2/Nsd1/Rptor/Mark2/Hk1/Gsk3a/Lats2/Mast4/Csnk1d/Eif4g1/Akt3/Smg1/Taf1/Pde4d/Mapkapk5/Ulk1/Crebl2/Pik3ca/Rock2/Ripk1/Csnk1e/Prkd1/Prkx/Prkce/Ern1/Arrb1/Top1/Lmtk2/Nck1/Smad7/Mast2/Prkca/Rapgef3/Egfr/Rassf2/Pkd1/Ppm1f/Mknk2/Prkd2/Ppp1r15a/Pkn3/Lrrk2/Bdkrb2/Ddit4/Sh2d3c/Ntrk2/Bcar3/Ret/Ramp3/Hsp90aa1/Hsp90ab1
GO:0085029	extracellular matrix assembly	1943-12-01	42/23355	0.000425855	0.00490061	0.00358529	Ltbp4/Clasp1/Lamb1/Tie1/Qsox1/Plod3/Notch1/Phldb1/Smpd3/Ramp2/Lox/Rgcc
GO:0010452	histone H3-K36 methylation	1943-06-01	12/23355	0.00043206	0.00494349	0.00361666	Setd5/Nsd2/Nsd1/Setd2/Ash1l/Paxip1
GO:0042789	mRNA transcription by RNA polymerase II	1943-06-01	12/23355	0.00043206	0.00494349	0.00361666	Tfcp2/Ap3b1/Med1/Stat3/Supt6/C5ar1
GO:1900102	negative regulation of endoplasmic reticulum unfolded protein response	1943-06-01	12/23355	0.00043206	0.00494349	0.00361666	Wfs1/Crebrf/Atf6b/Nck1/Xbp1/Pdia6
GO:0001822	kidney development	50/2243	321/23355	0.000434379	0.00496054	0.00362913	Arl3/Flcn/Dlg5/Dlg1/Pygo2/Wfs1/Ap2b1/Slit2/Ctnnd1/Pds5a/Tsc1/Mpv17/Nid1/Gsta3/Nup85/Fgfr1/Enpep/Bcl2l11/Amer1/Jmjd6/Yap1/Prkx/Kank2/Jag1/Pcnt/Cdkn1c/Invs/Smad7/Cflar/Arid5b/Pdgfra/Pkd2/Heyl/Notch1/Tns2/Gpr4/Ace/Pkd1/Aqp1/Hc/Lrrk2/Wnt2b/Ret/Il6ra/Cys1/Spp1/Irx1/Dll1/Klf15/Zbtb16
GO:0046902	regulation of mitochondrial membrane permeability	14/2243	54/23355	0.000439797	0.00499298	0.00365286	Slc9a1/Rhot1/Gsk3a/Spg7/Bcl2l2/Eya2/Stat3/Rhot2/Bcl2l11/Hk2/Gclc/Naif1/Bcl2l1/Plekhf1
GO:0010876	lipid localization	70/2243	488/23355	0.000440219	0.00499298	0.00365286	Akt2/Eprs/Stat5b/Psen1/Hexa/Osbpl11/Lrp6/Anxa2/Vps4a/Ano6/Stard3/Zdhhc8/Gramd1a/4932438A13Rik/Nus1/Serac1/Pla2g6/Hbp1/Ppard/Osbpl2/Ptpn11/Lrp1/Apba1/Vps51/Zfyve1/Abca8a/Fzd4/Npc2/Cry2/Abcd4/Furin/Cds2/Hdlbp/Slco3a1/Dennd5b/Tex2/Atp10d/C2cd2l/Atp11a/Ehd1/Npc1/Pnpla2/Scarb2/Atp8a1/Stxbp1/Plekha8/Spns1/Lipg/Dysf/Ace/Syt7/Fitm2/Igfbp3/Abcb1b/Slc27a4/Fabp1/Edn1/Bdkrb2/Nr1h3/Nfkbia/Eepd1/Ntrk2/Plin2/Lr…
GO:0046460	neutral lipid biosynthetic process	13/2243	48/23355	0.000441391	0.00499298	0.00365286	Ctdnep1/Pla2g15/Gpat4/Gpam/Pnpla2/Sik1/Ang/Lpin1/Fitm2/Lpin3/Nr1h3/Lpin2/Avil
GO:0046463	acylglycerol biosynthetic process	13/2243	48/23355	0.000441391	0.00499298	0.00365286	Ctdnep1/Pla2g15/Gpat4/Gpam/Pnpla2/Sik1/Ang/Lpin1/Fitm2/Lpin3/Nr1h3/Lpin2/Avil
GO:1902808	positive regulation of cell cycle G1/S phase transition	13/2243	48/23355	0.000441391	0.00499298	0.00365286	Rptor/Plrg1/Paf1/Mepce/Eif4g1/Ccnd3/Tfdp1/Pagr1a/Crebbp/Lsm11/Egfr/Cyp1a1/Rgcc
GO:0030072	peptide hormone secretion	46/2243	289/23355	0.000446397	0.00503082	0.00368055	Oga/Htt/Rptor/Ensa/Rab11b/Capn10/Arhgef7/Snx19/Pfkfb2/Pla2g6/Kcnq1/Ppard/Ptpn11/Cdk16/Lrp1/Madd/Itsn1/Pfkl/Clock/Prkce/Arrb1/Nlgn2/Camk2n1/C2cd2l/Kalrn/Trpv4/Rapgef4/Dynll1/Ucp2/Stx1a/Egfr/Syt7/Ccdc186/Aqp1/Smpd3/Edn1/Nnat/Lrp5/Klf7/Pim3/Irs2/Cpt1a/Arntl/Glul/Pde4c/Myrip
GO:0032412	regulation of ion transmembrane transporter activity	43/2243	265/23355	0.000446418	0.00503082	0.00368055	Ikbkb/Htt/Slc9a1/Hk1/Ahnak/Dlg1/Ubqln1/Chp1/Pla2g6/Pde4d/Kcnq1/Stim1/Plcg1/Mink1/Tcaf1/Ripk1/Ywhah/Fkbp1a/Sphk2/Nlgn2/Ifngr1/Cacnb1/Atp1a2/Trpc6/Ehd3/Amigo1/Prkca/Atpsckmt/Pkd2/Oxsr1/Dysf/Rapgef3/Shank3/Atp1b1/Rem1/Nedd4l/Adrb2/Dapk1/Rgs9/Prrt1/Hecw2/Kcne2/Pde4b
GO:0001655	urogenital system development	57/2243	379/23355	0.000448842	0.00504863	0.00369358	Arl3/Flcn/Dlg5/Dlg1/Acvr1/Pygo2/Wfs1/Ap2b1/Slit2/Ctnnd1/Pds5a/Stk11/Rxra/Tsc1/Mpv17/Nid1/Gsta3/Nup85/Fgfr1/Enpep/Bcl2l11/Amer1/Jmjd6/Yap1/Prkx/Kank2/Jag1/Pcnt/Cdkn1c/Plaur/Invs/Smad7/Cflar/Arid5b/Pdgfra/Pkd2/Heyl/Notch1/Tns2/Gpr4/Ace/Col4a1/Pkd1/Aqp1/Hc/Lrrk2/Wnt2b/Gata2/Ret/Il6ra/Cys1/Spp1/Irx1/Dll1/Fkbp4/Klf15/Zbtb16
GO:1905475	regulation of protein localization to membrane	34/2243	195/23355	0.000458476	0.00514732	0.00376578	Akt2/Ap2m1/Dlg1/Ppp1r9b/Vps4a/Vamp8/Sqstm1/Stx3/Ppfia1/Fyn/Cnst/Lrp1/Zdhhc7/Tcaf1/Zdhhc5/Zmynd8/Gdi1/Epha2/Cnpy4/Nlgn2/Ssh1/Sptbn1/Sorbs1/Kalrn/Rapgef4/Nhlrc1/Numb/Shank3/Egfr/Mtcl1/Slc5a3/Nkd2/Bcl2l1/Ramp3
GO:1904019	epithelial cell apoptotic process	24/2243	121/23355	0.000460663	0.00516218	0.00377665	Cast/Capn10/Ano6/Pias4/Wfs1/E2f2/Spop/Plcg1/Yap1/Trim32/Nfe2l2/Cdh5/Serpine1/Xbp1/Cflar/Pak4/Ramp2/Jag2/Fas/Gata2/Bcl2l1/Foxo3/Rgcc/Angptl4
GO:0021954	central nervous system neuron development	21/2243	100/23355	0.000461804	0.0051653	0.00377893	Ogdh/Crk/Slit2/Samd4b/Fgfr1/Mpp5/Zmiz1/Ndel1/Plxna3/Ubb/Agtpbp1/Prkca/Arhgef28/Adarb1/Atf5/Nr4a2/Ntrk2/Gata2/Disc1/Hsp90aa1/Hsp90ab1
GO:0043488	regulation of mRNA stability	22/2243	107/23355	0.00046621	0.00520486	0.00380787	Ybx1/Ythdf1/Pum1/Pcid2/Mettl16/Tent4a/Eif4enif1/Myd88/Samd4b/Alkbh5/Rock2/Upf1/Fxr1/Hnrnpm/Axin2/Rbm10/Fxr2/Samd4/Hnrnpc/Noct/Tent5b/Carhsp1
GO:0007219	Notch signaling pathway	32/2243	180/23355	0.000468276	0.00521562	0.00381575	Tspan14/Psen1/Aak1/Stat3/Dtx2/Kctd10/Hp/Reck/Yap1/Zmiz1/Jag1/Hif1an/Arrb1/Tspan5/Wdr12/Mib1/Enho/Heyl/Spen/Mib2/Notch1/Numb/Tmem100/Dtx4/Mesp2/Nfkbia/Mesp1/Jag2/Notch4/Gata2/Tcim/Dll1
GO:0046339	diacylglycerol metabolic process	1943-09-01	26/23355	0.000468918	0.00521562	0.00381575	Pla2g15/Gpat4/Dgkd/Gpam/Pnpla2/Ang/Dgkh/Avil/Lipe
GO:0038034	signal transduction in absence of ligand	18/2243	80/23355	0.000481751	0.00533851	0.00390566	Gsk3a/Bcl2l2/Eya2/Ctnna1/Fyn/Eya3/Fgfr1/Ripk1/Bcl2l11/Mcl1/Dapk3/Bag3/Erbb3/Mknk2/Fas/Ret/Bcl2l1/Foxo3
GO:0097192	extrinsic apoptotic signaling pathway in absence of ligand	18/2243	80/23355	0.000481751	0.00533851	0.00390566	Gsk3a/Bcl2l2/Eya2/Ctnna1/Fyn/Eya3/Fgfr1/Ripk1/Bcl2l11/Mcl1/Dapk3/Bag3/Erbb3/Mknk2/Fas/Ret/Bcl2l1/Foxo3
GO:0071902	positive regulation of protein serine/threonine kinase activity	44/2243	274/23355	0.000484463	0.00535865	0.00392039	Rhoa/Map3k5/Kras/Rptor/Psen1/Mapre3/Akap13/Stk11/Ptpn11/Mapkbp1/Ccnd3/Map3k11/Madd/Fermt2/Dab2ip/Fzd4/Fgfr1/Ripk1/Sash1/Ccny/Mapk8ip3/Ern1/Arrb1/Taok3/Dusp19/Ceacam1/Pkd2/Map4k2/Tgfa/Egfr/Pkd1/Ror2/Flt1/Il34/Lrrk2/Edn1/Adrb2/Mst1r/Ret/Ksr1/Tcim/Hsp90ab1/Rgcc/Pde6g
GO:1902414	protein localization to cell junction	26/2243	136/23355	0.000496466	0.00548128	0.0040101	Dlg5/Dlg1/Stx3/Clstn1/Marveld3/Zdhhc7/Fermt2/Klc1/Actn4/Afdn/Mapk8ip3/Cdh5/Nlgn2/Cgnl1/Scrib/Git1/Kalrn/Nectin1/Pecam1/Rapgef4/Nptx1/Baiap2/Heg1/Nsg1/Mapt/Hspb1
GO:0032232	negative regulation of actin filament bundle assembly	1943-11-01	37/23355	0.000504763	0.00554992	0.00406032	Ppfia1/Clasp1/Kank2/Stmn1/Cgnl1/Wasf2/Kank4/Shank3/Kank3/Coro2b/S1pr1
GO:0046329	negative regulation of JNK cascade	1943-11-01	37/23355	0.000504763	0.00554992	0.00406032	Cdc42se1/Aida/Ncor1/Marveld3/Taok3/Dusp19/Dusp3/Ceacam1/Men1/Dnaja1/Per1
GO:0035050	embryonic heart tube development	19/2243	87/23355	0.000506393	0.00554992	0.00406032	Kdm2a/Psen1/Nckap1/Lrp6/Acvr1/Med1/C2cd3/Yap1/Pcnt/Tbx3/Mib1/Invs/Pkd2/Eng/Tead2/Notch1/Tbx6/Mesp1/Dll1
GO:2000117	negative regulation of cysteine-type endopeptidase activity	19/2243	87/23355	0.000506393	0.00554992	0.00406032	Akt2/Usp47/Cast/Htt/Dnaja3/Pcid2/Ep300/Ints1/Dpep1/Arrb1/Plaur/Cflar/Sfn/Herpud1/Aqp1/Fabp1/Klf4/Hspa1b/Rag1
GO:0061387	regulation of extent of cell growth	25/2243	129/23355	0.000510728	0.0055872	0.0040876	Cttn/Sema4c/Cyfip1/Slit2/Ulk2/Ep300/Zfyve27/Lrp1/Ulk1/L1cam/Rgma/Gdi1/Ifrd1/Ndel1/Ryk/Plxna3/Golga4/Sema3g/Nrg1/Limk1/Sema3f/Sema4f/Disc1/Mapt/Sema7a
GO:0044380	protein localization to cytoskeleton	15/2243	61/23355	0.000515289	0.00562681	0.00411657	Htt/Ppp1r9b/Mapre3/Csnk1d/Hook3/C2cd3/Golgb1/Mapre2/Klhl21/Dvl1/Numa1/Ubxn2b/Mark4/Bicd1/Disc1
GO:0031109	microtubule polymerization or depolymerization	24/2243	122/23355	0.000522137	0.0056912	0.00416368	Ckap5/Tubgcp6/Mapre3/Csnk1d/Cenpj/Mapre2/Camsap2/Numa1/Clasp1/Stmn1/Ndel1/Cdh5/Nde1/Clip1/Dctn1/Trpv4/Spef1/Dysf/Tubgcp4/Dst/Stmn2/Camsap1/Mapt/Fkbp4
GO:0001885	endothelial cell development	17/2243	74/23355	0.00052998	0.00576619	0.00421854	Ikbkb/Myadm/Myd88/Rock2/Rapgef1/Afdn/Cdh5/Cldn5/Pecam1/Clic4/Eng/Plod3/Rapgef3/Robo4/Abcb1b/Heg1/Notch4
GO:0044403	biological process involved in symbiotic interaction	58/2243	390/23355	0.000535325	0.00581377	0.00425335	Bsg/Stau1/Ccnt2/Tmem39a/Trim28/Ccnk/Tcp1/Pdcd6ip/Csde1/Anxa2/Vps4a/Pias4/Vamp8/Phb/Atg16l1/Zc3hav1/Ulk2/Pi4ka/Rxra/Trim25/Cul1/Ep300/Vps18/Ulk1/Myd88/Ifitm2/Smpd1/Rock2/Ripk1/Bcl2l11/Scnn1b/Hexim1/Srpk1/Trim32/AU040320/Dcaf1/Trim8/Snx3/Zfp809/Crebbp/Ceacam1/Npc1/Nectin1/Sftpd/Resf1/Isg20/Notch1/Bicd1/Trim56/Aqp1/Adarb1/Cd209a/Hspd1/Mst1r/Hyal2/Bcl2l1/Hsp90ab1/Hspa8
GO:0099504	synaptic vesicle cycle	38/2243	228/23355	0.000550802	0.00597102	0.0043684	Pip5k1c/Psen1/Ap2m1/Ap3b1/Sh3gl1/Cyfip1/4932438A13Rik/Stx3/Vps18/Ctbp2/Syt11/Git2/Apba1/Itsn1/Prkar1b/Dvl1/Ap3d1/Stx2/Rab3a/Canx/Prkce/Nlgn2/Scrib/Itsn2/Git1/Unc13b/Erc1/Prkca/Kcnh1/Stxbp1/Rapgef4/Stx1a/Syt7/Lrrk2/Adrb2/Syt12/Ston1/Bcl2l1
GO:0051091	positive regulation of DNA-binding transcription factor activity	42/2243	260/23355	0.000567423	0.00614007	0.00449207	Ikbkb/Kras/Sav1/Lrp6/Rnf31/Taf1/Stat3/Trim25/Ep300/Crtc3/Rnf25/Myd88/Fzd4/Rnf41/Tfdp1/Ripk1/Ncoa3/Tgfbr3/Ripk4/Prkd1/Ifrd1/Clock/Trim32/Trim8/Nod1/Hdac4/Slco3a1/Crebbp/Plpp3/Taf12/Cflar/Arid5b/Rtkn2/Cth/Ddit3/Prkd2/Edn1/Ppp2r5b/Lrp5/Sphk1/Traf1/Rgcc
GO:0030837	negative regulation of actin filament polymerization	16/2243	68/23355	0.000577074	0.00623323	0.00456023	Svil/Slit2/Add3/Myadm/Flii/Ssh1/Sptbn1/Ssh2/Pecam1/Kank4/Sptan1/Cracd/Mkks/Carmil1/Kank3/Avil
GO:0051497	negative regulation of stress fiber assembly	1943-10-01	32/23355	0.000582088	0.00627607	0.00459157	Ppfia1/Clasp1/Kank2/Stmn1/Cgnl1/Wasf2/Kank4/Kank3/Coro2b/S1pr1
GO:0050772	positive regulation of axonogenesis	21/2243	102/23355	0.000609253	0.00652341	0.00477252	Stk25/Plxnb1/Cyfip1/Stk11/Ep300/Zfyve27/Lrp1/Trak1/L1cam/Gdi1/Ndel1/Plxna3/Golga4/Amigo1/Nrg1/Limk1/Ntrk2/Plxna2/Disc1/Mapt/Sema7a
GO:0035269	protein O-linked mannosylation	1943-07-01	17/23355	0.000609389	0.00652341	0.00477252	Fkrp/Sdf2/Pomt2/Pomt1/Pomgnt2/Tmtc1/Sdf2l1
GO:0045793	positive regulation of cell size	1943-07-01	17/23355	0.000609389	0.00652341	0.00477252	Akt3/Ep300/Rapgef3/Edn1/Ret/Hsp90aa1/Hsp90ab1
GO:1904262	negative regulation of TORC1 signaling	1943-07-01	17/23355	0.000609389	0.00652341	0.00477252	Tsc2/Stk11/Castor1/Depdc5/Sesn2/Spaar/Castor2
GO:0060560	developmental growth involved in morphogenesis	44/2243	277/23355	0.000612527	0.00654529	0.00478854	Cpne1/Cttn/Trim28/Lrp6/Med1/Sema4c/Cyfip1/Slit2/Ulk2/Stk11/Ep300/Zfyve27/Lrp1/Ulk1/Slit3/Dvl1/Yap1/L1cam/Rgma/Gdi1/Ifrd1/Ndel1/Afdn/Ryk/Plxna3/Itsn2/Golga4/Raph1/Sema3g/Notch1/Nrg1/Limk1/Nedd4l/Sema3f/Sema4f/Mesp1/Nkd1/S1pr1/Disc1/Mapt/Jade2/Sema7a/Hsp90aa1/Hsp90ab1
GO:0032835	glomerulus development	15/2243	62/23355	0.000620186	0.00660355	0.00483116	Ctnnd1/Mpv17/Nid1/Enpep/Jag1/Cflar/Pdgfra/Heyl/Notch1/Gpr4/Aqp1/Hc/Ret/Il6ra/Klf15
GO:0051058	negative regulation of small GTPase mediated signal transduction	15/2243	62/23355	0.000620186	0.00660355	0.00483116	Mfn2/Flcn/Slit2/Dab2ip/Kctd10/Rapgef1/Stmn1/Rabgef1/Cgnl1/Lztr1/Git1/Ripor1/Arap3/Heg1/Arhgap24
GO:0043271	negative regulation of ion transport	54/2243	359/23355	0.000622026	0.00661137	0.00483688	Tmbim6/Akt2/Rptor/Gsk3a/Ubqln1/Chp1/Kcnq1/Hbp1/Ptpn11/Syt11/Rab11fip1/Madd/Pea15a/Pfkl/Cry2/Pxk/Gdi1/Prkce/Ptgs1/Bag3/Snx3/Rangap1/Atp1a2/Rhbdf2/Kalrn/Grb10/Prkca/Pkd2/Oxsr1/Plcb4/Dysf/Rab11fip3/Ace/Ucp2/Rem1/Ppm1f/Slc43a2/Igfbp3/Nos3/Nedd4l/Gnao1/Slc43a1/Ube2g2/Lrrk2/Nr1h3/Entpd1/Klf7/Pim3/Ada/Irs2/Hecw2/Wfdc6a/Kcne2/Pde4c
GO:0007020	microtubule nucleation	1943-09-01	27/23355	0.000643861	0.00681715	0.00498743	Ckap5/Tubgcp6/Csnk1d/Cenpj/Clasp1/Ndel1/Nde1/Dctn1/Tubgcp4
GO:0014912	negative regulation of smooth muscle cell migration	1943-09-01	27/23355	0.000643861	0.00681715	0.00498743	Rhoa/Slit2/Ppard/Gna13/Lrp1/Nfe2l2/Trib1/Serpine1/Igfbp3
GO:0061013	regulation of mRNA catabolic process	25/2243	131/23355	0.000647671	0.00681715	0.00498743	Ybx1/Ythdf1/Tnrc6c/Pum1/Zc3hav1/Pcid2/Mettl16/Tent4a/Eif4enif1/Myd88/Samd4b/Alkbh5/Rock2/Upf1/Fxr1/Hnrnpm/Axin2/Rbm10/Fxr2/Samd4/Ago2/Hnrnpc/Noct/Tent5b/Carhsp1
GO:1903409	reactive oxygen species biosynthetic process	25/2243	131/23355	0.000647671	0.00681715	0.00498743	Rhoa/Akt2/Gbf1/Ctns/Stat3/Hbp1/Fyn/Rock2/Rab27a/Sphk2/Hdac4/Cflar/Pkd2/Dynll1/Rora/Nos3/Smpd3/Klf2/Hspd1/Slc5a3/Klf4/Foxo3/Cyp1a1/Hsp90aa1/Ccn6
GO:0006903	vesicle targeting	1943-11-01	38/23355	0.000649361	0.00681715	0.00498743	Sar1a/Gbf1/Psen1/Stard3/Sec16a/Chp1/Pef1/Exoc4/Clasp1/Scrib/Map4k2
GO:0021799	cerebral cortex radially oriented cell migration	1943-11-01	38/23355	0.000649361	0.00681715	0.00498743	Sun2/Sun1/Syne2/Dab2ip/Ccdc141/Zmiz1/Lamb1/Ndel1/Fut10/Socs7/Disc1
GO:1900087	positive regulation of G1/S transition of mitotic cell cycle	1943-11-01	38/23355	0.000649361	0.00681715	0.00498743	Rptor/Plrg1/Mepce/Eif4g1/Ccnd3/Tfdp1/Crebbp/Lsm11/Egfr/Cyp1a1/Rgcc
GO:0050922	negative regulation of chemotaxis	14/2243	56/23355	0.00065529	0.00686735	0.00502415	Sema4c/Slit2/Ryk/Plxna3/Dusp3/Sema3g/Notch1/Hc/Sema3f/Sema4f/Mmp28/Dusp1/Rin3/Sema7a
GO:0034063	stress granule assembly	1943-08-01	22/23355	0.000665578	0.00693871	0.00507636	Ogfod1/Atxn2/Csde1/Lsm14a/Atxn2l/Grb7/Dync1h1/Bicd1
GO:0035268	protein mannosylation	1943-08-01	22/23355	0.000665578	0.00693871	0.00507636	Fkrp/Nus1/Sdf2/Pomt2/Pomt1/Pomgnt2/Tmtc1/Sdf2l1
GO:0098780	response to mitochondrial depolarisation	1943-08-01	22/23355	0.000665578	0.00693871	0.00507636	Mfn2/Cdc37/Atg14/Sqstm1/Huwe1/Atg13/Ulk1/Hk2
GO:0042177	negative regulation of protein catabolic process	24/2243	124/23355	0.000666888	0.00693937	0.00507684	N4bp1/Psen1/Laptm4b/Anxa2/Phb/Taf1/Fyn/Clec16a/Gabarapl2/Sirt2/Dab2ip/Usp19/Dedd/Furin/Rybp/Snx3/Rilp/Anks1/Timp3/Dysf/Egfr/Nrg1/Banp/Hsp90ab1
GO:0006109	regulation of carbohydrate metabolic process	34/2243	199/23355	0.000667961	0.00693937	0.00507684	Wdr5/Akt2/Psen1/Maea/Adipor1/Mlycd/Ncor1/Pfkfb2/Slc35b4/Kat2a/Stat3/Stk11/Ep300/Ppp1r3f/Prxl2c/Foxk1/Hdac4/Nfe2l1/Prkce/Sesn2/Git1/Sorbs1/Scarb2/Sik1/Grb10/Foxk2/Soga1/Igfbp3/Rora/Smpd3/Cbfa2t3/Ddit4/Irs2/Pdk4
GO:0009266	response to temperature stimulus	29/2243	161/23355	0.000677347	0.00701756	0.00513405	Dnaja3/Clpb/Slu7/Nfe2l1/Hikeshi/Bag3/Acadl/Hspa4/Gclc/Dnajc3/Mill2/Hsf1/Tfec/Trpv4/Ucp2/Ucp3/Slc25a27/Dnaja4/Chordc1/Adrb2/Mapt/Tcim/Calca/Dnaja1/Pde4b/Hsp90aa1/Hsp90ab1/Hspa1a/Hspa1b
GO:0016601	Rac protein signal transduction	1943-12-01	44/23355	0.000677833	0.00701756	0.00513405	Kras/Nckap1/Crk/Cyfip1/Nisch/Garre1/Wasf2/Eps8l2/Rhou/Arap3/Farp2/Arhgap24
GO:0070301	cellular response to hydrogen peroxide	19/2243	89/23355	0.000682018	0.00702719	0.00514109	Map3k5/Stat6/Stk25/Foxp1/Pde8a/Oser1/Ripk1/Nfe2l2/Trpc6/Hsf1/Rhob/Aqp1/Fabp1/Smpd3/Lrrk2/Sphk1/Nr4a3/Foxo3/Hsph1
GO:0097581	lamellipodium organization	19/2243	89/23355	0.000682018	0.00702719	0.00514109	Cttn/Nckap1/Arhgef7/Cyfip1/Slit2/Sh2b1/Nup85/Epha2/Hdac4/Wasf3/Wasf2/Nck1/Parvb/Spef1/Aqp1/Carmil1/S1pr1/Avil/Hsp90aa1
GO:0032874	positive regulation of stress-activated MAPK cascade	23/2243	117/23355	0.000682285	0.00702719	0.00514109	Map3k5/Stk25/Taok2/Sema4c/Map3k11/Mink1/Dab2ip/Myd88/Ripk1/Sash1/Nod1/Mfhas1/Map3k3/Taok3/Dusp19/Ceacam1/Trpv4/Map4k2/Rassf2/Ccn2/Sphk1/Traf1/Xdh
GO:0016525	negative regulation of angiogenesis	22/2243	110/23355	0.00069279	0.00711195	0.00520311	Foxj2/Flcn/Stard13/E2f2/Hgs/Ptprm/Dab2ip/Rock2/Ism1/Epha2/Tie1/Cldn5/Serpine1/Foxo4/Gpr4/Vash1/Adamts9/Klf2/Adrb2/Klf4/Rgcc/Ccn6
GO:0010717	regulation of epithelial to mesenchymal transition	20/2243	96/23355	0.000694081	0.00711195	0.00520311	Tsc2/Adipor1/Acvr1/Gcnt2/Vasn/Fermt2/Dab2ip/Tgfbr3/Clasp1/Pofut2/Jag1/Bcl9l/Axin2/Il17rd/Spred2/Smad7/Eng/Notch1/Phldb1/Rgcc
GO:1904035	regulation of epithelial cell apoptotic process	20/2243	96/23355	0.000694081	0.00711195	0.00520311	Cast/Capn10/Ano6/Pias4/Wfs1/Spop/Plcg1/Yap1/Trim32/Nfe2l2/Cdh5/Serpine1/Xbp1/Cflar/Pak4/Ramp2/Gata2/Foxo3/Rgcc/Angptl4
GO:0072001	renal system development	51/2243	336/23355	0.000703718	0.00719837	0.00526633	Arl3/Flcn/Dlg5/Dlg1/Pygo2/Wfs1/Ap2b1/Slit2/Ctnnd1/Pds5a/Tsc1/Mpv17/Nid1/Gsta3/Nup85/Fgfr1/Enpep/Bcl2l11/Amer1/Jmjd6/Yap1/Prkx/Kank2/Jag1/Pcnt/Cdkn1c/Invs/Smad7/Cflar/Arid5b/Pdgfra/Pkd2/Heyl/Notch1/Tns2/Gpr4/Ace/Col4a1/Pkd1/Aqp1/Hc/Lrrk2/Wnt2b/Ret/Il6ra/Cys1/Spp1/Irx1/Dll1/Klf15/Zbtb16
GO:0032409	regulation of transporter activity	45/2243	287/23355	0.000708686	0.00723366	0.00529214	Ikbkb/Htt/Slc9a1/Hk1/Ahnak/Dlg1/Ubqln1/Chp1/Pla2g6/Pde4d/Kcnq1/Stim1/Plcg1/Mink1/Kmt2a/Tcaf1/Ripk1/Ywhah/Fkbp1a/Sphk2/Nlgn2/Ifngr1/Cacnb1/Atp1a2/Trpc6/Ehd3/Amigo1/Prkca/Atpsckmt/Pkd2/Oxsr1/Dysf/Rapgef3/Shank3/Atp1b1/Rem1/Nedd4l/Adrb2/Dapk1/Rgs9/Prrt1/Cttnbp2nl/Hecw2/Kcne2/Pde4b
GO:0034249	negative regulation of cellular amide metabolic process	30/2243	169/23355	0.000709585	0.00723366	0.00529214	Eprs/Ythdf1/Eif4g1/Tnrc6c/Paip2/Pum1/Spon1/Lsm14a/Stat3/Grb7/Tsc1/Mettl16/Ormdl2/Eif4enif1/Samd4b/Rock2/Upf1/Dapk3/Fxr1/Sesn2/Eif4ebp2/Fxr2/Samd4/Prkca/Ang/Ago2/Dapk1/Ntrk2/Sphk1/Calr
GO:0033148	positive regulation of intracellular estrogen receptor signaling pathway	1943-06-01	13/23355	0.000737256	0.00750296	0.00548917	Wbp2/Med1/Kmt2d/Yap1/Ncoa3/Pagr1a
GO:0010821	regulation of mitochondrion organization	24/2243	125/23355	0.000751538	0.00763532	0.005586	Cttn/Htt/Flcn/Rhot1/Gsk3a/Bcl2l2/Mief1/Bmf/Spire1/Pla2g6/Ep300/Clec16a/Huwe1/Rhot2/Vps13d/Rnf41/Bcl2l11/Bik/Gclc/Plaur/Oma1/Inf2/Fas/Mapt
GO:0044262	cellular carbohydrate metabolic process	46/2243	296/23355	0.000755834	0.00766595	0.00560841	Wdr5/Akt2/Hk1/Maea/Gsk3a/Adipor1/Gnptg/Mlycd/Inpp5a/Ppip5k1/Ncor1/Pfkfb2/Slc35b4/Kat2a/Stat3/Stk11/Gaa/Ep300/Ip6k1/Stk40/Ppp1r3f/Foxk1/Hdac4/Nfe2l1/Prkce/Sesn2/Hk2/Git1/Sorbs1/Isyna1/Scarb2/Sik1/Grb10/Foxk2/Dysf/Stbd1/Nhlrc1/Soga1/Igfbp3/Rora/Cbfa2t3/B3gnt3/Ddit4/Slc5a3/Irs2/Pdk4
GO:1901888	regulation of cell junction assembly	36/2243	216/23355	0.000758424	0.0076792	0.0056181	Setd5/Ikbkb/Sdc4/Dlg5/Pdlim5/Eif4g1/Limch1/Clstn1/Ptpn11/Tsc1/Lrp1/Farp1/Fermt2/S100a10/Rock2/Adgrl1/Rapgef1/Dapk3/Clasp1/Epha2/Adgre5/Peak1/Nlgn2/Dusp3/Cldn5/Nectin1/Amigo1/Prkca/Amigo2/Adgrl3/Ace/Ppm1f/Nptx1/Nedd4l/Ntrk2/Fam107a
GO:0007052	mitotic spindle organization	23/2243	118/23355	0.000771801	0.00780145	0.00570754	Rhoa/Smc3/Ckap5/Tacc2/Smc1a/Lsm14a/Numa1/Clasp1/Stmn1/Pcnt/Map10/Dctn1/Map4/Poc1a/Ralbp1/Nudc/Tacc1/Spice1/Dync1h1/Pkd1/Kifc2/Hspa1a/Hspa1b
GO:2000116	regulation of cysteine-type endopeptidase activity	38/2243	232/23355	0.000774014	0.00781062	0.00571425	Rhoa/Akt2/Usp47/Map3k5/Cast/Htt/Dnaja3/Pcid2/Ep300/Fyn/Hip1/Ctsd/Bcl2l11/Nod1/Ints1/Dpep1/Arrb1/Men1/Tbc1d10a/Plaur/Cflar/Sfn/Herpud1/Hsf1/Sox7/Ppm1f/Aqp1/Fabp1/Acer2/Hspd1/Dapk1/Fas/Ccn2/Ret/Klf4/Xdh/Hspa1b/Rag1
GO:0017157	regulation of exocytosis	39/2243	240/23355	0.000778186	0.00783951	0.00573538	Atp6ap1/Sdc4/Pdcd6ip/Vps4a/Vamp8/Pla2g6/Hgs/Vps18/Syt11/Git2/Apba1/Dvl1/Rab27a/Sphk2/Clasp1/Rabgef1/Rab3a/Gab2/Lgals9/Prkce/Git1/Unc13b/Pld2/Prkca/Kcnh1/Stxbp1/Lgi3/Rapgef4/Bcr/Notch1/Stx1a/Syt7/Smpd3/Lrrk2/Adrb2/Gata2/Syt12/Bcl2l1/Rab3c
GO:1903532	positive regulation of secretion by cell	52/2243	346/23355	0.000790899	0.00795418	0.00581928	Bsg/Oga/Atp6ap1/Sdc4/Zfp384/Pdcd6ip/Capn10/Vps4a/Arhgef7/Vamp8/Ptpn23/Pfkfb2/Pla2g6/Hgs/Ep300/Ppard/Ptpn11/Lrp1/Itsn1/Fgfr1/Rab27a/Sphk2/Clasp1/Rab3a/Gab2/Prkce/Arrb1/Nlgn2/Camk2n1/C2cd2l/Unc13b/Pld2/Apbb1/Prkca/Stxbp1/Rapgef4/Ang/Dynll1/Stx1a/Egfr/Smpd3/Edn1/Nnat/Vegfc/Irs2/Gata2/Sphk1/Spp1/Bcl2l1/Glul/Myrip/Rgcc
GO:0001570	vasculogenesis	20/2243	97/23355	0.000796741	0.00799949	0.00585243	Setd2/Paxip1/Fzd4/Fgfr1/Yap1/Zmiz1/Tgfbr3/Epha2/Tie1/Ceacam1/Eng/Tead2/Notch1/Tmem100/Gjc1/Rin2/Heg1/Ramp2/Ntrk2/Xdh
GO:0018209	peptidyl-serine modification	54/2243	363/23355	0.000809786	0.00811685	0.00593828	Ikbkb/Akt2/Nsd1/Rptor/Poglut3/Mark2/Hk1/Poglut2/Gsk3a/Lats2/Mast4/Csnk1d/Eif4g1/Akt3/Smg1/Taf1/Pde4d/Mapkapk5/Ulk1/Crebl2/Pik3ca/Rock2/Ripk1/Csnk1e/Prkd1/Prkx/Prkce/Ern1/Arrb1/Top1/Lmtk2/Nck1/Smad7/Mast2/Prkca/Rapgef3/Egfr/Rassf2/Pkd1/Ppm1f/Mknk2/Prkd2/Ppp1r15a/Pkn3/Lrrk2/Bdkrb2/Ddit4/Sh2d3c/Ntrk2/Bcar3/Ret/Ramp3/Hsp90aa1/Hsp90ab1
GO:1901214	regulation of neuron death	56/2243	380/23355	0.000823898	0.00824449	0.00603167	Ikbkb/Rhoa/Map3k5/Kras/Htt/Psen1/Gsk3a/Wfs1/Inpp5a/Zpr1/Chp1/Egln1/Stat3/Fyn/Tsc1/Map3k11/Lrp1/Itsn1/Pik3ca/Ppp5c/Bcl2l11/Mcl1/Rras2/Capn2/Hdac4/Nmnat1/Arrb1/Ssh1/Ubb/Gclc/Elk1/Ralbp1/Ppp1r13b/Hsf1/Stxbp1/Amigo2/Erbb3/Cebpb/Ddit3/Nes/C5ar1/Fgfr3/Lrrk2/Nr4a2/Hspd1/Ddit4/Ntrk2/Fas/Cntfr/Hyou1/Mapt/Bcl2l1/Nr4a3/Foxo3/Hsp90ab1/Hsph1
GO:0060412	ventricular septum morphogenesis	13/2243	51/23355	0.000829604	0.00828773	0.0060633	Nsd2/Sav1/Lrp6/Acvr1/Slit2/Egln1/Slit3/Tgfbr3/Tbx3/Smad7/Heyl/Notch1/Nos3
GO:0016032	viral process	49/2243	322/23355	0.000835696	0.00833467	0.00609765	Bsg/Stau1/Ccnt2/Tmem39a/Trim28/Ccnk/Pdcd6ip/Csde1/Vps4a/Pias4/Vamp8/Phb/Atg16l1/Zc3hav1/Pi4ka/Rxra/Trim25/Cul1/Ep300/Vps18/Ifitm2/Smpd1/Rock2/Ripk1/Bcl2l11/Hexim1/Srpk1/Trim32/AU040320/Dcaf1/Trim8/Snx3/Zfp809/Crebbp/Ceacam1/Npc1/Nectin1/Resf1/Isg20/Notch1/Bicd1/Trim56/Adarb1/Cd209a/Mst1r/Hyal2/Bcl2l1/Hsp90ab1/Hspa8
GO:0070304	positive regulation of stress-activated protein kinase signaling cascade	23/2243	119/23355	0.000871318	0.00866108	0.00633645	Map3k5/Stk25/Taok2/Sema4c/Map3k11/Mink1/Dab2ip/Myd88/Ripk1/Sash1/Nod1/Mfhas1/Map3k3/Taok3/Dusp19/Ceacam1/Trpv4/Map4k2/Rassf2/Ccn2/Sphk1/Traf1/Xdh
GO:2000278	regulation of DNA biosynthetic process	23/2243	119/23355	0.000871318	0.00866108	0.00633645	Cct6a/Cct8/Cct2/Exosc10/Tcp1/Niban2/Mapkapk5/Sh2b1/Cct4/Cct7/Tfdp1/Cct5/Chtf8/Men1/Cct3/Parm1/Prkd2/Hnrnpc/Klf4/Dusp1/Hsp90aa1/Hsp90ab1/Cdkn1a
GO:0007178	transmembrane receptor protein serine/threonine kinase signaling pathway	56/2243	381/23355	0.000877558	0.00869422	0.00636069	Flcn/Hexa/Lats2/Itgb5/Ltbp4/Acvr1/Stk11/Ep300/Gcnt2/Vasn/Sh2b1/Ppm1a/Fermt2/Snx25/Myd88/Hivep1/Numa1/Mpp5/Fkbp1a/Zmiz1/Furin/Tgfbr3/Rgma/Bcl9l/Lgals9/Cdh5/Pmepa1/Zfp451/Sptbn1/Il17rd/Glg1/Crebbp/Cldn5/Smurf2/Men1/Spred2/Xbp1/Smad7/Dand5/Eng/Rbm14/Notch1/Peg10/Tmem100/Mtmr4/Ror2/Smpd3/Htra3/Zc3h3/Lrrc32/Adamtsl2/Lox/Jade2/Hspa5/Fst/Hsp90ab1
GO:0072521	purine-containing compound metabolic process	56/2243	381/23355	0.000877558	0.00869422	0.00636069	Atp5b/Rhoa/Oga/Ogdh/Pcmt1/Psen1/Flcn/Hk1/Mlycd/Hmgcl/Ncor1/Pfkfb2/Stat3/Pde4d/Ep300/Gpat4/Prpsap1/Gpam/Pfkl/Sphk2/Pfas/Epha2/Pank4/Adcy6/Prxl2c/Foxk1/Hdac4/Icmt/Pnp/Hk2/Git1/Pmvk/Foxk2/Atpsckmt/Npr1/Ampd3/Adcy2/Fitm2/Rora/Atp2b2/Ahcy/Hkdc1/Nos3/Hmgcs2/Lrrk2/Macrod2/Cbfa2t3/Adcy4/Entpd1/Acot2/Ddit4/Ada/Bcl2l1/Xdh/Acot1/Pdk4
GO:0006397	mRNA processing	66/2243	466/23355	0.000884472	0.00874089	0.00639483	Sf3b2/Sf1/Aqr/Tdrd3/Supt5/Srsf4/Prpf18/Tfip11/Txnl4a/Ybx1/Scaf4/Plrg1/Paf1/Papola/Cdc5l/Rnf20/Wdr33/Zpr1/Acin1/Dhx38/Gemin5/Zcchc8/Casc3/Ncbp2/Ddx23/Fip1l1/Supt6/Slu7/Safb/Snrnp48/Tent4a/Cpsf1/Alkbh5/Dhx8/Jmjd6/Sugp2/Srpk1/Rbm6/Dhx16/Rbm15b/Fxr1/Cir1/Phrf1/Prpf3/Ern1/Hnrnpm/Rbm28/Rbm10/Esrp2/Fxr2/Tra2a/Lsm11/Hsf1/Sympk/Spen/Zrsr1/Leo1/Rprd1a/Rbm14/Hnrnpc/Adarb1/Aff2/Zc3h3/Prdx6/Nova2/Hspa8
GO:0007585	respiratory gaseous exchange by respiratory system	15/2243	64/23355	0.00088519	0.00874089	0.00639483	Ap3b1/Gaa/Ttll1/Stk40/Rab3a/Mapk8ip3/Man2a1/Nlgn2/Atp1a2/Sftpd/Edn1/Nr4a2/Jag2/Adrb2/Slc5a3
GO:0038127	ERBB signaling pathway	22/2243	112/23355	0.000892155	0.0087679	0.0064146	Psen1/Ptpn11/Hip1/Plcg1/Dgkd/Dab2ip/Ptpn12/Cblb/Sh3tc2/Dusp3/Rhbdf2/Ceacam1/Plaur/Zgpat/Erbb3/Tgfa/Egfr/Rassf2/Bcar3/Ptprr/Errfi1/Pde6g
GO:2000181	negative regulation of blood vessel morphogenesis	22/2243	112/23355	0.000892155	0.0087679	0.0064146	Foxj2/Flcn/Stard13/E2f2/Hgs/Ptprm/Dab2ip/Rock2/Ism1/Epha2/Tie1/Cldn5/Serpine1/Foxo4/Gpr4/Vash1/Adamts9/Klf2/Adrb2/Klf4/Rgcc/Ccn6
GO:0022407	regulation of cell-cell adhesion	62/2243	432/23355	0.000892321	0.0087679	0.0064146	Prkar1a/Cd9/Rhoa/Sdc4/Stat5b/Dlg5/Dlg1/Nf2/Ap3b1/Ptpn23/Dnaja3/Gcnt2/Myadm/Mink1/Gpam/Zfp609/Zfp35/Zmiz1/Ap3d1/L1cam/Piezo1/Ccm2l/Jag1/Afdn/Cblb/Lgals9/Pnp/Scrib/Nck1/Dusp3/Ceacam1/Plpp3/Plaur/Tnfrsf21/Xbp1/Smad7/Ephb4/Sftpd/Prkca/Trpv4/Podxl/Cebpb/Notch1/Ppm1f/Sox13/Hspd1/Itga6/Adrb2/Rap1gap/Lrrc32/Notch4/Ada/Klf4/Efnb3/Efnb1/Nr4a3/Hsp90aa1/Hspb1/Rgcc/Hsph1/Zbtb16/Rag1
GO:0007411	axon guidance	40/2243	250/23355	0.000914744	0.00896025	0.00655532	Bsg/Zswim4/Ythdf1/Plxnb1/Sema4c/Cyfip1/Zswim8/Slit2/Foxp1/Apbb2/Lrp1/Ptprm/Slit3/Ccdc141/Dvl1/Boc/Fzd3/L1cam/Epha2/Zswim5/Mapk8ip3/Ryk/Plxna3/Lama3/Lmtk2/Sema3g/Etv1/Nectin1/Apbb1/Ephb4/Notch1/Sema3f/Sema4f/Klf7/Plxna2/Dpysl5/Efnb3/Efnb1/Sema7a/Nr4a3
GO:0009299	mRNA transcription	1943-07-01	18/23355	0.000914892	0.00896025	0.00655532	Tfcp2/Ap3b1/Med1/Stat3/Supt6/Hsf1/C5ar1
GO:0043433	negative regulation of DNA-binding transcription factor activity	29/2243	164/23355	0.000918753	0.00898336	0.00657223	Pias4/Wfs1/Taf1/Dnaja3/Chp1/Egln1/Spop/Prmt2/Dab2ip/Taf3/Hdac4/Kat6a/Arrb1/Trib1/Trib2/Men1/Adgrg3/Smad7/Sik1/Cmklr1/Pkd2/Heyl/Cebpg/Ddit3/Pkd1/Tbx6/Nfkbia/Cys1/Klf4
GO:0097502	mannosylation	1943-08-01	23/23355	0.000935223	0.00911461	0.00666825	Fkrp/Nus1/Sdf2/Pomt2/Pomt1/Pomgnt2/Tmtc1/Sdf2l1
GO:1900543	negative regulation of purine nucleotide metabolic process	1943-08-01	23/23355	0.000935223	0.00911461	0.00666825	Flcn/Ncor1/Stat3/Hdac4/Git1/Cbfa2t3/Entpd1/Ddit4
GO:0006282	regulation of DNA repair	24/2243	127/23355	0.000949182	0.00923562	0.00675678	Nsd2/Tmem161a/Setd2/Trim28/Eya2/Ubqln4/Spire1/Rad52/Eya3/Rnf169/Wrnip1/Fam168a/Wdr48/Fbh1/Shld1/Pnp/Axin2/Apbb1/Cyren/Hsf1/Cebpg/Spidr/Egfr/Npas2
GO:0010959	regulation of metal ion transport	45/2243	291/23355	0.000950863	0.00923695	0.00675775	Tmbim6/Rhoa/Oga/Htt/Slc9a1/Ahnak/Dlg1/Ubqln1/Ano6/Wfs1/Pla2g6/Pde4d/Gramd2/Fyn/Stim1/Plcg1/Saraf/Fkbp1a/Sphk2/Prkd1/Prkce/Cacnb1/Atp1a2/Trpc6/Lime1/Ehd3/Serpine1/P2rx5/Pkd2/Dysf/Rapgef3/Ace/Atp1b1/Rem1/Atp2b2/Nos3/Homer2/Gnao1/Adrb2/Rgs9/Epb41/Wfdc6a/Kcne2/Ramp3/Pde4b
GO:0010721	negative regulation of cell development	34/2243	203/23355	0.00095757	0.00928703	0.00679439	Psen1/Tsc2/Hook3/Ctnna1/Rnf10/Sema4c/Slit2/Ulk2/Kctd11/Ulk1/Sirt2/Ywhah/Rgma/Gdi1/Ifrd1/Actn4/Dnajb11/Ryk/Plxna3/Trpc6/Sema3g/Notch1/Trak2/Tbx6/Sema3f/Fgfr3/Sema4f/Atf5/Dleu2/Daam2/Fas/Mbd1/Efnb3/Sema7a
GO:0006403	RNA localization	31/2243	180/23355	0.000983389	0.009522	0.0069663	Stau1/Cct2/Exosc10/Htt/Senp2/Prpf18/Setd2/Ckap5/Ybx1/Tcp1/Pom121/Gle1/Pcid2/Casc3/Nxf1/Ncbp2/Tsc1/Supt6/Cct4/Nup188/Nup85/Alkbh5/Rbm15b/Nup35/Igf2bp2/Mcm3ap/Rftn2/Hsf1/Bicd2/Zc3h3/Mapt
GO:0097485	neuron projection guidance	40/2243	251/23355	0.000989388	0.00954033	0.00697971	Bsg/Zswim4/Ythdf1/Plxnb1/Sema4c/Cyfip1/Zswim8/Slit2/Foxp1/Apbb2/Lrp1/Ptprm/Slit3/Ccdc141/Dvl1/Boc/Fzd3/L1cam/Epha2/Zswim5/Mapk8ip3/Ryk/Plxna3/Lama3/Lmtk2/Sema3g/Etv1/Nectin1/Apbb1/Ephb4/Notch1/Sema3f/Sema4f/Klf7/Plxna2/Dpysl5/Efnb3/Efnb1/Sema7a/Nr4a3
GO:0097352	autophagosome maturation	1943-10-01	34/23355	0.000990065	0.00954033	0.00697971	Tmem39a/Ubqln1/Atg14/Ubqln4/Vamp8/Mcoln1/Clec16a/Map1lc3b/Smcr8/Adrb2
GO:0099563	modification of synaptic structure	1943-10-01	34/23355	0.000990065	0.00954033	0.00697971	Stau1/Rhoa/Cttn/Cyfip1/Itsn1/Synpo/Wasf3/Kalrn/Baiap2/Cabp1
GO:1901343	negative regulation of vasculature development	22/2243	113/23355	0.00100917	0.00970303	0.00709874	Foxj2/Flcn/Stard13/E2f2/Hgs/Ptprm/Dab2ip/Rock2/Ism1/Epha2/Tie1/Cldn5/Serpine1/Foxo4/Gpr4/Vash1/Adamts9/Klf2/Adrb2/Klf4/Rgcc/Ccn6
GO:0061028	establishment of endothelial barrier	13/2243	52/23355	0.00101019	0.00970303	0.00709874	Ikbkb/Myadm/Myd88/Rock2/Rapgef1/Afdn/Cdh5/Cldn5/Pecam1/Eng/Rapgef3/Robo4/Abcb1b
GO:0090263	positive regulation of canonical Wnt signaling pathway	21/2243	106/23355	0.00102982	0.00987573	0.00722509	Usp47/Ctdnep1/Ppm1b/Csnk1d/Adgra2/Ube2b/Ppm1a/Amer1/Reck/Yap1/Csnk1e/Dapk3/Prdm15/Eda/Egfr/Ror2/Fgfr3/Lrrk2/Daam2/Disc1/Arntl
GO:0045601	regulation of endothelial cell differentiation	1943-11-01	40/23355	0.00104262	0.00997938	0.00730091	Foxj2/Ikbkb/Rock2/Jag1/Cdh5/Cldn5/Ceacam1/Notch1/Tmem100/Notch4/Xdh
GO:0043124	negative regulation of I-kappaB kinase/NF-kappaB signaling	1943-12-01	46/23355	0.00104397	0.00997938	0.00730091	Rhoa/Ppm1b/Ash1l/Dnaja3/Mapkbp1/Ppm1a/Dab2ip/Ripk1/Rora/Tle1/Otud7b/Per1
GO:0022898	regulation of transmembrane transporter activity	43/2243	276/23355	0.00104609	0.00998378	0.00730413	Ikbkb/Htt/Slc9a1/Hk1/Ahnak/Dlg1/Ubqln1/Chp1/Pla2g6/Pde4d/Kcnq1/Stim1/Plcg1/Mink1/Tcaf1/Ripk1/Ywhah/Fkbp1a/Sphk2/Nlgn2/Ifngr1/Cacnb1/Atp1a2/Trpc6/Ehd3/Amigo1/Prkca/Atpsckmt/Pkd2/Oxsr1/Dysf/Rapgef3/Shank3/Atp1b1/Rem1/Nedd4l/Adrb2/Dapk1/Rgs9/Prrt1/Hecw2/Kcne2/Pde4b

## Sheet: SD Up - KEGG
ID	Description	GeneRatio	BgRatio	pvalue	p.adjust	qvalue	geneID
mmu04141	Protein processing in endoplasmic reticulum	57/999	172/8924	7.74e-15	2.44e-12	1.9e-12	Sar1a/Ubxn4/Lman1/Map3k5/Atf6/Sec31a/Sec24c/Sec24b/Dnajc1/Ubxn6/Ubqln1/Rnf185/Wfs1/Ubqln4/Mogs/Edem1/Nploc4/Prkcsh/Cul1/Atf6b/Ubxn2a/Rpn1/Mbtps1/Man1b1/Ganab/Capn2/Nfe2l2/Dnajb11/Canx/Stt3b/Ern1/Uggt1/Lman2/Dnajc3/Syvn1/Pdia3/Xbp1/Herpud1/Dnajb2/Pdia4/Ddit3/Ppp1r15a/Ube2g2/Pdia6/Hsp90b1/Hyou1/Calr/Hspa4l/Dnajb1/Hspa5/Dnaja1/Hsp90aa1/Hsp90ab1/Hspa1a/Hspa8/Hsph1/Hspa1b
mmu04140	Autophagy - animal	38/999	140/8924	1.2e-07	1.89e-05	1.47e-05	Akt2/Kras/Rptor/Tsc2/Wipi2/Atg14/Vamp8/Akt3/Atg16l1/Sqstm1/Ulk2/Atg4b/Stk11/Atg4d/Tsc1/Trp53inp2/Gabarapl2/Gabarapl1/Atg13/Ulk1/Ctsd/Zfyve1/Pik3ca/Atg9a/Pik3c3/Map1lc3b/Rras2/Dapk3/Atg2a/Ern1/Cflar/Smcr8/Mtmr4/Mras/Ddit4/Dapk1/Irs2/Bcl2l1
mmu04072	Phospholipase D signaling pathway	36/999	149/8924	5.17e-06	0.000542902	0.00042271	Rhoa/Akt2/Pip5k1c/Kras/Tsc2/Akt3/Agpat3/Fyn/Gna13/Cyth2/Ptpn11/Tsc1/Agpat1/Plcg1/Dgkd/Pik3ca/Pip5k1b/Rras2/Sphk2/Agpat2/Adcy6/Gab2/Plpp3/Pld2/Prkca/Pdgfra/Plcb4/Rapgef4/Rapgef3/Egfr/Cyth3/Adcy2/Mras/Adcy4/Dgkh/Sphk1
mmu00310	Lysine degradation	20/999	64/8924	1.24e-05	0.000980003	0.000763044	Hadha/Setd1a/Aldh7a1/Dlst/Nsd2/Nsd1/Kmt2b/Setd2/Aldh3a2/Prdm6/Aldh2/Kmt2c/Ash1l/Kmt2d/Kmt5a/Kmt2a/Ezh1/Plod3/Prdm2/Plod1
mmu04330	Notch signaling pathway	19/999	60/8924	1.65e-05	0.00102727	0.000799849	Psen1/Tle4/Kat2a/Atxn1l/Ep300/Ctbp2/Dtx2/Dvl1/Jag1/Cir1/Crebbp/Heyl/Notch1/Numb/Dtx4/Tle1/Jag2/Notch4/Dll1
mmu04520	Adherens junction	21/999	71/8924	1.96e-05	0.00102727	0.000799849	Rhoa/Actn1/Ctnna1/Ctnnd1/Ep300/Fyn/Ptprm/Ptprb/Fgfr1/Actn4/Afdn/Wasf3/Wasf2/Pard3/Crebbp/Sorbs1/Nectin1/Egfr/Lmo7/Farp2/Baiap2
mmu04150	mTOR signaling pathway	35/999	156/8924	3.83e-05	0.0015889	0.00123713	Ikbkb/Rhoa/Akt2/Kras/Rptor/Flcn/Tti1/Tsc2/Lrp6/Akt3/Ulk2/Stk11/Tsc1/Castor1/Depdc5/Ulk1/Fzd4/Pik3ca/Nprl2/Dvl1/Fzd3/Slc3a2/Wdr59/Clip1/Sesn2/Prr5/Grb10/Prkca/Lpin1/Castor2/Lpin3/Wnt2b/Ddit4/Lrp5/Lpin2
mmu04928	Parathyroid hormone synthesis, secretion and action	27/999	108/8924	4.04e-05	0.0015889	0.00123713	Rhoa/Lrp6/Akap13/Rxra/Arhgef11/Pde4d/Atf6b/Gna13/Fgfr1/Gna11/Rxrb/Adcy6/Arrb1/Itpr2/Pld2/Creb3l2/Prkca/Plcb4/Egfr/Adcy2/Nr4a2/Adcy4/Creb5/Lrp5/Pde4c/Pde4b/Cdkn1a
mmu04144	Endocytosis	52/999	273/8924	7.36e-05	0.00249318	0.00194123	Rhoa/Pip5k1c/Gbf1/Ap2m1/Vps26b/Pdcd6ip/Agap3/Rab11b/Chmp7/Vps4a/Sh3gl1/Acap2/Rabep1/Ap2b1/Eps15l1/Rab22a/Hgs/Vps45/Wipf2/Vps36/Cyth2/Zfyve27/Git2/Rab11fip1/Rbsn/Rab35/Rnf41/Pip5k1b/Agap1/Cblb/Arrb1/Snx3/Pard3/Wipf3/Git1/Smurf2/Ehd3/Ehd1/Pld2/Pdgfra/Epn3/H2-T24/Rab11fip3/Egfr/Arap3/Cyth3/Nedd4l/Grk5/Fgfr3/Hspa1a/Hspa8/Hspa1b
mmu04071	Sphingolipid signaling pathway	29/999	124/8924	7.91e-05	0.00249318	0.00194123	Rhoa/Akt2/Map3k5/Kras/Akt3/Fyn/Gna13/Ctsd/Smpd1/Pik3ca/Rock2/Sphk2/Ppp2r5d/Gab2/Prkce/Mapk11/Pld2/Prkca/Plcb4/Sgpp2/S1pr4/Nos3/Bdkrb2/Acer2/Ppp2r5b/Sgms1/S1pr1/Sphk1/Kng2
mmu04136	Autophagy - other	12/999	32/8924	9.67e-05	0.00274702	0.00213887	Rptor/Wipi2/Atg16l1/Ulk2/Atg4b/Atg4d/Gabarapl2/Gabarapl1/Atg13/Atg9a/Pik3c3/Atg2a
mmu04919	Thyroid hormone signaling pathway	28/999	120/8924	0.000109076	0.00274702	0.00213887	Akt2/Kras/Tsc2/Slc9a1/Med1/Med4/Atp1a1/Akt3/Ncor1/Pfkfb2/Kat2a/Rxra/Ep300/Plcg1/Pik3ca/Pfkl/Tbc1d4/Rxrb/Ncoa3/Crebbp/Atp1a2/Prkca/Plcb4/Med13l/Notch1/Atp1b1/Notch4/Plcd4
mmu04137	Mitophagy - animal	19/999	68/8924	0.000113369	0.00274702	0.00213887	Mfn2/Kras/Tbc1d17/Rhot1/Bcl2l13/Sqstm1/Gabarapl2/Gabarapl1/Nbr1/Ulk1/Rhot2/Atg9a/Map1lc3b/Rras2/Ubc/Ubb/Mras/Bcl2l1/Foxo3
mmu04010	MAPK signaling pathway	54/999	294/8924	0.000146075	0.00328669	0.00255906	Ikbkb/Akt2/Map3k5/Kras/Taok2/Ppm1b/Crk/Akt3/Mapkapk5/Map3k11/Ppm1a/Myd88/Fgfr1/Cdc25b/Ppp5c/Rras2/Dusp6/Epha2/Stmn1/Dusp7/Mapk8ip3/Map3k3/Arrb1/Taok3/Cacnb1/Mapk11/Dusp3/Elk1/Prkca/Pdgfra/Erbb3/Map4k2/Dusp16/Tgfa/Egfr/Ddit3/Mknk2/Flnb/Flt1/Fgfr3/Mras/Vegfc/Ntrk2/Fas/Rasgrp2/Ptprr/Mapt/Dusp8/Dusp1/Hspb1/Hspa1a/Hspa8/Hspa1b/Map3k6
mmu04360	Axon guidance	37/999	181/8924	0.000185412	0.00389366	0.00303165	Limk2/Rhoa/Kras/Plxnb1/Sema4c/Slit2/Fyn/Ptpn11/Plcg1/Slit3/Pik3ca/Rock2/Boc/Fzd3/L1cam/Rgma/Epha2/Ryk/Plxna3/Ssh1/Ssh2/Pard3/Nck1/Arhgef12/Trpc6/Sema3g/Ephb4/Prkca/Pak4/Limk1/Sema3f/Sema4f/Plxna2/Dpysl5/Efnb3/Efnb1/Sema7a
mmu04666	Fc gamma R-mediated phagocytosis	22/999	92/8924	0.000401507	0.00772185	0.00601234	Limk2/Akt2/Pip5k1c/Crk/Akt3/Pla2g6/Plcg1/Pik3ca/Pip5k1b/Inppl1/Sphk2/Gab2/Prkce/Dock1/Wasf3/Wasf2/Plpp3/Pld2/Prkca/Inpp5d/Limk1/Sphk1
mmu04392	Hippo signaling pathway - multiple species	10/999	27/8924	0.000416735	0.00772185	0.00601234	Lats2/Sav1/Nf2/Tead3/Frmd6/Yap1/Csnk1e/Tead2/Rassf2/Tead4
mmu04960	Aldosterone-regulated sodium reabsorption	12/999	38/8924	0.000613689	0.0107396	0.00836197	Kras/Atp1a1/Scnn1a/Pik3ca/Scnn1b/Scnn1g/Atp1a2/Sfn/Prkca/Atp1b1/Nedd4l/Slc9a3r2
mmu04070	Phosphatidylinositol signaling system	22/999	96/8924	0.000749302	0.012016	0.00935579	Pip5k1c/Inpp5a/Ppip5k1/Pi4ka/Ipmk/Ip6k1/Plcg1/Dgkd/Pik3ca/Pik3c3/Pip5k1b/Inppl1/Cds2/Itpr2/Ip6k2/Prkca/Plcb4/Inpp5d/Mtmr4/Dgkh/Plcd4/Ip6k3
mmu04211	Longevity regulating pathway	21/999	90/8924	0.000762919	0.012016	0.00935579	Akt2/Kras/Rptor/Tsc2/Adipor1/Akt3/Stk11/Atf6b/Tsc1/Atg13/Ulk1/Pik3ca/Adipor2/Adcy6/Sesn2/Creb3l2/Adcy2/Adcy4/Creb5/Irs2/Foxo3
mmu04371	Apelin signaling pathway	28/999	136/8924	0.000963259	0.0139578	0.0108677	Gnb1/Akt2/Kras/Slc9a1/Akt3/Gna13/Pik3c3/Map1lc3b/Rras2/Sphk2/Adcy6/Jag1/Hdac4/Prkce/Itpr2/Serpine1/Plcb4/Adcy2/Nos3/Klf2/Mras/Adcy4/Ccn2/Plat/Sphk1/Spp1/Gng4/Lipe
mmu00561	Glycerolipid metabolism	16/999	62/8924	0.00100774	0.0139578	0.0108677	Aldh7a1/Aldh3a2/Agpat3/Aldh2/Gpat4/Agpat1/Dgkd/Gpam/Agpat2/Plpp3/Pnpla2/Lipg/Lpin1/Lpin3/Dgkh/Lpin2
mmu05132	Salmonella infection	45/999	253/8924	0.00103113	0.0139578	0.0108677	Dync1li2/Ikbkb/Rhoa/Akt2/Birc2/Ahnak/Arl8a/Dync1li1/Nckap1/Anxa2/Actr1a/Akt3/Plekhm2/Elmo2/Cyfip1/Snx33/Dynll2/Vps18/Cyth2/Klc4/Exoc4/S100a10/Myd88/Pik3ca/Pik3c3/Rock2/Ripk1/Klc1/Nod1/Wasf3/Dctn1/Mapk11/Tubb2a/Rilp/Rhoj/Dync1h1/Podxl/Dynll1/Cyth3/Flnb/Rhob/Nfkbia/Hsp90b1/Hsp90aa1/Hsp90ab1
mmu04918	Thyroid hormone synthesis	18/999	74/8924	0.00106345	0.0139578	0.0108677	Atp1a1/Atf6b/Adcy6/Canx/Itpr2/Ttf1/Atp1a2/Creb3l2/Prkca/Plcb4/Pdia4/Atp1b1/Adcy2/Adcy4/Creb5/Hsp90b1/Asgr2/Hspa5
mmu05417	Lipid and atherosclerosis	39/999	216/8924	0.00163502	0.0206012	0.0160404	Ikbkb/Rhoa/Akt2/Map3k5/Kras/Atf6/Akt3/Stat3/Rxra/Plcg1/Myd88/Pik3ca/Rock2/Rxrb/Nfe2l2/Ern1/Hspa4/Mapk11/Mib1/Xbp1/Prkca/Plcb4/Mib2/Ddit3/Nos3/Nfkbia/Hspd1/Fas/Hsp90b1/Mmp3/Bcl2l1/Hspa5/Cyp1a1/Hsp90aa1/Hsp90ab1/Hspa1a/Hspa8/Hspa1b/Cxcl2
mmu05017	Spinocerebellar ataxia	28/999	141/8924	0.00171391	0.0207646	0.0161676	Akt2/Map3k5/Atxn2/Psmd7/Wipi2/Atg14/Akt3/Cic/Psmd11/Pum1/Ulk2/Atxn1l/Atxn2l/Twnk/Atg13/Ulk1/Pik3ca/Pik3c3/Atg2a/Ern1/Itpr2/Nfya/Oma1/Xbp1/Prkca/Plcb4/Rora/Grin2d
mmu04390	Hippo signaling pathway	30/999	157/8924	0.00223849	0.0261157	0.020334	Ywhag/Dlg5/Birc2/Dlg1/Lats2/Sav1/Nf2/Tead3/Csnk1d/Frmd6/Ctnna1/Ccnd3/Fzd4/Dvl1/Ywhah/Mpp5/Yap1/Fzd3/Csnk1e/Axin2/Scrib/Pard3/Serpine1/Smad7/Tead2/Tead4/Wnt2b/Ccn2/Nkd1/Nkd2
mmu04068	FoxO signaling pathway	26/999	131/8924	0.00248215	0.0274357	0.0213618	Ikbkb/Akt2/Kras/Akt3/Rbl2/Stat3/Stk11/Ep300/Gabarapl2/Gabarapl1/Pik3ca/Bcl2l11/Csnk1e/Mapk11/Ccng2/Crebbp/Foxo4/Egfr/S1pr4/Homer2/Klf2/Irs2/S1pr1/Foxo3/Cdkn1a/Rag1
mmu04015	Rap1 signaling pathway	38/999	214/8924	0.0025298	0.0274357	0.0213618	Rhoa/Akt2/Kras/Crk/Akt3/Ctnnd1/Plcg1/Pik3ca/Fgfr1/Sipa1/Rapgef1/Prkd1/Epha2/Adcy6/Afdn/Sipa1l3/Mapk11/Pard3/Prkca/Pdgfra/Tln2/Plcb4/Rapgef4/Rapgef3/Egfr/Arap3/Adcy2/Prkd2/Farp2/Gnao1/Flt1/Fgfr3/Mras/Adcy4/Vegfc/Rap1gap/Rasgrp2/Rapgef5
mmu05215	Prostate cancer	21/999	99/8924	0.0027255	0.0274357	0.0213618	Ikbkb/Akt2/Kras/Akt3/E2f2/Ep300/Pik3ca/Fgfr1/Crebbp/Creb3l2/Pdgfra/Tgfa/Egfr/Nfkbia/Creb5/Plat/Hsp90b1/Mmp3/Hsp90aa1/Hsp90ab1/Cdkn1a
mmu05211	Renal cell carcinoma	16/999	68/8924	0.00284834	0.0274357	0.0213618	Akt2/Kras/Flcn/Crk/Prcc/Akt3/Egln1/Ep300/Ptpn11/Pik3ca/Rapgef1/Crebbp/Epas1/Pak4/Tgfa/Cdkn1a
mmu04213	Longevity regulating pathway - multiple species	15/999	62/8924	0.00285914	0.0274357	0.0213618	Akt2/Kras/Rptor/Akt3/Clpb/Pik3ca/Adcy6/Eif4ebp2/Adcy2/Adcy4/Irs2/Foxo3/Hspa1a/Hspa8/Hspa1b
mmu01522	Endocrine resistance	20/999	93/8924	0.00287421	0.0274357	0.0213618	Akt2/Kras/Med1/Akt3/Ncor1/E2f2/Pik3ca/Ncoa3/Adcy6/Jag1/Mapk11/Bik/Notch1/Egfr/Adcy2/Adcy4/Jag2/Notch4/Dll1/Cdkn1a
mmu04668	TNF signaling pathway	23/999	113/8924	0.00307701	0.0285076	0.0221964	Ikbkb/Akt2/Map3k5/Birc2/Akt3/Atf6b/Dab2ip/Pik3ca/Ripk1/Jag1/Mapk11/Creb3l2/Cflar/Cebpb/Edn1/Nfkbia/Creb5/Vegfc/Fas/Mmp3/Traf1/Ccl20/Cxcl2
mmu04915	Estrogen signaling pathway	26/999	134/8924	0.00343526	0.0309173	0.0240726	Akt2/Kras/Akt3/Atf6b/Ctsd/Pik3ca/Ncoa3/Adcy6/Itpr2/Creb3l2/Plcb4/Tgfa/Egfr/Adcy2/Nos3/Gnao1/Adcy4/Creb5/Hsp90b1/Fkbp4/Hsp90aa1/Hsp90ab1/Hspa1a/Hspa8/Hspa1b/Fkbp5
mmu04925	Aldosterone synthesis and secretion	21/999	102/8924	0.00396374	0.0346828	0.0270045	Atp1a1/Atf6b/Gna11/Prkd1/Adcy6/Prkce/Itpr2/Kcnk3/Atp1a2/Creb3l2/Prkca/Plcb4/Npr1/Atp1b1/Adcy2/Prkd2/Atp2b2/Nr4a2/Adcy4/Creb5/Lipe
mmu04810	Regulation of actin cytoskeleton	38/999	220/8924	0.00412926	0.0350427	0.0272847	Limk2/Rhoa/Pip5k1c/Kras/Slc9a1/Actn1/Itgb5/Nckap1/Crk/Arhgef7/Cyfip1/Gna13/Pik3ca/Fgfr1/Itga9/Rock2/Pip5k1b/Rras2/Actn4/Dock1/Wasf2/Ssh1/Ssh2/Git1/Arhgef12/Myh9/Pdgfra/Pak4/Egfr/Myh14/Limk1/Baiap2/Fgfr3/Bdkrb2/Mras/Itga6/Itga10/Kng2
mmu04710	Circadian rhythm	9/999	30/8924	0.00430496	0.0350427	0.0272847	Csnk1d/Cul1/Cry2/Csnk1e/Clock/Rora/Arntl/Npas2/Per1
mmu04935	Growth hormone synthesis, secretion and action	23/999	116/8924	0.00433862	0.0350427	0.0272847	Akt2/Kras/Stat5b/Crk/Akt3/Stat3/Ep300/Atf6b/Plcg1/Pik3ca/Gna11/Adcy6/Itpr2/Mapk11/Crebbp/Creb3l2/Prkca/Plcb4/Adcy2/Igfbp3/Adcy4/Creb5/Irs2
mmu04510	Focal adhesion	35/999	201/8924	0.00505971	0.0398452	0.031024	Rhoa/Akt2/Pip5k1c/Birc2/Actn1/Itgb5/Crk/Akt3/Fyn/Ccnd3/Pik3ca/Itga9/Rock2/Pip5k1b/Rapgef1/Capn2/Thbs3/Actn4/Lamb1/Dock1/Lama3/Elk1/Parvb/Prkca/Pdgfra/Tln2/Pak4/Egfr/Col4a1/Flnb/Flt1/Itga6/Vegfc/Spp1/Itga10
mmu05223	Non-small cell lung cancer	16/999	72/8924	0.00520489	0.0399888	0.0311358	Akt2/Kras/Stat5b/Akt3/Stat3/Rxra/E2f2/Plcg1/Pik3ca/Rxrb/Prkca/Tgfa/Egfr/Ret/Foxo3/Cdkn1a
mmu04910	Insulin signaling pathway	26/999	139/8924	0.00570457	0.0418123	0.0325556	Ikbkb/Prkar1a/Akt2/Kras/Rptor/Tsc2/Hk1/Crk/Akt3/Inpp5a/Tsc1/Pik3ca/Prkar2a/Prkar1b/Inppl1/Rapgef1/Ppp1r3f/Cblb/Hk2/Sorbs1/Elk1/Trip10/Mknk2/Hkdc1/Irs2/Lipe
mmu01521	EGFR tyrosine kinase inhibitor resistance	17/999	79/8924	0.00570771	0.0418123	0.0325556	Akt2/Kras/Akt3/Stat3/Plcg1/Pik3ca/Bcl2l11/Prkca/Pdgfra/Erbb3/Tgfa/Egfr/Nrg1/Fgfr3/Il6ra/Bcl2l1/Foxo3
mmu04151	PI3K-Akt signaling pathway	56/999	359/8924	0.00594743	0.0425782	0.0331519	Ikbkb/Gnb1/Akt2/Kras/Cdc37/Rptor/Tsc2/Ywhag/Itgb5/Akt3/Rbl2/Stk11/Rxra/Atf6b/Tsc1/Ccnd3/Pik3ca/Fgfr1/Itga9/Bcl2l11/Mcl1/Ywhah/Ppp2r5d/Epha2/Thbs3/Lamb1/Phlpp1/Lama3/Osmr/Creb3l2/Prkca/Pdgfra/Erbb3/Tgfa/Egfr/Col4a1/Nos3/Flt1/Fgfr3/Pkn3/Itga6/Ppp2r5b/Ddit4/Creb5/Vegfc/Ntrk2/Hsp90b1/Il6ra/Spp1/Bcl2l1/Gng4/Foxo3/Hsp90aa1/Hsp90ab1/Itga10/Cdkn1a
mmu04152	AMPK signaling pathway	24/999	126/8924	0.00613016	0.0429111	0.0334112	Akt2/Eef2/Rptor/Tsc2/Adipor1/Rab11b/Mlycd/Akt3/Pfkfb2/Stk11/Tsc1/Ulk1/Pik3ca/Pfkl/Adipor2/Ppp2r5d/Creb3l2/Scd4/Ppp2r5b/Creb5/Irs2/Cpt1a/Foxo3/Lipe
mmu04066	HIF-1 signaling pathway	22/999	114/8924	0.00724093	0.0495846	0.0386073	Akt2/Hk1/Akt3/Egln1/Stat3/Ep300/Plcg1/Pik3ca/Pfkl/Ifngr1/Hk2/Crebbp/Serpine1/Prkca/Egfr/Mknk2/Hkdc1/Nos3/Flt1/Edn1/Il6ra/Cdkn1a

## Sheet: SD not cycling - GO BP
ID	Description	GeneRatio	BgRatio	pvalue	p.adjust	qvalue	geneID
GO:0007264	small GTPase mediated signal transduction	129/3246	439/23355	1.63e-17	1.01e-13	7.25e-14	Abra/Adrb1/Amot/Arap3/Arhgap1/Arhgap18/Arhgap24/Arhgap25/Arhgap30/Arhgap31/Arhgdib/Arhgef11/Arhgef12/Arhgef40/Arhgef7/Arhgef9/Arl3/Arrb1/Baiap2/Cadm4/Camk2d/Ccdc125/Cd2ap/Cdc42/Cdc42ep4/Cdc42se1/Cdc42se2/Cgnl1/Chm/Chuk/Ctnnal1/Cyfip1/Cyrib/Cyth2/Cyth3/Cyth4/Dennd3/Dennd4a/Dnaja3/Dnmbp/Dock1/Dock10/Dock11/Dock2/Dock5/Dock6/Dok3/Eps8l2/Erbin/Farp1/Farp2/Fgd2/Fgd5/Flcn/G3bp2/Garnl3/Garre1/Gdi1/Git1/…
GO:0051656	establishment of organelle localization	112/3246	399/23355	7e-14	2.17e-10	1.55e-10	5730455P16Rik/Actn4/Actr2/Actr3/Agtpbp1/Ap3b1/Ap3d1/Ap3m1/Ap3m2/Arhgap21/Atp6ap1/Bicd1/Bicd2/Btk/Ccdc186/Cd84/Cdc42/Cdt1/Cep120/Chmp2b/Chmp7/Chp1/Clasp1/Cplx2/Dctn1/Dipk2a/Dlg1/Dnm1/Dnm3/Dync1h1/Eml3/Exoc4/Fam91a1/Fcer1a/Fgfr2/Fgr/Gab2/Gata2/Gbf1/Gja1/Gpsm2/Hap1/Hhex/Hif1a/Hook3/Htt/Itga4/Kash5/Kif1c/Kif3c/Lat2/Limk2/Lrrk2/Ltv1/Lyn/Madd/Map4k2/Mapk8/Mapt/Milr1/Mis12/Mx1/Myh9/Myo1f/Myo1g/Myo5a/Myo…
GO:0006914	autophagy	115/3246	426/23355	5.81e-13	8.42e-10	6.03e-10	1600014C10Rik/Acer2/Arsa/Atf6/Atg10/Atg14/Atg16l1/Atg2a/Atg4b/Atg4d/Atg9a/Bag3/Bcl2l11/Bmf/Calcoco2/Capn10/Casp1/Cd84/Cdc37/Clec16a/Ctsa/Ctsd/Cttn/Depdc5/Depp1/Eva1a/Flcn/Foxk2/Fundc2/Gabarapl1/Gabarapl2/Gpsm1/Gramd1a/Gsk3a/Hap1/Hif1a/Hk2/Hspb8/Htt/Huwe1/Il10ra/Ilrun/Irf8/Kat8/Lrrk2/Map1lc3b/Mapt/Mfn2/Mid2/Mtdh/Nampt/Nbr1/Nhlrc1/Nod1/Nprl2/Nprl3/Pik3c3/Pip4k2a/Plk2/Prkd1/Prkn/Psen1/Ptpn22/Pycard/…
GO:0061919	process utilizing autophagic mechanism	115/3246	426/23355	5.81e-13	8.42e-10	6.03e-10	1600014C10Rik/Acer2/Arsa/Atf6/Atg10/Atg14/Atg16l1/Atg2a/Atg4b/Atg4d/Atg9a/Bag3/Bcl2l11/Bmf/Calcoco2/Capn10/Casp1/Cd84/Cdc37/Clec16a/Ctsa/Ctsd/Cttn/Depdc5/Depp1/Eva1a/Flcn/Foxk2/Fundc2/Gabarapl1/Gabarapl2/Gpsm1/Gramd1a/Gsk3a/Hap1/Hif1a/Hk2/Hspb8/Htt/Huwe1/Il10ra/Ilrun/Irf8/Kat8/Lrrk2/Map1lc3b/Mapt/Mfn2/Mid2/Mtdh/Nampt/Nbr1/Nhlrc1/Nod1/Nprl2/Nprl3/Pik3c3/Pip4k2a/Plk2/Prkd1/Prkn/Psen1/Ptpn22/Pycard/…
GO:0022407	regulation of cell-cell adhesion	116/3246	432/23355	6.79e-13	8.42e-10	6.03e-10	Ada/Adora2a/Ap3b1/Ap3d1/Arg1/Blm/Bmi1/Btla/Btnl2/Casp3/Cblb/Ccm2l/Ccr2/Ccr5/Ccr7/Cd244a/Cd27/Cd276/Cd28/Cd83/Cd86/Cd9/Ceacam1/Cebpb/Clec4g/Ctla4/Cx3cl1/Cyld/Cyrib/Dlg1/Dlg5/Dnaja3/Dusp22/Dusp3/Efnb1/Efnb3/Ephb4/Fermt3/Fgl2/Gcnt2/Glmn/Gm9733/Gpam/Hspd1/Hsph1/Ikzf1/Il12a/Il15/Il1rl2/Il27ra/Il7/Itga4/Itga6/Itgal/Jag1/Kif26b/Klf4/L1cam/Lck/Lgals1/Lgals9/Lyn/Magi2/Malt1/Marchf7/Mink1/Myadm/Nckap1l/Nf2…
GO:0007159	leukocyte cell-cell adhesion	99/3246	353/23355	2.09e-12	2.15e-09	1.54e-09	Ada/Adora2a/Ap3b1/Ap3d1/Arg1/Blm/Bmi1/Btla/Btnl2/Casp3/Cblb/Ccr2/Ccr7/Cd244a/Cd27/Cd276/Cd28/Cd83/Cd86/Ceacam1/Cebpb/Clec4g/Ctla4/Cyld/Cyrib/Dlg1/Dlg5/Dnaja3/Dusp22/Dusp3/Efnb1/Efnb3/Ephb4/Fermt3/Fgl2/Glmn/Gm9733/Gpam/Hspd1/Hsph1/Ikzf1/Il12a/Il15/Il1rl2/Il27ra/Il7/Itga4/Itgal/Itgam/Itgb7/Klf4/L1cam/Lck/Lgals1/Lgals9/Malt1/Marchf7/Nckap1l/Nfat5/Nt5e/Pecam1/Prkar1a/Ptpn22/Ptpn6/Ptprc/Pycard/Rac2/Ra…
GO:0046777	protein autophosphorylation	71/3246	237/23355	1.09e-10	9.55e-08	6.83e-08	Ace/Bmx/Brd4/Btk/Cad/Camk2a/Camk2d/Camk2g/Chp1/Clk3/Ctnnd1/Dapk3/Ddr1/Ddx3x/Egfr/Eng/Epha4/Ephb4/Ern1/Errfi1/Fgfr1/Fgfr2/Fgr/Flt1/Fyn/Grk5/Hck/Hk1/Lck/Lrrk2/Lyn/Map3k11/Map3k3/Map4k1/Mapkapk5/Mark2/Mink1/Myo3b/Ntrk2/Pdgfa/Pdgfra/Peak1/Pim3/Ppp2r5b/Ppp2r5c/Prkd1/Prkd2/Ptk2b/Ptk6/Ptprc/Rad50/Rap2b/Rap2c/Rassf2/Sik2/Smg1/Stk10/Stk11/Stk17b/Stk25/Taf1/Taok3/Tec/Tesk1/Trim28/Trpm7/Ulk1/Ulk2/Vegfc/Vrk1…
GO:0090407	organophosphate biosynthetic process	110/3246	434/23355	1.23e-10	9.55e-08	6.83e-08	Acat1/Ada/Adcy2/Adcy4/Adcy6/Adcy7/Adgrf5/Adss/Adssl1/Agpat1/Agpat2/Agpat3/Ak1/Ak8/Ampd3/Aprt/Atic/Atp5b/Atp5g3/Atp5pb/Atpsckmt/Cad/Cd244a/Cds2/Chp1/Chpt1/Cmpk1/COX2/Dgke/Dgkh/Dhdds/Dhrs7b/Dmac2l/Dpagt1/Fabp5/Fdps/Fitm2/Flcn/Gk/Gpam/Gpat4/Hdhd5/Hexb/Hmgcs2/Hprt/Idh1/Idi1/Inppl1/Ip6k1/Ip6k2/Ip6k3/Ipmk/Isyna1/Lcat/Lpin1/Mlycd/Mvd/Mvk/Nadk2/Nampt/Nme4/Nmnat1/Nmrk1/Nos2/Nos3/Nr1h4/Nus1/Ormdl1/P2ry6/Pa…
GO:0007265	Ras protein signal transduction	94/3246	352/23355	1.42e-10	9.75e-08	6.98e-08	Abra/Adrb1/Arap3/Arhgap24/Arhgdib/Arhgef11/Arhgef12/Arhgef40/Arhgef7/Arhgef9/Arrb1/Baiap2/Cadm4/Camk2d/Ccdc125/Cdc42/Cdc42ep4/Cdc42se1/Cdc42se2/Chuk/Ctnnal1/Cyfip1/Cyth2/Cyth3/Cyth4/Dennd3/Dennd4a/Dnmbp/Dock2/Dok3/Eps8l2/Erbin/Farp1/Farp2/Fgd2/Fgd5/Flcn/Garre1/Git1/Gna13/Gpr174/Gpr18/Gpr35/Gpr4/Gpr65/Gpsm2/Heg1/Icmt/Kalrn/Kctd10/Ksr1/Lpar4/Lpar6/Lztr1/Madd/Mapkapk5/Mfn2/Nckap1/Nisch/Notch1/Nrg1/O…
GO:1903037	regulation of leukocyte cell-cell adhesion	86/3246	314/23355	2.16e-10	1.34e-07	9.58e-08	Ada/Adora2a/Ap3b1/Ap3d1/Arg1/Blm/Bmi1/Btla/Btnl2/Casp3/Cblb/Ccr2/Ccr7/Cd244a/Cd27/Cd276/Cd28/Cd83/Cd86/Ceacam1/Cebpb/Clec4g/Ctla4/Cyld/Cyrib/Dlg1/Dlg5/Dnaja3/Dusp22/Dusp3/Efnb1/Efnb3/Ephb4/Fgl2/Glmn/Gm9733/Gpam/Hspd1/Hsph1/Ikzf1/Il12a/Il15/Il1rl2/Il27ra/Il7/Itga4/Itgal/Klf4/Lck/Lgals1/Lgals9/Malt1/Marchf7/Nckap1l/Nfat5/Prkar1a/Ptpn22/Ptpn6/Ptprc/Pycard/Rag1/Rasgrp1/Rhoa/Rhoh/Sash3/Scrib/Sdc4/Sftp…
GO:0040013	negative regulation of locomotion	89/3246	332/23355	3.51e-10	1.98e-07	1.42e-07	Abhd6/Ada/Adam15/Adamts9/Adipor1/Adipor2/Adora2a/Angpt2/Apex1/Arap3/Arhgdib/Card10/Ccdc125/Ccr5/Clasp1/Cldn5/Clic4/Ctnna1/Cx3cl1/Dach1/Dlg5/Dnaja4/Dpep1/Dusp22/Dusp3/Eng/Eppk1/Fas/Flcn/Fuz/Gja1/Gna13/Gpr18/Hc/Hyal2/Il27ra/Il33/Jag1/Klf4/Limch1/Lrp1/Magi2/Marveld3/Mef2c/Meox2/Mmp28/Nisch/Notch1/Nr2f2/Nrg1/Osbpl8/Plcb1/Plxna3/Ppard/Ptpn23/Ptprm/Ptprr/Rap2b/Rap2c/Rbpj/Reck/Rhoa/Rnf20/Rnf41/Robo4/Sca…
GO:0045785	positive regulation of cell adhesion	110/3246	442/23355	3.91e-10	2.02e-07	1.45e-07	Ada/Agr2/Ap3b1/Ap3d1/Apbb1ip/Arpc2/Blm/Bmi1/Btnl2/C1qbp/Calca/Ccr2/Ccr5/Ccr7/Cd244a/Cd27/Cd276/Cd28/Cd83/Cd86/Ceacam1/Cx3cl1/Cyld/Cyrib/Cyth3/Disc1/Dnaja3/Dock1/Dock5/Dysf/Efnb1/Efnb3/Ephb4/Fermt2/Flcn/Fmn1/Gcnt2/Gm9733/Gpam/Hspd1/Hsph1/Ikzf1/Il12a/Il15/Il1rl2/Il27ra/Il7/Itga4/Itga6/Itgal/Kif26b/L1cam/Lck/Lgals1/Lgals9/Lims1/Malt1/Myadm/Nckap1l/Ndnf/Nfat5/Nid1/Pdpn/Piezo1/Plaur/Pld2/Plpp3/Podxl/P…
GO:0022409	positive regulation of cell-cell adhesion	75/3246	267/23355	8.82e-10	4.21e-07	3.01e-07	Ada/Ap3b1/Ap3d1/Blm/Bmi1/Btnl2/Ccr2/Ccr5/Ccr7/Cd244a/Cd27/Cd276/Cd28/Cd83/Cd86/Ceacam1/Cx3cl1/Cyld/Cyrib/Dnaja3/Efnb1/Efnb3/Ephb4/Gcnt2/Gm9733/Gpam/Hspd1/Hsph1/Ikzf1/Il12a/Il15/Il1rl2/Il27ra/Il7/Itga4/Itga6/Itgal/Kif26b/L1cam/Lck/Lgals1/Lgals9/Malt1/Nckap1l/Nfat5/Pdpn/Piezo1/Plaur/Plpp3/Podxl/Ptpn22/Ptpn23/Ptprc/Pycard/Rag1/Rap1gap/Rasgrp1/Rhoa/Rhoh/Sash3/Shh/Sirpb1a/Sirpb1c/Skap1/Smad7/Socs1/Sox…
GO:0050863	regulation of T cell activation	86/3246	323/23355	9.95e-10	4.41e-07	3.15e-07	Ada/Adora2a/Ap3b1/Ap3d1/Arg1/Blm/Bmi1/Btla/Btnl2/Casp3/Cblb/Ccr2/Ccr7/Cd209a/Cd244a/Cd27/Cd276/Cd28/Cd83/Cd86/Ceacam1/Cebpb/Clec2i/Clec4g/Ctla4/Cyld/Cyrib/Dlg1/Dlg5/Dnaja3/Drosha/Dusp22/Dusp3/Efnb1/Efnb3/Ephb4/Fgl2/Glmn/Gm9733/Gpam/Hspd1/Hsph1/Ikzf1/Il12a/Il15/Il1rl2/Il27ra/Il7/Itgal/Kat2a/Lck/Lgals1/Lgals9/Malt1/Marchf7/Nckap1l/Prkar1a/Ptpn22/Ptpn6/Ptprc/Pycard/Rac2/Rag1/Rasgrp1/Rhoa/Rhoh/Sash3/…
GO:0001667	ameboidal-type cell migration	108/3246	439/23355	1.14e-09	4.7e-07	3.36e-07	Actr3/Acvr1/Adamts9/Adgra2/Adipor1/Adipor2/Akt3/Amot/Amotl1/Angpt2/Appl2/Aqp1/Arhgdib/Arid5b/Atp5b/Bmper/Bsg/C1qbp/Card10/Cdh5/Ceacam1/Clasp1/Clec14a/Ctsh/Dnaja4/Dock1/Dock5/Edn3/Efnb1/Epha2/Ephb4/Eppk1/Fat2/Fgfr1/Gab2/Gata2/Gja1/Hif1a/Hyal2/Itga4/Itgb7/Jcad/Klf4/Lpxn/Lrp5/Map3k3/Marveld3/Mef2c/Meox2/Mesp1/Mesp2/Myh9/Nckap1/Nos3/Notch1/Nr2f2/Nus1/Pak3/Paxip1/Pecam1/Pik3r3/Pkn3/Plcg1/Plcg2/Plk2/Pl…
GO:0010256	endomembrane system organization	106/3246	429/23355	1.25e-09	4.84e-07	3.46e-07	A4galt/Acrbp/Akt2/Aktip/Als2cl/Ano6/Ap3b1/Ap3d1/Aqp1/Arhgap21/Arhgef7/Atl1/Atp8b4/AU040320/Baiap2/Bhlha15/Bin3/Bnip1/Camsap2/Cdc42/Cert1/Chmp2b/Chmp7/Clasp1/Cog4/Csnk1a1/Csnk1d/Ctdnep1/Dctn1/Dmpk/Dnajc28/Dnm1/Dym/Dysf/Ehd3/Emc2/Emc9/Fa2h/Fam160a2/Fer1l4/Gbf1/Gcc2/Hikeshi/Hook3/Htt/Huwe1/Laptm4b/Lman1/Lman2/Lnpk/Lrrk2/Micall1/Mta1/Mtss1/Myh9/Myo5a/Ndel1/Nploc4/Nup93/Osbpl2/Pik3c3/Plekhm2/Plscr1/Pl…
GO:0001819	positive regulation of cytokine production	110/3246	452/23355	1.55e-09	5.65e-07	4.04e-07	Agpat1/Agpat2/Aim2/Arid5a/Bsg/Btnl2/C5ar1/Card9/Casp1/Ccl20/Ccm2l/Ccr2/Ccr5/Ccr7/Cd2/Cd244a/Cd27/Cd276/Cd28/Cd83/Cd84/Cebpb/Chuk/Clec5a/Clec7a/Cx3cl1/Cybb/Cyrib/Ddx3x/Dhx36/Dhx58/Fcer1a/Fgr/Furin/Glmn/Hc/Heg1/Hgf/Hif1a/Hilpda/Hk1/Hpse/Hspd1/Hyal2/Ifi211/Ifngr1/Il12a/Il15/Il16/Il17ra/Il1rl2/Il27ra/Il33/Il7/Irf4/Irf5/Irf8/Klrk1/Lgals9/Lrp1/Lrrk2/Lum/Ly9/Malt1/Mapk11/Mcoln2/Mndal/Myd88/Naip5/Ncl/Nfa…
GO:0006644	phospholipid metabolic process	91/3246	353/23355	1.95e-09	6.55e-07	4.69e-07	Abhd6/Adgrf5/Agpat1/Agpat2/Agpat3/Apoc2/Cds2/Chp1/Chpt1/Dgke/Dgkh/Dhdds/Dhrs7b/Dnajc19/Dpagt1/Fabp5/Fdft1/Fdps/Fitm2/Gde1/Gpam/Gpat4/Gpcpd1/Hadha/Hdhd5/Hexb/Hmgcs2/Idh1/Idi1/Inpp5a/Inpp5d/Inpp5f/Inppl1/Ip6k1/Ip6k2/Ip6k3/Isyna1/Lcat/Ldlr/Lpin1/Mtmr1/Mvd/Mvk/Nr1h3/Nr1h4/Nus1/Ormdl1/Pdgfa/Pgap1/Pgs1/Pi4ka/Pigk/Pign/Pigp/Pigw/Pigz/Pik3c3/Pik3r3/Pip4k2a/Pip5k1b/Pip5k1c/Pla2g12b/Pla2g15/Pla2g2c/Pla2g6/…
GO:0070661	leukocyte proliferation	90/3246	348/23355	2.01e-09	6.55e-07	4.69e-07	Ada/Ahr/Arg1/Atad5/Blm/Bmi1/Bst1/Btk/Btla/Btnl2/Casp3/Cblb/Ccnd3/Ccr2/Ccr7/Cd180/Cd209a/Cd244a/Cd27/Cd276/Cd28/Cd38/Cd86/Ceacam1/Cebpb/Clec2i/Clec4g/Cr2/Ctla4/Cx3cl1/Dlg1/Dlg5/Dnaja3/Dock2/Ebi3/Efnb1/Fkbp1a/Fyn/Gapt/Gja1/Glmn/Gpam/Gpr183/Hells/Hhex/Hprt/Hspd1/Ikzf3/Il12a/Il15/Il27ra/Il33/Il34/Il7/Inpp5d/Irs2/Itgal/Itgam/Lgals9/Lyn/Malt1/Marchf7/Mef2c/Myd88/Nckap1l/Npr3/Plcl2/Prkar1a/Ptpn22/Ptpn6/…
GO:1903829	positive regulation of cellular protein localization	75/3246	272/23355	2.18e-09	6.77e-07	4.84e-07	Actr3/Agr2/Akt2/Arpc2/Bag3/Bicd1/Card10/Cct2/Cct4/Cct7/Cct8/Cd247/Cd2ap/Cdk5rap3/Cdt1/Cemip/Cnpy4/Cnst/Cyld/Dlg1/Efcab7/Egfr/Entr1/Epb41/Epb41l2/Epha2/Fermt2/Fyn/Gpsm2/Gsk3a/Hcls1/Hnrnpm/Hyal2/Ipo5/Itgam/Limk2/Lrp1/Mapt/Mark4/Myo5a/Ndc80/Nlgn2/Nrg1/Numa1/Ogt/Pgrmc1/Pls1/Ppp1r9b/Prkd1/Prkn/Psen1/Ptpn22/Rab34/Ramp3/Rtn4/Sesn2/Shh/Slc5a3/Snx33/Sorbs1/Sptbn1/Sqstm1/Ssh1/Stac2/Stk11/Tcaf1/Tesk1/Tfrc/T…
GO:0009896	positive regulation of catabolic process	110/3246	457/23355	3e-09	8.85e-07	6.33e-07	Agtpbp1/Akt2/Apoc2/Atf6/Atg16l1/Atg4b/Bag3/Bcl2l11/Calcoco2/Cbfa2t3/Cblb/Clec16a/Cop1/Cpt1a/Crebrf/Csnk1a1/Csnk1d/Csnk1e/Cul4b/Dact1/Dda1/Dhx36/Disc1/Dnajb2/Dtl/Dvl1/Eif4enif1/Fabp1/Flcn/Gclc/Git1/Gja1/Gpd1/Gpsm1/Gsk3a/Hecw2/Hif1a/Hnrnpd/Hnrnpr/Hsf1/Hspb8/Htt/Huwe1/Ier3/Il33/Irs2/Ldlr/Lrp1/Lrrk2/Mapk8/Mid2/Mtdh/Mylip/Nedd4l/Nod1/Nprl2/Oaz2/Pip4k2a/Plk2/Pnpla2/Prkce/Prkd1/Prkn/Prr5l/Prxl2c/Psen1/P…
GO:0046651	lymphocyte proliferation	84/3246	320/23355	3.22e-09	9.09e-07	6.5e-07	Ada/Ahr/Arg1/Atad5/Blm/Bmi1/Bst1/Btk/Btla/Btnl2/Casp3/Cblb/Ccnd3/Ccr2/Ccr7/Cd180/Cd209a/Cd244a/Cd27/Cd276/Cd28/Cd38/Cd86/Ceacam1/Cebpb/Clec2i/Clec4g/Cr2/Ctla4/Dlg1/Dlg5/Dnaja3/Dock2/Ebi3/Efnb1/Fkbp1a/Fyn/Gapt/Gja1/Glmn/Gpam/Gpr183/Hells/Hprt/Hspd1/Ikzf3/Il12a/Il15/Il27ra/Il7/Inpp5d/Irs2/Itgal/Itgam/Lgals9/Lyn/Malt1/Marchf7/Mef2c/Myd88/Nckap1l/Plcl2/Prkar1a/Ptpn22/Ptpn6/Ptprc/Pycard/Rac2/Rasgrp1/S…
GO:0051650	establishment of vesicle localization	51/3246	159/23355	3.46e-09	9.32e-07	6.67e-07	5730455P16Rik/Actn4/Ap3b1/Ap3d1/Ap3m1/Ap3m2/Ccdc186/Chp1/Clasp1/Dctn1/Dipk2a/Dnm1/Dnm3/Dync1h1/Exoc4/Fam91a1/Fgfr2/Gbf1/Hap1/Htt/Itga4/Kif1c/Limk2/Lrrk2/Madd/Map4k2/Mapk8/Mx1/Myo1f/Myo1g/Myo5a/Myo5c/Myo7a/Myrip/Nde1/Ndel1/Pef1/Psen1/Rab11b/Rab17/Rasgrp1/Sar1a/Scrib/Sec16a/Shroom2/Stard3/Stk11/Sybu/Tbc1d23/Tesk1/Trak1
GO:0051271	negative regulation of cellular component movement	81/3246	306/23355	4.04e-09	1.03e-06	7.36e-07	Abhd6/Actn1/Actn4/Ada/Adam15/Adamts9/Adipor1/Adipor2/Angpt2/Apex1/Arap3/Arhgdib/Card10/Ccdc125/Ccr5/Cd9/Clasp1/Cldn5/Clic4/Ctnna1/Cx3cl1/Dach1/Dlg5/Dnaja4/Dpep1/Dusp22/Dusp3/Eng/Eppk1/Fas/Flcn/Fuz/Gja1/Gna13/Gpr18/Hc/Hyal2/Il27ra/Il33/Jag1/Klf4/Limch1/Lrp1/Magi2/Marveld3/Mef2c/Meox2/Mmp28/Nisch/Notch1/Nr2f2/Nrg1/Osbpl8/Plcb1/Ppard/Ptpn23/Ptprm/Ptprr/Rap2b/Rap2c/Rbpj/Reck/Rhoa/Rnf20/Rnf41/Robo4/Sc…
GO:0032970	regulation of actin filament-based process	101/3246	411/23355	4.15e-09	1.03e-06	7.36e-07	Abracl/Actr2/Actr3/Add3/Adrb1/Ankrd23/Arfip1/Arhgap18/Arhgdib/Arpc2/Arpc5/Atp1a1/Atp1a2/Avil/Baiap2/Bbs4/Bst1/Capza2/Ccn2/Cd2ap/Cdc42ep4/Cfl2/Cgnl1/Clasp1/Clec2i/Coro2b/Cracd/Cttn/Cx3cl1/Cyfip1/Cyrib/Dapk3/Dixdc1/Dlg1/Fchsd2/Fermt2/Fgf13/Fgr/Flii/Fmn1/Frmd6/Gmfb/Gpr65/Hck/Hcls1/Kcnj2/Limch1/Limk1/Lrp1/Map3k1/Mef2c/Mkks/Mtss1/Myadm/Myh9/Myo1f/Myo3b/Naa80/Nckap1/Nckap1l/Nf2/Pak3/Pde4b/Pde4d/Pdlim4/…
GO:0030099	myeloid cell differentiation	103/3246	422/23355	4.31e-09	1.03e-06	7.36e-07	Actn1/Adgrf5/Anxa2/Ap3b1/Atp6ap1/Calcr/Car2/Casp3/Cbfa2t3/Ccn4/Ccr7/Cd109/Cdk5rap3/Cdkn1c/Ceacam1/Cebpb/Chuk/Clec2d/Clec2i/Clec5a/Dhrs7b/Dll1/Dnase2a/Epas1/Epha2/Evi2b/Exoc6/Farp2/Fas/Gab2/Gata2/Gpr183/Hcls1/Hhex/Hif1a/Hmgb3/Id2/Ikzf1/Il15/Il34/Inpp5d/Ireb2/Irf4/Irf8/Itgam/Jag1/Kat8/Klf10/Klf13/Klf2/L3mbtl3/Lmo2/Lox/Lrrc17/Lyn/Maea/Med1/Mef2c/Mfap2/Mturn/Myh9/Ncapg2/Nckap1l/Nfkbia/Paf1/Pilrb1/Pip…
GO:0002263	cell activation involved in immune response	80/3246	302/23355	4.85e-09	1.11e-06	7.97e-07	Ada/Apbb1ip/Atad5/Btk/Ccr2/Ccr7/Cd180/Cd244a/Cd28/Cd84/Cplx2/Dll1/Dock10/Dock11/Dock2/Dysf/Fcer1a/Fgl2/Fgr/Foxp1/Gab2/Gapt/Gata2/Gbf1/Gpr183/Hspd1/Il27ra/Il33/Irf4/Itgal/Itgam/Lat2/Lcp1/Lgals1/Lgals9/Lrp1/Ly9/Lyn/Malt1/Milr1/Myd88/Myo1f/Nsd2/Otud5/Pagr1a/Paxip1/Pglyrp1/Plcg2/Plcl2/Pld2/Pou2af1/Prkce/Psen1/Ptk2b/Ptprc/Pycard/Rac2/Rasgrp1/Scnn1b/Sema4a/Shld1/Slamf6/Smad7/Snx4/Spn/St3gal1/Stat3/Stat…
GO:0032943	mononuclear cell proliferation	84/3246	323/23355	5.18e-09	1.15e-06	8.2e-07	Ada/Ahr/Arg1/Atad5/Blm/Bmi1/Bst1/Btk/Btla/Btnl2/Casp3/Cblb/Ccnd3/Ccr2/Ccr7/Cd180/Cd209a/Cd244a/Cd27/Cd276/Cd28/Cd38/Cd86/Ceacam1/Cebpb/Clec2i/Clec4g/Cr2/Ctla4/Dlg1/Dlg5/Dnaja3/Dock2/Ebi3/Efnb1/Fkbp1a/Fyn/Gapt/Gja1/Glmn/Gpam/Gpr183/Hells/Hprt/Hspd1/Ikzf3/Il12a/Il15/Il27ra/Il7/Inpp5d/Irs2/Itgal/Itgam/Lgals9/Lyn/Malt1/Marchf7/Mef2c/Myd88/Nckap1l/Plcl2/Prkar1a/Ptpn22/Ptpn6/Ptprc/Pycard/Rac2/Rasgrp1/S…
GO:1904951	positive regulation of establishment of protein localization	84/3246	325/23355	7.06e-09	1.51e-06	1.08e-06	Aacs/Actr3/Adora2a/Adrb1/Akt2/Ang/Apbb1/Arpc2/Arrb1/Asph/Bag3/Bsg/C2cd2l/Camk2n1/Capn10/Cct2/Cct4/Cct7/Cct8/Cd2ap/Cd38/Cdc42/Cemip/Cep120/Chp1/Cnst/Coro2b/Crebrf/Edem1/Efcab7/Egfr/Fyn/Gja1/Gsk3a/Hcls1/Hif1a/Hnrnpm/Hyal2/Ipo5/Irs2/Itgam/Kcnn4/Lrp1/Mcu/Myrip/Nlgn2/Nr1h4/Oaz2/Oga/Pfkm/Pla2g6/Ppard/Ppp3cb/Prkce/Prkd1/Prkn/Prr5l/Psen1/Ptpn22/Ptpn23/Rab34/Rapgef4/Ripor1/Sar1a/Sec16a/Serp1/Sfn/Shh/Sybu/…
GO:0007015	actin filament organization	106/3246	445/23355	1.05e-08	2.17e-06	1.55e-06	Actn1/Actn4/Actr2/Actr3/Add3/Aif1l/Arfip1/Arhgap18/Arhgap25/Arpc2/Arpc5/Arrb1/Avil/Baiap2/Bbs4/Capza2/Catip/Ccn2/Cd2ap/Cdc42/Cdc42ep4/Cfl2/Cgnl1/Clasp1/Clec2i/Coro2b/Cracd/Cttn/Cx3cl1/Cyfip1/Cyrib/Dlg1/Elmo2/Fchsd2/Fermt2/Flii/Fmn1/Gmfb/Gpr65/Hcls1/Hip1/Inppl1/Itgb5/Kash5/Lcp1/Limch1/Limk1/Map3k1/Mcu/Micall2/Mkks/Mprip/Msrb1/Mtss1/Myadm/Myo1f/Myo1g/Myo5a/Myo5c/Myo7a/Naa80/Nckap1/Nckap1l/Nf2/Ooep/…
GO:0051648	vesicle localization	54/3246	178/23355	1.1e-08	2.18e-06	1.56e-06	5730455P16Rik/Actn4/Ap3b1/Ap3d1/Ap3m1/Ap3m2/Ccdc186/Chp1/Clasp1/Dctn1/Dipk2a/Dnm1/Dnm3/Dync1h1/Exoc4/Fam91a1/Fgfr2/Gbf1/Hap1/Htt/Itga4/Kif1c/Limk2/Lrrk2/Madd/Magi2/Map4k2/Mapk8/Mx1/Myo1f/Myo1g/Myo5a/Myo5c/Myo7a/Myrip/Nde1/Ndel1/Nlgn2/Pcdh17/Pef1/Psen1/Rab11b/Rab17/Rasgrp1/Sar1a/Scrib/Sec16a/Shroom2/Stard3/Stk11/Sybu/Tbc1d23/Tesk1/Trak1
GO:2000146	negative regulation of cell motility	78/3246	297/23355	1.13e-08	2.18e-06	1.56e-06	Abhd6/Ada/Adam15/Adamts9/Adipor1/Adipor2/Angpt2/Apex1/Arap3/Arhgdib/Card10/Ccdc125/Ccr5/Clasp1/Cldn5/Clic4/Ctnna1/Cx3cl1/Dach1/Dlg5/Dnaja4/Dpep1/Dusp22/Dusp3/Eng/Eppk1/Fas/Flcn/Fuz/Gja1/Gna13/Gpr18/Hc/Hyal2/Il27ra/Il33/Jag1/Klf4/Limch1/Lrp1/Magi2/Marveld3/Mef2c/Meox2/Mmp28/Nisch/Notch1/Nr2f2/Nrg1/Osbpl8/Plcb1/Ppard/Ptpn23/Ptprm/Ptprr/Rap2b/Rap2c/Rbpj/Reck/Rhoa/Rnf20/Rnf41/Robo4/Scai/Sema6d/Shh/St…
GO:0031647	regulation of protein stability	77/3246	292/23355	1.16e-08	2.18e-06	1.56e-06	Apbb1/Apbb2/Asgr2/Asph/Atp1b1/Atp1b3/Bag3/Btrc/Casp3/Cct2/Cct4/Cct7/Cct8/Cdc37/Chp1/Crebbp/Crebl2/Ctnnd1/Ctsa/Ctsh/Dact1/Ddi2/Dnaja3/Dvl1/Epha4/Glmp/Hip1/Hps4/Hspd1/Htt/Ifi30/Ipo9/Kat2a/Lrrk2/Marchf7/Morc3/Mylip/Naa15/Nckap1/Ncln/Ndc80/Nedd4l/Nf2/Otud5/Pex2/Phb/Plpp3/Prkd1/Prkn/Pycard/Rabl3/Rassf2/Rnf139/Rtn4/Sav1/Sec16a/Senp2/Serf2/Smad7/Srebf1/Stxbp1/Swsap1/Syvn1/Tada3/Taf1/Taf9/Taf9b/Tmem88/Ts…
GO:1903131	mononuclear cell differentiation	110/3246	468/23355	1.21e-08	2.21e-06	1.58e-06	Ada/Ahr/Ap3b1/Ap3d1/Blm/Bmi1/Btk/Ccr2/Ccr7/Cd27/Cd28/Cd3d/Cd83/Cebpb/Cr2/Ctla4/Cyld/Dll1/Dnaja3/Dock10/Dock11/Dock2/Drosha/Fas/Fgl2/Foxp1/Gon4l/Gpr18/Gpr183/Hells/Hhex/Hmgb3/Id2/Ikzf1/Ikzf3/Il12a/Il15/Il1rl2/Il34/Il7/Inpp5d/Irf2bp2/Irf4/Irf8/Jag2/Kat2a/Klrc1/Lck/Lgals1/Lgals9/Ly9/Lyn/Malt1/Med1/Mef2c/Mertk/Mink1/Ms4a1/Nckap1l/Nfam1/Otud5/Pcid2/Pglyrp1/Pir/Pknox1/Plcg2/Plcl2/Pou2af1/Pou2f2/Ppp3cb/…
GO:0050670	regulation of lymphocyte proliferation	65/3246	232/23355	1.27e-08	2.26e-06	1.61e-06	Ada/Ahr/Arg1/Atad5/Blm/Bmi1/Bst1/Btk/Btla/Btnl2/Casp3/Cblb/Ccr2/Ccr7/Cd209a/Cd244a/Cd276/Cd28/Cd38/Cd86/Ceacam1/Cebpb/Clec2i/Clec4g/Ctla4/Dlg1/Dlg5/Dnaja3/Efnb1/Glmn/Gpam/Gpr183/Ikzf3/Il12a/Il15/Il27ra/Il7/Inpp5d/Irs2/Itgal/Lgals9/Lyn/Marchf7/Mef2c/Myd88/Nckap1l/Prkar1a/Ptpn22/Ptpn6/Ptprc/Pycard/Rac2/Sash3/Scrib/Sdc4/Sftpd/Shh/Spn/Stat5b/Tfrc/Tlr9/Tnfrsf13b/Tnfrsf1b/Tnfrsf21/Tyrobp
GO:0032944	regulation of mononuclear cell proliferation	65/3246	235/23355	2.2e-08	3.78e-06	2.71e-06	Ada/Ahr/Arg1/Atad5/Blm/Bmi1/Bst1/Btk/Btla/Btnl2/Casp3/Cblb/Ccr2/Ccr7/Cd209a/Cd244a/Cd276/Cd28/Cd38/Cd86/Ceacam1/Cebpb/Clec2i/Clec4g/Ctla4/Dlg1/Dlg5/Dnaja3/Efnb1/Glmn/Gpam/Gpr183/Ikzf3/Il12a/Il15/Il27ra/Il7/Inpp5d/Irs2/Itgal/Lgals9/Lyn/Marchf7/Mef2c/Myd88/Nckap1l/Prkar1a/Ptpn22/Ptpn6/Ptprc/Pycard/Rac2/Sash3/Scrib/Sdc4/Sftpd/Shh/Spn/Stat5b/Tfrc/Tlr9/Tnfrsf13b/Tnfrsf1b/Tnfrsf21/Tyrobp
GO:0042326	negative regulation of phosphorylation	98/3246	408/23355	2.4e-08	4.02e-06	2.88e-06	Adora2a/Aida/Arrb1/Atg14/Bdkrb2/Cadm4/Camk2n1/Casp3/Cbfa2t3/Cblb/Cd109/Cdk5rap3/Cdkn1c/Cdkn2c/Ceacam1/Chp1/Ddit4/Dnaja3/Dnajc10/Dusp19/Dusp22/Dusp3/Dusp6/Dvl1/Eng/Errfi1/Git1/Grb10/Heg1/Hexim1/Hgf/Hhex/Hyal2/Ier3/Inpp5f/Inppl1/Irs2/Lrp5/Lrrk2/Lyn/Mapt/Men1/Mllt1/Myadm/Nf2/Nprl2/Nr2f2/Ogt/Pde4d/Pecam1/Pip4k2a/Pkia/Plpp3/Pmepa1/Ppif/Ppm1f/Ppp1r15a/Ppp5c/Prdx3/Prkar1a/Prkar1b/Prkn/Prpsap1/Prr5l/Psen…
GO:0002366	leukocyte activation involved in immune response	77/3246	298/23355	2.98e-08	4.87e-06	3.48e-06	Ada/Apbb1ip/Atad5/Btk/Ccr2/Ccr7/Cd180/Cd244a/Cd28/Cd84/Cplx2/Dll1/Dock10/Dock11/Dock2/Dysf/Fcer1a/Fgl2/Fgr/Foxp1/Gab2/Gapt/Gata2/Gpr183/Hspd1/Il27ra/Il33/Irf4/Itgal/Itgam/Lat2/Lcp1/Lgals1/Lgals9/Ly9/Lyn/Malt1/Milr1/Myd88/Myo1f/Nsd2/Otud5/Pagr1a/Paxip1/Pglyrp1/Plcg2/Plcl2/Pld2/Pou2af1/Prkce/Psen1/Ptk2b/Ptprc/Pycard/Rac2/Rasgrp1/Scnn1b/Sema4a/Shld1/Slamf6/Smad7/Snx4/Spn/St3gal1/Stat3/Stat6/Stx11/St…
GO:0070663	regulation of leukocyte proliferation	68/3246	252/23355	3.07e-08	4.88e-06	3.49e-06	Ada/Ahr/Arg1/Atad5/Blm/Bmi1/Bst1/Btk/Btla/Btnl2/Casp3/Cblb/Ccr2/Ccr7/Cd209a/Cd244a/Cd276/Cd28/Cd38/Cd86/Ceacam1/Cebpb/Clec2i/Clec4g/Ctla4/Dlg1/Dlg5/Dnaja3/Efnb1/Glmn/Gpam/Gpr183/Hhex/Ikzf3/Il12a/Il15/Il27ra/Il33/Il34/Il7/Inpp5d/Irs2/Itgal/Lgals9/Lyn/Marchf7/Mef2c/Myd88/Nckap1l/Prkar1a/Ptpn22/Ptpn6/Ptprc/Pycard/Rac2/Sash3/Scrib/Sdc4/Sftpd/Shh/Spn/Stat5b/Tfrc/Tlr9/Tnfrsf13b/Tnfrsf1b/Tnfrsf21/Tyrobp
GO:0032103	positive regulation of response to external stimulus	97/3246	405/23355	3.29e-08	5.09e-06	3.64e-06	Ace/Adam10/Aim2/Akt2/Ano6/Arg1/Btk/C1qbp/C5ar1/Card9/Ccn4/Ccr2/Ccr5/Ccr7/Cd180/Cd28/Cebpb/Cmklr1/Cx3cl1/Cxcl14/Ddx60/Dhx58/Dysf/Edn3/Egfr/F7/Fcer1a/Fcgr1/Fgfr1/Gpr4/Hexim1/Hspd1/Hyal2/Ifi203/Ifi211/Il12a/Il16/Il17ra/Il18rap/Il33/Il34/Klrb1c/Klrd1/Klrk1/Ldlr/Lgals9/Lrp1/Lrrk2/Ly86/Matr3/Mcu/Med1/Mndal/Nckap1l/Ndel1/Nfkbia/Nod1/Plscr1/Ppm1f/Prkd1/Prkd2/Pspc1/Ptger3/Ptk2b/Pum1/Pycard/Rab34/Rac2/Rasg…
GO:0051056	regulation of small GTPase mediated signal transduction	72/3246	273/23355	3.39e-08	5.13e-06	3.67e-06	Abra/Amot/Arap3/Arhgap18/Arhgap24/Arhgap25/Arhgdib/Arhgef12/Arhgef40/Arhgef7/Arhgef9/Arrb1/Cadm4/Camk2d/Ccdc125/Cd2ap/Cdc42se1/Cdc42se2/Cgnl1/Cyrib/Cyth2/Cyth3/Cyth4/Dennd3/Dennd4a/Dnmbp/Dock2/Eps8l2/Erbin/Farp1/Farp2/Fgd2/Fgd5/Flcn/Garnl3/Git1/Gpr174/Gpr18/Gpr35/Gpr4/Gpr65/Heg1/Icmt/Kalrn/Kctd10/Lpar4/Lpar6/Lztr1/Madd/Mfn2/Notch1/Nrg1/Ogt/P2ry10/P2ry10b/Psd4/Rabl3/Ralgapa1/Rap1gap/Rap1gap2/Rapge…
GO:0042060	wound healing	88/3246	357/23355	3.48e-08	5.14e-06	3.68e-06	Adipor2/Adrb1/Ano6/Anxa2/Ap3b1/Aqp1/Arhgap24/Cadm4/Ccm2l/Ccn4/Ccr2/Cd109/Cd9/Ceacam1/Cflar/Clasp1/Cldn4/Clec7a/Cx3cl1/Cxadr/Ddr1/Dst/Dysf/Egfr/Elk3/Eng/Eppk1/F13a1/F7/Fermt2/Fermt3/Gata2/Gja1/Gna13/Gpr4/Hgfac/Hif1a/Hps4/Hps6/Hpse/Kng2/Lnpk/Lox/Lyn/Map3k1/Mertk/Mustn1/Myh9/Ndnf/Pdgfa/Pdgfra/Pdpn/Pecam1/Pip5k1c/Plau/Plec/Plek/Plet1/Plpp3/Ppard/Prcp/Prkce/Proz/Ptger3/Ptpn6/Rap2b/S100a9/Scnn1b/Scnn1g…
GO:0050866	negative regulation of cell activation	60/3246	213/23355	3.67e-08	5.29e-06	3.79e-06	Adgrf5/Adora2a/Arg1/Bank1/Btk/Btla/Casp3/Cblb/Ccr2/Cd276/Cd84/Cd86/Cd9/Ceacam1/Cebpb/Clec4g/Ctla4/Cx3cl1/Cyld/Dlg1/Dlg5/Dusp22/Dusp3/Fas/Fgl2/Fgr/Gclc/Glmn/Hmgb3/Id2/Inpp5d/Ldlr/Lgals9/Lyn/Marchf7/Mertk/Milr1/Nr1h3/Pdgfa/Pdgfra/Pglyrp1/Prkar1a/Ptger3/Ptpn22/Ptpn6/Samsn1/Scrib/Sdc4/Sftpd/Shh/Smad7/Socs1/Spn/Tnfaip8l2/Tnfrsf13b/Tnfrsf21/Tspan32/Tyrobp/Ubash3b/Zfp35
GO:0030336	negative regulation of cell migration	74/3246	284/23355	3.79e-08	5.34e-06	3.82e-06	Abhd6/Ada/Adam15/Adamts9/Adipor1/Adipor2/Angpt2/Apex1/Arap3/Arhgdib/Card10/Ccr5/Clasp1/Cldn5/Clic4/Cx3cl1/Dach1/Dlg5/Dnaja4/Dpep1/Dusp22/Dusp3/Eng/Eppk1/Fas/Flcn/Fuz/Gja1/Gna13/Gpr18/Hc/Hyal2/Il27ra/Il33/Jag1/Klf4/Limch1/Lrp1/Magi2/Marveld3/Mef2c/Meox2/Mmp28/Nisch/Notch1/Nr2f2/Nrg1/Osbpl8/Plcb1/Ppard/Ptpn23/Ptprm/Ptprr/Rap2b/Rap2c/Rbpj/Reck/Rhoa/Rnf20/Rnf41/Robo4/Scai/Sema6d/Shh/Stap1/Stard13/Sta…
GO:0007005	mitochondrion organization	112/3246	489/23355	3.96e-08	5.45e-06	3.9e-06	1190007I07Rik/Adgrg6/Afg1l/Agtpbp1/Aifm2/Akt3/Ap3b1/Atg14/Atg2a/Atg9a/Bag3/Bcl2l11/Bhlha15/Bmf/Camk2a/Capn10/Cdc37/Cert1/Cibar1/Clec16a/Cox16/Cox20/Cstad/Cttn/Cxadr/Cyrib/Dna2/Dnaja3/Dnajc11/Dnajc19/Dnm1/Dnm3/Epas1/Eya2/Fancg/Fas/Flcn/Foxred1/Fundc2/Gabarapl1/Gabarapl2/Gclc/Gsk3a/Hap1/Hgf/Hif1a/Hk2/Hmgcl/Hspd1/Htt/Huwe1/Ier3/Immt/Inf2/Kat2a/Lpin1/Lrrk2/Map1lc3b/Map3k1/Mapt/Mcu/Mfn2/Mief1/Miga2/Mp…
GO:0032956	regulation of actin cytoskeleton organization	89/3246	364/23355	4.37e-08	5.76e-06	4.12e-06	Actr2/Actr3/Add3/Ankrd23/Arfip1/Arhgap18/Arhgdib/Arpc2/Arpc5/Avil/Baiap2/Bbs4/Bst1/Capza2/Ccn2/Cd2ap/Cdc42ep4/Cfl2/Cgnl1/Clasp1/Clec2i/Coro2b/Cracd/Cttn/Cx3cl1/Cyfip1/Cyrib/Dapk3/Dixdc1/Dlg1/Fchsd2/Fermt2/Fgr/Flii/Fmn1/Gmfb/Gpr65/Hck/Hcls1/Limch1/Limk1/Lrp1/Map3k1/Mef2c/Mkks/Mtss1/Myadm/Myo1f/Myo3b/Naa80/Nckap1/Nckap1l/Nf2/Pak3/Pdlim4/Pecam1/Plek/Ppfia1/Ppm1f/Prkce/Prkn/Ptk2b/Pycard/Rac2/Rhoa/Rho…
GO:0050900	leukocyte migration	89/3246	364/23355	4.37e-08	5.76e-06	4.12e-06	Ada/Adam10/Ano6/Bsg/Bst1/C1qbp/C5ar1/Ccl17/Ccl20/Ccl6/Ccr2/Ccr3/Ccr7/Cd9/Cdc42/Cmklr1/Cx3cl1/Cxadr/Cxcl14/Cxcl2/Dpep1/Dysf/Ecm1/Edn3/F7/Flt1/Gbf1/Gpr18/Gpr183/Gpr35/Hc/Hsd3b7/Il12a/Il16/Il17ra/Il27ra/Il33/Il34/Itga4/Itga6/Itga9/Itgal/Itgam/Itgb7/Lgals9/Lyn/Mcoln2/Mcu/Mmp28/Myd88/Myo1g/Nckap1l/Nup85/Pde4b/Pde4d/Pecam1/Plcb1/Podxl/Ptger3/Ptk2b/Ptpn22/Ptpro/Pycard/Rac2/Retnlg/Rhoa/Rhoh/Ror2/Rtn4/S10…
GO:0044770	cell cycle phase transition	100/3246	424/23355	4.59e-08	5.93e-06	4.25e-06	Acvr1/Anapc11/Apex1/Appl2/Atad5/Atf5/Babam2/Bach1/Blm/Brcc3/Brd4/Calm2/Camk2a/Camk2d/Camk2g/Ccnd3/Ccng2/Ccny/Cdc25c/Cdc27/Cdk14/Cdk16/Cdk2/Cdk5rap3/Cdkn1c/Cdkn2c/Cdt1/Chmp7/Clasp1/Crebbp/Cul4b/Cyp1a1/Dact1/Ddx3x/Dlg1/Dtl/Dync1li1/E2f4/E2f5/E2f6/Egfr/Fbxo31/Foxo4/Gli1/Hecw2/Id2/Id4/Ier3/Ints3/Kcna5/Klf4/Klhl18/Lsm11/Map3k11/Mastl/Men1/Mtbp/Myo16/Nae1/Ndc80/Paf1/Pagr1a/Paxip1/Pcid2/Pdpn/Pkia/Plcb1/…
GO:0006874	cellular calcium ion homeostasis	110/3246	480/23355	5.06e-08	6.4e-06	4.58e-06	1600014C10Rik/Ackr2/Ackr4/Adrb1/Asph/Atp1a2/Atp1b1/Atp2c1/Bdkrb2/C5ar1/Cacna2d1/Calca/Calcr/Calm2/Camk2d/Ccr2/Ccr3/Ccr5/Ccr7/Ccrl2/Cd38/Cd52/Cdh5/Cemip/Clstn1/Cmklr1/Cul5/Cx3cl1/Cxcl2/Disc1/Dmpk/Edn3/Epor/Fkbp1a/Fyn/Gata2/Gja1/Gna13/Gnb1/Gpr174/Gpr18/Gpr35/Gpr4/Gpr65/Grin2d/Hap1/Hexb/Htt/Immt/Itpr2/Jph2/Kcna5/Kcnh1/Kcnk3/Kng2/Lck/Lime1/Lpar4/Lpar6/Lrp1/Lyn/Mcu/Micu2/Micu3/Ms4a1/Mtln/Myo5a/Nptn/Np…
GO:0008654	phospholipid biosynthetic process	53/3246	181/23355	5.59e-08	6.93e-06	4.96e-06	Adgrf5/Agpat1/Agpat2/Agpat3/Cds2/Chp1/Chpt1/Dgke/Dgkh/Dhdds/Dhrs7b/Dpagt1/Fabp5/Fdps/Fitm2/Gpam/Gpat4/Hdhd5/Hexb/Hmgcs2/Idh1/Idi1/Inppl1/Isyna1/Lcat/Lpin1/Mvd/Mvk/Nr1h4/Nus1/Ormdl1/Pdgfa/Pgap1/Pgs1/Pigk/Pign/Pigp/Pigw/Pigz/Pik3c3/Pip4k2a/Pip5k1b/Pip5k1c/Pla2g6/Plcg2/Pld2/Plscr1/Pmvk/Ppard/Ptdss2/Serac1/Sgms1/Tamm41
GO:0051222	positive regulation of protein transport	78/3246	309/23355	7.1e-08	8.55e-06	6.12e-06	Aacs/Actr3/Adora2a/Adrb1/Akt2/Ang/Apbb1/Arpc2/Arrb1/Asph/Bag3/Bsg/C2cd2l/Camk2n1/Capn10/Cd2ap/Cd38/Cdc42/Cemip/Chp1/Cnst/Crebrf/Edem1/Efcab7/Egfr/Fyn/Gja1/Gsk3a/Hcls1/Hif1a/Hnrnpm/Hyal2/Ipo5/Irs2/Itgam/Kcnn4/Lrp1/Mcu/Myrip/Nlgn2/Nr1h4/Oaz2/Oga/Pfkm/Pla2g6/Ppard/Ppp3cb/Prkce/Prkd1/Prkn/Prr5l/Psen1/Ptpn22/Ptpn23/Rab34/Rapgef4/Ripor1/Sar1a/Sec16a/Serp1/Sfn/Shh/Sybu/Tcaf1/Tgfb2/Tmem30a/Tomm70a/Trem2/…
GO:0031098	stress-activated protein kinase signaling cascade	67/3246	252/23355	7.17e-08	8.55e-06	6.12e-06	Aida/Akr1b3/Card9/Ccn2/Ccr7/Cd27/Cdc42/Cdc42se1/Ceacam1/Cops5/Cyld/Dact1/Dixdc1/Dlg1/Dusp19/Dusp22/Dusp3/Egfr/Ern1/Errfi1/Fas/Fcer1a/Hgf/Hsph1/Lyn/Map3k1/Map3k11/Map3k3/Map3k5/Map4k1/Map4k2/Mapk11/Mapk8/Mapk8ip3/Mapkbp1/Marveld3/Mdfic/Men1/Mink1/Myd88/Nbr1/Ncf1/Nod1/Pak3/Pak4/Plcb1/Ptk2b/Ptpn22/Pycard/Rapgef1/Rasgrp1/Rassf2/Rhoa/Ror2/Sash1/Sema4c/Stk25/Taok2/Taok3/Tgfb2/Tlr3/Tnfrsf19/Tpd52l1/Traf…
GO:1901652	response to peptide	96/3246	406/23355	7.45e-08	8.71e-06	6.23e-06	Adcy6/Adipor1/Ahcyl1/Akt2/Akt3/Appl2/Atp1a3/Cacna2d1/Cad/Calcr/Camk2a/Capn10/Car2/Card9/Ccnd3/Cdk2/Cdo1/Chuk/Cyfip1/CYTB/Eif4ebp2/Epha4/Eprs/Erbin/Foxo4/Fyn/Ghr/Gja1/Gkap1/Gpam/Gpr21/Grb10/Gsk3a/Hadha/Hsf1/Ikbkb/Inppl1/Insig1/Irf5/Irs2/Itga4/Jag1/Lpin1/Lpin3/Lrp1/Myo5a/Ndel1/Nfkbia/Nlrp1a/Nod1/Notch1/Nr1h4/Nucks1/Ogt/Osbpl8/Pdk4/Phip/Pik3r3/Pip4k2a/Plcb1/Pld2/Psen1/Ptpn22/Rab8b/Ramp3/Sesn2/Sik2/S…
GO:0030098	lymphocyte differentiation	99/3246	423/23355	7.98e-08	9.16e-06	6.55e-06	Ada/Ahr/Ap3b1/Ap3d1/Blm/Bmi1/Btk/Ccr2/Ccr7/Cd27/Cd28/Cd3d/Cd83/Cr2/Ctla4/Cyld/Dll1/Dnaja3/Dock10/Dock11/Dock2/Drosha/Fas/Fgl2/Foxp1/Gon4l/Gpr18/Gpr183/Hells/Hhex/Hmgb3/Id2/Ikzf1/Ikzf3/Il12a/Il15/Il1rl2/Il7/Inpp5d/Irf2bp2/Irf4/Jag2/Kat2a/Klrc1/Lck/Lgals1/Lgals9/Ly9/Malt1/Mertk/Mink1/Ms4a1/Nckap1l/Nfam1/Otud5/Pcid2/Pglyrp1/Pknox1/Plcg2/Plcl2/Pou2af1/Pou2f2/Ppp3cb/Ptk2b/Ptpn22/Ptpn6/Ptprc/Rabl3/Rag1…
GO:0055074	calcium ion homeostasis	112/3246	496/23355	8.74e-08	9.85e-06	7.05e-06	1600014C10Rik/Ackr2/Ackr4/Adrb1/Asph/Atp1a2/Atp1b1/Atp2c1/Bdkrb2/C5ar1/Cacna2d1/Calca/Calcr/Calm2/Camk2d/Camk2n1/Ccr2/Ccr3/Ccr5/Ccr7/Ccrl2/Cd38/Cd52/Cdh5/Cemip/Clstn1/Cmklr1/Cul5/Cx3cl1/Cxcl2/Disc1/Dmpk/Edn3/Epor/Fkbp1a/Fyn/Gata2/Gja1/Gna13/Gnb1/Gpr174/Gpr18/Gpr35/Gpr4/Gpr65/Grin2d/Hap1/Hexb/Htt/Immt/Itpr2/Jph2/Kcna5/Kcnh1/Kcnk3/Kng2/Lck/Lime1/Lpar4/Lpar6/Lrp1/Lyn/Mcu/Micu2/Micu3/Ms4a1/Mtln/Myo5a…
GO:0048872	homeostasis of number of cells	86/3246	355/23355	1.14e-07	1.26e-05	8.99e-06	Ada/Adgrf5/Ahr/Akt3/Ampd3/Ap3b1/Atxn2/Bap1/Bcl2l11/Bmi1/Casp3/Ccr2/Ccr7/Cdk5rap3/Ceacam1/Chst3/Cyld/Dnaja3/Dnase2a/Dock10/Dock11/Emcn/Epas1/Exoc6/Ezh1/Fancc/Fas/Gapt/Gata2/Gpam/Gpr174/Gpr183/Hc/Hcls1/Hif1a/Id2/Ikbkb/Ikzf1/Il7/Inpp5d/Ireb2/Itgam/Klf13/Klf2/L3mbtl3/Lmo2/Lyn/Maea/Med1/Mef2c/Men1/Mertk/Myct1/Ncapg2/Nckap1l/Nos3/Notch1/Pde4b/Pknox1/Plcb1/Ppp3cb/Prdx5/Ptbp3/Rag1/Rassf2/Rcor1/Sash3/Scnn…
GO:0006403	RNA localization	52/3246	180/23355	1.2e-07	1.31e-05	9.35e-06	Bicd2/Casc3/Cct2/Cct4/Cetn3/Ckap5/Cpsf6/Ddx39a/Dhx36/Eif5a2/Eny2/Exosc10/Fyttd1/G3bp2/Gle1/Hhex/Hsf1/Htt/Igf2bp1/Igf2bp2/Ltv1/Mapt/Mcm3ap/Nop58/Nup188/Nup210/Nup35/Nup37/Nup43/Nup85/Nup93/Nupl2/Nxf1/Nxf7/Pcid2/Pom121/Prpf18/Ranbp17/Rftn2/Sdad1/Seh1l/Senp2/Setd2/Sidt1/Srsf3/Ssb/Supt6/Thoc3/Tsc1/Ybx1/Zc3h3/Zfp385a
GO:0045862	positive regulation of proteolysis	84/3246	345/23355	1.26e-07	1.34e-05	9.61e-06	Acer2/Agtpbp1/Aim2/Arrb1/Asph/Bcl2l11/Btrc/Card9/Casp1/Casp12/Cbfa2t3/Ccn2/Cflar/Cldn4/Cop1/Csnk1a1/Csnk1d/Csnk1e/Ctnnd1/Ctsd/Ctsh/Dda1/Ddx3x/Disc1/Dnaja3/Dnajb2/Dvl1/Epha4/Fas/Fuz/Fyn/Gclc/Gsk3a/Hip1/Hpn/Hsf1/Hspd1/Il33/Lck/Lrrk2/Lyn/Malt1/Map3k5/Mapk8/Men1/Myh9/Nlrp1a/Nlrp1b/Nod1/Oga/Ogt/Plgrkt/Plk2/Ppm1f/Prkn/Psen1/Psme1/Ptk2b/Pycard/Ret/Rhoa/Rnf139/Rnf185/Rnf7/S100a8/S100a9/Sh3d19/Sirt2/Smad7…
GO:0006066	alcohol metabolic process	80/3246	324/23355	1.33e-07	1.4e-05	9.99e-06	Acer2/Acer3/Akr1b3/Akr1b8/Aldh1a1/Aldh3a2/Aplp2/Apobr/Asah1/Asah2/Bmp5/Cbr4/Cd244a/Cyp1a1/Cyp39a1/Cyp51/Dhdds/Dhrs4/Dkk3/Dpagt1/Dysf/Fdft1/Fdps/Fdx1/Fgfr1/Fmo5/Galk1/Gde1/Gk/Gpd1/H6pd/Hmgcs2/Hsd17b7/Hsd3b7/Idh1/Inpp5a/Inppl1/Insig1/Ip6k1/Ip6k2/Ip6k3/Ipmk/Isyna1/Kcnma1/Lcat/Ldlr/Lmf1/Lrp1/Lrp5/Mbtps1/Msmo1/Mvd/Mvk/Npc2/Nus1/P2ry6/Pecr/Pex2/Plb1/Plcb1/Plcg1/Plcg2/Plek/Plpp3/Pmvk/Ppip5k1/Ppip5k2/Ptk…
GO:0050870	positive regulation of T cell activation	56/3246	201/23355	1.54e-07	1.6e-05	1.14e-05	Ada/Ap3b1/Ap3d1/Blm/Bmi1/Btnl2/Ccr2/Ccr7/Cd244a/Cd27/Cd276/Cd28/Cd83/Cd86/Ceacam1/Cyld/Cyrib/Dnaja3/Efnb1/Efnb3/Ephb4/Gm9733/Gpam/Hspd1/Hsph1/Ikzf1/Il12a/Il15/Il1rl2/Il27ra/Il7/Itgal/Lck/Lgals1/Lgals9/Malt1/Nckap1l/Ptpn22/Ptprc/Pycard/Rag1/Rasgrp1/Rhoa/Rhoh/Sash3/Shh/Sirpb1a/Sirpb1c/Socs1/Sox12/Sox13/Spn/Stat5b/Tfrc/Xbp1/Zmiz1
GO:1902903	regulation of supramolecular fiber organization	90/3246	380/23355	1.74e-07	1.77e-05	1.26e-05	Actr2/Actr3/Add3/Ankrd23/Arfip1/Arhgap18/Arpc2/Arpc5/Avil/Baiap2/Bbs4/Camsap2/Capza2/Ccn2/Cdc42ep4/Cdh5/Cfl2/Cgnl1/Ckap5/Clasp1/Clec2i/Coro2b/Cracd/Cttn/Cx3cl1/Cyfip1/Cyrib/Dapk3/Dctn1/Dlg1/Dysf/Fchsd2/Fermt2/Fgf13/Flii/Fmn1/Gmfb/Gpr65/Hcls1/Hdgfl3/Ldlr/Limch1/Limk1/Map3k1/Mapk8/Mapre3/Mapt/Mef2c/Mkks/Mtss1/Myadm/Naa80/Nckap1/Nckap1l/Nf2/Nin/Numa1/Pak3/Pdlim4/Pecam1/Plek/Ppfia1/Ppm1f/Prkce/Prkn/P…
GO:0002695	negative regulation of leukocyte activation	54/3246	192/23355	1.83e-07	1.83e-05	1.31e-05	Adgrf5/Adora2a/Arg1/Bank1/Btk/Btla/Casp3/Cblb/Ccr2/Cd276/Cd84/Cd86/Ceacam1/Cebpb/Clec4g/Ctla4/Cx3cl1/Cyld/Dlg1/Dlg5/Dusp22/Dusp3/Fas/Fgl2/Fgr/Glmn/Hmgb3/Id2/Inpp5d/Ldlr/Lgals9/Lyn/Marchf7/Mertk/Milr1/Nr1h3/Pglyrp1/Prkar1a/Ptpn22/Ptpn6/Samsn1/Scrib/Sdc4/Sftpd/Shh/Smad7/Socs1/Spn/Tnfaip8l2/Tnfrsf13b/Tnfrsf21/Tspan32/Tyrobp/Zfp35
GO:1903039	positive regulation of leukocyte cell-cell adhesion	60/3246	223/23355	2.16e-07	2.09e-05	1.5e-05	Ada/Ap3b1/Ap3d1/Blm/Bmi1/Btnl2/Ccr2/Ccr7/Cd244a/Cd27/Cd276/Cd28/Cd83/Cd86/Ceacam1/Cyld/Cyrib/Dnaja3/Efnb1/Efnb3/Ephb4/Gm9733/Gpam/Hspd1/Hsph1/Ikzf1/Il12a/Il15/Il1rl2/Il27ra/Il7/Itga4/Itgal/Lck/Lgals1/Lgals9/Malt1/Nckap1l/Nfat5/Ptpn22/Ptprc/Pycard/Rag1/Rasgrp1/Rhoa/Rhoh/Sash3/Shh/Sirpb1a/Sirpb1c/Skap1/Socs1/Sox12/Sox13/Spn/St3gal4/Stat5b/Tfrc/Xbp1/Zmiz1
GO:0006486	protein glycosylation	54/3246	193/23355	2.2e-07	2.09e-05	1.5e-05	Acer2/Alg14/Alg6/B3gnt3/B3gnt5/B3gnt8/B3gnt9/Chp1/Dhdds/Dolpp1/Dpagt1/Eogt/Extl3/Fkrp/Fut10/Galnt10/Galnt18/Galntl6/Gcnt2/Ggta1/Il15/Large2/Lmf1/Magt1/Mgat1/Mpi/Nus1/Oga/Ogt/Plod3/Pofut2/Poglut2/Poglut3/Pomgnt1/Pomgnt2/Psen1/Rpn1/Sdf2/Serp1/Slc39a8/St3gal1/St3gal2/St3gal4/St8sia1/St8sia2/St8sia4/St8sia6/Stt3b/Tet1/Tet2/Tmem165/Tmtc2/Uggt1/Xxylt1
GO:0043413	macromolecule glycosylation	54/3246	193/23355	2.2e-07	2.09e-05	1.5e-05	Acer2/Alg14/Alg6/B3gnt3/B3gnt5/B3gnt8/B3gnt9/Chp1/Dhdds/Dolpp1/Dpagt1/Eogt/Extl3/Fkrp/Fut10/Galnt10/Galnt18/Galntl6/Gcnt2/Ggta1/Il15/Large2/Lmf1/Magt1/Mgat1/Mpi/Nus1/Oga/Ogt/Plod3/Pofut2/Poglut2/Poglut3/Pomgnt1/Pomgnt2/Psen1/Rpn1/Sdf2/Serp1/Slc39a8/St3gal1/St3gal2/St3gal4/St8sia1/St8sia2/St8sia4/St8sia6/Stt3b/Tet1/Tet2/Tmem165/Tmtc2/Uggt1/Xxylt1
GO:0043087	regulation of GTPase activity	78/3246	318/23355	2.53e-07	2.37e-05	1.69e-05	Adap1/Adrb1/Akt2/Amot/Arap3/Arhgap1/Arhgap15/Arhgap24/Arhgap25/Arhgef7/Arrb1/Bbs4/Cblb/Ccdc125/Ccl17/Ccl20/Ccl6/Ccr7/Cx3cl1/Dennd1b/Dock10/Dock11/Epha2/Epha4/Fermt2/Flcn/Garnl3/Gmip/Gnao1/Gpr65/Gpsm1/Itga6/Kalrn/Lims1/Lrrk2/Mkks/Mmut/Ndel1/Ntrk2/Pbxip1/Pecam1/Plekhg4/Plxna3/Plxnb1/Ptk2b/Pycard/Rabgap1l/Rap1a/Rap1gap/Rap1gap2/Rap1gds1/Rapgef1/Rasgrp1/Rasgrp2/Rgl3/Rgs14/Ripor1/Rundc1/S100a10/S1pr1/…
GO:0050920	regulation of chemotaxis	60/3246	224/23355	2.56e-07	2.37e-05	1.69e-05	Adam10/Adgra2/Akt2/Angpt2/Ano6/Bst1/C1qbp/C5ar1/Ccr2/Ccr7/Cmklr1/Cx3cl1/Cxcl14/Cyrib/Dusp3/Dysf/Edn3/F7/Fgfr1/Gpr18/Gpr183/Hc/Il12a/Il16/Il34/Lyn/Mcu/Mmp28/Nckap1l/Notch1/Pdgfra/Plxna3/Ppm1f/Prkd1/Prkd2/Ptk2b/Rac2/S100a14/S1pr1/Sema3f/Sema3g/Sema4a/Sema4c/Sema4d/Sema4f/Sema5b/Sema6d/Sema7a/Shh/Stap1/Trem2/Trpv4/Usp14/Vegfc/Wnt5a/Ythdf1/Zfp580/Zswim4/Zswim5/Zswim8
GO:0031331	positive regulation of cellular catabolic process	91/3246	389/23355	2.69e-07	2.45e-05	1.75e-05	Agtpbp1/Akt2/Apoc2/Atf6/Atg16l1/Bag3/Bcl2l11/Calcoco2/Cbfa2t3/Clec16a/Cop1/Cpt1a/Csnk1a1/Csnk1d/Csnk1e/Dact1/Dda1/Dhx36/Disc1/Dnajb2/Dvl1/Eif4enif1/Fabp1/Flcn/Gclc/Git1/Gpd1/Gpsm1/Gsk3a/Hif1a/Hnrnpd/Hnrnpr/Hsf1/Hspb8/Htt/Il33/Irs2/Ldlr/Lrp1/Lrrk2/Mapk8/Mid2/Mtdh/Nod1/Nprl2/Pip4k2a/Plk2/Pnpla2/Prkd1/Prkn/Prr5l/Prxl2c/Psen1/Ptk2b/Pttg1ip/Pum1/Rnf139/Rnf185/Sesn2/Sh3d19/Sirt2/Slc4a4/Smad7/Snx33/Stk1…
GO:0051028	mRNA transport	36/3246	109/23355	2.96e-07	2.66e-05	1.9e-05	Bicd2/Casc3/Cetn3/Ddx39a/Eif5a2/Eny2/Fyttd1/G3bp2/Gle1/Hhex/Hsf1/Htt/Igf2bp1/Igf2bp2/Mapt/Mcm3ap/Nup188/Nup210/Nup35/Nup37/Nup43/Nup85/Nup93/Nupl2/Nxf1/Nxf7/Pcid2/Pom121/Ranbp17/Seh1l/Senp2/Setd2/Srsf3/Supt6/Thoc3/Zc3h3
GO:0042098	T cell proliferation	58/3246	215/23355	3.1e-07	2.75e-05	1.97e-05	Arg1/Blm/Bmi1/Btla/Btnl2/Casp3/Cblb/Ccnd3/Ccr2/Ccr7/Cd209a/Cd244a/Cd276/Cd28/Cd86/Ceacam1/Cebpb/Clec2i/Clec4g/Ctla4/Dlg1/Dlg5/Dnaja3/Dock2/Ebi3/Efnb1/Fkbp1a/Fyn/Gja1/Glmn/Gpam/Il12a/Il15/Il27ra/Itgal/Itgam/Lgals9/Malt1/Marchf7/Nckap1l/Prkar1a/Ptpn22/Ptpn6/Ptprc/Pycard/Rac2/Rasgrp1/Sash3/Satb1/Scrib/Sdc4/Sftpd/Shh/Spn/Stat5b/Tfrc/Tnfrsf1b/Tnfrsf21
GO:0022411	cellular component disassembly	90/3246	385/23355	3.23e-07	2.82e-05	2.01e-05	Acin1/Add3/Arpc2/Asph/Atg14/Atg2a/Atg9a/Avil/Calcoco2/Camsap2/Capn10/Capza2/Cdc37/Cdk5rap3/Cfl2/Clasp1/Clec16a/Cracd/Cttn/Dctn1/Ddit4/Ddr1/Dedd2/Dhx8/Dnase2a/Dusp3/Dysf/Eif5a2/Eng/Epha4/Fgf13/Flii/Fundc2/Gabarapl1/Gabarapl2/Gbf1/Gle1/Gsk3a/Gspt1/Hdgfl3/Hif1a/Hk2/Hpn/Hsf1/Htt/Huwe1/Itgam/Lcp1/Map1lc3b/Mcts1/Mfn2/Ndel1/Nes/Nmnat1/Nrg1/Oga/Pdpn/Plek/Prkn/Rnf41/Scaf4/Sh3gl1/Sh3gl2/Sh3pxd2b/Shroom2/Sm…
GO:0060326	cell chemotaxis	75/3246	304/23355	3.35e-07	2.88e-05	2.06e-05	Ackr2/Ackr4/Adam10/Ano6/Bsg/Bst1/C1qbp/C5ar1/Ccl17/Ccl20/Ccl6/Ccr2/Ccr3/Ccr5/Ccr7/Ccrl2/Cmklr1/Cx3cl1/Cxadr/Cxcl14/Cxcl2/Dpep1/Dysf/Edn3/Elmo2/Eng/Epha2/F7/Fgfr1/Flt1/Gbf1/Gpr18/Gpr183/Gpr35/Hc/Hgf/Hsd3b7/Il12a/Il16/Il17ra/Il34/Itga9/Itgam/Lox/Lyn/Mcu/Mmp28/Nckap1l/Notch1/Nup85/Pde4b/Pde4d/Pdgfra/Prkd1/Prkd2/Ptk2b/Ptpro/Rac2/Retnlg/S100a14/S100a8/S100a9/S1pr1/Saa3/Shh/Spp1/Stap1/Trem3/Trpm2/Trpv4…
GO:0007254	JNK cascade	50/3246	176/23355	3.66e-07	3.11e-05	2.22e-05	Aida/Card9/Ccn2/Ccr7/Cd27/Cdc42/Cdc42se1/Ceacam1/Cops5/Cyld/Dact1/Dixdc1/Dusp19/Dusp22/Dusp3/Egfr/Ern1/Fcer1a/Map3k1/Map3k11/Map3k5/Map4k1/Map4k2/Mapk8/Mapk8ip3/Mapkbp1/Marveld3/Mdfic/Men1/Mink1/Myd88/Ncf1/Nod1/Plcb1/Ptk2b/Ptpn22/Pycard/Rapgef1/Rasgrp1/Rassf2/Ror2/Taok2/Taok3/Tlr3/Tnfrsf19/Tpd52l1/Traf1/Trib1/Trpv4/Wnt5a
GO:0050821	protein stabilization	51/3246	181/23355	3.71e-07	3.11e-05	2.23e-05	Apbb1/Apbb2/Atp1b1/Atp1b3/Bag3/Cct2/Cct4/Cct7/Cct8/Cdc37/Chp1/Crebl2/Ctnnd1/Dnaja3/Dvl1/Epha4/Glmp/Hip1/Hps4/Hspd1/Ifi30/Ipo9/Marchf7/Morc3/Naa15/Nckap1/Ncln/Phb/Plpp3/Prkn/Rabl3/Rassf2/Rtn4/Sav1/Sec16a/Smad7/Stxbp1/Swsap1/Syvn1/Taf1/Taf9/Taf9b/Tmem88/Tsc1/Tyrobp/Ube2b/Usp19/Wdr81/Wfs1/Wnt10b/Zfp207
GO:0009615	response to virus	74/3246	300/23355	4.03e-07	3.33e-05	2.38e-05	Agbl5/Aim2/C1qbp/Card9/Cd86/Chuk/Crebbp/Cxadr/Ddit4/Ddx3x/Ddx60/Dhx36/Dhx58/Fgl2/Gbf1/Gpam/Hif1a/Hyal2/Ifit3/Ifit3b/Ifitm2/Ifitm6/Ifngr1/Il12a/Il15/Il33/Ilrun/Irf2/Irf5/Isg20/Ivns1abp/Klra8/Lgals9/Mapk11/Mill2/Mst1r/Myd88/Nlrp1b/Nploc4/Nt5c3/Oas1c/Oas3/Phb/Plscr1/Polr3h/Polr3k/Pou2af1/Pou2f2/Ptpn22/Ptprc/Pum1/Pycard/Rnasel/Rnf216/Sec14l1/Setd2/Slfn8/Slfn9/Spn/Tlr13/Tlr3/Tlr7/Tlr9/Tomm70a/Treml4/T…
GO:0050878	regulation of body fluid levels	85/3246	360/23355	4.34e-07	3.54e-05	2.53e-05	Ada/Adcy6/Adora2a/Adrb1/Agr2/Akr1b3/Ano6/Anxa2/Ap3b1/Aprt/Aqp1/Cd9/Cdo1/Ceacam1/Chuk/Cldn4/Copa/Coro2b/Cx3cl1/Ddr1/Egfr/F13a1/F7/Fa2h/Fermt3/Gja1/Gna13/Gpat4/Heg1/Hgfac/Hif1a/Hps4/Hps6/Hpse/Kalrn/Kcnma1/Kcnn4/Kng2/Lnpk/Lyn/Madd/Map1lc3b/Med1/Mertk/Mllt6/Npr3/Nr1h3/Pdgfa/Pdgfra/Pdpn/Pip5k1c/Plau/Plek/Prkce/Proz/Ptger3/Ptpn6/Ptpro/Rab14/Rap2b/S100a9/Scnn1b/Scnn1g/Serpind1/Serping1/Sfn/Shh/Slc7a11/S…
GO:0070085	glycosylation	57/3246	212/23355	4.4e-07	3.54e-05	2.54e-05	A3galt2/Acer2/Alg14/Alg6/B3gnt3/B3gnt5/B3gnt8/B3gnt9/B4galt4/Cds2/Chp1/Dhdds/Dolpp1/Dpagt1/Eogt/Extl3/Fkrp/Fut10/Galnt10/Galnt18/Galntl6/Gcnt2/Ggta1/Il15/Large2/Lmf1/Magt1/Mgat1/Mpi/Nus1/Oga/Ogt/Plod3/Pofut2/Poglut2/Poglut3/Pomgnt1/Pomgnt2/Psen1/Rpn1/Sdf2/Serp1/Slc39a8/St3gal1/St3gal2/St3gal4/St8sia1/St8sia2/St8sia4/St8sia6/Stt3b/Tet1/Tet2/Tmem165/Tmtc2/Uggt1/Xxylt1
GO:0001933	negative regulation of protein phosphorylation	84/3246	355/23355	4.6e-07	3.66e-05	2.62e-05	Adora2a/Aida/Arrb1/Atg14/Bdkrb2/Cadm4/Camk2n1/Casp3/Cblb/Cd109/Cdk5rap3/Cdkn1c/Cdkn2c/Ceacam1/Chp1/Ddit4/Dnaja3/Dnajc10/Dusp19/Dusp22/Dusp3/Dusp6/Dvl1/Eng/Errfi1/Heg1/Hexim1/Hgf/Hhex/Hyal2/Inpp5f/Inppl1/Lrp5/Lrrk2/Lyn/Men1/Mllt1/Myadm/Nf2/Nr2f2/Ogt/Pde4d/Pecam1/Pkia/Plpp3/Pmepa1/Ppm1f/Ppp1r15a/Ppp5c/Prkar1a/Prkar1b/Prkn/Prr5l/Psen1/Ptk6/Ptpn22/Ptpn6/Ptprb/Ptprc/Ptpro/Pycard/Rassf2/Rgs14/Rgs2/Sams…
GO:0002274	myeloid leukocyte activation	62/3246	238/23355	4.69e-07	3.68e-05	2.64e-05	Adam10/Adgrf5/Btk/C5ar1/Casp1/Ccr2/Cd244a/Cd300lb/Cd48/Cd84/Cplx2/Crtc3/Cx3cl1/Dock2/Dysf/Fcer1a/Fcgr4/Fgr/Gab2/Gata2/Hspd1/Hyal2/Ifngr1/Il15/Il16/Il18rap/Il33/Irf4/Itgam/Klrk1/Lat2/Ldlr/Lgals9/Lrrk2/Lyn/Milr1/Myd88/Myo1f/Nampt/Nr1h3/Pilrb1/Pld2/Plscr1/Prkce/Psen1/Pycard/Rac2/Rasgrp1/Rbpj/Rhoh/Scnn1b/Snx4/Stap1/Stx11/Stxbp1/Tlr3/Tlr9/Trem2/Tspan32/Tyrobp/Vamp8/Wnt5a
GO:0043547	positive regulation of GTPase activity	60/3246	228/23355	4.93e-07	3.82e-05	2.73e-05	Adrb1/Akt2/Arap3/Arhgap24/Arhgap25/Arhgef7/Ccdc125/Ccl17/Ccl20/Ccl6/Ccr7/Cx3cl1/Dennd1b/Dock10/Dock11/Epha2/Fermt2/Flcn/Garnl3/Gmip/Gnao1/Gpr65/Itga6/Kalrn/Lims1/Mmut/Ndel1/Plekhg4/Plxnb1/Ptk2b/Rabgap1l/Rap1a/Rap1gap/Rap1gap2/Rap1gds1/Rapgef1/Rasgrp1/Rasgrp2/Rgl3/Rgs14/Rundc1/S100a10/S1pr1/Scrib/Sema4d/Sgsm3/Sipa1/Slc27a4/Tbc1d10b/Tbc1d17/Tbc1d22a/Tbc1d4/Tbc1d7/Tbc1d9b/Tbck/Tiam2/Tsc1/Tsc2/Vav1/W…
GO:1901342	regulation of vasculature development	74/3246	302/23355	5.3e-07	4.01e-05	2.87e-05	Adam10/Adamts9/Adgra2/Akt3/Amot/Angpt2/Aqp1/Bmper/Btg1/C5ar1/C6/Ccn6/Ccr2/Ccr3/Cdh5/Ceacam1/Cldn5/Ctsh/Cx3cl1/Cybb/Cysltr1/Dll1/E2f2/Ecm1/Egln1/Eng/Epha2/Flcn/Flt1/Foxj2/Foxo4/Gata2/Gpr4/Hc/Hgf/Hgs/Hhex/Hif1a/Hk2/Hspb6/Ism1/Jcad/Klf2/Klf4/Mir23b/Mir27b/Mtdh/Nos3/Notch4/Pak4/Plcg1/Plk2/Prkd1/Prkd2/Ptk2b/Ptprm/Reck/Rhoj/Rtn4/Sash1/Sema4a/Shh/Stard13/Stat3/Stim1/Tgfb2/Tie1/Tlr3/Tspan12/Vash1/Vegfc/W…
GO:0032535	regulation of cellular component size	95/3246	417/23355	5.35e-07	4.01e-05	2.87e-05	Actr2/Actr3/Add3/Ahr/Akt3/Ano6/Ap2m1/Aqp1/Arfip1/Arhgap18/Arpc2/Arpc5/Avil/Baiap2/Bbs4/Capza2/Ccr5/Cdc42ep4/Cfl2/Clcn3/Clec2i/Cracd/Cttn/Cyfip1/Cyrib/Disc1/Dlg1/E2f4/Fchsd2/Fgf13/Flii/Fmn1/Gdi1/Gmfb/Golga4/Hcls1/Ifrd1/Inf2/Kcnma1/Kcnn4/L1cam/Limk1/Lrp1/Lrrc8a/Map3k1/Mapt/Mkks/Myadm/Myo3b/Naa80/Nckap1/Nckap1l/Ndel1/Nrg1/Ogt/Pak3/Pecam1/Pex11a/Plek/Pls1/Plxna3/Ppp1r15a/Prkce/Ptk2b/Pycard/Rap1gap2/R…
GO:0070302	regulation of stress-activated protein kinase signaling cascade	51/3246	183/23355	5.37e-07	4.01e-05	2.87e-05	Aida/Card9/Ccn2/Cd27/Cdc42/Cdc42se1/Ceacam1/Cops5/Cyld/Dact1/Dixdc1/Dlg1/Dusp19/Dusp22/Dusp3/Egfr/Fas/Hgf/Hsph1/Lyn/Map3k11/Map3k3/Map3k5/Map4k2/Mapk8ip3/Marveld3/Men1/Mink1/Myd88/Nbr1/Ncf1/Nod1/Plcb1/Ptk2b/Ptpn22/Pycard/Rapgef1/Rasgrp1/Rassf2/Sash1/Sema4c/Stk25/Taok2/Taok3/Tgfb2/Tlr3/Tnfrsf19/Tpd52l1/Traf1/Trpv4/Wnt5a
GO:0042176	regulation of protein catabolic process	90/3246	390/23355	5.87e-07	4.31e-05	3.09e-05	Agtpbp1/Anks1/Anxa2/Atg4b/Azin2/Btrc/Cbfa2t3/Cblb/Cdk5rap3/Clec16a/Cop1/Crebrf/Csnk1a1/Csnk1d/Csnk1e/Ctsa/Cul4b/Cyp51/Dact1/Dda1/Dedd/Disc1/Dnajb2/Dtl/Dvl1/Dysf/Egfr/Egln1/Epha4/Furin/Fyn/Gabarapl2/Gclc/Gja1/Glmn/Gsk3a/Hecw2/Huwe1/Ier3/Il33/Laptm4b/Ldlr/Lrp1/Lrrk2/Mapk8/Marchf7/Mylip/N4bp1/Nedd4l/Nos2/Nrg1/Oaz2/Ogt/Phb/Plk2/Prkn/Psen1/Psme1/Ptk2b/Pttg1ip/Rnf139/Rnf185/Rnf41/Sgsm3/Sh3d19/Shh/Sirt2…
GO:0007163	establishment or maintenance of cell polarity	59/3246	224/23355	5.91e-07	4.31e-05	3.09e-05	Actr2/Actr3/Amot/Amotl1/Aqp1/Arf4/Arpc5/Atn1/BC034090/Ccr7/Cdc42/Cdh5/Ckap5/Clasp1/Ctnna1/Cyrib/Cyth3/Dctn1/Dlg1/Dlg5/Dock2/Exoc4/Fgf13/Gbf1/Gja1/Gpsm2/Htt/Kif26b/Lims1/Lin7c/Mark2/Myh9/Nckap1/Nckap1l/Ndc80/Nde1/Ndel1/Nphp3/Numa1/Ooep/Parvb/Parvg/Pdcd6ip/Ptk2b/Rac2/Rap1b/Rhoa/Rhobtb1/Rhobtb3/Rhoh/Rnd3/Rnf41/Scrib/Shh/Stk11/Stk25/Syne2/Tsc2/Wnt5a
GO:1901653	cellular response to peptide	74/3246	303/23355	6.07e-07	4.38e-05	3.13e-05	Adcy6/Adipor1/Ahcyl1/Akt2/Akt3/Appl2/Atp1a3/Cacna2d1/Camk2a/Capn10/Car2/Ccnd3/Cdk2/Cyfip1/Eif4ebp2/Epha4/Eprs/Foxo4/Fyn/Ghr/Gja1/Gkap1/Gpam/Gpr21/Grb10/Gsk3a/Hsf1/Inppl1/Insig1/Irs2/Itga4/Lpin1/Lpin3/Lrp1/Myo5a/Ndel1/Nod1/Nr1h4/Nucks1/Ogt/Osbpl8/Pdk4/Phip/Pik3r3/Pip4k2a/Plcb1/Psen1/Ptpn22/Rab8b/Sik2/Slc27a4/Slc39a14/Slc9a1/Smpd3/Socs1/Socs7/Soga1/Sorbs1/Srebf1/Srsf3/Stat3/Stat5b/Stat6/Tbc1d4/Trar…
GO:0045765	regulation of angiogenesis	73/3246	298/23355	6.37e-07	4.52e-05	3.23e-05	Adamts9/Adgra2/Akt3/Amot/Angpt2/Aqp1/Bmper/Btg1/C5ar1/C6/Ccn6/Ccr2/Ccr3/Cdh5/Ceacam1/Cldn5/Ctsh/Cx3cl1/Cybb/Cysltr1/Dll1/E2f2/Ecm1/Egln1/Eng/Epha2/Flcn/Flt1/Foxj2/Foxo4/Gata2/Gpr4/Hc/Hgf/Hgs/Hhex/Hif1a/Hk2/Hspb6/Ism1/Jcad/Klf2/Klf4/Mir23b/Mir27b/Mtdh/Nos3/Notch4/Pak4/Plcg1/Plk2/Prkd1/Prkd2/Ptk2b/Ptprm/Reck/Rhoj/Rtn4/Sash1/Sema4a/Shh/Stard13/Stat3/Stim1/Tgfb2/Tie1/Tlr3/Tspan12/Vash1/Vegfc/Wars/Wnt…
GO:0010632	regulation of epithelial cell migration	62/3246	240/23355	6.41e-07	4.52e-05	3.23e-05	Adamts9/Adgra2/Adipor1/Akt3/Amot/Amotl1/Angpt2/Aqp1/Atp5b/Bmper/Bsg/Card10/Ceacam1/Clasp1/Ctsh/Dnaja4/Dock1/Dock5/Epha2/Eppk1/Fgfr1/Gab2/Gata2/Hif1a/Jcad/Klf4/Map3k3/Marveld3/Mef2c/Meox2/Nos3/Notch1/Nr2f2/Nus1/Plcg1/Plcg2/Plk2/Plpp3/Ppm1f/Prcp/Prkce/Prkd1/Prkd2/Ptk2b/Ptpn23/Ptprm/Ptprr/Rhoa/Rhoj/Rin2/Rtn4/Sash1/Sema4a/Shh/Stard13/Svbp/Tgfb2/Tgfbr3/Vash1/Vegfc/Wnt5a/Zfp580
GO:0046328	regulation of JNK cascade	40/3246	131/23355	6.95e-07	4.79e-05	3.42e-05	Aida/Card9/Ccn2/Cd27/Cdc42/Cdc42se1/Ceacam1/Cops5/Cyld/Dact1/Dixdc1/Dusp19/Dusp22/Dusp3/Egfr/Map3k11/Map3k5/Map4k2/Mapk8ip3/Marveld3/Men1/Mink1/Myd88/Ncf1/Nod1/Plcb1/Ptk2b/Ptpn22/Pycard/Rapgef1/Rasgrp1/Rassf2/Taok2/Taok3/Tlr3/Tnfrsf19/Tpd52l1/Traf1/Trpv4/Wnt5a
GO:0010631	epithelial cell migration	74/3246	304/23355	6.95e-07	4.79e-05	3.42e-05	Adamts9/Adgra2/Adipor1/Akt3/Amot/Amotl1/Angpt2/Aqp1/Atp5b/Bmper/Bsg/Card10/Cdh5/Ceacam1/Clasp1/Clec14a/Ctsh/Dnaja4/Dock1/Dock5/Epha2/Ephb4/Eppk1/Fat2/Fgfr1/Gab2/Gata2/Hif1a/Jcad/Klf4/Lpxn/Map3k3/Marveld3/Mef2c/Meox2/Myh9/Nos3/Notch1/Nr2f2/Nus1/Paxip1/Pecam1/Pik3r3/Pkn3/Plcg1/Plcg2/Plk2/Plpp3/Ppard/Ppm1f/Prcp/Prkce/Prkd1/Prkd2/Ptk2b/Ptpn23/Ptprm/Ptprr/Rhoa/Rhoj/Rin2/Rtn4/Sash1/Sema4a/Shh/Stard13/S…
GO:0030595	leukocyte chemotaxis	58/3246	220/23355	7.1e-07	4.84e-05	3.46e-05	Adam10/Ano6/Bsg/Bst1/C1qbp/C5ar1/Ccl17/Ccl20/Ccl6/Ccr2/Ccr3/Ccr7/Cmklr1/Cx3cl1/Cxadr/Cxcl14/Cxcl2/Dpep1/Dysf/Edn3/F7/Flt1/Gbf1/Gpr18/Gpr183/Gpr35/Hc/Hsd3b7/Il12a/Il16/Il17ra/Il34/Itga9/Itgam/Lyn/Mcu/Mmp28/Nckap1l/Nup85/Pde4b/Pde4d/Ptk2b/Ptpro/Rac2/Retnlg/S100a14/S100a8/S100a9/S1pr1/Spp1/Stap1/Trem3/Trpm2/Trpv4/Vav1/Vegfc/Wnt5a/Zfp580
GO:0051250	negative regulation of lymphocyte activation	46/3246	160/23355	7.28e-07	4.91e-05	3.51e-05	Adora2a/Arg1/Bank1/Btk/Btla/Casp3/Cblb/Cd276/Cd86/Ceacam1/Cebpb/Clec4g/Ctla4/Cyld/Dlg1/Dlg5/Dusp22/Dusp3/Fas/Fgl2/Fgr/Glmn/Hmgb3/Id2/Inpp5d/Lgals9/Lyn/Marchf7/Mertk/Pglyrp1/Prkar1a/Ptpn22/Ptpn6/Samsn1/Scrib/Sdc4/Sftpd/Shh/Smad7/Socs1/Spn/Tnfaip8l2/Tnfrsf13b/Tnfrsf21/Tyrobp/Zfp35
GO:0016311	dephosphorylation	88/3246	381/23355	7.49e-07	4.99e-05	3.57e-05	Acp1/Ahr/Bod1l/Btrc/Cdc25c/Cdh5/Cdk5rap3/Chp1/Cnst/Ctdnep1/Cttnbp2nl/Dusp19/Dusp22/Dusp23/Dusp3/Dusp6/Eya2/Eya3/Farp1/Fkbp15/Fkbp1a/Hpn/Htt/Ikbkb/Ilkap/Inpp5a/Inpp5d/Inpp5f/Inppl1/Lpin1/Magi2/Marf1/Mastl/Mef2c/Mprip/Mtmr1/Nckap1l/Pdp1/Plek/Plpp3/Plpp6/Plppr3/Ppm1a/Ppm1f/Ppp1cb/Ppp1r11/Ppp1r15a/Ppp1r26/Ppp1r37/Ppp1r9b/Ppp2r5b/Ppp2r5c/Ppp3cb/Ppp3cc/Ppp4r3b/Ppp5c/Ppp6r1/Ptpn12/Ptpn14/Ptpn18/Ptpn22/P…
GO:0032872	regulation of stress-activated MAPK cascade	50/3246	180/23355	7.68e-07	5.03e-05	3.6e-05	Aida/Card9/Ccn2/Cd27/Cdc42/Cdc42se1/Ceacam1/Cops5/Cyld/Dact1/Dixdc1/Dlg1/Dusp19/Dusp22/Dusp3/Egfr/Fas/Hgf/Hsph1/Map3k11/Map3k3/Map3k5/Map4k2/Mapk8ip3/Marveld3/Men1/Mink1/Myd88/Nbr1/Ncf1/Nod1/Plcb1/Ptk2b/Ptpn22/Pycard/Rapgef1/Rasgrp1/Rassf2/Sash1/Sema4c/Stk25/Taok2/Taok3/Tgfb2/Tlr3/Tnfrsf19/Tpd52l1/Traf1/Trpv4/Wnt5a
GO:0051403	stress-activated MAPK cascade	61/3246	236/23355	7.7e-07	5.03e-05	3.6e-05	Aida/Card9/Ccn2/Ccr7/Cd27/Cdc42/Cdc42se1/Ceacam1/Cops5/Cyld/Dact1/Dixdc1/Dlg1/Dusp19/Dusp22/Dusp3/Egfr/Ern1/Fas/Fcer1a/Hgf/Hsph1/Map3k1/Map3k11/Map3k3/Map3k5/Map4k1/Map4k2/Mapk11/Mapk8/Mapk8ip3/Mapkbp1/Marveld3/Mdfic/Men1/Mink1/Myd88/Nbr1/Ncf1/Nod1/Plcb1/Ptk2b/Ptpn22/Pycard/Rapgef1/Rasgrp1/Rassf2/Ror2/Sash1/Sema4c/Stk25/Taok2/Taok3/Tgfb2/Tlr3/Tnfrsf19/Tpd52l1/Traf1/Trib1/Trpv4/Wnt5a
GO:0003158	endothelium development	39/3246	127/23355	8.11e-07	5.24e-05	3.75e-05	Abcb1b/Acvr1/Bsg/Btg1/Cdh5/Ceacam1/Cldn5/Clic4/Dll1/Eng/Foxj2/Heg1/Hoxb5/Ikbkb/Jag1/Mesp1/Myadm/Myd88/Notch1/Notch4/Nr2f2/Pbrm1/Pdpn/Pecam1/Plcb1/Plod3/Rap1a/Rap1b/Rap2c/Rapgef1/Rbpj/Rhoa/Robo4/Rtn4/Slc40a1/Stard13/Tie1/Tmem100/Zdhhc21
GO:0051495	positive regulation of cytoskeleton organization	58/3246	221/23355	8.34e-07	5.33e-05	3.81e-05	Actr2/Actr3/Arfip1/Arpc2/Arpc5/Baiap2/Ccn2/Cdc42ep4/Cep120/Cfl2/Ckap5/Cracd/Cttn/Cx3cl1/Cyfip1/Dctn1/Dlg1/Dync1h1/Fchsd2/Fermt2/Fmn1/Gmfb/Gpr65/Gpsm2/Hck/Katnbl1/Limch1/Limk1/Map3k1/Mapk8/Mapt/Mtss1/Nckap1/Nckap1l/Nes/Nf2/Nin/Numa1/Pdlim4/Plek/Plxna3/Ppm1f/Prkce/Ptk2b/Pycard/Rhoa/S100a10/Sdc4/Sh3pxd2b/Spire1/Stap1/Stmn2/Synpo/Tesk1/Trpv4/Tsc1/Vps4b/Was
GO:0006979	response to oxidative stress	93/3246	410/23355	8.58e-07	5.43e-05	3.88e-05	1600014C10Rik/Acox2/Agap3/Aifm2/Akr1b3/Aldh1a1/Aldh2/Aldh3a2/Apex1/Aqp1/Atrn/Btk/Camk2g/Casp3/Ccr7/Cd38/Cflar/Chuk/COX1/Egfr/Egln1/Epas1/Epor/Fabp1/Fancc/Foxp1/Fyn/Gclc/Gsr/Hgf/Hif1a/Hk3/Hnrnpd/Hnrnpm/Hp/Hsf1/Hsph1/Hyal2/Idh1/Itgam/Lck/Lrrk2/Map3k5/Mapk8/Mapt/Mgst1/Mill2/Mmp3/Mpv17/Myef2/Ncf1/ND1/ND3/Nos3/Nqo1/Oser1/Pde8a/Pdgfra/Pdk1/Pld2/Ppif/Prdx3/Prdx4/Prdx5/Prkd1/Prkn/Prr5l/Psen1/Ptgs1/Ptk2b/…
GO:0090132	epithelium migration	74/3246	306/23355	9.07e-07	5.68e-05	4.06e-05	Adamts9/Adgra2/Adipor1/Akt3/Amot/Amotl1/Angpt2/Aqp1/Atp5b/Bmper/Bsg/Card10/Cdh5/Ceacam1/Clasp1/Clec14a/Ctsh/Dnaja4/Dock1/Dock5/Epha2/Ephb4/Eppk1/Fat2/Fgfr1/Gab2/Gata2/Hif1a/Jcad/Klf4/Lpxn/Map3k3/Marveld3/Mef2c/Meox2/Myh9/Nos3/Notch1/Nr2f2/Nus1/Paxip1/Pecam1/Pik3r3/Pkn3/Plcg1/Plcg2/Plk2/Plpp3/Ppard/Ppm1f/Prcp/Prkce/Prkd1/Prkd2/Ptk2b/Ptpn23/Ptprm/Ptprr/Rhoa/Rhoj/Rin2/Rtn4/Sash1/Sema4a/Shh/Stard13/S…
GO:0048193	Golgi vesicle transport	67/3246	269/23355	9.64e-07	5.97e-05	4.27e-05	Ap3d1/Arf4/Arl3/Bcap29/Bicd2/Bnip1/Ccdc91/Ccdc93/Cnih4/Cnst/Cog4/Copa/Creb3l2/Cyth3/D230025D16Rik/Dipk2a/Dnajc28/Dop1b/Ehd3/Ergic1/Exoc4/Exoc5/Exoc6/Exoc6b/Gabarapl2/Gbf1/Gcc2/Golga4/Htt/Insig1/Kif1c/Lman1/Lman2/Lmf1/Lrrk2/Myo5a/Pef1/Pgap1/Plpp3/Prkd1/Rab14/Rab34/Rab8b/Rbsn/Rint1/Rnf139/Rp2/Sar1a/Sec16a/Sec22a/Sec24b/Sec24c/Sec31a/Snx2/Spire1/Sptbn1/Stx5a/Stxbp6/Tfg/Tmed5/Tmed7/Tmem115/Trappc1/Tr…
GO:1902105	regulation of leukocyte differentiation	74/3246	307/23355	1.04e-06	6.35e-05	4.55e-05	Ada/Ap3b1/Ap3d1/Atp6ap1/Car2/Ccr2/Ccr7/Cd27/Cd28/Cd83/Ceacam1/Cebpb/Clec2d/Clec2i/Ctla4/Cyld/Drosha/Evi2b/Fas/Fgl2/Gata2/Hcls1/Hmgb3/Id2/Ikzf1/Ikzf3/Il12a/Il15/Il1rl2/Il34/Il7/Inpp5d/Itgam/Kat2a/Klf10/Lck/Lgals9/Lrrc17/Lyn/Malt1/Nckap1l/Nfam1/Pcid2/Pglyrp1/Pilrb1/Ptpn6/Ptprc/Rag1/Rasgrp1/Rassf2/Rbp1/Rhoa/Rhoh/Rnf41/Ror2/Sash3/Shh/Smad7/Socs1/Sox12/Sox13/Stat5b/Tlr9/Tmem178/Tob2/Trem2/Trib1/Tyrobp…
GO:0031349	positive regulation of defense response	65/3246	259/23355	1.05e-06	6.37e-05	4.56e-05	Ace/Aim2/Arg1/Btk/Card9/Ccn4/Ccr2/Ccr5/Ccr7/Cd28/Cebpb/Egfr/Fcer1a/Fcgr1/Fgfr1/Gja1/Gpr4/Hexim1/Hspd1/Hyal2/Ifi203/Ifi211/Il12a/Il16/Il17ra/Il18rap/Il33/Klrb1c/Klrd1/Klrk1/Ldlr/Lgals9/Lrrk2/Matr3/Med1/Mef2c/Mndal/Nfkbia/Nod1/Plscr1/Pspc1/Ptger3/Pycard/Rab34/Rasgrp1/Rbm14/S100a8/S100a9/Slamf6/Snx4/Srebf1/Stap1/Stat5b/Tasl/Tlr3/Tlr9/Tomm70a/Trem2/Trem3/Trpv4/Tyrobp/Vamp8/Vav1/Wnt5a/Zcchc3
GO:0034976	response to endoplasmic reticulum stress	64/3246	254/23355	1.09e-06	6.56e-05	4.69e-05	Agr2/Atf6/Atf6b/Atg10/Bcl2l11/Bhlha15/Canx/Casp12/Casp3/Cdk5rap3/Cebpb/Cert1/Cops5/Creb3l2/Creb3l4/Crebrf/Ddx3x/Dnajb2/Dnajc10/Edem1/Eif2a/Erlec1/Ern1/Fbxo44/Ficd/Lrrk2/Man1b1/Map3k5/Mbtps2/Nhlrc1/Nploc4/Nr1h3/Pdia3/Pdia4/Pla2g6/Ppp1r15a/Prkn/Rnf139/Rnf185/Scamp5/Sdf2/Sec16a/Serp1/Sesn2/Sgtb/Spop/Stt3b/Svip/Syvn1/Tmbim6/Tmem117/Tmem129/Trim13/Trim25/Txndc12/Uba5/Ube2g2/Ube4a/Ubxn6/Uggt1/Usp14/Usp…
GO:1903706	regulation of hemopoiesis	90/3246	396/23355	1.17e-06	6.97e-05	4.98e-05	Ada/Ap3b1/Ap3d1/Atp6ap1/Car2/Ccr2/Ccr7/Cd27/Cd28/Cd83/Ceacam1/Cebpb/Clec2d/Clec2i/Ctla4/Cyld/Dll1/Drosha/Evi2b/Fas/Fgl2/Gata2/Hcls1/Hif1a/Hmgb3/Id2/Ikzf1/Ikzf3/Il12a/Il15/Il1rl2/Il34/Il7/Inpp5d/Itgam/Jag1/Kat2a/Klf10/Klf13/Lck/Lgals9/Lmo2/Lox/Lrrc17/Lyn/Malt1/Med1/Mef2c/Mturn/Nckap1l/Nfam1/Nfkbia/Paf1/Pcid2/Pglyrp1/Pilrb1/Ptk2b/Ptpn6/Ptprc/Rag1/Rasgrp1/Rassf2/Rbp1/Rcor1/Rhoa/Rhoh/Rnf41/Ror2/Sash3…
GO:0090130	tissue migration	74/3246	308/23355	1.18e-06	6.97e-05	4.98e-05	Adamts9/Adgra2/Adipor1/Akt3/Amot/Amotl1/Angpt2/Aqp1/Atp5b/Bmper/Bsg/Card10/Cdh5/Ceacam1/Clasp1/Clec14a/Ctsh/Dnaja4/Dock1/Dock5/Epha2/Ephb4/Eppk1/Fat2/Fgfr1/Gab2/Gata2/Hif1a/Jcad/Klf4/Lpxn/Map3k3/Marveld3/Mef2c/Meox2/Myh9/Nos3/Notch1/Nr2f2/Nus1/Paxip1/Pecam1/Pik3r3/Pkn3/Plcg1/Plcg2/Plk2/Plpp3/Ppard/Ppm1f/Prcp/Prkce/Prkd1/Prkd2/Ptk2b/Ptpn23/Ptprm/Ptprr/Rhoa/Rhoj/Rin2/Rtn4/Sash1/Sema4a/Shh/Stard13/S…
GO:0010506	regulation of autophagy	65/3246	260/23355	1.21e-06	7.07e-05	5.06e-05	Acer2/Atf6/Atg16l1/Bag3/Bcl2l11/Bmf/Calcoco2/Casp1/Clec16a/Ctsa/Cttn/Depdc5/Depp1/Flcn/Foxk2/Gpsm1/Gsk3a/Hif1a/Hspb8/Htt/Il10ra/Kat8/Lrrk2/Mapt/Mid2/Mtdh/Nampt/Nod1/Nprl2/Pip4k2a/Plk2/Prkd1/Prkn/Ptpn22/Pycard/Qsox1/Rmc1/Rnf41/Rptor/Sesn2/Sirt2/Smg1/Soga1/Srebf1/Stat3/Stk11/Supt5/Svip/Tlr9/Tmem150c/Trem2/Trim13/Trim30a/Trim30b/Trim30d/Trim34a/Trp53inp2/Tsc1/Tsc2/Ulk1/Vps13d/Wdr41/Wdr6/Xbp1/Zkscan3
GO:0110053	regulation of actin filament organization	68/3246	276/23355	1.22e-06	7.07e-05	5.06e-05	Actr2/Actr3/Add3/Arfip1/Arhgap18/Arpc2/Arpc5/Avil/Baiap2/Bbs4/Capza2/Ccn2/Cdc42ep4/Cfl2/Cgnl1/Clasp1/Clec2i/Coro2b/Cracd/Cttn/Cx3cl1/Cyfip1/Cyrib/Dlg1/Fchsd2/Fermt2/Flii/Fmn1/Gmfb/Gpr65/Hcls1/Limch1/Limk1/Map3k1/Mkks/Mtss1/Myadm/Naa80/Nckap1/Nckap1l/Nf2/Pak3/Pdlim4/Pecam1/Plek/Ppfia1/Ppm1f/Prkce/Prkn/Ptk2b/Pycard/Rhoa/S100a10/S1pr1/Sdc4/Sh3pxd2b/Shank3/Shroom2/Spire1/Sptbn1/Ssh1/Ssh2/Svil/Synpo/T…
GO:0090068	positive regulation of cell cycle process	65/3246	261/23355	1.39e-06	7.98e-05	5.71e-05	Anapc11/Apex1/Atad5/Atrx/Brd4/Camk2d/Ccn2/Ccnd3/Cd28/Cdc25c/Cdc27/Cdt1/Cep120/Crebbp/Cspp1/Cul4b/Cyp1a1/Ddx3x/Dtl/Dync1h1/Dync1li1/E2f8/Edn3/Egfr/Fgfr1/Foxo4/Gli1/Gpsm2/Id2/Kcna5/Klhl18/Lrp5/Lsm11/Map10/Med1/Mtbp/Ndc80/Numa1/Ooep/Paf1/Pagr1a/Pcid2/Phip/Plcb1/Plrg1/Plscr1/Poc1a/Ppp2r5b/Prkce/Rad51b/Rad51c/Rhoa/Rptor/Sh2b1/Sirt2/Slf1/Smpd3/Tfdp1/Tgfa/Ube2b/Ube2e2/Usp19/Vps4b/Wnt10b/Wnt5a
GO:0002697	regulation of immune effector process	97/3246	437/23355	1.4e-06	7.98e-05	5.71e-05	Aim2/Appl2/Arg1/Arid5a/Atad5/Btk/C1qbp/C6/Ccr2/Ccr7/Cd244a/Cd28/Cd5l/Cd84/Ceacam1/Clec2d/Clec4g/Cyrib/Ddx60/Dhx36/Dhx58/Dusp22/Fcer1a/Fcgr1/Fgl2/Fgr/Foxp1/Gab2/Gata2/H2-T10/H2-T24/Hk1/Hspd1/Il12a/Il15/Il18rap/Il27ra/Il33/Ilrun/Itgam/Klrb1c/Klrc1/Klrd1/Klrk1/Lgals9/Lyn/Malt1/Mill2/Nploc4/Nsd2/Pagr1a/Paxip1/Pglyrp1/Phb/Pld2/Ppp3cb/Ptpn22/Ptpn6/Ptprc/Pycard/Rac2/Rap1a/Rapgef1/Rasgrp1/Rnf216/Rtn4/Sas…
GO:0006753	nucleoside phosphate metabolic process	99/3246	449/23355	1.5e-06	8.47e-05	6.06e-05	Acat1/Acnat1/Acot11/Acot2/Ada/Adcy2/Adcy4/Adcy6/Adcy7/Adss/Adssl1/Ak1/Ak8/Aldoc/Ampd3/Aprt/Atic/Atp5b/Atp5g3/Atp5pb/Atpsckmt/Cad/Cant1/Cbfa2t3/Cda/Cmpk1/COX2/Cs/Dck/Ddit4/Dera/Dmac2l/Eno3/Epha2/Fitm2/Flcn/Foxk2/Galk1/Gimap7/Git1/Gpam/Gpat4/Gpd1/Hif1a/Hk1/Hk2/Hk3/Hkdc1/Hmgcl/Hmgcs2/Hprt/Ier3/Lacc1/Lrrk2/Mlycd/Mpi/Mvd/Mvk/Nadk2/Nampt/Ncf1/Ncf2/Nme4/Nmnat1/Nmrk1/Nos2/Nos3/Nt5c2/Nt5c3/Nt5e/Nudt14/Oga…
GO:0019693	ribose phosphate metabolic process	84/3246	365/23355	1.54e-06	8.63e-05	6.17e-05	Acat1/Acnat1/Acot11/Acot2/Ada/Adcy2/Adcy4/Adcy6/Adcy7/Adss/Adssl1/Ak1/Aldoc/Ampd3/Aprt/Atic/Atp5b/Atp5g3/Atp5pb/Atpsckmt/Cad/Cbfa2t3/Cda/Cmpk1/COX2/Cs/Ddit4/Dmac2l/Eno3/Epha2/Fitm2/Flcn/Foxk2/Galk1/Gimap7/Git1/Gpam/Gpat4/Gpd1/Hif1a/Hk1/Hk2/Hk3/Hkdc1/Hmgcl/Hmgcs2/Hprt/Ier3/Lrrk2/Mlycd/Mpi/Mvd/Mvk/Nme4/Nt5c2/Nt5c3/Nt5e/Nudt14/Ogdh/Ogt/Pank4/Pde4d/Pdha1/Pdk1/Pdk4/Pfas/Pfkl/Pfkm/Pipox/Pmvk/Ppat/Prkag…
GO:0007249	I-kappaB kinase/NF-kappaB signaling	56/3246	215/23355	1.65e-06	9.15e-05	6.55e-05	Btk/Btrc/Card9/Casp1/Chuk/Cpne1/Cth/Cx3cl1/Dhx36/Dnaja3/Eda/Edaradd/Faim/Fyn/Ikbkb/Lime1/Malt1/Mapkbp1/Mid2/Mtdh/Myd88/Nfkbia/Nod1/Nr1h4/Ppm1a/Prkce/Prkd1/Prkn/Pycard/Rhoa/Rhoh/Rnf31/S100a4/Saa3/Sqstm1/Tab3/Tbkbp1/Tfrc/Tifa/Tifab/Tlr3/Tlr7/Tlr9/Tnfrsf19/Tnfsf10/Traf1/Trim13/Trim25/Trim30a/Trim30b/Trim30d/Trim32/Trim34a/Trim59/Wnt5a/Zc3hav1
GO:0001558	regulation of cell growth	97/3246	439/23355	1.73e-06	9.51e-05	6.8e-05	4932438A13Rik/Actr3/Adam10/Adam15/Adipor1/Adipor2/Adrb1/Apbb1/Apbb2/Bap1/Ccn4/Ccn5/Ccr5/Cd38/Cda/Cdkn2c/Clstn1/Cth/Cttn/Cyfip1/Ddr1/Ddx3x/Disc1/Dnajb2/Egfr/Extl3/Fdps/Fgf13/Flcn/Foxp1/Gdi1/Gja1/Gng4/Golga4/Gsk3a/Hpn/Hsd3b7/Hyal2/Ifrd1/Il9r/Ip6k2/Kazald1/L1cam/Limk1/Lrp1/Mapt/Mndal/N6amt1/Naif1/Ncoa3/Ndel1/Nedd4l/Nf2/Nrg1/Phb/Plxna3/Ppard/Ppp1r9b/Ppt1/Prkn/Ptk2b/Rbbp7/Rerg/Rgs2/Rhoa/Rptor/Rrad/Rtn…
GO:0030308	negative regulation of cell growth	53/3246	200/23355	1.77e-06	9.63e-05	6.89e-05	Actr3/Adam15/Adipor1/Adipor2/Apbb1/Apbb2/Ccr5/Cda/Cdkn2c/Cth/Ddx3x/Dnajb2/Fgf13/Flcn/Foxp1/Gja1/Gng4/Gsk3a/Hyal2/Ifrd1/Ip6k2/Mndal/Naif1/Nf2/Phb/Plxna3/Ppard/Ppp1r9b/Ppt1/Rbbp7/Rerg/Rgs2/Rrad/Rtn4/Sema3f/Sema3g/Sema4a/Sema4c/Sema4d/Sema4f/Sema5b/Sema6d/Sema7a/Sesn2/Slit3/Smarca2/St7l/Stk11/Tgfb2/Tomm70a/Ulk1/Ulk2/Wnt5a
GO:0051258	protein polymerization	71/3246	295/23355	1.8e-06	9.69e-05	6.94e-05	Actr2/Actr3/Add3/Arfip1/Arhgap18/Arpc2/Arpc5/Avil/Baiap2/Bbs4/Camsap2/Capza2/Catip/Cdc42ep4/Cdh5/Ckap5/Clasp1/Clec2i/Cracd/Csnk1d/Cttn/Cyfip1/Cyrib/Dctn1/Dlg1/Dnm1/Dnm3/Fchsd2/Fgf13/Flii/Fmn1/Gmfb/Hcls1/Hdgfl3/Map3k1/Mapk8/Mapre3/Mapt/Micall2/Mkks/Msrb1/Mtss1/Mx1/Myadm/Mzt1/Nckap1/Nckap1l/Nde1/Ndel1/Nin/Numa1/Pak3/Pecam1/Prkce/Prkn/Pstpip1/Ptk2b/Pycard/Rhoa/Spire1/Sptbn1/Ssh1/Ssh2/Stmn2/Svil/Tbcd…
GO:0050657	nucleic acid transport	44/3246	155/23355	1.83e-06	9.7e-05	6.94e-05	Bicd2/Casc3/Cetn3/Cpsf6/Ddx39a/Eif5a2/Eny2/Fyttd1/G3bp2/Gle1/Hhex/Hsf1/Htt/Igf2bp1/Igf2bp2/Ltv1/Mapt/Mcm3ap/Nup188/Nup210/Nup35/Nup37/Nup43/Nup85/Nup93/Nupl2/Nxf1/Nxf7/Pcid2/Pom121/Ranbp17/Rftn2/Sdad1/Seh1l/Senp2/Setd2/Sidt1/Srsf3/Ssb/Supt6/Thoc3/Tsc1/Ybx1/Zc3h3
GO:0050658	RNA transport	44/3246	155/23355	1.83e-06	9.7e-05	6.94e-05	Bicd2/Casc3/Cetn3/Cpsf6/Ddx39a/Eif5a2/Eny2/Fyttd1/G3bp2/Gle1/Hhex/Hsf1/Htt/Igf2bp1/Igf2bp2/Ltv1/Mapt/Mcm3ap/Nup188/Nup210/Nup35/Nup37/Nup43/Nup85/Nup93/Nupl2/Nxf1/Nxf7/Pcid2/Pom121/Ranbp17/Rftn2/Sdad1/Seh1l/Senp2/Setd2/Sidt1/Srsf3/Ssb/Supt6/Thoc3/Tsc1/Ybx1/Zc3h3
GO:0002683	negative regulation of immune system process	93/3246	417/23355	1.85e-06	9.74e-05	6.97e-05	Ada/Adgrf5/Adora2a/Arg1/Bank1/Btk/Btla/Btnl2/C1qbp/Casp3/Cblb/Ccr2/Cd276/Cd84/Cd86/Ceacam1/Cebpb/Clec2d/Clec2i/Clec4g/Ctla4/Cx3cl1/Cyld/Dhx58/Dlg1/Dlg5/Dnaja3/Dusp22/Dusp3/Fas/Fgl2/Fgr/Gata2/Glmn/Gpam/Gpr18/Hc/Hmgb3/Id2/Il27ra/Il33/Ilrun/Inpp5d/Klrc1/Klrd1/Ldlr/Lgals9/Lpxn/Lrrc17/Lyn/Marchf7/Mertk/Mill2/Milr1/Mmp28/Nploc4/Nr1h3/Pglyrp1/Pilrb1/Plcb1/Plcl2/Ppp3cb/Prkar1a/Ptpn22/Ptpn6/Ptprc/Samsn1/S…
GO:0097529	myeloid leukocyte migration	57/3246	221/23355	1.88e-06	9.78e-05	7e-05	Ano6/Bsg/Bst1/C1qbp/C5ar1/Ccl17/Ccl20/Ccl6/Ccr2/Ccr3/Ccr7/Cd9/Cmklr1/Cx3cl1/Cxadr/Cxcl2/Dpep1/Dysf/Edn3/Flt1/Gbf1/Gpr35/Hc/Il17ra/Il34/Itga9/Itgam/Lyn/Mcoln2/Mcu/Mmp28/Myd88/Nckap1l/Nup85/Pde4b/Pde4d/Pecam1/Plcb1/Ptger3/Ptk2b/Ptpro/Rac2/Retnlg/Rhoh/Ror2/Rtn4/S100a14/S100a8/S100a9/Spp1/Stap1/Stat5b/Trem2/Trem3/Trpv4/Vav1/Vegfc
GO:0009117	nucleotide metabolic process	97/3246	440/23355	1.92e-06	9.94e-05	7.11e-05	Acat1/Acnat1/Acot11/Acot2/Ada/Adcy2/Adcy4/Adcy6/Adcy7/Adss/Adssl1/Ak1/Ak8/Aldoc/Ampd3/Aprt/Atic/Atp5b/Atp5g3/Atp5pb/Atpsckmt/Cad/Cbfa2t3/Cda/Cmpk1/COX2/Cs/Dck/Ddit4/Dera/Dmac2l/Eno3/Epha2/Fitm2/Flcn/Foxk2/Galk1/Gimap7/Git1/Gpam/Gpat4/Gpd1/Hif1a/Hk1/Hk2/Hk3/Hkdc1/Hmgcl/Hmgcs2/Hprt/Ier3/Lacc1/Lrrk2/Mlycd/Mpi/Mvd/Mvk/Nadk2/Nampt/Ncf1/Ncf2/Nme4/Nmnat1/Nmrk1/Nos2/Nos3/Nt5c2/Nt5c3/Nt5e/Oga/Ogdh/Ogt/Pan…
GO:0033673	negative regulation of kinase activity	59/3246	232/23355	2.05e-06	0.000104795	7.5e-05	Adora2a/Aida/Camk2n1/Casp3/Cblb/Cdk5rap3/Cdkn1c/Cdkn2c/Ceacam1/Chp1/Dnaja3/Dusp19/Dusp22/Dusp3/Dusp6/Dvl1/Errfi1/Heg1/Hexim1/Hhex/Hyal2/Inppl1/Irs2/Lrp5/Lyn/Mapt/Men1/Mllt1/Nf2/Nprl2/Nr2f2/Pip4k2a/Pkia/Ppm1f/Prdx3/Prkar1a/Prkar1b/Prkn/Prpsap1/Psen1/Ptk6/Ptpn22/Ptpn6/Ptprb/Ptprc/Ptpro/Pycard/Rgs14/Rgs2/Sh3bp5l/Slc8a1/Spred2/Tesk1/Trib1/Tsc2/Ubash3b/Wars/Zfyve28/Zgpat
GO:0019932	second-messenger-mediated signaling	75/3246	318/23355	2.11e-06	0.000107123	7.66e-05	3425401B19Rik/Ackr2/Ackr4/Ada/Adcy2/Adgrg6/Adgrl1/Ahr/Aqp1/Atp1b1/Bhlha15/Bst1/Calml3/Ccl20/Ccr2/Ccr3/Ccr5/Ccr7/Ccrl2/Ceacam1/Chp1/Cmklr1/Crtc3/Dmpk/Ece1/Edn3/Egfr/Egln1/Eif4ebp2/Erbb3/Exoc4/Fcer1a/Gprc6a/Gucy1a2/Homer2/Htt/Irag1/Itgal/Ksr1/L1cam/Lat2/Lrrk2/Mapt/Mcu/Mt2/Ndnf/Nfat5/Nmur1/Nos2/Nos3/Nr5a2/Nrg1/Ntrk2/Pde4d/Pde7a/Plcg1/Ppp1r9b/Ppp3cb/Ppp3cc/Prkar1a/Prkar1b/Ptger3/Ptk2b/Ptprc/Rapgef4/R…
GO:0043254	regulation of protein-containing complex assembly	97/3246	441/23355	2.13e-06	0.000107611	7.7e-05	Actr2/Actr3/Add3/Ahr/Aida/Ankrd27/Arfip1/Arhgap18/Arpc2/Arpc5/Avil/Baiap2/Bbs4/Bcl2l11/Birc2/Bmf/Camsap2/Capza2/Cdc42ep4/Cdh5/Cdt1/Ckap5/Clec2i/Cracd/Cttn/Cyfip1/Cyrib/Dact1/Dctn1/Ddx3x/Dlg1/Farp2/Fas/Fchsd2/Fermt2/Flii/Fmn1/Gmfb/H3f3b/Hck/Hcls1/Hjurp/Hsf1/Ikzf1/Lcat/Lcp1/Map3k1/Mapk8/Mapre3/Mapt/Mkks/Mmp3/Mtln/Myadm/Nckap1/Nckap1l/Ncln/Nin/Numa1/Pak3/Palld/Pecam1/Piezo1/Plek/Pmepa1/Ppm1a/Ppp2r5b…
GO:0007266	Rho protein signal transduction	49/3246	181/23355	2.22e-06	0.000110826	7.93e-05	Abra/Adrb1/Arap3/Arhgdib/Arhgef11/Arhgef12/Arhgef40/Arhgef7/Arhgef9/Arrb1/Baiap2/Ccdc125/Cdc42/Cdc42ep4/Cdc42se1/Cdc42se2/Chuk/Ctnnal1/Dnmbp/Eps8l2/Farp1/Farp2/Fgd2/Fgd5/Flcn/Gna13/Gpr174/Gpr18/Gpr35/Gpr4/Gpr65/Heg1/Kalrn/Kctd10/Lpar4/Lpar6/P2ry10/P2ry10b/Pdpn/Pecam1/Rhoa/Rhoj/Ripor1/Scai/Stard13/Stard8/Tiam2/Vav1/Was
GO:0042129	regulation of T cell proliferation	48/3246	176/23355	2.23e-06	0.000110826	7.93e-05	Arg1/Blm/Bmi1/Btla/Btnl2/Casp3/Cblb/Ccr2/Ccr7/Cd209a/Cd244a/Cd276/Cd28/Cd86/Ceacam1/Cebpb/Clec2i/Clec4g/Ctla4/Dlg1/Dlg5/Dnaja3/Efnb1/Glmn/Gpam/Il12a/Il15/Il27ra/Itgal/Lgals9/Marchf7/Nckap1l/Prkar1a/Ptpn22/Ptpn6/Ptprc/Pycard/Rac2/Sash3/Scrib/Sdc4/Sftpd/Shh/Spn/Stat5b/Tfrc/Tnfrsf1b/Tnfrsf21
GO:0031346	positive regulation of cell projection organization	96/3246	436/23355	2.29e-06	0.000112701	8.06e-05	Actr2/Actr3/Ankrd27/Apbb1/Aqp1/Arpc2/Avil/Baiap2/Bbs4/Bhlhb9/Bmp5/Ccr7/Cdc42/Cdc42ep4/Cep120/Cflar/Creb3l2/Cx3cl1/Cyfip1/Dhx36/Disc1/Dixdc1/Dnm3/Dock11/Dvl1/Ehd1/Entr1/Epha4/Epor/Eps8l2/Fbxo31/Fbxo38/Fgfr1/Fuz/Fyn/Fzd4/Gdi1/Golga4/Hap1/Hgf/Htt/Ikbkb/Itga6/Kalrn/Kat2a/Kif3c/L1cam/Limk1/Lrp1/Lyn/Magi2/Mapt/Mark2/Mark4/Metrn/Mob2/Myo3b/Nckap1/Ndel1/Ndnf/Nin/Nrg1/Ntrk2/Numb/Pak3/Parp6/Plxna3/Plxnb1/P…
GO:0002831	regulation of response to biotic stimulus	71/3246	297/23355	2.33e-06	0.000112701	8.06e-05	Aim2/Appl2/Arg1/C1qbp/Card9/Cd180/Cd84/Cdc37/Ceacam1/Clec2d/Cx3cl1/Ddx60/Dhx58/Dnaja3/Fgl2/Fgr/Hexim1/Hspd1/Ifi203/Ifi211/Il12a/Il15/Il18rap/Ilrun/Klrb1c/Klrc1/Klrd1/Klrk1/Lgals9/Ly86/Mapkbp1/Matr3/Med1/Mill2/Mndal/Myo1f/Nod1/Nploc4/Plscr1/Pspc1/Ptpn22/Pum1/Pycard/Rab34/Rasgrp1/Rbm14/Rnf216/Sash1/Sec14l1/Serping1/Sirt2/Slamf6/Smpdl3b/Socs1/Spn/Srebf1/Stat5b/Tasl/Tlr9/Tomm70a/Trem2/Trem3/Treml4/Tr…
GO:0045446	endothelial cell differentiation	35/3246	113/23355	2.34e-06	0.000112701	8.06e-05	Abcb1b/Acvr1/Btg1/Cdh5/Ceacam1/Cldn5/Clic4/Dll1/Eng/Foxj2/Heg1/Hoxb5/Ikbkb/Jag1/Mesp1/Myadm/Myd88/Notch1/Notch4/Nr2f2/Pbrm1/Pdpn/Pecam1/Plcb1/Plod3/Rap1a/Rap1b/Rap2c/Rapgef1/Rbpj/Robo4/Rtn4/Tie1/Tmem100/Zdhhc21
GO:0006887	exocytosis	88/3246	391/23355	2.34e-06	0.000112701	8.06e-05	Adora2a/Apba1/Atp6ap1/Btk/Camk2a/Ccr2/Cd84/Cdk16/Clasp1/Cops5/Cplx2/Dvl1/Exoc3/Exoc4/Exoc5/Exoc6/Exoc6b/Fcer1a/Fgr/Gab2/Gata2/Git1/Git2/Hap1/Hck/Hgs/Itgam/Kcnh1/Lat2/Lgals9/Lgi3/Lin7c/Lrrk2/Lyn/Milr1/Myh9/Myo1f/Myo1g/Myo5a/Notch1/Nr3c2/Pdcd6ip/Pip5k1c/Pla2g6/Pld2/Plek/Ppp3cb/Prkce/Prkn/Psen1/Rab11b/Rab11fip1/Rab11fip5/Rab3ip/Rab8b/Rac2/Rap1a/Rap1b/Rapgef4/Rasgrp1/Scamp5/Scrib/Sdc4/Septin1/Smpd3/S…
GO:0007162	negative regulation of cell adhesion	70/3246	293/23355	2.8e-06	0.000133613	9.56e-05	Acer2/Actn4/Adam10/Adam15/Adora2a/Angpt2/Arg1/Atp5b/Btla/Casp3/Cblb/Ccm2l/Cd276/Cd86/Cd9/Ceacam1/Cebpb/Clec4g/Coro2b/Ctla4/Cyld/Dlg1/Dlg5/Dusp22/Dusp3/Erbb3/Fgl2/Fzd4/Gcnt2/Glmn/Jag1/Klf4/Lamb1/Lgals1/Lgals9/Lpxn/Lrp1/Marchf7/Men1/Myadm/Myo1f/Nf2/Notch1/Notch4/Plet1/Plxna3/Plxnb1/Podxl/Ppm1f/Prkar1a/Ptger3/Ptpn22/Ptpn6/Ptprc/Rhoa/Scrib/Sdc4/Sema4d/Sftpd/Shh/Smad7/Socs1/Spn/Tnc/Tnfaip8l2/Tnfrsf21/…
GO:0016197	endosomal transport	58/3246	229/23355	2.85e-06	0.000134767	9.64e-05	4932438A13Rik/Acap2/Ankrd27/Ap3b1/Ap3d1/Ap5z1/Arfip1/Arhgap1/Ccdc93/Cdc42/Chmp2b/Chmp7/Clec16a/Dctn1/Dennd1b/Dennd1c/Dennd5a/Ehd1/Ehd3/Entr1/Gbf1/Gcc2/Heatr5a/Htt/Inpp5f/Laptm4b/Lrrk2/Micall1/Micall2/Mvb12a/Nsg1/Nsg2/Ptpn23/Rab11b/Rab11fip3/Rab14/Rab17/Rab35/Rbsn/Rhobtb3/Scrib/Snx2/Snx33/Snx4/Stx5a/Tbc1d10b/Tbc1d17/Tbc1d23/Trarg1/Ubxn6/Vps26b/Vps36/Vps37b/Vps4a/Vps4b/Vps51/Vps52/Was
GO:0032386	regulation of intracellular transport	76/3246	326/23355	2.87e-06	0.000134767	9.64e-05	Actr3/Akt2/Anxa2/Arfip1/Arhgap1/Arpc2/Asph/Atpsckmt/Bag3/Capn10/Cdc42/Cemip/Chp1/Cpsf6/Crebrf/Dync1h1/Edem1/Efcab7/Ehd1/Erlec1/Fyn/Gcc2/Gdi1/Gsk3a/Hap1/Hcls1/Hyal2/Ier3/Inpp5f/Insig1/Ipo5/Itgam/Lcp1/Lrrk2/Mapk8/Mapt/Mdfic/Ndel1/Nucb1/Numa1/Nus1/Oaz2/Ogt/Pgap1/Pkia/Prkd1/Prr5l/Psen1/Ptpn14/Ptpn22/Ptpn23/Rab11b/Reep1/Rhot1/Rint1/Ripor1/Rnf139/Sar1a/Sec16a/Sec24b/Setd2/Sfn/Sh3tc2/Shh/Srebf1/Stk11/Su…
GO:0009259	ribonucleotide metabolic process	81/3246	354/23355	2.98e-06	0.000139005	9.95e-05	Acat1/Acnat1/Acot11/Acot2/Ada/Adcy2/Adcy4/Adcy6/Adcy7/Adss/Adssl1/Ak1/Aldoc/Ampd3/Aprt/Atic/Atp5b/Atp5g3/Atp5pb/Atpsckmt/Cad/Cbfa2t3/Cda/Cmpk1/COX2/Cs/Ddit4/Dmac2l/Eno3/Epha2/Fitm2/Flcn/Foxk2/Galk1/Gimap7/Git1/Gpam/Gpat4/Gpd1/Hif1a/Hk1/Hk2/Hk3/Hkdc1/Hmgcl/Hmgcs2/Hprt/Ier3/Lrrk2/Mlycd/Mpi/Mvd/Mvk/Nme4/Nt5c2/Nt5c3/Nt5e/Ogdh/Ogt/Pank4/Pde4d/Pdha1/Pdk1/Pdk4/Pfas/Pfkl/Pfkm/Pipox/Pmvk/Prkag3/Prkn/Prxl2…
GO:0051236	establishment of RNA localization	44/3246	158/23355	3.2e-06	0.000147906	0.000105819	Bicd2/Casc3/Cetn3/Cpsf6/Ddx39a/Eif5a2/Eny2/Fyttd1/G3bp2/Gle1/Hhex/Hsf1/Htt/Igf2bp1/Igf2bp2/Ltv1/Mapt/Mcm3ap/Nup188/Nup210/Nup35/Nup37/Nup43/Nup85/Nup93/Nupl2/Nxf1/Nxf7/Pcid2/Pom121/Ranbp17/Rftn2/Sdad1/Seh1l/Senp2/Setd2/Sidt1/Srsf3/Ssb/Supt6/Thoc3/Tsc1/Ybx1/Zc3h3
GO:1901987	regulation of cell cycle phase transition	72/3246	305/23355	3.22e-06	0.00014798	0.000105872	Anapc11/Apex1/Appl2/Atad5/Atf5/Babam2/Blm/Brcc3/Brd4/Camk2d/Ccnd3/Cdc25c/Cdc27/Cdk2/Cdk5rap3/Cdkn1c/Cdt1/Crebbp/Cul4b/Cyp1a1/Dact1/Ddx3x/Dlg1/Dtl/Dync1li1/Egfr/Fbxo31/Foxo4/Gli1/Hecw2/Id2/Ier3/Ints3/Kcna5/Klf4/Klhl18/Lsm11/Men1/Mtbp/Myo16/Nae1/Ndc80/Paf1/Pagr1a/Paxip1/Pcid2/Pdpn/Pkia/Plcb1/Plrg1/Prmt2/Psme1/Ptpn6/Rad51b/Rad51c/Rbl2/Rint1/Rnaseh2b/Rptor/Senp2/Taok2/Taok3/Tcim/Tfdp1/Ube2e2/Vps4a/Vp…
GO:0044772	mitotic cell cycle phase transition	86/3246	383/23355	3.35e-06	0.000152684	0.000109238	Acvr1/Anapc11/Apex1/Appl2/Atad5/Bach1/Blm/Brd4/Calm2/Camk2a/Camk2d/Camk2g/Ccnd3/Ccng2/Ccny/Cdc25c/Cdc27/Cdk14/Cdk16/Cdk2/Cdk5rap3/Cdkn1c/Cdkn2c/Cdt1/Chmp7/Clasp1/Crebbp/Cul4b/Cyp1a1/Dact1/Ddx3x/Dlg1/Dtl/Dync1li1/E2f4/E2f5/E2f6/Egfr/Fbxo31/Foxo4/Hecw2/Id2/Id4/Ier3/Ints3/Kcna5/Klf4/Klhl18/Lsm11/Mastl/Mtbp/Myo16/Nae1/Ndc80/Pcid2/Pdpn/Pkia/Plcb1/Plk2/Plrg1/Pole/Prmt2/Psme1/Ptpn6/Rad51b/Rad51c/Rbl2/Ri…
GO:0046165	alcohol biosynthetic process	39/3246	134/23355	3.55e-06	0.000160668	0.00011495	Acer2/Acer3/Akr1b3/Asah1/Asah2/Bmp5/Cd244a/Cyp51/Dhdds/Dkk3/Fdft1/Fdps/H6pd/Hmgcs2/Hsd17b7/Insig1/Ip6k1/Ip6k2/Ip6k3/Ipmk/Isyna1/Msmo1/Mvd/Mvk/Nus1/P2ry6/Pex2/Plcg1/Plcg2/Plek/Pmvk/Ppip5k1/Ppip5k2/Ptk2b/Pts/Qdpr/Sc5d/Sec14l2/Srebf1
GO:1990778	protein localization to cell periphery	83/3246	367/23355	3.67e-06	0.00016504	0.000118078	Actr3/Adam10/Adcy6/Agr2/Akt2/Anxa2/Ap2m1/Arl3/Atp1b1/Atp1b3/Bbip1/Bsg/Cacnb2/Camk2a/Camk2d/Camk2g/Clstn1/Cnpy4/Cnst/D230025D16Rik/Dlg1/Efcab7/Egfr/Ehd1/Ehd3/Epb41/Epb41l2/Epha2/Exoc5/Fgf13/Fyb/Git1/Golga4/Gpr179/Gpsm2/Ikbkb/Kalrn/Kcnip4/Lin7c/Lrp1/Magi2/Myadm/Myo5a/Nectin3/Nhlrc1/Nsg1/Numa1/Numb/Pgrmc1/Pigw/Pls1/Ppfia1/Ppil2/Ppp1r9b/Rab34/Rab40b/Rab8b/Ramp3/Rap1a/Rapgef4/S100a10/Scn3b/Scrib/Sec16…
GO:0030888	regulation of B cell proliferation	25/3246	70/23355	3.81e-06	0.000169912	0.000121563	Ada/Ahr/Atad5/Bmi1/Bst1/Btk/Btla/Casp3/Cd38/Ctla4/Gpr183/Ikzf3/Il7/Inpp5d/Irs2/Lyn/Mef2c/Nckap1l/Ptprc/Sash3/Tfrc/Tlr9/Tnfrsf13b/Tnfrsf21/Tyrobp
GO:0016569	covalent chromatin modification	100/3246	464/23355	3.85e-06	0.000170376	0.000121896	Apbb1/Arid5a/Arrb1/Atrx/Bap1/Bmi1/Brcc3/Brd4/Brpf3/Cdk2/Crebbp/Cul4b/Cxxc1/Eid1/Eny2/Eya2/Eya3/Ezh1/Flcn/Gata2/H1f4/Hells/Huwe1/Irf4/Kansl1/Kansl3/Kat2a/Kat8/Kdm2a/Kdm4b/Kmt2b/Kmt2c/Kmt2d/Lpin1/Lrrk2/Mbip/Meaf6/Men1/Mideas/Mllt6/Morf4l2/Msl1/Msl3/Msl3l2/Mta1/Mtf2/N6amt1/Naa50/Nr1h4/Nsd1/Nsd2/Ogt/Padi4/Paf1/Pagr1a/Paxip1/Phb/Phf14/Pim3/Ppm1f/Ppp5c/Prdm8/Prkd1/Prkd2/Prmt2/Prmt8/Pygo2/Rag1/Rbm14/Rco…
GO:0032869	cellular response to insulin stimulus	53/3246	205/23355	3.93e-06	0.000172672	0.000123538	Adipor1/Akt2/Akt3/Appl2/Capn10/Ccnd3/Cdk2/Cyfip1/Eif4ebp2/Eprs/Foxo4/Gkap1/Gpam/Gpr21/Grb10/Gsk3a/Inppl1/Insig1/Irs2/Lpin1/Lpin3/Myo5a/Ndel1/Nr1h4/Nucks1/Ogt/Osbpl8/Pdk4/Phip/Pik3r3/Pip4k2a/Plcb1/Rab8b/Sik2/Slc27a4/Slc39a14/Slc9a1/Socs1/Socs7/Soga1/Sorbs1/Srebf1/Srsf3/Tbc1d4/Trarg1/Tsc1/Tsc2/Wdtc1/Xbp1/Ybx1/Ywhag/Zdhhc7/Zfp106
GO:0007346	regulation of mitotic cell cycle	98/3246	453/23355	4.04e-06	0.000174499	0.000124845	Anapc11/Apex1/Appl2/Asah2/Asns/Atad5/Blm/Brd4/Btg1/Camk2d/Ccnd3/Cd28/Cdc25c/Cdc27/Cdc42/Cdk2/Cdk5rap3/Cdkn1c/Cdt1/Crebbp/Cul4b/Cyld/Cyp1a1/Dact1/Dapk3/Ddx3x/Dlg1/Dtl/Dusp3/Dync1li1/Dynlt3/E4f1/Edn3/Egfr/Eme2/Fbxo31/Fgfr1/Fgfr2/Foxo4/Gbf1/Heca/Hecw2/Hsf1/Id2/Ier3/Ints3/Kcna5/Klf4/Klhl18/Lrp5/Lsm11/Magi2/Mtbp/Myo16/Nae1/Ndc80/Pcid2/Pdpn/Phip/Pim3/Pkia/Plcb1/Plk2/Plrg1/Ppp1r10/Prcc/Prmt2/Psme1/Ptpn6…
GO:0000302	response to reactive oxygen species	52/3246	200/23355	4.04e-06	0.000174499	0.000124845	Agap3/Akr1b3/Aldh3a2/Apex1/Aqp1/Btk/Casp3/Ccr7/Cflar/Chuk/Egfr/Egln1/Epor/Fabp1/Fancc/Foxp1/Fyn/Hgf/Hif1a/Hk3/Hnrnpd/Hp/Hsf1/Hsph1/Hyal2/Lck/Lrrk2/Map3k5/Mapk8/Mpv17/Ncf1/Nos3/Nqo1/Oser1/Pde8a/Pdgfra/Pld2/Ppif/Prdx3/Prdx5/Ptk2b/Sesn2/Slc8a1/Smpd3/Stat6/Stk25/Top2b/Trpc6/Trpm2/Ucp2/Ucp3/Zfp580
GO:0046578	regulation of Ras protein signal transduction	60/3246	242/23355	4.05e-06	0.000174499	0.000124845	Abra/Arap3/Arhgap24/Arhgdib/Arhgef12/Arhgef40/Arhgef7/Arhgef9/Arrb1/Cadm4/Camk2d/Ccdc125/Cdc42se1/Cdc42se2/Cyth2/Cyth3/Cyth4/Dennd3/Dennd4a/Dnmbp/Dock2/Eps8l2/Erbin/Farp1/Farp2/Fgd2/Fgd5/Flcn/Git1/Gpr174/Gpr18/Gpr35/Gpr4/Gpr65/Heg1/Icmt/Kalrn/Kctd10/Lpar4/Lpar6/Lztr1/Madd/Mfn2/Notch1/Nrg1/Ogt/P2ry10/P2ry10b/Psd4/Rabl3/Rapgef1/Rasgrp1/Ripor1/Rtn4/Scai/Stard13/Stard8/Tgfb2/Tiam2/Vav1
GO:0045926	negative regulation of growth	64/3246	264/23355	4.4e-06	0.000188043	0.000134536	Actr3/Adam15/Adipor1/Adipor2/Adrb1/Apbb1/Apbb2/Atxn2/Ccr5/Cda/Cdkn2c/Cth/Cxadr/Ddx3x/Dnajb2/Fgf13/Flcn/Foxp1/Gja1/Gng4/Gsk3a/Hif1a/Hyal2/Ifrd1/Ip6k2/Mapk11/Men1/Mndal/Naif1/Nf2/Notch1/Phb/Plac8/Plxna3/Ppard/Ppp1r9b/Ppt1/Ptk6/Rbbp7/Rerg/Rgs2/Rrad/Rtn4/Sav1/Sema3f/Sema3g/Sema4a/Sema4c/Sema4d/Sema4f/Sema5b/Sema6d/Sema7a/Sesn2/Slit3/Smarca2/St7l/Stk11/Tgfb2/Tmprss4/Tomm70a/Ulk1/Ulk2/Wnt5a
GO:0009101	glycoprotein biosynthetic process	66/3246	275/23355	4.52e-06	0.00019174	0.00013718	Acer2/Alg14/Alg6/B3gnt3/B3gnt5/B3gnt8/B3gnt9/Cant1/Ccr7/Chp1/Chst3/Dhdds/Dolpp1/Dpagt1/Eogt/Extl3/Fkrp/Foxl1/Fut10/Gal3st2/Galnt10/Galnt18/Galntl6/Gcnt2/Ggta1/Glce/Hs2st1/Hs6st2/Il15/Il33/Large2/Lmf1/Magt1/Mgat1/Mpi/Mustn1/Nus1/Oga/Ogt/Plcb1/Plod3/Pofut2/Poglut2/Poglut3/Pomgnt1/Pomgnt2/Psen1/Pxylp1/Rpn1/Sdf2/Serp1/Slc39a8/St3gal1/St3gal2/St3gal4/St8sia1/St8sia2/St8sia4/St8sia6/Stt3b/Tet1/Tet2/Tme…
GO:0031589	cell-substrate adhesion	81/3246	358/23355	4.7e-06	0.000198171	0.000141781	Acer2/Actn1/Actn4/Adam15/Adamts9/Agr2/Angpt2/Arpc2/Atrn/Bcl2l11/Bst1/C1qbp/Ccn2/Clasp1/Coro2b/Cttn/Dapk3/Ddr1/Disc1/Dock1/Dock5/Dusp22/Dusp3/Eda/Fat2/Fermt2/Fermt3/Fmn1/Fzd4/Gcnt2/Hpse/Itga10/Itga4/Itga6/Itgal/Itgb5/Itgb7/Jag1/L1cam/Lamb1/Lgals1/Limch1/Lims1/Lpxn/Lrp1/Men1/Mertk/Micall2/Mink1/Myadm/Myo1g/Ndnf/Nid1/Notch1/Parvb/Parvg/Pdpn/Peak1/Pecam1/Plau/Plet1/Ppard/Ppm1f/Prkce/Ptk2b/Rac2/Rhoa/R…
GO:0009306	protein secretion	87/3246	392/23355	4.82e-06	0.000201279	0.000144005	Aacs/Adora2a/Adrb1/Ang/Apbb1/Arfip1/Arrb1/Bsg/C2cd2l/Cacna1e/Camk2n1/Capn10/Ccdc186/Cd2ap/Cd38/Cdk16/Cpt1a/Cyp51/Egfr/Eny2/Gja1/Hadh/Hif1a/Hmgn3/Htt/Il12a/Irs2/Kcnn4/Kcnq1/Klf7/Lmf1/Lrp1/Lrp5/Madd/Mcu/Mon1a/Myo5a/Myrip/Nagpa/Nlgn2/Nos2/Nr1h3/Nr1h4/Oga/Pde4c/Pfkl/Pfkm/Pik3c3/Pim3/Pla2g6/Plcg1/Plek/Ppard/Ppp3cb/Prkce/Prkn/Ptger3/Ptpn23/Rab11b/Rab11fip1/Rab11fip3/Rab11fip5/Rab34/Rab8b/Rapgef4/Rhbdf2…
GO:0072384	organelle transport along microtubule	28/3246	84/23355	4.85e-06	0.000201279	0.000144005	Agtpbp1/Ap3b1/Ap3d1/Ap3m1/Ap3m2/Arhgap21/Bicd1/Bicd2/Cdc42/Dync1h1/Hap1/Hif1a/Htt/Kif1c/Kif3c/Madd/Mapt/Nde1/Ndel1/Rasgrp1/Rhot1/Rhot2/Stk11/Sun2/Sybu/Syne2/Trak1/Ubb
GO:0009100	glycoprotein metabolic process	77/3246	336/23355	4.87e-06	0.000201279	0.000144005	Acer2/Alg14/Alg6/Asgr2/B3gnt3/B3gnt5/B3gnt8/B3gnt9/Cant1/Ccr7/Chp1/Chst3/Dhdds/Dolpp1/Dpagt1/Edem1/Eogt/Extl3/Fbxo44/Fkrp/Foxl1/Fut10/Gal3st2/Galnt10/Galnt18/Galntl6/Ganab/Gcnt2/Ggta1/Glce/Hif1a/Hpse/Hs2st1/Hs6st2/Il15/Il33/Large2/Lmf1/Magt1/Man1b1/Mgat1/Mpi/Mustn1/Ndnf/Nus1/Oga/Ogt/Plcb1/Plod3/Pofut2/Poglut2/Poglut3/Pomgnt1/Pomgnt2/Ppard/Prkcsh/Psen1/Pxylp1/Rpn1/Sdf2/Serp1/Sgsh/Slc39a8/St3gal1/S…
GO:0072521	purine-containing compound metabolic process	85/3246	381/23355	4.97e-06	0.000204213	0.000146104	Acat1/Acnat1/Acot11/Acot2/Ada/Adcy2/Adcy4/Adcy6/Adcy7/Adss/Adssl1/Ak1/Aldoc/Ampd3/Aprt/Atic/Atp5b/Atp5g3/Atp5pb/Atpsckmt/Cbfa2t3/COX2/Cs/Ddit4/Dmac2l/Eno3/Epha2/Fitm2/Flcn/Foxk2/Galk1/Gamt/Gimap7/Git1/Gpam/Gpat4/Gpd1/Hif1a/Hk1/Hk2/Hk3/Hkdc1/Hmgcl/Hmgcs2/Hprt/Icmt/Ier3/Lacc1/Lrrk2/Mlycd/Mpi/Mvd/Mvk/Nme4/Nos2/Nos3/Nt5c2/Nt5c3/Nt5e/Oga/Ogdh/Ogt/Pank4/Pcmt1/Pde4d/Pdha1/Pdk1/Pdk4/Pfas/Pfkl/Pfkm/Pipox/…
GO:0071900	regulation of protein serine/threonine kinase activity	93/3246	427/23355	5.27e-06	0.000214168	0.000153227	Aida/Arrb1/Blm/Casp3/Ccnd3/Ccng2/Ccny/Ccr7/Cdk5rap3/Cdkn1c/Cdkn2c/Ceacam1/Cemip/Cnppd1/Ddx3x/Dipk2a/Dusp19/Dusp3/Dusp6/Edn3/Egfr/Epha4/Ern1/Fcer1a/Fermt2/Fgd2/Fgfr1/Flt1/Fzd4/Ghr/Heg1/Hexim1/Hgf/Hgs/Hhex/Htt/Hyal2/Il34/Inppl1/Ksr1/Lime1/Lrp5/Lrrk2/Lyn/Madd/Map2k6/Map3k1/Map3k11/Map3k5/Map4k1/Map4k2/Mapk8ip3/Mapkbp1/Mapre3/Mdfic/Men1/Mst1r/Nr2f2/Pde6g/Pdgfa/Pkia/Prkag3/Prkar1a/Prkar1b/Psen1/Ptk2b/…
GO:0016570	histone modification	97/3246	450/23355	5.3e-06	0.000214168	0.000153227	Apbb1/Arid5a/Arrb1/Atrx/Bap1/Bmi1/Brcc3/Brd4/Brpf3/Cdk2/Crebbp/Cul4b/Cxxc1/Eid1/Eny2/Eya2/Eya3/Ezh1/Flcn/Gata2/H1f4/Huwe1/Irf4/Kansl1/Kansl3/Kat2a/Kat8/Kdm2a/Kdm4b/Kmt2b/Kmt2c/Kmt2d/Lpin1/Lrrk2/Mbip/Meaf6/Men1/Mideas/Mllt6/Morf4l2/Msl1/Msl3/Msl3l2/Mta1/Mtf2/N6amt1/Naa50/Nr1h4/Nsd1/Nsd2/Ogt/Padi4/Paf1/Pagr1a/Paxip1/Phb/Phf14/Pim3/Ppm1f/Ppp5c/Prdm8/Prkd1/Prkd2/Prmt2/Prmt8/Pygo2/Rag1/Rbm14/Rcor1/Rin…
GO:1903008	organelle disassembly	31/3246	98/23355	5.33e-06	0.000214168	0.000153227	Atg14/Atg2a/Atg9a/Capn10/Cdc37/Clec16a/Cttn/Fundc2/Gabarapl1/Gabarapl2/Gbf1/Gsk3a/Hif1a/Hk2/Htt/Huwe1/Map1lc3b/Mcts1/Mfn2/Prkn/Rnf41/Sqstm1/Srebf1/Stx5a/Tex264/Uba5/Ulk1/Vps13d/Vrk1/Wipi2/Zfand1
GO:0035592	establishment of protein localization to extracellular region	87/3246	393/23355	5.35e-06	0.000214168	0.000153227	Aacs/Adora2a/Adrb1/Ang/Apbb1/Arfip1/Arrb1/Bsg/C2cd2l/Cacna1e/Camk2n1/Capn10/Ccdc186/Cd2ap/Cd38/Cdk16/Cpt1a/Cyp51/Egfr/Eny2/Gja1/Hadh/Hif1a/Hmgn3/Htt/Il12a/Irs2/Kcnn4/Kcnq1/Klf7/Lmf1/Lrp1/Lrp5/Madd/Mcu/Mon1a/Myo5a/Myrip/Nagpa/Nlgn2/Nos2/Nr1h3/Nr1h4/Oga/Pde4c/Pfkl/Pfkm/Pik3c3/Pim3/Pla2g6/Plcg1/Plek/Ppard/Ppp3cb/Prkce/Prkn/Ptger3/Ptpn23/Rab11b/Rab11fip1/Rab11fip3/Rab11fip5/Rab34/Rab8b/Rapgef4/Rhbdf2…
GO:0006163	purine nucleotide metabolic process	81/3246	360/23355	5.87e-06	0.00023327	0.000166893	Acat1/Acnat1/Acot11/Acot2/Ada/Adcy2/Adcy4/Adcy6/Adcy7/Adss/Adssl1/Ak1/Aldoc/Ampd3/Aprt/Atic/Atp5b/Atp5g3/Atp5pb/Atpsckmt/Cbfa2t3/COX2/Cs/Ddit4/Dmac2l/Eno3/Epha2/Fitm2/Flcn/Foxk2/Galk1/Gimap7/Git1/Gpam/Gpat4/Gpd1/Hif1a/Hk1/Hk2/Hk3/Hkdc1/Hmgcl/Hmgcs2/Hprt/Ier3/Lacc1/Lrrk2/Mlycd/Mpi/Mvd/Mvk/Nme4/Nos2/Nos3/Nt5c2/Nt5e/Oga/Ogdh/Ogt/Pank4/Pde4d/Pdha1/Pdk1/Pdk4/Pfas/Pfkl/Pfkm/Pipox/Pmvk/Ppat/Prkag3/Prkn/…
GO:0051480	regulation of cytosolic calcium ion concentration	84/3246	377/23355	5.94e-06	0.000233384	0.000166974	Ackr2/Ackr4/Adrb1/Asph/Atp1a2/Bdkrb2/C5ar1/Cacna2d1/Calca/Calcr/Calm2/Camk2d/Ccr2/Ccr3/Ccr5/Ccr7/Ccrl2/Cd38/Cd52/Cemip/Cmklr1/Cul5/Cx3cl1/Cxcl2/Epor/Fkbp1a/Fyn/Gata2/Gja1/Gna13/Gnb1/Gpr174/Gpr18/Gpr35/Gpr4/Gpr65/Grin2d/Hap1/Htt/Itpr2/Jph2/Kcna5/Kcnh1/Kcnk3/Kng2/Lck/Lime1/Lpar4/Lpar6/Lrp1/Lyn/Ms4a1/Myo5a/Npy1r/Oga/P2ry10/P2ry10b/P2ry6/Pde4d/Pdgfra/Pla2g6/Plcg1/Plcg2/Prkce/Prkd1/Ptger3/Ptgir/Ptk2b/…
GO:0050708	regulation of protein secretion	70/3246	299/23355	5.95e-06	0.000233384	0.000166974	Aacs/Adora2a/Adrb1/Ang/Apbb1/Arfip1/Arrb1/Bsg/C2cd2l/Cacna1e/Camk2n1/Capn10/Cd2ap/Cd38/Cdk16/Cpt1a/Cyp51/Egfr/Eny2/Gja1/Hadh/Hif1a/Hmgn3/Il12a/Irs2/Kcnn4/Kcnq1/Klf7/Lrp1/Lrp5/Madd/Mcu/Myrip/Nlgn2/Nos2/Nr1h3/Nr1h4/Oga/Pde4c/Pfkl/Pfkm/Pik3c3/Pim3/Pla2g6/Ppard/Ppp3cb/Prkce/Prkn/Ptger3/Ptpn23/Rab11fip1/Rab11fip3/Rab11fip5/Rab34/Rapgef4/Rhbdf2/Rptor/Serp1/Srebf1/Sybu/Syt7/Tgfb2/Trem2/Trpm2/Ucp2/Vamp8/…
GO:0061912	selective autophagy	23/3246	63/23355	6.01e-06	0.000234537	0.000167799	Atg14/Atg16l1/Atg2a/Bag3/Calcoco2/Cdc37/Clec16a/Hspb8/Htt/Huwe1/Map1lc3b/Mfn2/Nod1/Prkn/Rnf41/Sesn2/Sqstm1/Tex264/Uba5/Ulk1/Vps13d/Wdr81/Wipi2
GO:0051051	negative regulation of transport	104/3246	492/23355	6.12e-06	0.000237151	0.00016967	Ace/Ada/Ahr/Akt2/Ankrd27/Anpep/Apoc2/Appl2/Arfip1/Arhgap1/Atp1a2/Atxn2/Bag3/Camk2d/Ccr2/Cd84/Chp1/Comt/Cttnbp2nl/Cyfip1/Cyp4f18/Cyp51/Dysf/Edn3/Eny2/Erbb3/Erlec1/Fabp5/Gdi1/Gja1/Gnao1/Gpr35/Grb10/Gsk3a/Hadh/Hecw2/Hrh2/Il12a/Insig1/Irs2/Kalrn/Kcna5/Kcnh2/Kcnq1/Klf7/Lgals9/Lrrk2/Madd/Mapt/Mdfic/Nedd4l/Nos3/Notch1/Npy1r/Nr1h3/Oaz2/Ogt/Pde4c/Pea15a/Pfkl/Pim3/Pkia/Plscr1/Ppif/Ppm1f/Prkce/Prkn/Ptger3/P…
GO:0044843	cell cycle G1/S phase transition	52/3246	203/23355	6.42e-06	0.000247242	0.000176889	Acvr1/Apex1/Appl2/Bach1/Brd4/Camk2a/Camk2d/Camk2g/Ccnd3/Cdk14/Cdk16/Cdk2/Cdkn2c/Crebbp/Cul4b/Cyp1a1/Dact1/Ddx3x/Dlg1/E2f4/E2f5/E2f6/Egfr/Fbxo31/Gli1/Id2/Id4/Kcna5/Klf4/Lsm11/Map3k11/Men1/Mtbp/Myo16/Paf1/Pagr1a/Pdpn/Plcb1/Plk2/Plrg1/Pole/Prmt2/Psme1/Ptpn6/Rbl2/Rptor/Senp2/Tcf19/Tcim/Tfdp1/Ube2e2/Zpr1
GO:0038061	NIK/NF-kappaB signaling	34/3246	113/23355	6.6e-06	0.000252522	0.000180667	Actn4/Adipor1/Birc2/Card10/Cd86/Chuk/Cops8/Cpne1/Crebbp/Cyld/Ddx3x/Eda/Edaradd/Egfr/Lime1/Lims1/Malt1/Nfat5/Nod1/Nr3c2/Phb/Ppm1a/Ptpn22/Rassf2/Rhoa/Rtkn2/Sash1/Smpd3/Tcim/Tlr3/Tlr7/Tlr9/Tnfsf15/Trem2
GO:0090630	activation of GTPase activity	31/3246	99/23355	6.73e-06	0.000256113	0.000183236	Akt2/Arhgap24/Arhgap25/Ccdc125/Epha2/Garnl3/Gmip/Gpr65/Ndel1/Plekhg4/Ptk2b/Rabgap1l/Rap1gap/Rap1gap2/Rapgef1/Rasgrp1/Rundc1/Scrib/Sgsm3/Sipa1/Slc27a4/Tbc1d10b/Tbc1d17/Tbc1d22a/Tbc1d4/Tbc1d7/Tbc1d9b/Tbck/Tiam2/Tsc1/Wnt5a
GO:0032456	endocytic recycling	20/3246	51/23355	6.87e-06	0.000258183	0.000184717	4932438A13Rik/Acap2/Arhgap1/Ccdc93/Dennd1b/Dennd1c/Ehd1/Ehd3/Inpp5f/Micall1/Micall2/Ptpn23/Rab11b/Rab11fip3/Rab14/Rab17/Rab35/Snx4/Vps51/Vps52
GO:0043620	regulation of DNA-templated transcription in response to stress	20/3246	51/23355	6.87e-06	0.000258183	0.000184717	Atf6/Atf6b/Bach1/Bag3/Cebpb/Epas1/Gcn1/Hif1a/Hif1an/Hsf1/Klf2/Mbtps2/Notch1/Ppp1r15a/Rbpj/Rgs14/Sesn2/Sirt2/Tcim/Tmbim6
GO:0031345	negative regulation of cell projection organization	53/3246	209/23355	7.2e-06	0.000269049	0.000192491	Actr3/Adcy6/Arhgap24/Ccr5/Cd38/Cyth2/Dennd5a/Dnm3/Efnb3/Epha4/Fgf13/Fyn/Gdi1/Gsk3a/Ifrd1/Inpp5f/Inppl1/Lgals1/Limk2/Lrp1/Lrrk2/Mylip/Plxna3/Prkcsh/Psen1/Rab3ip/Rap1gap/Rap1gap2/Rbpj/Rhoa/Rtn4/Sema3f/Sema3g/Sema4a/Sema4c/Sema4d/Sema4f/Sema5b/Sema6d/Sema7a/Stap1/Stmn2/Tbc1d7/Tbx6/Tesk1/Trpc6/Trpv4/Tsc1/Tsc2/Ulk1/Ulk2/Wnt5a/Ywhah
GO:0071375	cellular response to peptide hormone stimulus	62/3246	257/23355	7.26e-06	0.000269672	0.000192937	Adcy6/Adipor1/Ahcyl1/Akt2/Akt3/Appl2/Camk2a/Capn10/Car2/Ccnd3/Cdk2/Cyfip1/Eif4ebp2/Eprs/Foxo4/Ghr/Gkap1/Gpam/Gpr21/Grb10/Gsk3a/Hsf1/Inppl1/Insig1/Irs2/Lpin1/Lpin3/Myo5a/Ndel1/Nr1h4/Nucks1/Ogt/Osbpl8/Pdk4/Phip/Pik3r3/Pip4k2a/Plcb1/Rab8b/Sik2/Slc27a4/Slc39a14/Slc9a1/Socs1/Socs7/Soga1/Sorbs1/Srebf1/Srsf3/Stat3/Stat5b/Stat6/Tbc1d4/Trarg1/Tsc1/Tsc2/Wdtc1/Xbp1/Ybx1/Ywhag/Zdhhc7/Zfp106
GO:0051052	regulation of DNA metabolic process	84/3246	379/23355	7.35e-06	0.000271237	0.000194056	Actr2/Ahr/Apbb1/Atad5/Atrx/Babam2/Blm/Brcc3/Camk2d/Cct2/Cct4/Cct7/Cct8/Cd28/Cdk2/Cdt1/Chtf8/Ciz1/Cyren/Dach1/Dek/Dhx36/Egfr/Exosc10/Eya2/Eya3/Fam168a/Fancb/Fbh1/Flcn/Gja1/Gsk3a/H1f0/H1f4/Hgf/Hnrnpd/Hsf1/Ier3/Il27ra/Klf4/Mapkapk5/Men1/Mpv17/Msh3/Naf1/Niban2/Nmnat1/Nsd2/Nucks1/Oga/Ooep/Pagr1a/Pak3/Parm1/Paxip1/Ppp1r10/Prkd2/Ptk2b/Ptprc/Rad50/Rnf169/Setd2/Sh2b1/Shld1/Slf1/Slx4/Smg1/Smg5/Spidr/Spire1…
GO:0032868	response to insulin	59/3246	241/23355	7.39e-06	0.000271237	0.000194056	Adipor1/Akt2/Akt3/Appl2/Cad/Capn10/Ccnd3/Cdk2/Cyfip1/Eif4ebp2/Eprs/Foxo4/Gkap1/Gpam/Gpr21/Grb10/Gsk3a/Hadha/Inppl1/Insig1/Irs2/Lpin1/Lpin3/Myo5a/Ndel1/Nr1h4/Nucks1/Ogt/Osbpl8/Pdk4/Phip/Pik3r3/Pip4k2a/Plcb1/Rab8b/Sesn2/Sik2/Slc27a4/Slc39a14/Slc9a1/Socs1/Socs7/Soga1/Sorbs1/Srebf1/Srsf3/Srsf5/Stxbp3/Tbc1d4/Trarg1/Trpv4/Tsc1/Tsc2/Wdtc1/Xbp1/Ybx1/Ywhag/Zdhhc7/Zfp106
GO:0000422	autophagy of mitochondrion	24/3246	68/23355	7.49e-06	0.000271457	0.000194214	Atg14/Atg2a/Atg9a/Capn10/Cdc37/Clec16a/Cttn/Fundc2/Gabarapl1/Gabarapl2/Gsk3a/Hif1a/Hk2/Htt/Huwe1/Map1lc3b/Mfn2/Prkn/Rnf41/Sqstm1/Srebf1/Ulk1/Vps13d/Wipi2
GO:0061726	mitochondrion disassembly	24/3246	68/23355	7.49e-06	0.000271457	0.000194214	Atg14/Atg2a/Atg9a/Capn10/Cdc37/Clec16a/Cttn/Fundc2/Gabarapl1/Gabarapl2/Gsk3a/Hif1a/Hk2/Htt/Huwe1/Map1lc3b/Mfn2/Prkn/Rnf41/Sqstm1/Srebf1/Ulk1/Vps13d/Wipi2
GO:0034504	protein localization to nucleus	70/3246	301/23355	7.58e-06	0.0002733	0.000195532	Abra/Agap3/Akt2/Appl2/Bag3/Bbs4/Card10/Cd2ap/Cdk5rap3/Chp1/Ciz1/Ctdnep1/Ctnna1/Dvl1/Efcab7/Eif4enif1/Fermt2/Flcn/Fyn/Hcls1/Hhex/Hikeshi/Hnrnpm/Htt/Hyal2/Ilrun/Ipo5/Ipo9/Limk2/Lrrk2/Mbtps1/Mdfic/Med1/Morc3/Nf2/Nfkbia/Nup188/Nup35/Nup85/Nup93/Ogt/Osbpl8/Paf1/Phip/Pkia/Plrg1/Pom121/Prkd1/Psen1/Ptpn22/Pttg1ip/Rpain/Rpf2/Sesn2/Shh/Stat3/Stk11/Sun2/Syne2/Taf3/Tesk1/Tfrc/Tgfb2/Tor1b/Trim28/Trim29/Tsc2/T…
GO:0015931	nucleobase-containing compound transport	51/3246	199/23355	7.73e-06	0.000276863	0.000198082	Abcc5/Bicd2/Casc3/Cetn3/Cpsf6/Ddx39a/Eif5a2/Eny2/Fyttd1/G3bp2/Gja1/Gle1/Hhex/Hsf1/Htt/Igf2bp1/Igf2bp2/Ltv1/Mapt/Mcm3ap/Nup188/Nup210/Nup35/Nup37/Nup43/Nup85/Nup93/Nupl2/Nxf1/Nxf7/Pcid2/Pom121/Ranbp17/Rftn2/Sdad1/Seh1l/Senp2/Setd2/Sidt1/Slc25a23/Slc25a42/Slc28a2b/Slc29a1/Slc35b2/Srsf3/Ssb/Supt6/Thoc3/Tsc1/Ybx1/Zc3h3
GO:0072659	protein localization to plasma membrane	69/3246	296/23355	8.06e-06	0.000286639	0.000205076	Actr3/Adcy6/Agr2/Akt2/Anxa2/Ap2m1/Atp1b1/Atp1b3/Bsg/Cacnb2/Camk2a/Camk2d/Camk2g/Cnpy4/Cnst/D230025D16Rik/Dlg1/Egfr/Ehd1/Ehd3/Epha2/Exoc5/Fgf13/Fyb/Golga4/Gpr179/Ikbkb/Kalrn/Kcnip4/Lrp1/Myadm/Myo5a/Nectin3/Nhlrc1/Nsg1/Numb/Pgrmc1/Pigw/Pls1/Ppfia1/Ppil2/Ppp1r9b/Rab34/Rab40b/Rab8b/Ramp3/Rap1a/S100a10/Scn3b/Scrib/Sec16a/Skap1/Sorbs1/Sptbn1/Sqstm1/Stac2/Stxbp1/Tmem88/Trarg1/Trem2/Tspan14/Tspan15/Tspan…
GO:0046330	positive regulation of JNK cascade	28/3246	86/23355	8.09e-06	0.000286639	0.000205076	Card9/Ccn2/Cd27/Cdc42/Ceacam1/Dixdc1/Dusp19/Dusp22/Map3k11/Map3k5/Map4k2/Mink1/Myd88/Ncf1/Nod1/Plcb1/Ptk2b/Pycard/Rasgrp1/Rassf2/Taok2/Taok3/Tlr3/Tnfrsf19/Tpd52l1/Traf1/Trpv4/Wnt5a
GO:0031396	regulation of protein ubiquitination	52/3246	205/23355	8.67e-06	0.000305434	0.000218523	Arrb1/Birc2/Btrc/Cblb/Cdk5rap3/Chp1/Dcun1d2/Ddx3x/Dnaja3/Dnajb2/Dysf/Fkbp1a/Fyn/Gclc/Gsk3a/Huwe1/Ivns1abp/Kdm2a/Limk1/Lrrk2/Mapk8/Marchf7/Mastl/Mta1/Mtbp/N4bp1/Nhlrc1/Ogt/Paxip1/Pef1/Prkce/Prkn/Psen1/Ptpn22/Pttg1ip/Rasd2/Rnf20/Sash1/Senp2/Smad7/Spopl/Sqstm1/Svbp/Taf1/Tbc1d7/Trib1/Trib2/Ttc36/Ube2l3/Ubxn2a/Wdr48/Wfs1
GO:0045732	positive regulation of protein catabolic process	55/3246	221/23355	8.89e-06	0.000311302	0.000222721	Agtpbp1/Atg4b/Cbfa2t3/Cblb/Cop1/Crebrf/Csnk1a1/Csnk1d/Csnk1e/Cul4b/Dact1/Dda1/Disc1/Dnajb2/Dtl/Dvl1/Gclc/Gja1/Gsk3a/Hecw2/Huwe1/Ier3/Il33/Ldlr/Lrp1/Lrrk2/Mapk8/Mylip/Nedd4l/Oaz2/Plk2/Prkn/Psen1/Ptk2b/Pttg1ip/Rnf139/Rnf185/Rnf41/Sgsm3/Sh3d19/Sirt2/Smad7/Smurf2/Snx33/Stx5a/Taf1/Tnfrsf1b/Trem2/Trib1/Trib2/Trim30a/Trim32/Wnt5a/Xbp1/Zfand2a
GO:0030183	B cell differentiation	43/3246	159/23355	9.26e-06	0.000319822	0.000228817	Ada/Ahr/Btk/Cd27/Cr2/Cyld/Dll1/Dock10/Dock11/Foxp1/Gon4l/Gpr183/Hhex/Hmgb3/Id2/Ikzf1/Ikzf3/Il7/Inpp5d/Irf2bp2/Lgals1/Malt1/Ms4a1/Nckap1l/Nfam1/Pcid2/Plcg2/Plcl2/Pou2af1/Pou2f2/Ptk2b/Ptpn6/Ptprc/Rabl3/Rag1/Rbpj/St3gal1/Stat5b/Syvn1/Tlr9/Tpd52/Xbp1/Zfp36l2
GO:1905475	regulation of protein localization to membrane	50/3246	195/23355	9.3e-06	0.000319822	0.000228817	Actr3/Adam10/Agr2/Akt2/Ap2m1/Arpc2/Camk2a/Camk2d/Camk2g/Cemip/Cnpy4/Cnst/Dlg1/Efcab7/Egfr/Epha2/Fyn/Gdi1/Itgam/Kalrn/Lrp1/Magi2/Myo5a/Nhlrc1/Nlgn2/Numb/Ogt/Pgrmc1/Pls1/Ppfia1/Ppp1r9b/Prkn/Ramp3/Rap1a/Rapgef4/Shank3/Slc5a3/Slc7a11/Sorbs1/Sptbn1/Sqstm1/Ssh1/Stac2/Tcaf1/Trem2/Vamp8/Vps4a/Zdhhc5/Zdhhc7/Zmynd8
GO:1904375	regulation of protein localization to cell periphery	39/3246	139/23355	9.3e-06	0.000319822	0.000228817	Actr3/Adam10/Agr2/Ap2m1/Camk2a/Camk2d/Camk2g/Cnpy4/Cnst/Dlg1/Efcab7/Egfr/Epb41/Epb41l2/Epha2/Gpsm2/Kalrn/Lrp1/Magi2/Myo5a/Nhlrc1/Numa1/Numb/Pgrmc1/Pls1/Ppfia1/Ppp1r9b/Ramp3/Rap1a/Rapgef4/Sorbs1/Sptbn1/Sqstm1/Stac2/Trem2/Vamp8/Vps4a/Zdhhc5/Zdhhc7
GO:0008360	regulation of cell shape	42/3246	154/23355	9.34e-06	0.000319822	0.000228817	Arap3/Arhgap15/Arhgap18/Baiap2/Cdc42ep4/Cdc42se1/Cdc42se2/Cyfip1/Dapk3/Dlg1/Dnmbp/Epb41/Epb41l2/Fermt2/Fgr/Fmnl1/Fyn/Gna13/Hck/Hexb/Hpn/Mark2/Myh14/Myh9/Palmd/Parvb/Pdpn/Phip/Plxna3/Plxnb1/Ptk2b/Rac2/Rhoa/Rhobtb1/Rhobtb3/Rhoh/Rhoj/Rnd3/Sema4a/Sema4d/Shroom3/Taok2
GO:0044270	cellular nitrogen compound catabolic process	87/3246	399/23355	9.97e-06	0.000338003	0.000241824	Acat1/Ada/Aldh1l1/Ampd3/Apex1/Calcr/Cant1/Carhsp1/Casc3/Cda/Cdadc1/Csde1/Ctif/Dera/Dhx36/Dna2/Dnase1l2/Dnase2a/Drosha/Edc3/Eif3e/Eif4enif1/Exosc10/Fbh1/Fitm2/Fxr2/Gspt1/Gtpbp2/Helz2/Hnrnpa0/Hnrnpd/Hnrnpm/Hnrnpr/Hprt/Hsf1/Igf2bp1/Isg20/Mgat1/Mlycd/Myd88/Myef2/Naf1/Ncf1/Ncf2/Nit1/Nmnat1/Noct/Nt5c2/Nt5c3/Nt5e/Pcid2/Pde4d/Pm20d1/Pnrc2/Prpf18/Prr5l/Pum1/Qprt/Rbm10/Rbm7/Rnaseh2b/Rnasel/Samd4/Samd4b/Ski…
GO:1904377	positive regulation of protein localization to cell periphery	24/3246	69/23355	9.98e-06	0.000338003	0.000241824	Actr3/Agr2/Cnpy4/Cnst/Dlg1/Efcab7/Egfr/Epb41/Epb41l2/Epha2/Gpsm2/Lrp1/Myo5a/Numa1/Pgrmc1/Pls1/Ppp1r9b/Ramp3/Sorbs1/Sptbn1/Sqstm1/Stac2/Trem2/Zdhhc5
GO:1901361	organic cyclic compound catabolic process	95/3246	446/23355	1.1e-05	0.000369666	0.000264477	Acaa1b/Acat1/Ada/Aldh1l1/Ampd3/Apex1/Calcr/Cant1/Carhsp1/Casc3/Cda/Cdadc1/Comt/Csde1/Ctif/Cyp1a1/Cyp39a1/Dera/Dhx36/Dna2/Dnase1l2/Dnase2a/Drosha/Edc3/Eif3e/Eif4enif1/Exosc10/Fbh1/Fitm2/Fxr2/Gspt1/Gtpbp2/Helz2/Hnrnpa0/Hnrnpd/Hnrnpm/Hnrnpr/Hprt/Hsd3b7/Hsf1/Igf2bp1/Isg20/Maoa/Mgat1/Mlycd/Myd88/Myef2/Naf1/Ncf1/Ncf2/Nmnat1/Noct/Nt5c2/Nt5c3/Nt5e/Pcid2/Pde4d/Pnrc2/Prpf18/Prr5l/Pum1/Qdpr/Qprt/Rbm10/Rbm7/…
GO:0071692	protein localization to extracellular region	87/3246	400/23355	1.1e-05	0.000369666	0.000264477	Aacs/Adora2a/Adrb1/Ang/Apbb1/Arfip1/Arrb1/Bsg/C2cd2l/Cacna1e/Camk2n1/Capn10/Ccdc186/Cd2ap/Cd38/Cdk16/Cpt1a/Cyp51/Egfr/Eny2/Gja1/Hadh/Hif1a/Hmgn3/Htt/Il12a/Irs2/Kcnn4/Kcnq1/Klf7/Lmf1/Lrp1/Lrp5/Madd/Mcu/Mon1a/Myo5a/Myrip/Nagpa/Nlgn2/Nos2/Nr1h3/Nr1h4/Oga/Pde4c/Pfkl/Pfkm/Pik3c3/Pim3/Pla2g6/Plcg1/Plek/Ppard/Ppp3cb/Prkce/Prkn/Ptger3/Ptpn23/Rab11b/Rab11fip1/Rab11fip3/Rab11fip5/Rab34/Rab8b/Rapgef4/Rhbdf2…
GO:0045619	regulation of lymphocyte differentiation	49/3246	191/23355	1.12e-05	0.000372917	0.000266803	Ada/Ap3b1/Ap3d1/Ccr2/Ccr7/Cd27/Cd28/Cd83/Ctla4/Cyld/Drosha/Fas/Fgl2/Hmgb3/Id2/Ikzf1/Ikzf3/Il12a/Il15/Il1rl2/Il7/Inpp5d/Kat2a/Lck/Lgals9/Malt1/Nckap1l/Nfam1/Pcid2/Pglyrp1/Ptpn6/Ptprc/Rag1/Rasgrp1/Rhoa/Rhoh/Rnf41/Sash3/Shh/Smad7/Socs1/Sox12/Sox13/Stat5b/Tlr9/Xbp1/Zfp35/Zfp36l2/Zmiz1
GO:0043122	regulation of I-kappaB kinase/NF-kappaB signaling	47/3246	181/23355	1.19e-05	0.000394136	0.000281985	Btrc/Card9/Casp1/Chuk/Cpne1/Cth/Cx3cl1/Dhx36/Dnaja3/Eda/Fyn/Ikbkb/Lime1/Mapkbp1/Mid2/Mtdh/Myd88/Nod1/Nr1h4/Ppm1a/Prkce/Prkd1/Prkn/Pycard/Rhoa/Rhoh/Rnf31/S100a4/Sqstm1/Tab3/Tfrc/Tifa/Tlr3/Tlr9/Tnfrsf19/Tnfsf10/Traf1/Trim13/Trim25/Trim30a/Trim30b/Trim30d/Trim32/Trim34a/Trim59/Wnt5a/Zc3hav1
GO:0010876	lipid localization	102/3246	488/23355	1.23e-05	0.00040475	0.000289579	4932438A13Rik/Abca5/Abcb1b/Abcd4/Ace/Adora2a/Akt2/Ano6/Anxa2/Apba1/Apobr/Apoc2/Atp10d/Atp11a/Atp11b/Atp8b4/Bdkrb2/C2cd2l/Cds2/Cert1/Cyp4f18/Dennd5b/Dysf/Eepd1/Ehd1/Eprs/Fabp1/Fabp5/Fitm2/Furin/Fzd4/Gja1/Gm2a/Gramd1a/Gramd1b/Gulp1/Hexa/Hexb/Hilpda/Hrh2/Irs2/Kcnn4/Lcat/Ldlr/Lipg/Lrp1/Lrrc8a/Map2k6/Msr1/Nfkbia/Nme4/Nos2/Npc2/Nr1h3/Nr1h4/Ntrk2/Nus1/Osbpl11/Osbpl2/Osbpl8/Pip4k2a/Pitpnm1/Pla2g12b/Pla2g…
GO:0001776	leukocyte homeostasis	34/3246	116/23355	1.23e-05	0.00040475	0.000289579	Ada/Ahr/Bap1/Bcl2l11/Casp3/Ccr2/Ceacam1/Chst3/Dnaja3/Dock10/Dock11/Fas/Gapt/Gpam/Gpr174/Gpr183/Hc/Hif1a/Ikbkb/Itgam/Lyn/Mef2c/Men1/Mertk/Nckap1l/Pde4b/Ppp3cb/Rag1/Slc39a3/Slc40a1/Slc7a11/Stat5b/Tgfb2/Tnfrsf13b
GO:0010594	regulation of endothelial cell migration	45/3246	171/23355	1.25e-05	0.000405866	0.000290377	Adamts9/Adgra2/Akt3/Amot/Amotl1/Angpt2/Atp5b/Bmper/Bsg/Card10/Ceacam1/Dnaja4/Epha2/Fgfr1/Gata2/Hif1a/Jcad/Klf4/Map3k3/Mef2c/Meox2/Nos3/Notch1/Nr2f2/Nus1/Plcg1/Plk2/Plpp3/Prcp/Prkd1/Prkd2/Ptk2b/Ptprm/Rhoa/Rhoj/Rin2/Sash1/Sema4a/Shh/Stard13/Svbp/Vash1/Vegfc/Wnt5a/Zfp580
GO:1903169	regulation of calcium ion transmembrane transport	45/3246	171/23355	1.25e-05	0.000405866	0.000290377	Adrb1/Ahr/Asph/Atp1a2/Atp1b1/Cacna2d1/Cacnb2/Calcr/Calm2/Camk2d/Cemip/Cx3cl1/Dysf/Ehd3/Fkbp1a/Fyn/Gpr35/Hap1/Htt/Jph2/Lime1/Lyn/Myo5a/P2ry6/Pde4b/Pde4d/Pla2g6/Plcg1/Plcg2/Prkce/Prkd1/Ptger3/Ptk2b/Ptpn22/Ptpn6/Ramp3/Rgs9/Rrad/Slc8a1/Slc9a1/Stac2/Stim1/Tgfb2/Tlr9/Ubash3b
GO:0019439	aromatic compound catabolic process	90/3246	419/23355	1.31e-05	0.000422636	0.000302375	Acaa1b/Acat1/Ada/Aldh1l1/Ampd3/Apex1/Calcr/Cant1/Carhsp1/Casc3/Cda/Cdadc1/Comt/Csde1/Ctif/Cyp1a1/Dera/Dhx36/Dna2/Dnase1l2/Dnase2a/Drosha/Edc3/Eif3e/Eif4enif1/Exosc10/Fbh1/Fitm2/Fxr2/Gspt1/Gtpbp2/Helz2/Hnrnpa0/Hnrnpd/Hnrnpm/Hnrnpr/Hprt/Hsf1/Igf2bp1/Isg20/Maoa/Mgat1/Mlycd/Myd88/Myef2/Naf1/Ncf1/Ncf2/Nmnat1/Noct/Nt5c2/Nt5c3/Nt5e/Pcid2/Pde4d/Pnrc2/Prpf18/Prr5l/Pum1/Qdpr/Rbm10/Rbm7/Rnaseh2b/Rnasel/Samd…
GO:0022604	regulation of cell morphogenesis	74/3246	328/23355	1.32e-05	0.000422636	0.000302375	Actn4/Actr2/Actr3/Ankrd27/Arap3/Arhgap15/Arhgap18/Arpc2/Baiap2/Bhlhb9/C1qbp/Cdc42ep4/Cdc42se1/Cdc42se2/Cldn4/Cyfip1/Dapk3/Dhx36/Dlg1/Dnmbp/Dock1/Dock5/Dvl1/Epb41/Epb41l2/Epha4/Fbxo31/Fermt2/Fgr/Fitm2/Fmnl1/Fyn/Fzd4/Gna13/Hck/Hexb/Hpn/Kalrn/Lims1/Mark2/Myadm/Myh14/Myh9/Nedd4l/Numb/Pak3/Palmd/Parp6/Parvb/Pdpn/Phip/Plxna3/Plxnb1/Prkn/Ptk2b/Ptprd/Rac2/Rhoa/Rhobtb1/Rhobtb3/Rhoh/Rhoj/Rnd3/Rtn4/S100a10/…
GO:1901989	positive regulation of cell cycle phase transition	31/3246	102/23355	1.32e-05	0.000422834	0.000302517	Anapc11/Apex1/Atad5/Brd4/Camk2d/Ccnd3/Cdc25c/Cdc27/Cdt1/Crebbp/Cul4b/Cyp1a1/Ddx3x/Dtl/Egfr/Gli1/Kcna5/Klhl18/Lsm11/Mtbp/Paf1/Pagr1a/Plcb1/Plrg1/Rad51b/Rad51c/Rptor/Tfdp1/Ube2e2/Vps4b/Wnt10b
GO:0051607	defense response to virus	59/3246	246/23355	1.44e-05	0.000455657	0.000326	Agbl5/Aim2/C1qbp/Card9/Cd86/Chuk/Cxadr/Ddit4/Ddx60/Dhx36/Dhx58/Fgl2/Gpam/Hyal2/Ifit3/Ifit3b/Ifitm2/Ifitm6/Ifngr1/Il15/Il33/Ilrun/Irf2/Irf5/Isg20/Mill2/Nlrp1b/Nploc4/Nt5c3/Oas1c/Oas3/Phb/Plscr1/Polr3h/Polr3k/Ptpn22/Ptprc/Pum1/Pycard/Rnasel/Rnf216/Sec14l1/Setd2/Slfn8/Slfn9/Spn/Tlr3/Tlr7/Tlr9/Tomm70a/Treml4/Trim25/Trim30a/Trim34a/Trim56/Tspan32/Vamp8/Zc3hav1/Zcchc3
GO:0140546	defense response to symbiont	59/3246	246/23355	1.44e-05	0.000455657	0.000326	Agbl5/Aim2/C1qbp/Card9/Cd86/Chuk/Cxadr/Ddit4/Ddx60/Dhx36/Dhx58/Fgl2/Gpam/Hyal2/Ifit3/Ifit3b/Ifitm2/Ifitm6/Ifngr1/Il15/Il33/Ilrun/Irf2/Irf5/Isg20/Mill2/Nlrp1b/Nploc4/Nt5c3/Oas1c/Oas3/Phb/Plscr1/Polr3h/Polr3k/Ptpn22/Ptprc/Pum1/Pycard/Rnasel/Rnf216/Sec14l1/Setd2/Slfn8/Slfn9/Spn/Tlr3/Tlr7/Tlr9/Tomm70a/Treml4/Trim25/Trim30a/Trim34a/Trim56/Tspan32/Vamp8/Zc3hav1/Zcchc3
GO:0030217	T cell differentiation	67/3246	290/23355	1.47e-05	0.000463005	0.000331257	Ada/Ap3b1/Ap3d1/Blm/Bmi1/Ccr2/Ccr7/Cd27/Cd28/Cd3d/Cd83/Ctla4/Cyld/Dnaja3/Dock2/Drosha/Fas/Fgl2/Foxp1/Gpr18/Gpr183/Ikzf1/Il12a/Il15/Il1rl2/Il7/Irf4/Jag2/Kat2a/Klrc1/Lck/Lgals9/Ly9/Malt1/Mink1/Nckap1l/Otud5/Pknox1/Ppp3cb/Ptpn22/Ptprc/Rabl3/Rag1/Rasgrp1/Rhoa/Rhoh/Runx2/Sash3/Satb1/Sema4a/Shh/Slamf6/Smad7/Socs1/Sox12/Sox13/Spn/Stat3/Stat5b/Stat6/Stk11/Tsc1/Vav1/Xbp1/Zfp35/Zfp36l2/Zmiz1
GO:0002699	positive regulation of immune effector process	63/3246	268/23355	1.48e-05	0.000463005	0.000331257	Appl2/Arg1/Arid5a/Atad5/Btk/C6/Ccr2/Ccr7/Cd244a/Cd28/Cd84/Ceacam1/Cyrib/Ddx60/Dhx36/Dhx58/Fcer1a/Fcgr1/Fgr/Foxp1/Gab2/Gata2/H2-T10/H2-T24/Hk1/Hspd1/Il12a/Il18rap/Il33/Itgam/Klrb1c/Klrd1/Klrk1/Lyn/Malt1/Nsd2/Pagr1a/Paxip1/Phb/Pld2/Ptpn22/Ptprc/Rac2/Rap1a/Rapgef1/Rasgrp1/Rtn4/Sash3/Sema7a/Shld1/Slamf6/Snx4/Stap1/Stat5b/Stat6/Stxbp1/Tfrc/Tlr9/Tyrobp/Vamp8/Vav1/Wnt5a/Xbp1
GO:0034329	cell junction assembly	92/3246	432/23355	1.51e-05	0.000468901	0.000335475	Ace/Actn1/Actn4/Actr3/Adgrl1/Amigo2/Arhgef9/Bhlhb9/Cd9/Cdh11/Cdh5/Clasp1/Cldn4/Cldn5/Cldn8/Clstn1/Cntnap1/Coro2b/Ctnna1/Ctnnd1/Cttn/Dapk3/Dlg1/Dlg5/Dnm3/Dst/Dusp22/Dusp3/Dvl1/Efnb1/Epha2/Farp1/Fermt2/Fgf13/Flcn/Fmn1/Gja1/Gjc1/Heg1/Ikbkb/Lama3/Limch1/Lims1/Lrp1/Lrrn3/Magi2/Mapt/Marveld3/Mef2c/Micall2/Nectin1/Nedd4l/Nlgn2/Nphp1/Nptn/Nr1h4/Nrg1/Ntrk2/Numb/Obsl1/Pcdh17/Pdcd6ip/Peak1/Pecam1/Plec/Plxnb…
GO:0019722	calcium-mediated signaling	49/3246	193/23355	1.51e-05	0.000468901	0.000335475	3425401B19Rik/Ackr2/Ackr4/Ada/Adgrl1/Atp1b1/Bhlha15/Bst1/Calml3/Ccl20/Ccr2/Ccr3/Ccr5/Ccr7/Ccrl2/Ceacam1/Chp1/Cmklr1/Dmpk/Egln1/Erbb3/Exoc4/Fcer1a/Gprc6a/Homer2/Htt/Itgal/L1cam/Lat2/Lrrk2/Mapt/Mcu/Nfat5/Nmur1/Nr5a2/Nrg1/Ntrk2/Plcg1/Ppp1r9b/Ppp3cb/Ppp3cc/Ptk2b/Ptprc/Slc8a1/Slc9a1/Tmem100/Trem2/Trpm2/Xcr1
GO:0009150	purine ribonucleotide metabolic process	75/3246	335/23355	1.53e-05	0.000472029	0.000337713	Acat1/Acnat1/Acot11/Acot2/Ada/Adcy2/Adcy4/Adcy6/Adcy7/Adss/Adssl1/Ak1/Aldoc/Ampd3/Aprt/Atic/Atp5b/Atp5g3/Atp5pb/Atpsckmt/Cbfa2t3/COX2/Cs/Ddit4/Dmac2l/Eno3/Epha2/Fitm2/Flcn/Foxk2/Galk1/Gimap7/Git1/Gpam/Gpat4/Gpd1/Hif1a/Hk1/Hk2/Hk3/Hkdc1/Hmgcl/Hmgcs2/Hprt/Ier3/Lrrk2/Mlycd/Mpi/Mvd/Mvk/Nme4/Nt5c2/Nt5e/Ogdh/Ogt/Pank4/Pde4d/Pdha1/Pdk1/Pdk4/Pfas/Pfkl/Pfkm/Pipox/Pmvk/Prkag3/Prkn/Prxl2c/Psen1/Rhoa/Slc25a1…
GO:0006469	negative regulation of protein kinase activity	52/3246	209/23355	1.55e-05	0.000472029	0.000337713	Adora2a/Aida/Camk2n1/Casp3/Cblb/Cdk5rap3/Cdkn1c/Cdkn2c/Ceacam1/Chp1/Dnaja3/Dusp19/Dusp22/Dusp3/Dusp6/Dvl1/Errfi1/Heg1/Hexim1/Hhex/Hyal2/Inppl1/Lrp5/Lyn/Men1/Mllt1/Nf2/Nr2f2/Pkia/Ppm1f/Prkar1a/Prkar1b/Psen1/Ptk6/Ptpn22/Ptpn6/Ptprb/Ptprc/Ptpro/Pycard/Rgs14/Rgs2/Sh3bp5l/Slc8a1/Spred2/Tesk1/Trib1/Tsc2/Ubash3b/Wars/Zfyve28/Zgpat
GO:0002573	myeloid leukocyte differentiation	55/3246	225/23355	1.55e-05	0.000472029	0.000337713	Anxa2/Ap3b1/Atp6ap1/Calcr/Car2/Cbfa2t3/Ccn4/Ccr7/Cd109/Ceacam1/Cebpb/Chuk/Clec2d/Clec2i/Dhrs7b/Epha2/Evi2b/Farp2/Gab2/Gata2/Gpr183/Hcls1/Hhex/Id2/Ikzf1/Il15/Il34/Inpp5d/Ireb2/Irf4/Itgam/Klf10/L3mbtl3/Lrrc17/Lyn/Med1/Mef2c/Pilrb1/Pir/Plcb1/Psen1/Rassf2/Rbp1/Rbpj/Ror2/Sh3pxd2a/Spib/Tfrc/Tmem178/Tob2/Trem2/Trib1/Tyrobp/Ubash3b/Zbtb46
GO:0050714	positive regulation of protein secretion	42/3246	157/23355	1.56e-05	0.000472029	0.000337713	Aacs/Adora2a/Adrb1/Ang/Apbb1/Arrb1/Bsg/C2cd2l/Camk2n1/Capn10/Cd2ap/Cd38/Egfr/Gja1/Hif1a/Irs2/Kcnn4/Lrp1/Mcu/Myrip/Nlgn2/Nr1h4/Oga/Pfkm/Pla2g6/Ppard/Ppp3cb/Prkce/Prkn/Ptpn23/Rab34/Rapgef4/Serp1/Sybu/Tgfb2/Trem2/Trpm2/Vamp8/Vegfc/Vsnl1/Wls/Zfp384
GO:0051090	regulation of DNA-binding transcription factor activity	89/3246	415/23355	1.56e-05	0.000472029	0.000337713	Abra/Aim2/Arid5b/Arrb1/Bex2/Bhlhe40/Camk2a/Cd84/Cdk5rap3/Cflar/Chp1/Chuk/Cmklr1/Cops5/Crebbp/Crtc3/Cth/Cx3cl1/Cyld/Dnaja3/Egln1/Erbin/Fzd4/Hck/Hcls1/Heyl/Hmgn3/Id2/Ifrd1/Ikbkb/Il18rap/Klf4/Lrp5/Lrrfip1/Malt1/Mbtps2/Men1/Mid2/Mtdh/Myd88/Ncoa3/Nfam1/Nfkbia/Nod1/Nr1h4/Otulin/Pias4/Plpp3/Ppp2r5b/Prdx3/Prkd1/Prkd2/Prmt2/Pycard/Ripk4/Rlim/Rnf25/Rnf31/Rnf41/Rtkn2/Rwdd3/Sav1/Shh/Smad7/Spop/Stat3/Tacc3/Ta…
GO:0007030	Golgi organization	36/3246	127/23355	1.58e-05	0.000474544	0.000339513	Arhgap21/Arhgef7/Atp8b4/Bhlha15/Camsap2/Cdc42/Clasp1/Cog4/Csnk1a1/Csnk1d/Dnajc28/Dym/Ehd3/Gbf1/Gcc2/Hikeshi/Htt/Huwe1/Lman1/Lman2/Lrrk2/Nploc4/Plekhm2/Prkd1/Rbsn/Sec16a/Sptbn5/Stk25/Stx5a/Tango2/Tjap1/Tmed5/Tmed7/Ubxn2a/Vps51/Vrk1
GO:0010508	positive regulation of autophagy	37/3246	132/23355	1.59e-05	0.000477677	0.000341754	Atf6/Atg16l1/Bag3/Bcl2l11/Calcoco2/Clec16a/Flcn/Gpsm1/Gsk3a/Hif1a/Hspb8/Htt/Lrrk2/Mid2/Mtdh/Nod1/Nprl2/Pip4k2a/Plk2/Prkd1/Prkn/Sesn2/Stk11/Supt5/Svip/Tlr9/Trim13/Trim30a/Trim30b/Trim30d/Trim34a/Trp53inp2/Tsc1/Tsc2/Ulk1/Vps13d/Xbp1
GO:0050672	negative regulation of lymphocyte proliferation	28/3246	89/23355	1.67e-05	0.000498442	0.00035661	Arg1/Btk/Btla/Casp3/Cblb/Cd276/Cd86/Ceacam1/Cebpb/Clec4g/Ctla4/Dlg1/Dlg5/Glmn/Inpp5d/Lgals9/Lyn/Marchf7/Prkar1a/Ptpn6/Scrib/Sdc4/Sftpd/Shh/Spn/Tnfrsf13b/Tnfrsf21/Tyrobp
GO:0001666	response to hypoxia	52/3246	210/23355	1.79e-05	0.000529959	0.000379159	Acot2/Ada/Ang/Aqp1/Atp1b1/Bach1/Birc2/Camk2d/Camk2g/Casp1/Cbfa2t3/Cd38/Cybb/Ddit4/Ece1/Egln1/Eng/Epas1/Fabp1/Flt1/Gnb1/Hif1a/Hif1an/Hif3a/Itpr2/Kcnk3/Kcnma1/Ndnf/Nos2/Notch1/Ogt/Pdk1/Plat/Plau/Pld2/Ppard/Prkce/Prmt2/Rbpj/Rtn4/Rwdd3/Sirt2/Slc8a1/Slc9a1/Tacc3/Tgfb2/Tmbim6/Tsc2/Ucp2/Ucp3/Usp19/Vegfc
GO:1901222	regulation of NIK/NF-kappaB signaling	29/3246	94/23355	1.81e-05	0.000534165	0.000382168	Actn4/Adipor1/Birc2/Cd86/Cpne1/Crebbp/Cyld/Ddx3x/Eda/Edaradd/Egfr/Lime1/Lims1/Nfat5/Nod1/Nr3c2/Phb/Ppm1a/Ptpn22/Rassf2/Rhoa/Rtkn2/Sash1/Smpd3/Tcim/Tlr3/Tlr7/Tlr9/Trem2
GO:0045577	regulation of B cell differentiation	15/3246	34/23355	1.82e-05	0.000535358	0.000383022	Cd27/Cyld/Hmgb3/Id2/Ikzf3/Il7/Inpp5d/Nckap1l/Nfam1/Pcid2/Ptpn6/Stat5b/Tlr9/Xbp1/Zfp36l2
GO:0045787	positive regulation of cell cycle	80/3246	365/23355	1.83e-05	0.000535358	0.000383022	Anapc11/Apex1/Asns/Atad5/Atrx/Bcl2l11/Brd4/Camk2d/Cast/Ccn2/Ccnd3/Ccny/Cd28/Cdc25c/Cdc27/Cdt1/Cep120/Crebbp/Cspp1/Cul4b/Cyp1a1/Ddx3x/Dtl/Dusp3/Dync1h1/Dync1li1/Dynlt3/E2f8/Edn3/Egfr/Evi2b/Fgfr1/Fgfr2/Foxo4/Gli1/Gpsm2/Hsf1/Id2/Kcna5/Klhl18/Lrp5/Lsm11/Map10/Mapre3/Med1/Mtbp/Ndc80/Numa1/Ooep/Paf1/Pagr1a/Pcid2/Phip/Plcb1/Plrg1/Plscr1/Poc1a/Ppp1r10/Ppp2r5b/Prkce/Rad51b/Rad51c/Rhoa/Rptor/Sh2b1/Sirt2/Sl…
GO:0010498	proteasomal protein catabolic process	99/3246	475/23355	1.86e-05	0.000540155	0.000386454	Agap3/Arrb1/Birc2/Btrc/Cbfa2t3/Cd2ap/Cdc27/Clec16a/Cop1/Csnk1a1/Csnk1d/Csnk1e/Cul1/Cul2/Cul4b/Cul5/Dda1/Ddi2/Dnajb2/Dnajc10/Dvl1/Edem1/Erlec1/Fbxl13/Fbxo31/Fbxo38/Fbxo44/Fbxo9/Gabarapl2/Gclc/Gid4/Glmn/Gsk3a/Hecw2/Huwe1/Il33/Kctd10/Lrrk2/Maea/Man1b1/Mapk8/Marchf7/Mta1/N4bp1/Nedd4l/Nhlrc1/Nploc4/Ogt/Otud5/Plk2/Ppp2r5c/Prkn/Psen1/Psma3/Psmd7/Psme1/Rnf139/Rnf185/Rnf216/Rnf41/Sdf2/Sgtb/Shh/Sirt2/Smad7…
GO:0045444	fat cell differentiation	61/3246	259/23355	1.88e-05	0.000545901	0.000390565	4932438A13Rik/Adgrf5/Adrb1/Arid5b/Arxes2/Atf5/Bbs4/Ccn4/Cebpb/Cebpd/Cmklr1/Creb5/Crebl2/Dact1/Dhrs7b/Dysf/Fbxo9/Fermt2/Flcn/Gata2/Gdf10/Grk5/Id2/Id4/Insig1/Itga6/Jag1/Klf4/Lpin1/Lrp3/Lrp5/Med1/Metrnl/Mkks/Noct/Osbpl11/Osbpl8/Pdgfra/Pex11a/Plac8/Plcb1/Ppard/Rgs2/Rnasel/Sav1/Senp2/Sh3pxd2b/Sirt2/Socs1/Socs7/Sox13/Srebf1/Trib2/Trim32/Trpv4/Wnt10b/Wnt5a/Xbp1/Zadh2/Zfp36l2/Zfp385a
GO:0006816	calcium ion transport	90/3246	423/23355	1.93e-05	0.000556867	0.00039841	Ace/Adora2a/Adrb1/Ahr/Ano6/Asph/Atp1a2/Atp1b1/Atp2c1/Bhlha15/Cacna1e/Cacna2d1/Cacnb2/Calcr/Calm2/Camk2a/Camk2d/Camk2g/Ccn2/Ccr5/Cd84/Cemip/Cx3cl1/Cysltr1/Dysf/Ehd3/Epb41/Fkbp1a/Fyn/Gja1/Gja4/Gnao1/Gpr35/Grin2d/Hap1/Homer2/Htt/Il16/Itpr2/Jph2/Kcnn4/Lck/Lime1/Lyn/Mcoln2/Mcu/Micu2/Micu3/Ms4a1/Myo5a/Nmur1/Nos3/Oga/P2ry6/Pde4b/Pde4d/Pla2g6/Plcg1/Plcg2/Prkce/Prkd1/Psen1/Ptger3/Ptk2b/Ptpn22/Ptpn6/Ptprc/…
GO:0046700	heterocycle catabolic process	86/3246	400/23355	1.95e-05	0.000559715	0.000400448	Acat1/Ada/Aldh1l1/Ampd3/Apex1/Calcr/Cant1/Carhsp1/Casc3/Cda/Cdadc1/Csde1/Ctif/Cyp1a1/Dera/Dhx36/Dna2/Dnase1l2/Dnase2a/Drosha/Edc3/Eif3e/Eif4enif1/Exosc10/Fbh1/Fitm2/Fxr2/Gspt1/Gtpbp2/Helz2/Hnrnpa0/Hnrnpd/Hnrnpm/Hnrnpr/Hprt/Hsf1/Igf2bp1/Isg20/Mgat1/Mlycd/Myd88/Myef2/Naf1/Ncf1/Ncf2/Nmnat1/Noct/Nt5c2/Nt5c3/Nt5e/Pcid2/Pde4d/Pnrc2/Prpf18/Prr5l/Pum1/Qprt/Rbm10/Rbm7/Rnaseh2b/Rnasel/Samd4/Samd4b/Skiv2l/S…
GO:0051348	negative regulation of transferase activity	62/3246	265/23355	2.01e-05	0.000573837	0.000410552	Adora2a/Aida/Camk2n1/Casp3/Cblb/Cdk5rap3/Cdkn1c/Cdkn2c/Ceacam1/Chp1/Dnaja3/Dusp19/Dusp22/Dusp3/Dusp6/Dvl1/Errfi1/Gsk3a/Heg1/Hexim1/Hhex/Hyal2/Inppl1/Irs2/Limk1/Lrp5/Lyn/Mapt/Men1/Mllt1/Nf2/Nprl2/Nr2f2/Pip4k2a/Pkia/Ppm1f/Prdx3/Prkar1a/Prkar1b/Prkn/Prpsap1/Psen1/Ptk6/Ptpn22/Ptpn6/Ptprb/Ptprc/Ptpro/Pycard/Rgs14/Rgs2/Sh3bp5l/Slc8a1/Smad7/Spred2/Tesk1/Trib1/Tsc2/Ubash3b/Wars/Zfyve28/Zgpat
GO:0043618	regulation of transcription from RNA polymerase II promoter in response to stress	18/3246	46/23355	2.04e-05	0.000577269	0.000413007	Atf6/Atf6b/Bach1/Bag3/Cebpb/Epas1/Gcn1/Hif1a/Hif1an/Hsf1/Klf2/Mbtps2/Notch1/Ppp1r15a/Rbpj/Sesn2/Sirt2/Tmbim6
GO:0002790	peptide secretion	93/3246	441/23355	2.04e-05	0.000577269	0.000413007	Aacs/Adora2a/Adrb1/Ang/Apbb1/Aqp1/Arfip1/Arhgef7/Arrb1/Bsg/C2cd2l/Cacna1e/Camk2n1/Capn10/Ccdc186/Cd2ap/Cd38/Cdk16/Cpt1a/Cyp51/Edn3/Egfr/Eny2/Gja1/Hadh/Hif1a/Hmgn3/Htt/Il12a/Irs2/Kalrn/Kcnn4/Kcnq1/Klf7/Lmf1/Lrp1/Lrp5/Madd/Mcu/Mon1a/Myo5a/Myrip/Nagpa/Nlgn2/Nos2/Nr1h3/Nr1h4/Oga/Pde4c/Pfkl/Pfkm/Pik3c3/Pim3/Pla2g6/Plcg1/Plek/Ppard/Ppp3cb/Prkce/Prkn/Ptger3/Ptpn23/Rab11b/Rab11fip1/Rab11fip3/Rab11fip5/Ra…
GO:0032945	negative regulation of mononuclear cell proliferation	28/3246	90/23355	2.11e-05	0.000594148	0.000425083	Arg1/Btk/Btla/Casp3/Cblb/Cd276/Cd86/Ceacam1/Cebpb/Clec4g/Ctla4/Dlg1/Dlg5/Glmn/Inpp5d/Lgals9/Lyn/Marchf7/Prkar1a/Ptpn6/Scrib/Sdc4/Sftpd/Shh/Spn/Tnfrsf13b/Tnfrsf21/Tyrobp
GO:0010977	negative regulation of neuron projection development	43/3246	164/23355	2.12e-05	0.00059572	0.000426208	Actr3/Adcy6/Ccr5/Cd38/Cyth2/Dennd5a/Dnm3/Efnb3/Epha4/Fgf13/Gdi1/Gsk3a/Ifrd1/Inpp5f/Inppl1/Lgals1/Lrp1/Lrrk2/Mylip/Plxna3/Prkcsh/Psen1/Rap1gap2/Rbpj/Rhoa/Rtn4/Sema3f/Sema3g/Sema4a/Sema4c/Sema4d/Sema4f/Sema5b/Sema6d/Sema7a/Stmn2/Tbx6/Trpv4/Tsc1/Tsc2/Ulk1/Ulk2/Wnt5a
GO:1901990	regulation of mitotic cell cycle phase transition	63/3246	271/23355	2.13e-05	0.000595811	0.000426273	Anapc11/Apex1/Appl2/Atad5/Blm/Brd4/Camk2d/Ccnd3/Cdc25c/Cdc27/Cdk2/Cdk5rap3/Cdkn1c/Cdt1/Crebbp/Cul4b/Cyp1a1/Dact1/Ddx3x/Dlg1/Dtl/Dync1li1/Egfr/Fbxo31/Foxo4/Hecw2/Id2/Ier3/Ints3/Kcna5/Klf4/Klhl18/Lsm11/Mtbp/Myo16/Nae1/Ndc80/Pcid2/Pdpn/Pkia/Plcb1/Plrg1/Prmt2/Psme1/Ptpn6/Rad51b/Rad51c/Rbl2/Rint1/Rnaseh2b/Rptor/Senp2/Taok2/Taok3/Tfdp1/Ube2e2/Vps4a/Vps4b/Wnt10b/Xpc/Zfp207/Zfp36l2/Zwint
GO:0043534	blood vessel endothelial cell migration	34/3246	119/23355	2.24e-05	0.000618786	0.00044271	Akt3/Amot/Amotl1/Angpt2/Atp5b/Card10/Cdh5/Clec14a/Epha2/Ephb4/Fgfr1/Gata2/Hif1a/Jcad/Klf4/Map3k3/Mef2c/Meox2/Myh9/Nos3/Notch1/Nus1/Pik3r3/Plcg1/Plk2/Prcp/Prkd1/Prkd2/Ptk2b/Rhoa/Rhoj/Stard13/Vash1/Vegfc
GO:0070304	positive regulation of stress-activated protein kinase signaling cascade	34/3246	119/23355	2.24e-05	0.000618786	0.00044271	Card9/Ccn2/Cd27/Cdc42/Ceacam1/Dixdc1/Dusp19/Dusp22/Lyn/Map3k11/Map3k3/Map3k5/Map4k2/Mink1/Myd88/Ncf1/Nod1/Plcb1/Ptk2b/Pycard/Rasgrp1/Rassf2/Sash1/Sema4c/Stk25/Taok2/Taok3/Tgfb2/Tlr3/Tnfrsf19/Tpd52l1/Traf1/Trpv4/Wnt5a
GO:0070664	negative regulation of leukocyte proliferation	29/3246	95/23355	2.26e-05	0.000623189	0.000445861	Arg1/Btk/Btla/Casp3/Cblb/Cd276/Cd86/Ceacam1/Cebpb/Clec4g/Ctla4/Dlg1/Dlg5/Glmn/Il33/Inpp5d/Lgals9/Lyn/Marchf7/Prkar1a/Ptpn6/Scrib/Sdc4/Sftpd/Shh/Spn/Tnfrsf13b/Tnfrsf21/Tyrobp
GO:0007204	positive regulation of cytosolic calcium ion concentration	74/3246	333/23355	2.27e-05	0.000623189	0.000445861	Ackr2/Ackr4/Adrb1/Asph/Bdkrb2/C5ar1/Cacna2d1/Calcr/Calm2/Camk2d/Ccr2/Ccr3/Ccr5/Ccr7/Ccrl2/Cd38/Cd52/Cemip/Cmklr1/Cx3cl1/Cxcl2/Epor/Fkbp1a/Fyn/Gata2/Gja1/Gna13/Gnb1/Gpr174/Gpr18/Gpr35/Gpr4/Gpr65/Grin2d/Hap1/Htt/Itpr2/Jph2/Kng2/Lck/Lime1/Lpar4/Lpar6/Lrp1/Lyn/Ms4a1/Myo5a/Oga/P2ry10/P2ry10b/P2ry6/Pde4d/Pdgfra/Pla2g6/Plcg1/Plcg2/Prkce/Prkd1/Ptger3/Ptgir/Ptk2b/Ptpn6/Ptprc/Ramp3/S1pr1/Slc8a1/Synpo/Tgfb2…
GO:0030048	actin filament-based movement	36/3246	129/23355	2.29e-05	0.000625681	0.000447644	Actn4/Adrb1/Apbb1/Apbb2/Atp1a1/Atp1a2/Cacna2d1/Cacnb2/Camk2d/Dlg1/Fgf13/Frmd6/Kcna5/Kcnd3/Kcnh2/Kcnj2/Kcnq1/Limch1/Myh14/Myh9/Myo1f/Myo1g/Myo5a/Myo5c/Myo7a/Myrip/Nedd4l/Pde4b/Pde4d/Pdpn/Ptger3/Scn3b/Sun2/Syne2/Uty/Was
GO:0034655	nucleobase-containing compound catabolic process	81/3246	373/23355	2.31e-05	0.000628354	0.000449556	Acat1/Ada/Ampd3/Apex1/Calcr/Cant1/Carhsp1/Casc3/Cda/Cdadc1/Csde1/Ctif/Dera/Dhx36/Dna2/Dnase1l2/Dnase2a/Drosha/Edc3/Eif3e/Eif4enif1/Exosc10/Fbh1/Fitm2/Fxr2/Gspt1/Gtpbp2/Helz2/Hnrnpa0/Hnrnpd/Hnrnpm/Hnrnpr/Hprt/Hsf1/Igf2bp1/Isg20/Mgat1/Mlycd/Myd88/Myef2/Naf1/Ncf1/Ncf2/Nmnat1/Noct/Nt5c2/Nt5c3/Nt5e/Pcid2/Pde4d/Pnrc2/Prpf18/Prr5l/Pum1/Rbm10/Rbm7/Rnaseh2b/Rnasel/Samd4/Samd4b/Skiv2l/Slfn8/Smg1/Smg5/Smg7/…
GO:0045766	positive regulation of angiogenesis	45/3246	175/23355	2.35e-05	0.000633046	0.000452913	Akt3/Angpt2/Aqp1/Bmper/Btg1/C5ar1/C6/Ccr3/Cdh5/Ctsh/Cx3cl1/Cybb/Cysltr1/Dll1/Ecm1/Eng/Flt1/Gata2/Hc/Hgf/Hif1a/Hk2/Hspb6/Jcad/Klf4/Mir23b/Mir27b/Mtdh/Nos3/Notch4/Pak4/Plcg1/Prkd1/Prkd2/Ptk2b/Rtn4/Sash1/Shh/Stat3/Stim1/Tie1/Tlr3/Vegfc/Wnt5a/Xbp1
GO:1904018	positive regulation of vasculature development	45/3246	175/23355	2.35e-05	0.000633046	0.000452913	Akt3/Angpt2/Aqp1/Bmper/Btg1/C5ar1/C6/Ccr3/Cdh5/Ctsh/Cx3cl1/Cybb/Cysltr1/Dll1/Ecm1/Eng/Flt1/Gata2/Hc/Hgf/Hif1a/Hk2/Hspb6/Jcad/Klf4/Mir23b/Mir27b/Mtdh/Nos3/Notch4/Pak4/Plcg1/Prkd1/Prkd2/Ptk2b/Rtn4/Sash1/Shh/Stat3/Stim1/Tie1/Tlr3/Vegfc/Wnt5a/Xbp1
GO:0016236	macroautophagy	51/3246	207/23355	2.47e-05	0.000664065	0.000475105	Atg10/Atg14/Atg16l1/Atg2a/Atg4b/Atg9a/Bag3/Calcoco2/Cdc37/Clec16a/Ctsd/Gabarapl1/Gabarapl2/Gpsm1/Hif1a/Hspb8/Htt/Huwe1/Ilrun/Lrrk2/Map1lc3b/Mfn2/Nbr1/Nod1/Nprl2/Nprl3/Pik3c3/Pip4k2a/Prkn/Psen1/Qsox1/Rab19/Rnf41/Sesn2/Smg1/Sqstm1/Supt5/Tex264/Trim13/Trp53inp2/Tsc1/Tsc2/Uba5/Ubxn2a/Ubxn6/Ulk1/Vamp8/Vps13d/Wdr81/Wipi2/Zfyve1
GO:1990845	adaptive thermogenesis	42/3246	160/23355	2.55e-05	0.00068188	0.000487851	Abhd6/Acot11/Adipor1/Adipor2/Adrb1/Aldh1a1/Appl2/Ccr2/Cebpb/Cmklr1/Dhrs7b/Dync1h1/Epas1/Fabp5/Flcn/Gja1/Grb10/Hadh/Hsf1/Il15/Ip6k1/Irf4/Lpin1/Map2k6/Mfap2/Mfn2/Notch1/Nova2/Npr3/Nr1h3/Ogt/Oma1/Plac8/Plcl2/Pm20d1/Rbpj/Stat6/Stk11/Trpv4/Ucp2/Ucp3/Wnt10b
GO:0043542	endothelial cell migration	53/3246	218/23355	2.57e-05	0.00068188	0.000487851	Adamts9/Adgra2/Akt3/Amot/Amotl1/Angpt2/Atp5b/Bmper/Bsg/Card10/Cdh5/Ceacam1/Clec14a/Dnaja4/Epha2/Ephb4/Fgfr1/Gata2/Hif1a/Jcad/Klf4/Lpxn/Map3k3/Mef2c/Meox2/Myh9/Nos3/Notch1/Nr2f2/Nus1/Paxip1/Pecam1/Pik3r3/Plcg1/Plk2/Plpp3/Prcp/Prkd1/Prkd2/Ptk2b/Ptprm/Rhoa/Rhoj/Rin2/Sash1/Sema4a/Shh/Stard13/Svbp/Vash1/Vegfc/Wnt5a/Zfp580
GO:0044242	cellular lipid catabolic process	53/3246	218/23355	2.57e-05	0.00068188	0.000487851	Abcd4/Abhd6/Acaa1b/Acat1/Acer2/Acer3/Acot2/Acox2/Acox3/Akr1b8/Akt2/Amacr/Apoc2/Asah1/Asah2/Cpt1a/Fabp1/Gm2a/Gpcpd1/Hadh/Hadha/Hexa/Hexb/Idh1/Inpp5f/Irs2/Ldlr/Lipg/Liph/Lpin1/Lpin3/Lrp1/Mgst2/Mlycd/Pex2/Phyh/Pla2g15/Pla2g2c/Pla2g6/Plb1/Plbd1/Plcb1/Plcg1/Plcg2/Pld2/Pnpla2/Ppard/Sesn2/Sirt2/Slc27a4/Smpd3/Smpd4/Smpdl3b
GO:1903320	regulation of protein modification by small protein conjugation or removal	57/3246	240/23355	2.69e-05	0.000706294	0.000505318	Arrb1/Birc2/Btrc/Cblb/Cdk5rap3/Chp1/Dcun1d2/Ddx3x/Dnaja3/Dnajb2/Dysf/Epas1/Fkbp1a/Fyn/Gclc/Gsk3a/Hif1a/Huwe1/Ivns1abp/Kdm2a/Limk1/Lrrk2/Mapk8/Marchf7/Mastl/Mta1/Mtbp/N4bp1/Nhlrc1/Ogt/Paxip1/Pef1/Pias4/Prkce/Prkn/Psen1/Ptpn22/Pttg1ip/Rasd2/Rnf20/Rwdd3/Sash1/Senp2/Smad7/Spopl/Sqstm1/Svbp/Taf1/Tbc1d7/Trib1/Trib2/Ttc36/Ube2l3/Ubxn2a/Wdr48/Wfs1/Zmiz1
GO:0106106	cold-induced thermogenesis	39/3246	145/23355	2.7e-05	0.000706294	0.000505318	Abhd6/Acot11/Adipor1/Adipor2/Adrb1/Aldh1a1/Appl2/Ccr2/Cebpb/Cmklr1/Dhrs7b/Dync1h1/Epas1/Fabp5/Flcn/Gja1/Grb10/Hadh/Hsf1/Il15/Ip6k1/Irf4/Lpin1/Map2k6/Mfap2/Mfn2/Notch1/Nova2/Npr3/Nr1h3/Ogt/Oma1/Plac8/Plcl2/Rbpj/Stat6/Stk11/Ucp2/Wnt10b
GO:0120161	regulation of cold-induced thermogenesis	39/3246	145/23355	2.7e-05	0.000706294	0.000505318	Abhd6/Acot11/Adipor1/Adipor2/Adrb1/Aldh1a1/Appl2/Ccr2/Cebpb/Cmklr1/Dhrs7b/Dync1h1/Epas1/Fabp5/Flcn/Gja1/Grb10/Hadh/Hsf1/Il15/Ip6k1/Irf4/Lpin1/Map2k6/Mfap2/Mfn2/Notch1/Nova2/Npr3/Nr1h3/Ogt/Oma1/Plac8/Plcl2/Rbpj/Stat6/Stk11/Ucp2/Wnt10b
GO:0018108	peptidyl-tyrosine phosphorylation	71/3246	318/23355	2.8e-05	0.000729308	0.000521784	Ace/Acvr1/Aplp2/Bank1/Bmx/Bst1/Btk/Cadm4/Cblb/Clk3/Ctnnd1/Ddr1/Dusp22/Egfr/Epha4/Erbb3/Errfi1/Fcer1a/Fcgr1/Fgfr1/Fgfr2/Fgr/Flt1/Fyn/Ghr/Hck/Hcls1/Hgf/Hk1/Hsf1/Hsph1/Hyal2/Il12a/Il15/Il34/Il7/Inpp5f/Lck/Lyn/Ncf1/Nf2/Nrg1/Pdgfa/Pdgfra/Pecam1/Plpp3/Ppp2r5b/Prkce/Prmt2/Psen1/Ptk2b/Ptk6/Ptpn22/Ptpn6/Ptprc/Rap2b/Rap2c/Samsn1/Sema4d/Sh3bp5l/Socs1/Stap1/Stk11/Suz12/Tec/Tgfa/Tnk2/Trem2/Vegfc/Zfyve28/Zgpat
GO:0051235	maintenance of location	72/3246	324/23355	2.91e-05	0.000754513	0.000539816	4932438A13Rik/Adcy6/Ap3d1/Arhgap21/Asph/Bbs4/Calm2/Camk2d/Ccr5/Cds2/Cemip/Ciz1/Cx3cl1/Dysf/Ehd1/Fitm2/Fkbp1a/Gaa/Gja1/Gm2a/Gpsm2/Hap1/Hexa/Hexb/Hilpda/Hk1/Hk2/Htt/Insig1/Itpr2/Jph2/Lck/Lgals9/Lime1/Lyn/Morc3/Mprip/Msr1/Mtln/Myo5a/Nfkbia/Nr1h3/Osbpl11/Osbpl8/P2ry6/Pde4d/Plcg1/Plcg2/Plin2/Pnpla2/Ppard/Prkce/Prkd1/Psen1/Ptk2b/Ptpn6/Ptprc/Slc25a23/Slc8a1/Sqle/Stard4/Stat5b/Sun2/Tacc3/Taf3/Tgfb2/Trpm2…
GO:1902905	positive regulation of supramolecular fiber organization	50/3246	203/23355	2.98e-05	0.000769721	0.000550697	Actr2/Actr3/Arfip1/Arpc2/Arpc5/Baiap2/Ccn2/Cdc42ep4/Cfl2/Ckap5/Cracd/Cttn/Cx3cl1/Cyfip1/Dctn1/Dlg1/Fchsd2/Fermt2/Fmn1/Gmfb/Gpr65/Limch1/Limk1/Map3k1/Mapk8/Mapt/Mtss1/Nckap1/Nckap1l/Nf2/Nin/Numa1/Pdlim4/Plek/Ppm1f/Prkce/Psen1/Ptk2b/Pycard/Rhoa/S100a10/Sdc4/Sh3pxd2b/Spire1/Stmn2/Synpo/Tesk1/Trpv4/Tsc1/Was
GO:1904062	regulation of cation transmembrane transport	80/3246	370/23355	3.04e-05	0.000781188	0.000558901	Adrb1/Ahr/Ano6/Asph/Atp1a2/Atp1b1/Atp1b3/Atpsckmt/Cacna2d1/Cacnb2/Calcr/Calm2/Camk2d/Cemip/Chp1/Cx3cl1/Dlg1/Dysf/Edn3/Ehd3/Fgf13/Fkbp1a/Fyn/Gpr35/Gsg1l/Hap1/Hcn1/Hecw2/Htt/Ifngr1/Ikbkb/Jph2/Kcnab2/Kcnh2/Kcnip4/Kcnj2/Kcnq1/Lime1/Lyn/Mef2c/Mink1/Myo5a/Nedd4l/Neto2/Nlgn2/P2ry6/Pde4b/Pde4d/Pla2g6/Plcb1/Plcg1/Plcg2/Pm20d1/Ppif/Prkce/Prkd1/Prrt1/Ptger3/Ptk2b/Ptpn22/Ptpn6/Ramp3/Rgs2/Rgs9/Rrad/Scn3b/Shan…
GO:0050730	regulation of peptidyl-tyrosine phosphorylation	61/3246	263/23355	3.07e-05	0.000787114	0.000563141	Ace/Acvr1/Aplp2/Bank1/Bst1/Cadm4/Cblb/Ctnnd1/Dusp22/Egfr/Epha4/Erbb3/Errfi1/Fcer1a/Fcgr1/Fyn/Ghr/Hcls1/Hgf/Hsf1/Hsph1/Hyal2/Il12a/Il15/Il34/Il7/Inpp5f/Lck/Lyn/Ncf1/Nf2/Nrg1/Pdgfa/Pdgfra/Pecam1/Plpp3/Ppp2r5b/Prkce/Prmt2/Psen1/Ptk2b/Ptk6/Ptpn22/Ptpn6/Ptprc/Rap2b/Rap2c/Samsn1/Sema4d/Sh3bp5l/Socs1/Stap1/Stk11/Suz12/Tec/Tgfa/Tnk2/Trem2/Vegfc/Zfyve28/Zgpat
GO:0008544	epidermis development	71/3246	319/23355	3.12e-05	0.000795831	0.000569377	Aldh3a2/Ap3b1/Asah1/Atp2c1/Casp3/Cd109/Cers3/Clic4/Dll1/Dnase1l2/Eda/Edaradd/Egfr/Epha2/Errfi1/Etv4/Fa2h/Fgfr1/Fgfr2/Flnb/Fst/Fuz/Gli1/Hpse/Intu/Jag1/Jag2/Kcnma1/Klf4/Klf7/Klk14/Ldb2/Maff/Med1/Mycl/Myo3b/Myo5a/Myo7a/Ncoa3/Notch1/Numa1/Palld/Pdgfa/Plod1/Plod3/Pls1/Ppard/Psen1/Ptgs1/Rbpj/Satb1/Sav1/Scrib/Sec24b/Sfn/Sgpp1/Shh/Slc4a7/Tfdp1/Tgfb2/Tgm3/Tnfrsf19/Trpc4ap/Txnip/Ubn1/Ugcg/Wnt10b/Wnt5a/Ybx1…
[truncated: 344 more rows]

## Sheet: SD and cycling - GO BP
ID	Description	GeneRatio	BgRatio	pvalue	p.adjust	qvalue	geneID
[truncated: 56 more rows]
