# Supplementary material for: Sleep and circadian rhythm disruption alters the lung transcriptome to predispose to viral infection
Source: iScience. 2022 Dec 24;26(2):105877. doi: 10.1016/j.isci.2022.105877 (PMC9788990; doi:10.1016/j.isci.2022.105877)
Supplement: Table S3. Gene set enrichment analysis (GSEA) of SD differential genes using the COVID-19 Drug and Gene Set Library, related to Figure 3 [file mmc4.xlsx]

## Sheet: Table Description
Table heading	Description
SD Up - COVID GSEA	SD significantly upregulated gene set enrichment analysis (GSEA) using the COVID-19 Drug and Gene Set Library
SD Down - COVID GSEA	SD significantly downregulated gene set enrichment analysis (GSEA) using the COVID-19 Drug and Gene Set Library

## Sheet: SD Up - COVID GSEA
Term	Overlap	P-value	Adjusted P-value	Odds Ratio	Combined Score	Genes
500 genes down-regulated by SARS-CoV-2 in mouse Lung cells at 3 dpi from GSE162113	155/382	1.44073e-47	3.43614e-45	5.39778	582.184	AHCYL2;DQX1;RASL11A;PRDM2;JADE2;TTF1;ACRBP;PEG10;CHORDC1;PKNOX1;MORC4;SLC15A2;MIGA2;DAPK1;LMTK2;MOGS;JMJD6;ZSCAN20;ARMC6;RIN3;PRKD2;TLN2;TTPAL;LMAN2L;STXBP1;UBA5;HSPA4L;PRDM15;UBFD1;MST1R;CABP1;MTMR4;RASGRP2;DTX4;SLC5A3;NPAS2;CAMSAP1;STIP1;FAM124B;HSPH1;CHTF8;EFNB3;BAG3;DPP9;ADAMTS17;DVL1;SERPINH1;ZKSCAN3;CDH24;MSC;BANP;PLXNA3;PPP1R26;JAG2;HSPA8;INTS1;HSPA5;ST13;CCDC137;INTS3;INTS2;HPS4;IRF2BP2;P…
Top 500 downregulated genes in mouse lung with SARS-CoV-2 infection (Day 3) from GEO GSE162113	155/382	1.44073e-47	3.43614e-45	5.39778	582.184	AHCYL2;DQX1;RASL11A;PRDM2;JADE2;TTF1;ACRBP;PEG10;CHORDC1;PKNOX1;MORC4;SLC15A2;MIGA2;DAPK1;LMTK2;MOGS;JMJD6;ZSCAN20;ARMC6;RIN3;PRKD2;TLN2;TTPAL;LMAN2L;STXBP1;UBA5;HSPA4L;PRDM15;UBFD1;MST1R;CABP1;MTMR4;RASGRP2;DTX4;SLC5A3;NPAS2;CAMSAP1;STIP1;FAM124B;HSPH1;CHTF8;EFNB3;BAG3;DPP9;ADAMTS17;DVL1;SERPINH1;ZKSCAN3;CDH24;MSC;BANP;PLXNA3;PPP1R26;JAG2;HSPA8;INTS1;HSPA5;ST13;CCDC137;INTS3;INTS2;HPS4;IRF2BP2;P…
Top 500 up genes for SARS-CoV-2 late-stage infection in human female blood from GSE161731	180/497	9.88546e-47	1.57179e-44	4.51678	478.464	PANK4;MAPKBP1;CCNK;WIPF2;CLSTN1;TMEM94;ATN1;ZDHHC5;INPPL1;SLC4A2;CASC3;GCC1;JADE2;PHRF1;ELK1;HS6ST1;CAPN15;CMIP;GALNT10;ALKBH5;AKT2;DPF2;FAM53C;CAPN2;PIEZO1;CCDC97;UBAP2L;GLUL;EPHB4;TNS1;RNF44;CPT1A;SMARCC2;KHNYN;ACTN1;ARRDC2;TANGO2;HPCAL1;CSNK1D;RFX1;CDC25B;NISCH;BCR;ATXN2L;WDR81;STIM1;MADD;RAB35;MYADM;SRSF4;ULK1;STX1A;SF1;ILRUN;LRRC59;NDRG3;FLII;SMIM1;NATD1;KMT2B;CLEC16A;NEDD4L;COPS7B;XPC;FOXO4…
Top 500 upregulated genes in mouse heart with SARS-CoV-2 infection (Day 7) from GEO GSE162113	159/439	2.53949e-41	3.02834e-39	4.48346	419.087	MAPKBP1;CCNK;TRRAP;AVIL;WIPF2;RAPH1;IRS2;CBLB;ADARB1;CASC3;PHRF1;HS6ST1;CAPN15;GPATCH8;RUSC2;ZMIZ1;TRIM25;PIEZO1;CCDC97;SLC25A42;SYNPO;TNS1;PIAS4;ZGPAT;KHNYN;SCRIB;NISCH;ATXN2L;ERN1;WDR81;ULK1;SF1;PPP1R37;KMT2D;POM121;KMT2A;USP54;NPR1;ANKRD11;KMT2B;UBR4;UBR2;HELZ2;PDZD2;BAG3;SYMPK;MYH14;ZC3H18;E4F1;CAMTA2;PLCG1;HMGXB3;TBC1D17;MARK4;MARK2;BCL9L;CREBBP;CPSF1;BRPF3;SEC16A;SETD1A;KLHL21;PUM1;PRRC2B;T…
Top 500 downregulated genes in mouse heart with SARS-CoV-2 infection from GEO GSE162113	154/438	3.01717e-38	2.87838e-36	4.27062	368.955	ERRFI1;CERK;TESK1;TMEM94;PRDM2;HS6ST1;CCND3;PPP4R1;MPRIP;VSTM4;PKNOX2;SLC15A2;KDM2A;MIGA2;PAQR4;MOGS;ADGRA3;ACTN4;MAPK8IP3;RNF125;COL4A1;KCNQ1;PRKD2;CLOCK;SLC27A4;KLHL18;UNC119B;KMT2D;NOTCH1;ANAPC16;MAZ;DCUN1D2;CABP1;RASGRP2;SLC5A3;NPAS2;ADAMTS15;STIP1;FAM124B;ATXN2;CHTF8;SEC14L1;GRK5;BAG3;TSPAN9;NACC1;SERPINH1;ZKSCAN3;ATP6V0A2;PACSIN2;EIF4EBP2;MLEC;ZC3H18;SLC38A2;RAB11FIP3;RBM10;MARK2;BANP;JAG2;…
Top 500 upregulated genes in mouse lung with SARS-CoV-2 infection (Day 7) from GEO GSE162113	156/448	3.75189e-38	2.98275e-36	4.20944	362.752	PHLDB1;CCNK;CRTC3;WIPF2;WIPF3;TMEM94;ATN1;WBP1L;CASC3;ZDHHC8;HS6ST1;ACRBP;CAPN15;STK11;RUSC2;DPYSL5;ZMIZ1;CCDC97;SLC25A42;TNS2;LZTS3;RNF44;ACTN1;SCRIB;RFX1;GTPBP2;BCR;ATXN2L;HGS;MADD;ULK1;HOXB5;SF1;PPP1R37;POM121;NOTCH4;RASGRP2;SLC9A1;RHOT2;ATXN2;RNF216;CASKIN2;UBC;EIF4EBP2;SYMPK;ZC3H18;E4F1;CAMTA2;PIP5K1C;TBC1D17;MARK4;RAB11FIP3;MARK2;PROSER3;WDTC1;BCL9L;PRRT1;PHC2;ZFHX2;INTS1;CPSF1;SETD1A;PARVB…
500 genes down-regulated by SARS-CoV-2 in human lung cells from GSE147507	151/496	1.62482e-29	1.1072e-27	3.43025	227.39	ERRFI1;PHLDB1;FAM13B;GALNT18;WBP1L;ZDHHC7;PRDM2;EDC3;GOLGA3;GRB10;PIEZO1;PXDC1;TNS1;UNC13B;STARD3;RALBP1;PCID2;ARRDC2;DAPK3;TRPC4AP;DKK3;NISCH;BCR;CLDN5;PYGO2;TXLNA;ADAM15;KCTD10;CDC37;MADD;MEPCE;CUL1;XPC;AGAP3;GATA2;DTX4;ANAPC11;SLC9A1;RRP7A;EFNB1;INPP5A;BAG3;PODXL;GRPEL2;PLXNA2;ATP6V0A2;SFN;CAMTA2;MAP4;HMGXB3;HSPA8;PHC2;FZD4;BSDC1;PARVB;SSH2;FBXO31;SMAD7;SSH1;NR4A2;NASP;MOB2;MAFG;MAFF;CYP1A1;PL…
500 genes down-regulated by SARS-CoV-2 in human lung tissue cells from GSE147507	149/487	2.15087e-29	1.13996e-27	3.45319	227.942	ERRFI1;PHLDB1;FAM13B;GALNT18;WBP1L;ZDHHC7;PRDM2;EDC3;GOLGA3;GRB10;PIEZO1;PXDC1;TNS1;UNC13B;STARD3;RALBP1;PCID2;ARRDC2;DAPK3;TRPC4AP;DKK3;NISCH;BCR;CLDN5;PYGO2;TXLNA;ADAM15;KCTD10;CDC37;MADD;MEPCE;CUL1;XPC;AGAP3;GATA2;DTX4;ANAPC11;SLC9A1;RRP7A;EFNB1;INPP5A;BAG3;PODXL;GRPEL2;PLXNA2;ATP6V0A2;SFN;CAMTA2;MAP4;HMGXB3;HSPA8;PHC2;FZD4;BSDC1;PARVB;SSH2;FBXO31;SMAD7;SSH1;NASP;MOB2;MAFG;MAFF;CYP1A1;PLEKHM2;…
Healthy human lung biopsy vs. COVID-19 infected human lung series 15 from GSE147507 down genes	149/487	2.15087e-29	1.13996e-27	3.45319	227.942	ERRFI1;PHLDB1;FAM13B;GALNT18;WBP1L;ZDHHC7;PRDM2;EDC3;GOLGA3;GRB10;PIEZO1;PXDC1;TNS1;UNC13B;STARD3;RALBP1;PCID2;ARRDC2;DAPK3;TRPC4AP;DKK3;NISCH;BCR;CLDN5;PYGO2;TXLNA;ADAM15;KCTD10;CDC37;MADD;MEPCE;CUL1;XPC;AGAP3;GATA2;DTX4;ANAPC11;SLC9A1;RRP7A;EFNB1;INPP5A;BAG3;PODXL;GRPEL2;PLXNA2;ATP6V0A2;SFN;CAMTA2;MAP4;HMGXB3;HSPA8;PHC2;FZD4;BSDC1;PARVB;SSH2;FBXO31;SMAD7;SSH1;NASP;MOB2;MAFG;MAFF;CYP1A1;PLEKHM2;…
Top 500 upregulated genes in mouse spleen with SARS-CoV-2 infection (Day 7) from GEO GSE162113	135/425	1.65771e-28	7.90726e-27	3.63367	232.435	MAPKBP1;DQX1;WIPF2;TMEM94;INPPL1;WBP1L;SLC4A2;CASC3;HS6ST1;CAPN15;CMIP;ZMIZ1;SESN2;PIEZO1;CCDC97;SLC25A42;ARHGEF40;LZTS3;RNF44;KHNYN;ATG9A;SCRIB;GTPBP2;MAPK8IP3;NISCH;ATXN2L;ERN1;SIK3;ULK1;WDFY3;RAD54L2;SF1;KMT2D;POM121;NOTCH1;KMT2A;KMT2B;UBR4;AGAP1;KALRN;ATXN2;STK35;CASKIN2;EIF4EBP2;SYMPK;ZC3H18;CAMTA2;PIP5K1C;MARK4;BCL9L;ZFHX2;INTS1;CPSF1;WFS1;SETD1A;PRRC2B;PRRC2A;ATG2A;PLEKHM2;SUGP2;CDK16;DOCK…
500 genes down-regulated by SARS-CoV-2 in mouse Liver cells at 3 dpi from GSE162113	130/412	3.54553e-27	1.40935e-25	3.59194	218.764	FAM13B;ITSN1;RAPH1;ZBTB21;GCC1;SMC3;CAPN15;RABGEF1;PNP;CHORDC1;PDK4;PXDC1;PDE8A;SLC15A2;MOGS;ADGRA3;JMJD6;PDIA4;DDIT3;SCNN1A;ATF5;FKBP4;CLOCK;ZSCAN29;LRRC59;KMT2D;ENPEP;CREM;UBR4;NEDD4L;UBFD1;MTMR4;DTX4;SLC5A3;NPAS2;SEC14L2;STIP1;HSPH1;RIC8B;GRK5;BAG3;DPP9;PMVK;ZKSCAN3;RBM10;BANP;HEXIM1;CARMIL1;HSPA8;CREBBP;HSPA5;EDEM1;INTS2;IRF2BP2;VASN;CLK3;MANF;GGCX;P4HA1;AGO2;SRPRB;HYOU1;CALR;RCOR1;DOCK6;CLIC…
Top 500 downregulated genes in mouse liver with SARS-CoV-2 infection (Day 3) from GEO GSE162113	130/412	3.54553e-27	1.40935e-25	3.59194	218.764	FAM13B;ITSN1;RAPH1;ZBTB21;GCC1;SMC3;CAPN15;RABGEF1;PNP;CHORDC1;PDK4;PXDC1;PDE8A;SLC15A2;MOGS;ADGRA3;JMJD6;PDIA4;DDIT3;SCNN1A;ATF5;FKBP4;CLOCK;ZSCAN29;LRRC59;KMT2D;ENPEP;CREM;UBR4;NEDD4L;UBFD1;MTMR4;DTX4;SLC5A3;NPAS2;SEC14L2;STIP1;HSPH1;RIC8B;GRK5;BAG3;DPP9;PMVK;ZKSCAN3;RBM10;BANP;HEXIM1;CARMIL1;HSPA8;CREBBP;HSPA5;EDEM1;INTS2;IRF2BP2;VASN;CLK3;MANF;GGCX;P4HA1;AGO2;SRPRB;HYOU1;CALR;RCOR1;DOCK6;CLIC…
Top 500 downregulated genes in mouse kidney with SARS-CoV-2 infection (Day 3) from GEO GSE162113	133/434	2.06889e-26	7.59123e-25	3.44373	203.663	IPO13;AHCYL2;PSMD7;PNP;LIPG;CHORDC1;CCDC97;KAT8;KMT5A;PKNOX1;TXNL4A;MAP3K5;TBC1D10B;PDIA3;SLC15A2;MOGS;CYS1;PDIA6;JMJD6;CTDNEP1;PYGO2;ARMC6;KCTD10;ZSCAN22;DDIT3;DNAJB11;CLOCK;SLC27A4;FKBP2;PSMD11;UBA5;NOP2;DCUN1D2;UBFD1;PHB;FBXO46;MTMR4;SLC5A3;NPAS2;HSP90B1;CAMSAP2;STIP1;HSPH1;CHTF8;UBB;BAG3;DPP9;DHRS7B;SERPINH1;ZKSCAN3;TSPAN5;SARAF;TRMT1L;BANP;HEXIM1;HSPA8;JAG1;NOP16;HSPA5;SLC35E1;CCDC137;TMEM13…
Top 500 up genes for SARS-CoV-2 middle-stage infection in human female blood from GSE161731	145/497	2.86828e-26	9.77265e-25	3.21839	189.285	IPO13;PANK4;CCNK;SERPINE1;ZDHHC5;HDLBP;SLC4A2;HS6ST1;CAPN15;GALNT10;EDC3;CCND3;AKT2;CAPN2;CCDC97;SH3GL1;ZGPAT;PAQR4;STARD8;ARRDC2;ECH1;HPCAL1;MOGS;FTSJ1;CDC25B;NISCH;WDR81;ARMC6;TLN2;TRIB1;SLC27A4;ILRUN;LRRC59;SMIM1;CLEC16A;FBXO46;PLA2G6;CTIF;CALHM2;NACC1;SLC38A7;DHX38;ZC3H18;IP6K1;RAB11FIP3;ST3GAL2;GCN1;ACE;CARMIL3;TMEM184B;HSPA5;WFS1;CCDC137;RMDN3;GLMP;HPS6;FANCG;ABHD15;NPLOC4;TBL2;SH3BP5L;STK2…
Top 500 upregulated genes in mouse D1 cardiomyocytes with SARS-CoV-2 infection from GEO GSE162113	140/480	2.21122e-25	7.03167e-24	3.21206	182.352	ITSN2;AVIL;SERPINE1;ZBTB21;IRS2;CBLB;ZFYVE1;CNST;HERC2;AMMECR1L;ZMIZ1;CSPP1;LIPG;EP300;PIM3;CCDC93;PIAS4;ACVR1;KDM2A;IPMK;IFRD1;ARRDC3;ARID5B;LMTK2;EMSY;FOXP1;THAP1;DDIT3;KAT6A;DDIT4;SIK3;TXNIP;PRKD2;BCORL1;SQSTM1;EPHA2;OSER1;ZCCHC8;CASZ1;NOTCH1;SLC22A5;KMT2A;KMT2C;DCUN1D3;CEP85L;KMT2B;NOP2;UBR4;ZBTB2;CAMSAP2;ATXN2;GRK5;HIVEP1;HIVEP2;IP6K1;SLC38A2;IP6K3;CREBBP;STARD13;XBP1;HSPA5;EDEM1;SETD1A;IRF2…
500 genes up-regulated by SARS-CoV-2 in mouse Kidney cells at 7 dpi from GSE162113	125/412	1.89063e-24	5.30488e-23	3.38504	184.908	HJURP;INPPL1;PHRF1;ACRBP;CAPN15;GPATCH8;MPRIP;ADGRA2;PHYHD1;EP300;SLC25A42;TNS2;ZBTB39;SMARCC2;ACTN1;AFAP1;RFX1;CYS1;GTPBP2;MAPK8IP3;ATXN2L;ERN1;MAU2;ULK1;SF1;KANK3;KMT2D;NOTCH1;KMT2A;AASDH;NPR1;ANKRD11;KMT2B;KLC1;GJC1;HELZ2;ZKSCAN3;HIVEP1;E4F1;CAMTA2;PLCG1;MARK4;CREBBP;JAG1;HELZ;CLK3;MED13L;DLG5;ATG2A;RSRP1;PLXNB1;RGL3;SKIV2L;SUGP2;FGFR1;DOCK6;DIDO1;ST6GALNAC2;HIP1;ECE1;PFAS;PKD1;ZCCHC14;IKBKB;D…
Top 500 upregulated genes in mouse kidney with SARS-CoV-2 infection (Day 7) from GEO GSE162113	125/412	1.89063e-24	5.30488e-23	3.38504	184.908	HJURP;INPPL1;PHRF1;ACRBP;CAPN15;GPATCH8;MPRIP;ADGRA2;PHYHD1;EP300;SLC25A42;TNS2;ZBTB39;SMARCC2;ACTN1;AFAP1;RFX1;CYS1;GTPBP2;MAPK8IP3;ATXN2L;ERN1;MAU2;ULK1;SF1;KANK3;KMT2D;NOTCH1;KMT2A;AASDH;NPR1;ANKRD11;KMT2B;KLC1;GJC1;HELZ2;ZKSCAN3;HIVEP1;E4F1;CAMTA2;PLCG1;MARK4;CREBBP;JAG1;HELZ;CLK3;MED13L;DLG5;ATG2A;RSRP1;PLXNB1;RGL3;SKIV2L;SUGP2;FGFR1;DOCK6;DIDO1;ST6GALNAC2;HIP1;ECE1;PFAS;PKD1;ZCCHC14;IKBKB;D…
500 genes up-regulated by MERS-CoV in Calu-3 cells from GSE122876	137/485	2.0802e-23	5.26667e-22	3.06541	160.097	FAM13B;GCC1;GPATCH8;EDC3;CCAR1;EIF4ENIF1;GOLGA3;CREB3L2;SESN2;DPF2;EP300;PIM3;MED1;KDM2A;ZBTB38;ARRDC3;GTPBP2;THAP1;NISCH;ATXN2L;FRMD6;HGS;DDIT3;TXNIP;GEMIN5;ANKRD40;TRIM16;TRIB1;SQSTM1;SF1;KLHL18;SEMA7A;USP54;KMT2C;KMT2B;NOP2;UBR4;NEDD4L;ZC3HAV1;RASAL2;FOXO3;DHX30;ATXN2;FXR2;RNF216;GRPEL2;LONRF3;HIVEP2;HMGXB3;N4BP1;CDR2;RBM10;BCL9L;BRAP;CREBBP;XBP1;SEC16A;FBXO38;SETD1A;TJAP1;FOSL2;MED13L;ABTB2;N…
464 genes up-regulated by SARS-CoV-2 infection in Vero E6 cells from GSE153940	123/412	2.14528e-23	5.26667e-22	3.30449	172.482	DGKD;ZMYND8;IRS2;CAPN15;GOLGA3;ZXDC;SESN2;FAM53C;KAT8;EP300;PIM3;KMT5A;CPNE2;PIAS4;VPS18;KDM2A;DAPK3;TTC7B;LMTK2;CLIP1;MAU2;FRMD6;ADAM15;KAT6A;DDIT4;RAD54L2;TRIB1;PRR14;EPHA2;KMT2D;SEMA7A;NOTCH1;ANKRD11;ARHGEF28;KMT2B;CLEC16A;TGFA;ZC3HAV1;FOXO3;CAMSAP1;PGS1;BCL2L13;FXR2;RNF216;PODXL;PLCG1;HMGXB3;IP6K1;ZBED4;MARK2;SPECC1;ITPRID2;CREBBP;PHC2;STARD13;XBP1;SETD1A;KLHL21;RMDN3;HPS6;L1CAM;SMAD7;ABTB2;N…
Top 500 down genes for SARS-CoV-2 infection Day 14 in ferret right cranial lung from GSE160824	122/407	2.20825e-23	5.26667e-22	3.3229	173.347	PRDM6;RAPH1;CBLB;SOGA1;ADGRA2;PEG10;PDK4;EPHB4;TNS2;PDGFRA;CARD10;CPT1A;PRKCE;RALGAPA2;PRKCA;FOXP1;HECW2;KAT6A;TLN2;OBSL1;RIN2;DGKH;ENPEP;KMT2A;EPAS1;EPB41;NOTCH4;STXBP1;NPR3;LTBP4;GATA2;NID1;ITPRIPL2;PDZD2;PODXL;ADAMTS17;CHST15;HIVEP1;BMF;HIVEP2;MAP4;IP6K1;BPTF;STAT5B;TCAF1;ACE;FZD4;SLC35E4;HELZ;SSH2;TDRD3;SMAD7;ARHGAP23;PTPRB;CREBRF;HBP1;AMOTL1;MXD1;CCNJL;CDS2;FGFR1;ROBO4;MAST4;ECE1;ARRB1;LDB2;…
500 genes up regulated by MERS infection of Calu3 cells	133/477	3.40188e-22	7.72712e-21	3.00579	148.584	ITSN2;GCC1;EDC3;DCAF1;SYDE2;EIF4ENIF1;GOLGA3;RUSC2;SESN2;DPF2;PIM3;MED1;VPS18;ZBTB39;KDM2A;GIN1;ARRDC3;RNF41;THAP1;ATXN2L;ERN1;RALGAPB;FRMD6;PARD3;PSME3;DDIT3;SIK3;TXNIP;GEMIN5;ANKRD40;TRIM16;TTPAL;TRIB1;KLHL18;USP54;NOP2;NEDD4L;RASAL2;FOXO3;ZBTB4;RHOBTB1;DHX30;ATXN2;FXR2;RNF216;SLC38A7;LONRF3;HIVEP2;HMGXB3;IP6K1;SEC31A;XBP1;BRPF3;HELZ;ANKHD1;FOSL2;FBXO31;MED13L;SMAD7;ABTB2;NFKBIA;NPLOC4;TFCP2;ZF…
Top 500 down genes for SARS-CoV-2 infection in Mesocricetus auratus hamster blood Day 14 from GSE162208	119/404	3.96762e-22	8.60252e-21	3.23685	159.508	CYFIP1;TRRAP;ZMYND8;CTNND1;ZDHHC5;IRS2;PRDM2;BACH1;GPATCH8;AMMECR1L;CSPP1;ANPEP;EP300;DENND5A;ZBTB39;RNF44;CPT1A;CD93;DAPK1;STARD8;GLCE;ARRDC3;ARID5B;LMTK2;ATP11A;CSNK1E;NISCH;CLIP1;ACAP2;RALGAPB;SIK3;MYADM;ULK1;WDFY3;SIK2;RIN2;DGKH;KLHL18;NOTCH1;CEP85L;ITPRIPL2;SEC14L1;RNF216;INPP5D;CHST15;HIVEP1;PIP5K1C;N4BP1;SPTBN1;CREBBP;SEC16A;INTS3;EXOC6B;BTBD7;HELZ;SSH2;ABHD15;MED13L;ARHGAP31;SLC49A4;CDK14…
404 proteins down-regualated at 12h in SARS-CoV-2 infected cells from Bouhaddou et al. 2020	116/401	6.74083e-21	1.39799e-19	3.15103	146.353	ERRFI1;PHLDB1;RIPOR1;CRTC3;HJURP;ZBTB21;PRDM2;PHRF1;DCAF1;EIF4ENIF1;MPRIP;DPYSL5;STMN1;FAM53C;UBAP2L;SYNPO;TNS1;UNC13B;RALGAPA2;AFAP1;DNTTIP2;TSC2;ARID5B;TMEM131;ATXN2L;DYNC1LI1;CLIP1;RALGAPB;PARD3;PKP4;ULK1;TAGLN2;JCAD;CDC42SE1;PFKFB2;KMT2D;TBC1D9B;MEPCE;KMT2B;UBR4;NEDD4L;ZC3HAV1;RASAL2;CAMSAP1;FBXO42;CAMSAP2;KLC4;BAG3;EPB41L2;ZC3H18;MARK2;BCL9L;ITPRID2;TMEM184B;SEC16A;IRF2BP2;PUM1;AFDN;ARHGAP31…
500 top upregulated genes for SARS-CoV-2 infection vs. mock from GSE161881	132/495	3.54967e-20	7.05496e-19	2.82267	126.413	CNTFR;ERRFI1;CERK;SERPINE1;ZBTB21;ATN1;ZDHHC8;GPATCH8;AMMECR1L;RUSC2;PPFIA1;PIM3;TRMT44;CCN2;TBC1D10A;TBC1D10B;ACVR1;ARRDC2;ARRDC3;ARID5B;LMTK2;RNF41;ERN1;FRMD6;ZSCAN20;DDIT3;DMWD;KAT6A;DDIT4;TXNIP;ZSCAN25;RAD54L2;TRIB1;SQSTM1;ZSCAN29;EPHA2;KMT2D;SEMA7A;NOTCH1;PAXIP1;SDC4;KMT2C;ARHGEF28;CEP85L;KMT2B;ZC3HAV1;RASAL2;ZBTB4;CAMSAP1;FBXO42;ZBTB2;HELZ2;STK35;NACC1;HIVEP2;HMGXB3;MARK4;ST3GAL1;IP6K3;N4BP…
Top 500 down genes for SARS-CoV-2 infection in Mesocricetus auratus hamster lung Day 5 from GSE162208	122/442	4.6911e-20	8.95061e-19	2.95349	131.448	PHLDB1;RIPOR1;CLSTN1;RTKN2;TMEM94;ATN1;HS6ST1;SOGA1;CDH5;HERC2;ADGRA2;SLC25A42;VSTM4;ARHGEF40;EPHB4;PKNOX2;TNS1;CARD10;CD93;STARD8;IGFBP3;AFAP1;TSC2;ATP11A;CSNK1E;ATG13;MARF1;DAAM2;COL4A1;ULK1;ROR2;BCORL1;PLPP3;OBSL1;KANK4;TSHZ1;ENDOD1;LTBP4;XPC;CREBL2;ZBTB4;PLD2;EFNB1;PDZD2;ADAMTS17;PLCG1;PIP5K1C;KIF3C;RHBDL3;ST3GAL2;BCL9L;PPP1R26;STARD13;TCAF1;PRRC2B;ARHGAP23;GNAO1;MFHAS1;PTPRB;ARHGAP31;PLXNB1;…
499 genes up-regulated by SARS-CoV-2 in Calu-3 cells from GSE148729	113/395	5.67163e-20	1.04053e-18	3.09858	137.317	ERRFI1;CERK;CAPN15;DCAF1;GOLGA3;HERC2;MPRIP;DENND5A;CCN2;CCDC163;SBF2;CARD10;KHNYN;RALGAPA2;KCTD1;CSNK1D;RFX1;ATP11A;FRMD6;MYADM;SLC25A51;WDFY3;BCORL1;TRIB1;KLHL18;KMT2D;SEMA7A;H6PD;KMT2A;KMT2C;DCUN1D2;RASAL2;SLC9A1;GJC1;ITPRIPL2;ADAMTS15;BTBD3;HIVEP1;SYMPK;CAMTA2;HMGXB3;SOCS7;TMEM184A;JAG1;INTS1;HOMER2;BRPF3;SEC16A;KLHL21;BTBD7;HELZ;SSH2;ANKHD1;SSH1;ARHGAP23;DNMBP;AGO2;MAFK;NES;RCOR1;FGFR1;SETD5…
Top 500 upregulated genes in mouse D2 cardiomyocytes with SARS-CoV-2 infection from GEO GSE162113	128/477	7.56181e-20	1.33592e-18	2.84413	125.223	ERRFI1;SERPINE1;RASL11A;ZBTB21;IRS2;BACH1;CSPP1;EP300;PXDC1;SYNPO;TLE4;PDGFRA;KDM2A;IGFBP3;IFRD1;ARID5B;TSC1;THAP1;MYCL;FRMD6;LOX;DDIT3;KAT6A;PAPPA;DDIT4;SIK3;PRKD2;TAGLN2;SQSTM1;EPHA2;OSER1;ZCCHC8;GRB7;NOTCH1;KMT2A;EPAS1;KMT2C;DCUN1D3;MEPCE;CEP85L;NOP2;ZBTB2;CAMSAP2;ADAMTS15;BAG3;HIVEP1;HIVEP2;IP6K1;SLC38A2;IP6K3;CDR2;HEXIM1;CREBBP;SMURF2;EDEM1;SETD1A;IRF2BP2;ASNS;TRAPPC8;HELZ;PUM1;FOSL2;MED13L;…
Top 500 down genes for SARS-CoV-2 infection in Mesocricetus auratus hamster blood Day 3 from GSE162208	114/407	2.35451e-19	4.01107e-18	3.00808	129.025	ITSN2;AHCYL2;VIPR2;CRTC3;CTNND1;ATN1;PLOD3;PRDM2;ISM1;GALNT10;STK11;ANPEP;SLC26A11;RNF44;CPT1A;KHNYN;RALGAPA2;LMTK2;CSNK1D;ATP11A;ATG14;MAPK8IP3;NISCH;ALDH3A2;PYGO2;CLIP1;ACAP2;FRMD6;CRISPLD2;SIK3;MYADM;ULK2;ULK1;KCNQ5;ZCCHC8;KLHL18;CEP85L;MAZ;KMT2B;ZBTB4;RHOBTB1;ITPRIPL2;PTDSS2;ITPRIPL1;CDR2;BCL9L;WFS1;FOXN3;SSH2;PRRC2B;ABHD15;FBXO31;MED13L;SSH1;TFCP2;DNMBP;AGO2;ATG2A;LRCH3;CDS2;DOCK5;NUMA1;PFAS…
SARS Perturbation; Up Genes from GEN3VA Mouse Lung; Accession: GSE19137 Platform: GPL1261 Entry 3	101/350	2.8403e-18	4.6718e-17	3.12583	126.292	ERRFI1;IFITM2;RTKN2;ICAM2;FAM107A;IFI30;AQP1;CHORDC1;STMN1;PXDC1;PIM3;TGM2;HPCAL1;CLDN5;COL4A1;FDX1;DDIT4;SCNN1A;TXNIP;PKP4;EPAS1;ARL3;RPN1;NPR3;PTTG1IP;GATA2;HELZ2;SNX3;SLC9A3R2;ITPRIPL2;DHX30;EFNB1;HSPH1;UBC;MYH14;CAMTA2;MCL1;HSPA8;AFAP1L1;HSPA5;ZBTB16;MANF;EHD1;NFKBIA;RGCC;TCN2;CALR;CDK16;MXD4;CDKN1A;HSP90AB1;HEXA;HSPB1;YBX1;YBX3;THBD;MAP1LC3B;UBL3;PRX;ADAMTSL2;TMEM109;SPTAN1;CCT3;ATP6V0B;HSP9…
500 genes up-regulated by SARS-CoV-2 in A549-ACE2 cells from GSE154613 trifluoperazine	123/471	4.32863e-18	6.88253e-17	2.73491	109.345	IFITM2;TESK1;ATN1;PLOD3;SLC4A2;PHRF1;UBE2L3;STK11;RUSC2;ZMIZ1;BSG;PIEZO1;CCDC97;PIM3;TBC1D22A;MEN1;TGM2;STARD3;RNF44;SMARCC2;ZGPAT;SCRIB;ACTN4;PDIA4;ATXN2L;LENG1;WDR81;DMWD;PRKD2;ULK1;ARL8A;RABL6;SF1;FKBP2;FLII;ANKRD11;MEPCE;MAZ;DTX2;AGAP3;RHOT2;NACC1;DVL1;ZC3H18;PIP5K1C;RAB11FIP3;BCL9L;ZFHX2;INTS1;CCDC137;SETD1A;TMEM132A;OSGIN1;EEF2;VASN;GRIN2D;PAF1;MAFK;CALR;EIF4G1;MXD4;NUMA1;PRKCSH;ZC3H3;HSPB1…
500 genes up-regulated by SARS-CoV-2 in human Calu3 cells at 4h from GSE148729 mock totalRNA	125/487	1.02604e-17	1.57878e-16	2.67212	104.529	ERRFI1;CERK;TRRAP;UBE3B;CAPN15;DCAF1;GOLGA3;HERC2;MPRIP;SESN2;DENND5A;VSTM4;SBF2;TNS1;KHNYN;RALGAPA2;KCTD1;CSNK1D;ATP11A;FRMD6;WDR81;MYADM;SIK1;WDFY3;BCORL1;TRIB1;KLHL18;KMT2D;SEMA7A;H6PD;KMT2A;KMT2C;DCUN1D2;RASAL2;SLC9A1;GJC1;ITPRIPL2;ADAMTS15;PODXL;HIVEP1;SYMPK;HMGXB3;SOCS7;TMEM184A;JAG1;INTS1;BRPF3;SEC16A;KLHL21;BTBD7;HPS6;HELZ;NSG1;SSH2;ANKHD1;MED13L;SSH1;ARHGAP23;DNMBP;CTRL;AGO2;MAFK;NES;RCO…
541 proteins up-regualated at 24h in SARS-CoV-2 infected cells from Bouhaddou et al. 2020	131/537	1.43509e-16	2.13917e-15	2.49725	91.0999	CYFIP1;PHLDB1;RETREG3;TRRAP;ZMYND8;ITSN1;RASL11A;ZBTB21;ATN1;SLC4A2;GPATCH8;DCAF1;HERC2;MPRIP;TRIM28;DPF2;PDE8A;MED1;KDM2A;LIMCH1;RALGAPA2;FRMD6;DMWD;MADD;PKP4;SQSTM1;PRR14;SF1;FKBP5;TBC1D9B;PSMD11;ARHGEF28;MEPCE;UBR4;XPC;CAMSAP2;PRPSAP1;BCL2L13;DPP9;PRKAR2A;SYMPK;SUDS3;N4BP1;SPTBN1;BCL9L;STARD13;RMDN3;EEF2;ARHGAP23;SH3BP5L;STK25;GOLGB1;SPIRE1;HNRNPC;STT3B;RETREG2;EIF4G1;DIDO1;SETD2;HSP90AB1;NUMA…
Top 500 down genes for SARS-CoV-2 infection Day 7 in ferret right cranial lung from GSE160824	110/421	2.52023e-16	3.64287e-15	2.72684	97.9399	CNTFR;PRDM6;RAPH1;CBLB;ADARB1;GPATCH8;EIF4ENIF1;ADGRA2;PEG10;CREB3L2;AKT3;CAPN5;GRB10;SOX7;TNS2;PKNOX2;PDGFRA;LIMCH1;PARD3;ROR2;OBSL1;RIN2;DGKH;ISYNA1;KMT2A;EPAS1;EPB41;USP54;STXBP1;LTBP4;AGAP1;NID1;KALRN;ATXN2;PDZD2;ADAMTS17;PLXNA2;HIVEP1;EIF4EBP2;BMF;HIVEP2;MAP4;SPTBN1;BPTF;TCAF1;SMURF2;HELZ;EIF1;AMOTL1;CDK14;LRCH3;FGFR1;ROBO4;FLT1;MAST4;ARRB1;LDB2;TSPAN11;PKD1;SYNE2;ZCCHC14;MCF2L;KIF13B;TIMP3;…
Top 500 down genes for SARS-CoV-2 infection in Rhesus macaques at Group 2 dose in PBMCs at 10 DPI from GSE156701	117/470	1.31751e-15	1.84839e-14	2.55705	87.6123	CRTC3;TRRAP;TESK1;RAPH1;INPPL1;SLC4A2;ZDHHC8;UBE3B;SOGA1;LIPE;EIF4ENIF1;AMMECR1L;MPRIP;RUSC2;UBAP2L;SH3GL1;KDM2A;PRKCE;RFX1;MAPK8IP3;RNF41;NISCH;ATXN2L;PYGO2;KAT6A;RAB35;RIN3;SIK1;ARL8A;PPP1R37;GRB7;FBXO46;SLC5A3;ZBTB4;ADIPOR2;SLC9A1;CAMSAP2;ATXN2;CHTF8;NUP85;MAN2A1;NACC1;CAMTA2;PIP5K1C;MARK4;RAB11FIP3;MARK2;PLXNA3;BCL9L;HSPA8;SLC35E1;ANKRD23;TOR1B;FANCG;PRRC2A;FBXO31;NR4A2;MFHAS1;TBCK;SH3BP5L;GK…
347 proteins down-regualated at 8h in SARS-CoV-2 infected cells from Bouhaddou et al. 2020	94/343	1.57984e-15	2.15309e-14	2.90019	98.8427	ERRFI1;SYNM;CDKN1A;PHLDB1;RIPOR1;CRTC3;MTCL1;ZDHHC5;HJURP;OSBPL11;PHRF1;DCAF1;AKAP13;EIF4ENIF1;MPRIP;STMN1;FAM53C;SYNPO;TNS1;UNC13B;PROSER2;MED1;PLEKHG4;ZHX3;ARHGEF12;LIMCH1;RALGAPA2;VPS13D;RHBDF2;CAD;SHROOM2;DNTTIP2;TSC2;ARID5B;BAZ1A;EPS15L1;BAZ1B;ETV3;ARID1B;TMEM131;ATXN2L;RBL2;DYNC1LI1;NCOR1;RALGAPB;TBC1D4;ULK1;MAPRE3;PKP4;CRK;JCAD;PLEC;CDC42SE1;YAP1;KANK2;PFKFB2;HDAC4;SF3B2;TBC1D9B;AHNAK;LUZP…
500 genes up-regulated by SARS-CoV-2 in human Calu3 cells at 4h from GSE148729 mock s1 polyA	119/483	1.69107e-15	2.24067e-14	2.52281	85.8095	ERRFI1;PHLDB1;RAPH1;INPPL1;ZDHHC7;CAPN15;CMIP;GOLGA3;AMMECR1L;MPRIP;RUSC2;ZMIZ1;PIEZO1;PXDC1;ACVR1;CARD10;CPT1A;FST;CSNK1E;TEX2;RNF41;LENG1;DDIT4;MYADM;SIK1;TRIB1;EPHA2;CDC42SE1;KLHL18;POM121;SEMA7A;DCUN1D3;DTX2;FBXO46;CAMSAP1;ITPRIPL2;ADAMTS15;RHOT1;NACC1;DVL1;HMGXB3;ST3GAL1;CDR2;IP6K2;MCL1;BCL9L;PPP1R26;PHC2;IFITM10;JAG1;SMURF2;EAF1;KLHL21;IRF2BP2;HPS6;HOOK3;ABTB2;PCDHGA12;CTRL;MAFK;NF2;FGFR1;B…
Top 500 down genes for SARS-CoV-2 infection Day 21 in ferret right caudal lung from GSE160824	115/462	2.33154e-15	3.00579e-14	2.5554	86.0973	CYFIP1;SPON1;SLC35B4;WIPF2;CTNND1;RAPH1;ISM1;CREB3L2;SOX7;PDGFRA;CPT1A;LIMCH1;RALGAPA2;APLP2;ARID5B;PRKCA;DKK3;RALGAPB;TXNIP;RIN2;SF1;DGKH;ENPEP;KMT2A;EPAS1;KMT2C;NID1;GLG1;CAMSAP2;ATXN2;PDZD2;PODXL;ADAMTS17;TSPAN7;HIVEP1;EIF4EBP2;HIVEP2;MAP4;BPTF;UBE2H;TCAF1;ACE;PUM1;EIF1;MED13L;AAK1;CDS2;FGFR1;SETD2;CLIC4;ECM1;MAST4;USP31;PTPN21;SMG7;THBD;SPRED2;TIMP3;PMEPA1;ERC1;SH3D19;KLF11;DUSP3;PDCD6IP;NCOA…
Top 500 down genes for SARS-CoV-2 infection in Rhesus macaques at Group 1 dose in PBMCs at 10 DPI from GSE156701	116/469	2.87313e-15	3.60654e-14	2.53406	84.849	ERRFI1;ATN1;ICAM2;TMEM140;ZFYVE27;AMMECR1L;TRIM25;PIM3;PKNOX1;MEN1;STARD3;VPS18;TLE1;UBE4A;TSC2;FTSJ1;CDC25B;RNF41;JMJD6;CTDNEP1;MAU2;WDR82;HECW2;PSME3;EOGT;MYADM;TTPAL;PARM1;UBR4;PROZ;TGFA;DTX2;ZBTB2;CAMSAP2;HELZ2;STIP1;HSPH1;DPP9;ADAMTS17;PIP5K1C;IP6K1;CDR2;RBM10;HSPA8;TMEM184B;KLHL25;SLC35E1;FBXO38;KLHL21;DNAJC14;ZWINT;TJAP1;FOSL2;SSH1;MFHAS1;MAFF;ATG2A;PPT2;EZH1;CD320;GPSM1;PHF2;CSRNP1;GDI1;M…
419 proteins down-regualated at 2h in SARS-CoV-2 infected cells from Bouhaddou et al. 2020	106/415	4.67019e-15	5.712e-14	2.6403	87.1234	PHLDB1;CRTC3;CTNND1;HJURP;ZDHHC5;PHRF1;DCAF1;EIF4ENIF1;ALKBH5;GOLGA4;RUSC2;DPYSL5;STMN1;FAM53C;UBAP2L;SYNPO;TNS1;TBC1D10B;KDM2A;RALGAPA2;DNTTIP2;ATXN2L;DYNC1LI1;CLIP1;DMWD;PKP4;ULK1;TAGLN2;WDFY3;RAD54L2;JCAD;KMT2D;POM121;TBC1D9B;KMT2A;MEPCE;NEDD4L;ZC3HAV1;CAMSAP1;SLC9A1;CAMSAP2;KLC4;ATXN2;BAG3;EPB41L2;ZC3H18;SUDS3;MARK2;BCL9L;ITPRID2;STARD13;TMEM184B;SEC16A;PUM1;AFDN;ARHGAP31;PI4KA;LRCH3;LSM14A;C…
500 genes up-regulated by SARS-CoV-2 in human Caco2 cells at 4h from GSE148729 mock	118/485	5.88856e-15	7.02211e-14	2.47962	81.2468	ERRFI1;OTUD5;SERPINE1;CTNND1;HDLBP;PLOD3;IRS2;CNST;MPRIP;ZMIZ1;FAM53C;PPFIA1;VPS18;PDGFRA;LMO7;CSNK1E;DYNC1LI2;FRMD6;STIM1;KATNAL1;PRR15L;KAT6A;RAB35;MYADM;SIK1;TRIB1;EPHA2;POM121;COPA;SDC4;MEPCE;UBR4;RASAL2;FOXO3;SLC5A3;GLG1;ZBTB2;RNF216;PODXL;SFN;MAP4;ST3GAL2;SPTBN1;MCL1;BCL9L;BRPF3;EEF2;SYT7;FBXO31;MED13L;ABTB2;MFHAS1;GCLC;DNMBP;TOLLIP;SPIRE1;NES;NFE2L1;FGFR1;SETD5;CDKN1A;NUMA1;C2CD2;PTPN23;BI…
COVID-19 patients BALF down	89/323	6.31601e-15	7.34814e-14	2.91802	95.4067	KCNK6;RIPOR1;GSK3A;NUMA1;ITGB5;PRKCSH;TMEM94;INPPL1;ZDHHC7;PLOD1;HK1;TRIM28;ADGRE5;PPP6R1;STMN1;PIEZO1;TMEM109;QSOX1;CIC;CTSD;TRIM65;TBC1D10B;POLG;CHID1;UPF1;CPT1A;KHNYN;ATP6AP1;KSR1;GAA;CAD;ARID5A;TMC6;VASH1;MAPK8IP3;PDIA6;RHOB;PDIA4;PLA2G15;INF2;STIM1;HGS;MYADM;MYH9;ATG4B;TAGLN2;TMBIM6;SIK2;MAN1B1;SF1;PLEC;TBC1D9B;H6PD;LRP1;SLC3A2;ATP1A1;USP19;DNAJB2;GANAB;NCLN;UBB;GPAT4;LMAN2;NACC1;ZSWIM8;SYMP…
500 genes up-regulated by MERS-CoV in Calu-3 cells from GSE139516 24h	113/466	2.86101e-14	3.2493e-13	2.46523	76.8782	ITSN2;ERRFI1;FAM13B;DENND5B;GPATCH8;CCAR1;GOLGA3;CNST;SESN2;DPF2;EP300;DENND5A;SYNPO;PDE8A;MED1;KDM2A;RALGAPA1;ZBTB38;ARRDC3;ARID5B;GTPBP2;PPP1R3F;FRMD6;DDIT3;SIK3;TXNIP;ANKRD40;ZSCAN25;PLPP3;TRIB1;OSER1;USP54;KMT2C;NEDD4L;RASAL2;FOXO3;RHOBTB1;CAMSAP1;LONRF3;HIVEP2;CREBBP;SMURF2;BRPF3;HELZ;FOSL2;MED13L;SMAD7;NFKBIA;AFDN;DLG1;DNMBP;MAFG;CYP1A1;SPIRE1;MXD1;FERMT2;SETD5;DIDO1;CSRNP1;SETD2;CSRNP2;C2C…
434 genes down-regulated by SARS-CoV-2 in ferret trachea from GSE147507	106/430	5.82898e-14	6.4661e-13	2.51588	76.6673	RIPOR1;GALNT15;PRDM6;GALNT18;RASL11A;PLOD3;ADARB1;PLOD1;AQP1;MPRIP;ANPEP;GRB10;PIEZO1;EPHB4;TNS2;TNS1;PAQR4;ARRDC2;COL23A1;SOX13;ARID5A;AFAP1;P3H1;CLDN5;ADAM15;CRISPLD2;COL4A1;DMWD;SERPING1;ROR2;OBSL1;SEMA7A;NPR1;LTBP4;GATA2;RASGRP2;RAP1GAP;INPP5A;TSPAN9;ACE;NIBAN2;WFS1;VASN;NR4A3;ATG2A;CALR;NES;MAP3K11;CCNJL;DOCK6;GPSM1;ROBO4;TINAGL1;ST6GALNAC2;HSPB8;DYSF;WFDC1;PEAR1;TSPAN11;ADAMTS4;STBD1;MMP28;…
Top 500 up genes for SARS-CoV-2 infection in Rhesus macaques at Group 1 dose in PBMCs at 14 DPI from GSE156701	110/460	1.69817e-13	1.84097e-12	2.41754	71.0855	ITSN2;NCKAP1;ITSN1;NPEPPS;BSG;PDK4;GLUL;AP2M1;TNS1;CAST;GABARAPL1;CPT1A;CD93;ARRDC3;ARID5B;TEX2;TMEM131;RALGAPB;CRISPLD2;PRKD2;WDFY3;SEMA7A;NOTCH1;DHX8;EPAS1;EPB41;ITPR2;UBR2;FOXO4;FOXO3;SEC14L2;BCL2L13;BCL2L11;SEC14L1;UBB;INPP5D;PIP5K1B;N4BP1;BRAP;SPECC1;CREBBP;WDR59;BSDC1;SSH2;PRDX6;ARHGAP24;CLK3;ABTB2;ACER2;UBA1;SERINC3;BCL2L1;RNF10;DOCK5;PHF8;HK1;THBD;MAP1LC3B;A4GALT;UBXN6;PHACTR4;RBM6;SLC36A…
500 genes down-regulated by SARS-CoV-2 in A549-ACE2 cells from GSE154613 amlodipine	111/470	3.16242e-13	3.35217e-12	2.37818	68.4494	ATN1;PLOD3;SLC4A2;PLOD1;ZDHHC8;PHRF1;SOGA1;STK11;TRIM28;AKT2;BSG;PIEZO1;CCDC97;ZFPL1;EPHB4;TBC1D10B;SH3GL1;VPS18;ARSA;ZGPAT;DAPK3;HPCAL1;TSC2;ACTN4;WDR81;MYADM;FLYWCH1;PRR14;EPHA2;FKBP2;ISYNA1;FLII;MAZ;DTX2;AGAP3;SLC9A1;DPP9;CASKIN2;SYMPK;MYH14;ZC3H18;PIP5K1C;RAB11FIP3;RBM10;BCL9L;PPP1R26;INTS1;WFS1;SETD1A;OSGIN1;EEF2;PRRC2A;EHD1;STK25;TOLLIP;ATG2A;PLEKHM2;MAP3K11;EIF4G1;MXD4;RNPEPL1;NUMA1;PRKCSH…
SARS Perturbation; 348 Up Genes from GEN3VA Mouse Lung; Accession: GSE19137 Platform: GPL1261 Entry 6	86/330	5.51144e-13	5.71513e-12	2.69898	76.1835	CDKN1A;IFITM2;HSP90AB1;HEXA;RTKN2;ICAM2;HSPB1;IFI30;AQP1;TMEM100;CDH5;STMN1;PRX;ADAMTSL2;PIEZO1;TMEM109;PXDC1;PIM3;CTSD;YWHAH;ATP6V0B;HSP90AA1;ANXA2;PRMT2;DUSP1;CACYBP;DYNLL1;RHOA;RHOB;CLDN5;TUBB2A;FDX1;TXNIP;MYH9;PLIN2;TMBIM6;MYZAP;CRELD2;PLEC;RAMP2;CEBPB;KRT80;CEBPD;ARL3;RPN1;FURIN;GATA2;HELZ2;SNX3;SLC9A3R2;DHX30;ADAMTS15;EFNB1;ZDHHC18;HSPH1;MAT2A;TMEM204;BMS1;TSPAN7;UBC;DVL1;MYH14;SLC38A2;HSPA…
500 genes up-regulated by SARS-CoV-2 in human Caco2 cells at 4h from GSE148729 untreated	113/494	1.80314e-12	1.83e-11	2.28036	61.6643	ERRFI1;SERPINE1;PLOD3;IPO7;CAPN15;MPRIP;GRB10;PIM3;PDGFRA;CARD10;RNF44;WSB2;IFRD1;AFAP1;LMO7;CSNK1E;FRMD6;MYADM;GEMIN5;TRIB1;FKBP5;EPHA2;CDC42SE1;SDC4;RASAL2;RAP1GAP;SAV1;ITPRIPL2;SFN;N4BP3;ST3GAL1;ST3GAL2;SPTBN1;MCL1;HSPA8;PHC2;JAG1;KLHL21;L1CAM;EIF1;ARHGAP23;EHD1;MFHAS1;GCLC;AGO2;MAFF;SPIRE1;MAFK;NES;FERMT2;BCL2L1;FGFR1;GPSM1;CSRNP1;DOCK5;CDKN1A;TINAGL1;MTCL1;BICD1;YBX3;HK2;TRIM8;MAP1LC3B;TMEM4…
405 proteins down-regualated at 24h in SARS-CoV-2 infected cells from Bouhaddou et al. 2020	97/401	2.27902e-12	2.26478e-11	2.44679	65.5918	ERRFI1;PHLDB1;RIPOR1;CRTC3;HJURP;ZDHHC5;PHRF1;DCAF1;FAM110A;EIF4ENIF1;MPRIP;STMN1;FAM53C;UBAP2L;TNS2;TNS1;MED1;RALGAPA2;ATG9A;AFAP1;DNTTIP2;TSC2;TMEM131;ATXN2L;DYNC1LI1;CLIP1;RALGAPB;PKP4;ULK1;CDC42SE1;KMT2D;TBC1D9B;MEPCE;NEDD4L;ZC3HAV1;FBXO46;CAMSAP1;SAV1;EPB41L2;MARK2;BCL9L;ITPRID2;TMEM184B;SEC16A;RAB3IP;IRF2BP2;PUM1;FOSL2;AFDN;CDK14;LRCH3;C2CD2L;EIF4G1;CDKN1A;SYNM;NUMA1;INTS10;PTPN21;SIPA1L3;L…
197 proteins down-regualated at 4h in SARS-CoV-2 infected cells from Bouhaddou et al. 2020	59/196	4.36998e-12	4.25404e-11	3.2791	85.769	PHF3;PRR5;DOCK5;CDKN1A;PHLDB1;CTNND1;HJURP;ZBTB21;OSBPL11;PHRF1;DCAF1;EIF4ENIF1;STMN1;SYNPO;TNS1;ARHGEF12;ABCC5;RHBDF2;SHROOM2;BAZ1A;ARID1B;TMEM131;ATXN2L;NCOR1;TBC1D4;ULK1;TAGLN2;MAPRE3;PKP4;DEPDC5;SQSTM1;JCAD;YAP1;PFKFB2;TBC1D9B;AHNAK;LUZP1;NEDD4L;ZC3HAV1;CAMSAP1;KLC4;BAG3;EPB41L2;SPP1;CLASP1;NKTR;NPDC1;ITPRID2;SGTB;SEC16A;MGA;PLEKHA5;PUM1;AFDN;PI4KA;AAK1;NUP35;ACIN1;LRCH3
238 proteins down-regualated in SARS-CoV-2 infected cells from Bouhaddou et al. 2020	66/236	9.66411e-12	9.21956e-11	2.95953	75.0614	SYNM;CDKN1A;PHLDB1;CRTC3;HJURP;OSBPL11;PHRF1;LMNB2;DCAF1;AKAP13;EIF4ENIF1;STMN1;FAM53C;KIF13B;UBAP2L;SYNPO;TNS1;ARHGEF12;RALGAPA2;RHBDF2;SHROOM2;DNTTIP2;BAZ1A;BAZ1B;ETV3;ARID1B;TMEM131;ATXN2L;DYNC1LI1;CLIP1;NCOR1;TBC1D4;PALLD;ULK1;PKP4;JCAD;PLEC;YAP1;TBC1D9B;AHNAK;LUZP1;MEPCE;NEDD4L;ZC3HAV1;ADD3;CAMSAP1;BAG3;EPB41L2;MICALL1;SPP1;ZC3H18;MARK2;CLASP1;NKTR;BCL9L;ITPRID2;SGTB;SEC16A;MGA;PLEKHA5;PUM1;…
184 proteins up-regualated at 0h in SARS-CoV-2 infected cells from Bouhaddou et al. 2020	55/182	1.9476e-11	1.82158e-10	3.29363	81.227	PHLDB1;SETD2;RETREG3;MCM7;ZMYND8;ITSN1;ZBTB21;OTUD7B;HSPB1;SMG8;GPATCH8;LMNB2;KIF13A;DPF2;GIT1;ARHGEF11;PROSER2;ARHGEF12;NCOA5;RALGAPA2;RHBDF2;OXSR1;SAFB;RBL2;PPM1B;PEAK1;SIK1;PRKD2;SF3B2;PSMD11;AHNAK;LUZP1;VPS26B;RASAL2;CAMSAP1;EFNB1;FXR2;LEO1;SUDS3;N4BP1;PDLIM7;BCL9L;NKTR;SVIL;TMEM184B;MBD1;TJAP1;HNRNPM;EEPD1;GKAP1;DLG5;R3HDM1;CDK14;C2CD2L;ZPR1
500 genes down-regulated by SARS-CoV-2 in human H1299 cells at 4h from GSE148729 mock	106/474	3.735e-11	3.42614e-10	2.20944	53.0502	SMARCAL1;FAM13B;TMEM94;ATN1;PLAT;ADARB1;FAM110A;SESN2;CHORDC1;PIEZO1;SLC26A11;VPS36;MEN1;RNF44;PCID2;IPMK;ATG9A;P3H1;GTPBP2;TMEM131;PRSS53;CDC25B;NISCH;ATXN2L;SPNS1;PKP4;KCNQ5;PXK;USP54;KMT2B;LTBP4;ITPR2;RHOT2;ATXN2;MYH14;CDH24;SLC38A2;GCN1;JAG2;HSPA8;CPSF1;INTS3;IRF2BP2;FOXN3;PUM1;GRIN2D;PRRC2A;ATG2A;TUBGCP6;HBP1;SKIV2L;POMT2;ABCD4;SETD5;DOCK5;SMG1;CNTNAP1;PFAS;PKD1;ADGRE5;ADAMTSL4;SH3PXD2B;POLG…
500 down regulated genes in A549 cells infected with COVID-19 extracted from GSE147507	102/456	8.63397e-11	7.62667e-10	2.20802	51.1658	IPO13;PHLDB1;CERK;SERPINE1;FAM110A;HERC2;ANPEP;VPS18;RNF44;SOX13;VASH1;MAPK8IP3;PRSS53;WDR81;PRKAR1B;DDIT3;SPNS1;ULK1;TAGLN2;TLN2;ATP6V0D1;SQSTM1;OBSL1;FLII;ANKRD11;MEPCE;MAZ;RAP1GAP;ADAMTS15;KLC4;PODXL;TMEM129;SLC38A7;SFN;BMF;NPTX1;HMGXB3;MSC;IFITM10;OSGIN1;KLHL21;CORO2B;VASN;GNPTG;TCN2;TOLLIP;MAFG;AGO2;ATG2A;COL20A1;RNF185;ADA;MXD4;SYNM;RNPEPL1;DYSF;PKD1;TRIOBP;SYNE2;DDA1;SMPD3;AKAP13;FLCN;SH3P…
500 genes down-regulated by SARS-CoV-2 (0.2 MOI) in human A549 cells from GSE147507	102/456	8.63397e-11	7.62667e-10	2.20802	51.1658	IPO13;PHLDB1;CERK;SERPINE1;FAM110A;HERC2;ANPEP;VPS18;RNF44;SOX13;VASH1;MAPK8IP3;PRSS53;WDR81;PRKAR1B;DDIT3;SPNS1;ULK1;TAGLN2;TLN2;ATP6V0D1;SQSTM1;OBSL1;FLII;ANKRD11;MEPCE;MAZ;RAP1GAP;ADAMTS15;KLC4;PODXL;TMEM129;SLC38A7;SFN;BMF;NPTX1;HMGXB3;MSC;IFITM10;OSGIN1;KLHL21;CORO2B;VASN;GNPTG;TCN2;TOLLIP;MAFG;AGO2;ATG2A;COL20A1;RNF185;ADA;MXD4;SYNM;RNPEPL1;DYSF;PKD1;TRIOBP;SYNE2;DDA1;SMPD3;AKAP13;FLCN;SH3P…
500 genes down-regulated by SARS-CoV-2 in human A549 cells from GSE147507 Series2	108/497	1.48121e-10	1.28462e-09	2.1289	48.1835	IPO13;PHLDB1;CERK;SERPINE1;ZFYVE1;FAM110A;HERC2;ANPEP;VPS18;RNF44;SOX13;VASH1;MAPK8IP3;PRSS53;WDR81;PRKAR1B;DDIT3;SPNS1;ULK1;TAGLN2;TLN2;ATP6V0D1;SQSTM1;OBSL1;PPP1R37;FLII;ANKRD11;MEPCE;MAZ;RAP1GAP;ADAMTS15;KLC4;PODXL;TMEM129;SLC38A7;SFN;BMF;NPTX1;HMGXB3;MSC;IFITM10;OSGIN1;KLHL21;CORO2B;VASN;GNPTG;TCN2;TOLLIP;MAFG;AGO2;ATG2A;COL20A1;RNF185;ADA;MXD4;POMT2;SMG1;SYNM;RNPEPL1;DYSF;PKD1;TRIOBP;SYNE2;D…
500 genes down-regulated by SARS-CoV-2 in human intestinal organoids from GSE149312 expansion 60h	102/462	1.89051e-10	1.61031e-09	2.17046	48.5945	ZMYND8;CLSTN1;TMEM94;AQP1;NPEPPS;GOLGA4;PIM3;SBF2;CAST;KHNYN;GLCE;IGFBP3;ACTN1;ARRDC3;HPCAL1;MAPK8IP3;CCNY;DDIT3;DDIT4;SCNN1A;TXNIP;GRB7;LTBP4;SLC5A3;ADIPOR2;DEDD2;SAV1;CAMTA2;SLC38A2;PLXNA3;IFITM10;ZFHX2;PTK6;FOXN3;EEF2;SYT7;CLK3;SLC6A8;TCN2;P4HA1;P4HA2;CREBRF;MXD1;PHF3;CDKN1C;DOCK6;CDKN1A;CSRNP2;PTPRR;ECM1;KDM5C;WDR48;TINAGL1;GDI1;HILPDA;HSPB1;HK2;SMPD3;SH3PXD2A;QSOX1;UBXN6;KLF11;TSC22D1;TSC22D…
SARS-CoV perturbation; 338 Up Genes from GEN3VA; Human Vero E6 cells; Accession: GSE30589 Platform: GPL570 Entry 5	77/314	2.12293e-10	1.77656e-09	2.47908	55.2168	CSRNP1;RBM28;TINAGL1;HSP90AB1;GFM2;ZFAND2A;HSPB1;TXNDC12;HERPUD1;PNP;PDE4B;GLUL;NUDC;ATP6V0B;HSP90AA1;MORC4;DUSP1;ARRDC3;TTC7B;AHSA1;ANO6;CCDC117;RANGAP1;MRPS6;CKAP5;JMJD6;CDC25B;TGFBR3;CSDE1;TCP1;ALDH1A1;TXNIP;FKBP4;PPP1R15A;GRB7;AASDH;WBP2;HSPA4L;ADIPOR1;TOB2;ATP2C1;DEDD2;HSP90B1;HSPD1;DNAJB2;GNA13;LMAN1;STIP1;DNAJB1;HSPH1;FXR2;UBB;BAG3;RPS6KC1;TSPAN7;UBC;MXI1;SERPINH1;PIP5K1B;CCT7;HSPA8;SDF2L1…
500 genes up-regulated by SARS-CoV-2 in human H1299 cells at 4h from GSE148729 untreated	106/489	2.54811e-10	2.0956e-09	2.12107	46.8554	MAPKBP1;ERRFI1;DENND5B;SERPINE1;HS6ST1;PVR;CCND3;CNST;PEG10;PXDC1;SH3GL1;DAPK3;DNTTIP2;LMTK2;ACTN4;JMJD6;ERN1;TXLNA;KCTD10;CDC37;RAB35;KCTD11;TAGLN2;SIK2;ATF5;SQSTM1;SF1;EPHA2;CDC42SE1;KLHL18;SDC4;CREM;TGFA;DTX2;CAMSAP1;GJC1;RRP7A;ITPRIPL1;FXR2;TSPAN9;NACC1;PHC2;OSGIN1;RMDN3;PA2G4;EIF1;FOSL2;EHD1;NFKBIA;ARHGAP31;NR4A3;DNMBP;MAFG;MAFF;CALR;AMOTL1;FERMT2;BCAR3;DIDO1;CSRNP1;CDKN1A;MCTP1;ECE1;YBX1;CX…
SARS coronavirus excised polyprotein 1..4369 (gene: orf1ab) from Virus-Host PPI P-HIPSTer 2020	54/189	3.06015e-10	2.47405e-09	3.03941	66.5855	HSP90AB1;UBXN2A;PTPN21;PFAS;HERPUD1;NUB1;TRIM28;DDI2;CAPN2;EP300;SPTAN1;YWHAG;UBXN6;YWHAH;NCK1;GABARAPL2;USP48;HSP90AA1;RBL2;FRMD6;HGS;MYH9;TLN2;SQSTM1;CRK;BIRC2;PLEC;UHRF2;EPB41;CUL1;UBFD1;EGFR;UBB;BAG3;EPB41L2;UBC;UBQLN1;SFN;FYN;UBQLN4;SPTBN1;HSPA8;DYNC1H1;HSPA5;HSPA4;USP21;STAT3;PTPN14;NPLOC4;NBR1;UBA1;NF2;FERMT2;RCOR1
SARS Perturbation 320 Up Genes from GEN3VA Mouse Lung; Accession: GSE19137 Platform: GPL1261 Entry 1	75/305	3.17426e-10	2.52354e-09	2.487	54.3927	CLIC5;CLIC4;GSK3A;IFITM2;HSP90AB1;PTPRM;HSPB1;YBX1;YBX3;TMEM100;CDH5;THBD;MAP1LC3B;UBL3;STMN1;TRIM25;PXDC1;SPTAN1;TNS1;TGM2;UNC45B;GABARAPL1;ARHGEF12;TSC22D1;DUSP1;HPCAL1;RHOB;VAMP8;CLDN5;TOX2;MORF4L2;IRF2;TXNIP;SRSF4;ATF5;SHANK3;RAMP2;KRT80;CEBPD;EPAS1;PTTG1IP;GATA2;ADIPOR1;HELZ2;SNX3;SLC9A3R2;CYTH3;FGD5;TMEM204;TSPAN7;UBC;CTNNA1;MYH14;XDH;AFAP1L1;ACE;SMAGP;CYP4B1;EEF2;KLF4;KLF2;ACER2;FKBP1A;ISG…
500 genes up-regulated by SARS-CoV-1 in Calu-3 cells from GSE148729 4h	90/395	4.1118e-10	3.21529e-09	2.25566	48.7493	ITSN2;DOCK5;CDKN1A;PHLDB1;WNT2B;SIPA1L3;CAPN15;SYDE2;RUSC2;GRB10;KIF13B;PMEPA1;HIF1AN;CCN2;GPRASP1;A4GALT;SBF2;TLE4;ACVR1;EDN1;ARHGEF12;KHNYN;DST;VPS13D;KCTD1;OSMR;EMSY;RHOB;FRMD6;ZSCAN20;PIK3CA;PALLD;HECW2;MYADM;ANGPTL4;KIFC3;TRIB1;AHDC1;PLEC;SEMA7A;LRP1;TUFT1;KMT2C;AMIGO2;UBR4;TULP4;FURIN;SNX33;RASAL2;SPG7;SLC5A3;ZBTB4;EGFR;ZBTB3;GJC1;ADAMTS15;GRK5;CASKIN2;HIVEP1;FLNB;SUSD6;HIVEP2;MCL1;TMEM184A…
500 genes up-regulated by SARS-CoV-2 in A549-ACE2 cells from GSE154613 berbamine	101/463	4.68736e-10	3.60624e-09	2.13612	45.8859	CLSTN1;ATN1;SLC4A2;PLOD1;PHRF1;ZMIZ1;CCDC97;MAP3K6;SYNPO;ARHGEF40;TBC1D10A;TGM2;VPS18;SMARCC2;ECH1;TSC2;IMP4;ACTN4;CSNK1E;SND1;PDIA4;WDR81;CDC37;BCORL1;SQSTM1;FKBP2;TBC1D9B;FLII;ADAMTS15;DHX30;DHX38;MYH14;ZC3H18;SFN;KIF3C;TBC1D17;BCL9L;IFITM10;SETD1A;TMEM132A;OSGIN1;EEF2;GRIN2D;PRRC2A;GNPTG;STK25;ATG2A;OGDH;PLEKHM2;TUBGCP6;PAF1;PLXNB1;CALR;EIF4G1;KDM5C;NUMA1;PRKCSH;ECE1;PTMS;HK1;ADAMTSL4;PPP6R1;U…
Top 500 up genes for COVID-19 severe disease in human NK cells from GSE165461	106/495	5.29748e-10	4.01095e-09	2.08763	44.5888	CCNK;VIPR2;WIPF2;GDE1;IRS2;ZDHHC7;SMC3;GPATCH8;POFUT2;STMN1;NAMPT;PIM3;DENND5A;CCDC93;PDIA3;GABARAPL1;RALGAPA1;ATG14;ATG13;ATXN2L;CACNB1;DYNC1LI2;HGS;DDIT3;MADD;ULK1;SQSTM1;COPA;SAR1A;DHX8;C5AR1;CREM;UBR4;SEC14L1;DPP9;DNAJC21;SARAF;ZC3H18;N4BP3;N4BP1;JAG2;ITPRID2;UBE2B;HSPA5;SLC35E1;RMDN3;HELZ;PRDX6;PRRC2A;EIF1;SMAD7;NR4A2;NFKBIA;GON4L;NR4A3;MAFG;GOLGB1;ATG2A;AAK1;PLEKHM2;HNRNPC;MXD1;RCOR1;BAP1;C…
500 genes up-regulated by SARS-CoV-2 in human Calu3 cells at 4h from GSE148729 mock s2 polyA	104/486	8.03864e-10	5.9913e-09	2.08476	43.6583	ITSN2;ERRFI1;CCNT2;CEP120;CBLB;GCC1;SYDE2;NPEPPS;AMMECR1L;FAM53C;UNC13B;ACVR1;KDM2A;DAPK1;RALGAPA1;ZBTB38;LMTK2;LMO7;ATP11A;ATG13;EMSY;TMEM131;NISCH;RALGAPB;KAT6A;TXNIP;ULK1;WDFY3;CASZ1;KMT2A;EPAS1;KMT2C;ARHGEF28;UBR2;RASAL2;FOXO3;RHOBTB1;CAMSAP2;ITPRIPL2;BCL2L11;DPP8;BTBD3;HIVEP1;BMF;SLC38A2;ZBED4;CREBBP;STARD13;ZFHX2;BRPF3;FBXO38;MED13L;EHD3;PTPRB;DNMBP;HBP1;MXD1;SETD5;SMG1;SETD2;PPP1R10;CHD9;P…
Top 500 down genes from control vs. Ad5-hACE2 for SARS-CoV-2 infection in mouse lung from GSE158069	90/402	1.05941e-09	7.77447e-09	2.20416	45.5502	CDKN1C;CNTFR;SYNM;EDA;GALNT15;CLSTN1;ADARB1;PKD2;SYNE2;AQP1;ZCCHC14;HERPUD1;GPRC6A;THBD;DPYSL5;HYAL2;TMEM109;PIM3;HMGCS2;SOX7;RGS9;TNS1;UNC45B;KLF11;GABARAPL1;TLE1;ARHGEF12;PLLP;PRKCE;SPHK1;IGFBP3;PDE4C;RRAS2;ETV1;MYRIP;KLF15;TGFBR3;CLDN5;ARL4D;CRISPLD2;FDX1;FIBIN;NHLRC1;KCNQ5;MAPT;RAPGEF5;KANK4;HOXB5;RAPGEF4;KANK3;ACSS3;SLC22A5;NPR1;FUT10;AMIGO1;SEMA3G;LTBP4;ADCY2;TMTC1;ATP1A2;FOXO4;ADRB2;GATA2;…
500 genes up-regulated by SARS-CoV-2 in human Lung Organoid cells at 24 hpi from GSE148697	100/464	1.14039e-09	8.1189e-09	2.10217	43.2877	AHCYL2;SERPINE1;HP;CASC3;ISM1;MPRIP;ANPEP;NAMPT;PIEZO1;SYNPO;SBF2;TGM2;GABARAPL1;SMARCC2;MORC4;IGFBP3;COL23A1;COL4A1;KAT6A;CDC37;PAPPA;PRPF3;DNAJB11;KCTD11;SQSTM1;KANK4;FKBP5;CDC42SE1;SDC4;EPB41;ANKRD11;UBR4;STIP1;EFNB1;EPB41L2;CHST15;HIVEP1;HIVEP2;ST3GAL1;BCL9L;RAB3IP;DNAJC11;MANF;ABTB2;NFKBIA;MAFF;EIF4G1;BCAR3;SETD5;CNTNAP1;ANKRD33B;FLT1;MAST2;HILPDA;ECE1;DUSP16;CXCL2;PHF8;SH3PXD2A;BOC;ADAMTS9;…
Top 500 upregulated genes for SARS-CoV-2 infection in human lung organoids from GSE148697	100/464	1.14039e-09	8.1189e-09	2.10217	43.2877	AHCYL2;SERPINE1;HP;CASC3;ISM1;MPRIP;ANPEP;NAMPT;PIEZO1;SYNPO;SBF2;TGM2;GABARAPL1;SMARCC2;MORC4;IGFBP3;COL23A1;COL4A1;KAT6A;CDC37;PAPPA;PRPF3;DNAJB11;KCTD11;SQSTM1;KANK4;FKBP5;CDC42SE1;SDC4;EPB41;ANKRD11;UBR4;STIP1;EFNB1;EPB41L2;CHST15;HIVEP1;HIVEP2;ST3GAL1;BCL9L;RAB3IP;DNAJC11;MANF;ABTB2;NFKBIA;MAFF;EIF4G1;BCAR3;SETD5;CNTNAP1;ANKRD33B;FLT1;MAST2;HILPDA;ECE1;DUSP16;CXCL2;PHF8;SH3PXD2A;BOC;ADAMTS9;…
Top 500 up genes for SARS-CoV-2 late-stage infection in human male blood from GSE161731	105/496	1.2536e-09	8.79367e-09	2.0562	42.1465	HDLBP;AQP1;ALKBH5;STK11;FAM174C;AKT2;BSG;CAPN5;AP2M1;TNS1;SH3GL1;VPS18;TANGO2;DAPK3;ECH1;HPCAL1;ARID5A;CTDNEP1;CLDN5;CARHSP1;KCNQ1;RIN3;TAGLN2;ATP6V0D1;SQSTM1;ILRUN;NATD1;MAZ;FOXO4;ADIPOR1;DEDD2;CHTF8;UBB;ST3GAL1;S100A10;WDTC1;PARVB;EEF2;PRDX6;EIF1;EHD1;EHD3;SLC6A8;TMEM115;TOLLIP;TADA3;PAF1;TMCC2;RETREG2;BAP1;BCL2L1;MXD4;PRR5;RNF10;GSK3A;RNPEPL1;PPP1R11;PRKCSH;HSPB1;SGF29;YBX3;TRIOBP;PTMS;PPP1R9B…
Top 500 down genes for SARS-CoV-2 infection in Rhesus macaques at Group 3 dose in PBMCs at 10 DPI from GSE156701	100/467	1.64014e-09	1.13383e-08	2.08463	42.1688	MAPKBP1;DGKD;TMEM41A;CRTC3;CERK;ZMYND8;WBP1L;PRDM2;CASC3;AMMECR1L;MPRIP;ZXDC;PDK4;CPNE2;PIAS4;CPT1A;TLE1;SLC15A2;KDM2A;ATXN2L;TOM1L2;HECW2;NHLRC1;SF1;FKBP5;PXK;H6PD;KMT2C;ANKRD11;MEPCE;PPL;ATXN2;INPP5A;DPP8;CAMTA2;SLC15A4;SLC35E1;SEC16A;ZBTB16;BTBD7;HELZ;DNAJC14;VASN;ARHGAP24;ABTB2;NR4A3;ATG16L1;MAFK;C2CD2L;INVS;DIDO1;SMG1;ECM1;NUMA1;C2CD3;GDI1;LRRC32;SIPA1L3;BICD2;TRIM8;SMPD3;FLCN;SERAC1;CIC;PHA…
277 proteins down-regualated at 0h in SARS-CoV-2 infected cells from Bouhaddou et al. 2020	67/271	2.18005e-09	1.48555e-08	2.49986	49.8571	GSK3A;NUP188;WIPF2;CTNND1;RAPH1;HJURP;LMNB2;ALKBH5;STMN1;ENSA;FAM53C;KIF13B;UBAP2L;SYNPO;SH3D19;MED1;KDM2A;ARHGEF12;ANXA2;AKTIP;SHROOM2;DNTTIP2;MSL3;ETV3;ATXN2L;DYNC1LI1;CLIP1;NCOR1;TBC1D4;PALLD;KIFC3;DEPDC5;PLEC;YAP1;POM121;TBC1D9B;AHNAK;LUZP1;MLLT1;ZC3HAV1;MIEF1;FBXO46;BCL2L13;SPP1;ZC3H18;APBB2;HIVEP2;SUDS3;IGF2BP2;SPTBN1;MARK2;CLASP1;PDLIM7;NKTR;BCL9L;SGTB;SEC16A;RAB3IP;SORBS1;PTPN14;ARHGAP23;…
Top 500 up genes for SARS-CoV-2 infection in Rhesus macaques at Group 2 dose in Bronchoalveolar Lavage at 1 DPI from GSE156701	100/471	2.64104e-09	1.77434e-08	2.06167	40.7223	CYFIP1;SERPINE1;ZDHHC7;PLOD1;SOGA1;PVR;EDC3;ANPEP;CHP1;UBAP2L;MAP3K5;TGM2;TLE1;FBXW8;TTC7B;MOGS;TRPC4AP;SND1;KCTD10;COL4A1;KCNQ1;WDFY1;MYADM;SLC25A51;ELMO2;SIK2;RIN2;FKBP5;EXD2;COPA;H6PD;EPAS1;ARHGEF28;MTMR4;ZBTB3;SLC9A1;ADAMTS15;CHTF8;RDH11;TMEM129;SYMPK;RAB6A;SLC15A4;IP6K3;SEC31A;TMEM184B;WFS1;FBXO38;OSBPL2;TOR1B;GGCX;OGDH;COL20A1;TUBGCP4;STT3B;RNF10;MCFD2;GSK3A;RERG;HK1;A4GALT;DGCR2;SS18;SUN2;…
Top 500 down genes for SARS-CoV-2 infection in Mesocricetus auratus hamster blood Day 2 from GSE162208	89/405	3.46015e-09	2.29235e-08	2.15064	41.8986	POMT2;GPSM1;VIPR2;NUP188;FKBP14;PRKCSH;MAST2;CTNND1;CLSTN1;PLOD3;ISM1;SOGA1;BICD2;POFUT2;OPA3;KIF13A;TMEM109;TRMT44;ARHGEF40;TRIM65;CGNL1;LZTS3;NUDC;SUN1;DUSP3;KSR1;TWNK;SOX13;AFAP1;EMP1;TMC6;MYO7A;CBFA2T3;POMGNT1;CPED1;DNAJC3;PYGO2;MN1;FRMD6;CCNY;PEAK1;KCNQ1;POLR1C;GEMIN5;TNFRSF25;KIFC3;FKBP4;SFI1;AHDC1;PHLPP1;LUZP1;AMIGO1;MAZ;LTBP4;DTX4;ZBTB4;RHOBTB1;EHBP1;THBS3;CALHM2;MARVELD1;PRKAR2A;IGF2BP2;…
Top 500 down genes for SARS-CoV-2 infection in Rhesus macaques at Group 3 dose in PBMCs at 1 DPI from GSE156701	97/456	4.1249e-09	2.69531e-08	2.06536	39.8743	MAP10;AHCYL2;ZMYND8;GPATCH8;AQP1;GOLGA3;CHORDC1;SLC25A42;SLC39A3;PIAS4;CPT1A;TLE1;JMJD6;ERN1;CARHSP1;DDIT4;GEMIN5;FKBP4;GRB7;NDRG3;USP54;HSPA4L;PRDM15;CREBL2;UBFD1;ADIPOR1;SLC5A3;FXR1;BCL2L13;STIP1;HSPH1;BAG3;PRKAR2A;TSPAN7;ZKSCAN3;SERF2;CDR2;SPECC1;HSPA8;KLHL25;ST13;BSDC1;VASN;FBXO31;NR4A3;GKAP1;ATG16L1;TMCC2;INTS8;SUGP2;CDK16;HSP90AB1;HSPB1;LRRC32;SIPA1L3;MMP28;CCT3;TSC22D3;ABCC5;AHSA1;CACYBP;C…
500 genes up-regulated by SARS-CoV-2 in human Caco2 cells at 24h from GSE148729	102/489	4.93731e-09	3.18256e-08	2.01588	38.5567	ERRFI1;CCNT2;AVIL;SERPINE1;ZBTB21;PIM3;PDGFRA;IFRD1;ARRDC3;AFAP1;DNTTIP2;EMSY;FRMD6;DDIT3;KAT6A;MYADM;TXNIP;TRIB1;SQSTM1;EPHA2;KMT2C;DCUN1D3;NOP2;RASAL2;FOXO3;CAMSAP2;HIVEP1;SFN;HIVEP2;SLC38A2;MCL1;STARD13;JAG1;FBXO38;KLHL21;L1CAM;SSH2;CLK3;ARHGAP23;NFKBIA;ARHGAP31;NR4A3;MAFG;MAFF;CYP1A1;CREBRF;SPIRE1;MXD1;FERMT2;BCL2L1;FGFR1;CSRNP1;TINAGL1;ANKRD33B;PPP1R10;OTUD7B;CXCL2;HK2;LETM2;TRIM8;SPRED2;UPP…
Top 500 up genes for SARS-CoV-2 infection in Rhesus macaques at Group 3 dose in Bronchoalveolar Lavage at 1 DPI from GSE156701	99/471	5.49193e-09	3.49287e-08	2.03455	38.6971	CYFIP1;CRTC3;NUP188;AVIL;SERPINE1;ZDHHC7;PLOD1;SOGA1;EDC3;ZMIZ1;ANPEP;SBF2;TGM2;STARD8;ACTN1;TTC7B;AFAP1;SND1;ZSCAN20;ADAM15;KCNQ1;MYADM;SLC25A51;ELMO2;DGKH;SLC27A4;EXD2;H6PD;ARHGEF28;C5AR1;MTMR4;SLC9A1;ADAMTS15;CHTF8;RDH11;SLC38A7;DYM;MAP4;SLC15A4;IP6K3;SEC31A;CD163;ACE;TMEM184B;EXOC6B;RMDN3;VASN;GGCX;OGDH;COL20A1;TUBGCP4;STT3B;DOCK5;WDR48;PTPRM;OSBPL11;HK1;TMEM43;ADAMTSL4;A4GALT;CTSD;DGCR2;POLG…
Top 500 down genes for SARS-CoV-2 infection in Rhesus macaques at Group 3 dose in PBMCs at 2 DPI from GSE156701	98/465	5.68016e-09	3.56505e-08	2.04113	38.7534	MAPKBP1;CERK;ZMYND8;CEP120;WBP1L;IRS2;AQP1;EIF4ENIF1;AMMECR1L;SESN2;GABARAPL1;ATG9A;MOGS;TEX2;MAPK8IP3;RNF41;NISCH;ATXN2L;TOM1L2;HECW2;DDIT4;MYADM;SLC25A51;BCORL1;PPP1R37;PXK;LMAN2L;MEPCE;TGFA;CREBL2;FOXO4;PLA2G6;ADIPOR1;PPL;DEDD2;KLC4;RIC8B;INPP5A;DVL1;ZKSCAN3;IP6K1;HEXIM1;SPECC1;BSDC1;VASN;SSH1;ABTB2;NR4A3;TMCC2;EZH1;C2CD2L;SUGP2;CDS2;GPSM1;CNTNAP1;NUMA1;POMT1;TMEM43;TSC22D3;ABCC5;AKTIP;MINK1;A…
500 genes up-regulated by SARS-CoV-2 in human Calu3 cells at 4h from GSE148729 untreated s1 polyA	101/489	1.00422e-08	6.22095e-08	1.98998	36.6483	ERRFI1;MTRR;RAPH1;PLAT;ELK1;CAPN15;CMIP;PNP;AMMECR1L;MPRIP;ZMIZ1;TGM2;CARD10;WSB2;FST;HPCAL1;IMP4;BCR;FRMD6;DDIT4;MYADM;GEMIN5;FKBP4;TRIB1;SF1;FKBP5;EPHA2;CDC42SE1;KLHL18;SEMA7A;SDC4;NOP2;TGFA;NPAS2;CAMSAP1;ADAMTS15;DHX30;BAG3;DVL1;SFN;ST3GAL1;CDR2;MCL1;BCL9L;PHC2;JAG1;NOP16;OSGIN1;KLHL21;HPS6;SSH1;EHD1;ABTB2;DNMBP;AMOTL1;BCL2L1;FGFR1;BCAR3;CDKN1A;TINAGL1;BICD1;CXCL2;BICD2;HK2;PMEPA1;A4GALT;ADAMT…
500 genes down-regulated by SARS-CoV-2 in human intestinal organoids from GSE149312 expansion 24h	96/467	2.96299e-08	1.81198e-07	1.97571	34.2478	CDKN1C;SETD5;PTPRR;ECM1;PRKCSH;ZMYND8;HILPDA;TMEM94;HDLBP;GPATCH8;TRIOBP;SYNE2;PTMS;PPP1R9B;IKBKB;GOLGA4;ANPEP;MCF2L;SH3PXD2B;QSOX1;ARHGEF40;UBXN6;BRD3;KLF11;SUN2;SMARCC2;KHNYN;TSC22D1;ATP6AP1;IGFBP3;GAA;ECH1;ATG9A;PDE4C;HPCAL1;ASH1L;PDIA6;TGFBR3;FAM222B;CCNY;KAT6A;KCNQ1;DDIT4;VOPP1;TXNIP;EXOC3;TMBIM6;ULK1;ANGPTL4;FAM193A;TRIB2;HOXB5;HDAC4;GRB7;GRAMD1A;ISYNA1;PARM1;NLGN2;LRP1;STXBP1;PELI2;UBR4;IT…
500 genes down-regulated by SARS-CoV-2 in human A549 cells from GSE154613	88/417	3.17602e-08	1.91767e-07	2.04001	35.221	POMT2;MAPKBP1;PHLDB1;ITGB5;SERPINE1;TESK1;ARRB1;SMG5;GALNT10;AQP1;PTMS;SMPD3;IPO9;HERC2;MPRIP;MMP28;HIF1AN;CPNE2;SYNPO;SPTAN1;AP2M1;KCNH1;PARP6;ANXA2;TANGO2;VPS13D;MINK1;HPCAL1;AFAP1;EMP1;PRKCA;ACTN4;GAB2;NISCH;ALDH3A2;TOM1L2;DOK4;SLC25A19;TMEM139;MADD;MYADM;RDH5;MYH9;RHOU;TLN2;SLC29A1;MAPRE2;ERGIC1;KANK2;GRB7;ENPEP;KRT80;SLC22A5;AHNAK;DCTN1;FUT10;COPS7B;LCAT;DENND3;VPS26B;RAP1GAP;CYTH3;ADAMTS15;…
500 genes down-regulated by SARS-CoV-1 in human intestinal organoids from GSE149312 60h	95/463	3.84095e-08	2.29017e-07	1.97053	33.6468	CDKN1C;DOCK6;PTPRR;ECM1;KDM5C;WDR48;TINAGL1;ZMYND8;HILPDA;TMEM94;GDE1;HSPB1;TTF1;ING1;CMIP;HK2;CCDC28A;NPEPPS;ZMIZ1;TRIM29;PIM3;QSOX1;ARHGEF40;SOX7;SBF2;EPHB4;KLF10;KHNYN;TSC22D1;GLCE;IGFBP3;TSC22D3;IFRD1;ARRDC3;PDE4C;HPCAL1;SOX13;MRPS6;CEACAM1;CCNY;NPC2;DDIT3;KCNQ1;DDIT4;SCNN1A;IRF2;TXNIP;MYH9;PLIN2;ITGA6;ULK1;HECA;ANGPTL4;AHDC1;CCDC186;LRP1;PELI2;AMIGO2;PRKX;ADD3;SLC5A3;ADIPOR2;DEDD2;SAV1;NFIL3…
Top 500 up genes for SARS-CoV-2 early infection in human female blood from GSE161731	100/496	4.24401e-08	2.49925e-07	1.92872	32.7404	CCNK;CRTC3;HJURP;SLC4A2;GCC1;JADE2;TMEM140;CAPN15;GALNT10;EDC3;NUB1;CCND3;EVA1C;STMN1;CCRL2;CAPN2;CCDC97;SLC26A11;PIM3;CPT1A;FTSJ1;PDIA6;CDC25B;PDIA4;NISCH;TOM1L2;TXLNA;ZSCAN20;KCTD10;MXRA7;STX1A;LRRC59;ANKRD11;COPS7B;FBXO46;HELZ2;PGS1;ITPRIPL1;STK35;DPP9;HMGXB3;RAB11FIP3;ST3GAL2;XBP1;ICMT;ACE;SDF2L1;CARMIL3;TMEM184B;HSPA5;WFS1;RMDN3;GLMP;FANCG;FOSL2;GNAO1;SH3BP5L;TUBGCP6;SRPRB;HYOU1;NMUR1;CALR;L…
500 genes down-regulated by SARS-CoV-2 (0.2 MOI) in human A549 cells transduced with ACE2 vector from GSE147507	98/494	1.30262e-07	7.57746e-07	1.88847	29.9393	GALNT18;SERPINE1;ITSN1;PLOD1;DPYSL5;PPME1;LIPH;BSG;NIPAL3;CAPN2;AP2M1;ACTN1;APLP2;ECH1;PRKCA;ACTN4;PDIA6;SND1;DKK3;PRKAR1B;COL4A1;TAGLN2;TRIM16;LMAN2L;PEF1;FLII;PHB;MST1R;GLG1;RAP1GAP;UBB;EPB41L2;SERPINH1;PLXNA2;SFN;MAP4;S100A10;GFPT2;SMARCA2;EHD1;TCN2;GGCX;P4HA2;OGDH;UBA1;CALR;AMOTL1;NES;MCFD2;CCDC127;GFM2;PRKCSH;ECE1;MAGT1;YBX1;PRSS23;ACTR1A;TMEM43;TMEM109;CTSD;SPTAN1;SUN2;NUDC;ANXA2;PRMT2;ATP6…
Top 500 down genes for SARS-CoV-2 infection in Mesocricetus auratus hamster lung Day 3 from GSE162208	88/434	2.09687e-07	1.20507e-06	1.93788	29.8	MESP1;TINAGL1;ITGB5;MTCL1;PRKCSH;TESK1;PLOD3;WFDC1;HSPB1;HS6ST1;PTMS;ALDH2;KIF1C;TMEM109;HMGCS2;CPNE2;EPHB4;UBXN6;TEAD3;UNC45A;FBXW8;PLLP;IGFBP3;SFTPC;DAPK3;ECH1;POMGNT1;HADHA;DNAJC1;NPC2;CRISPLD2;HGS;KCNQ1;TMEM139;SCNN1B;SPNS1;MMP19;ANGPTL4;MXRA7;ATF5;SLC29A1;RAMP2;KRT80;TMEM161A;DCTN1;SMIM1;SEMA3G;LRP3;CRIP2;ATP1A1;LMF2;NKD2;THBS3;SLC9A3R2;PGS1;REM1;EFNB1;TSPAN9;MARVELD1;UCP3;UCP2;MYH14;EPS8L2;…
355 proteins up-regualated at 12h in SARS-CoV-2 infected cells from Bouhaddou et al. 2020	75/352	2.17622e-07	1.23578e-06	2.05945	31.5929	SETD2;RETREG3;HSP90AB1;NUMA1;MCM7;CHD9;ZMYND8;MAST2;RAPH1;ZBTB21;ATN1;HSPB1;ARRB1;SMG8;GPATCH8;LMNB2;SYNE2;DCAF1;HERC2;TRIM28;DPF2;DHX16;ERC1;ARHGEF40;SPTAN1;ANXA2;RHBDF2;RRAS2;OXSR1;BAZ1B;SAFB;CARHSP1;PPM1B;FRMD6;HNRNPUL2;MADD;ALDH1A1;MYH9;PKP4;FKBP5;PLEC;SF3B2;PSMD11;AHNAK;ARHGEF28;UBR4;XPC;FOXK1;PRPSAP1;RRP7A;FIP1L1;SAP30L;HSF1;CTNNA1;LEO1;SYMPK;N4BP1;RBM10;SPEN;TAF12;SEC16A;GBF1;PLEKHA5;YLPM1…
500 genes up-regulated by MERS-CoV in Calu-3 cells from GSE139516 6h	92/465	3.55647e-07	1.99581e-06	1.87969	27.9121	DIDO1;SETD2;CSRNP2;PTPRR;FAM13B;PTPN21;PKD2;PRSS23;PKD1;CCAR1;ZCCHC14;GOLGA3;ZMIZ1;DDI2;PPFIA1;EP300;CCDC93;ARHGEF11;MED1;ZBTB39;TLE1;DST;TSC22D1;NCOA5;DAPK1;DNTTIP2;ADGRA3;ASH1L;ETV3;SENP2;ARID1B;ATRN;PPM1A;CLIP1;LATS2;TBC1D4;PEAK1;MTF1;KAT6A;ANKRD40;RAD54L2;TTPAL;CRK;ZSCAN29;PAXIP1;SGMS1;TSHZ1;AMIGO2;TGFBRAP1;CUL1;TXLNG;RASAL2;TRAK1;EGFR;ZBTB40;LRP6;ZBTB2;CAMSAP2;KCTD20;DPP8;SNX25;NSD1;BTBD3;AT…
318 proteins up-regualated at 2h in SARS-CoV-2 infected cells from Bouhaddou et al. 2020	68/313	3.73169e-07	2.06979e-06	2.10854	31.209	GPSM1;RETREG3;HSP90AB1;NUMA1;MCM7;MTCL1;DOCK9;ZMYND8;ITSN1;INTS10;ZBTB21;ARRB1;SMG8;GPATCH8;SYNE2;HERC2;DPF2;SPTAN1;KDM2A;ARHGEF12;NCOA5;LIMCH1;ZFR;RRAS2;OXSR1;BAZ1B;SAFB;EEF1G;CARHSP1;PPM1B;FRMD6;HNRNPUL2;ALDH1A1;MYH9;PRKD2;WDFY3;EPHA2;PLEC;SF3B2;AHNAK;ARHGEF28;FOXK1;PRPSAP1;RRP7A;POLR2A;FIP1L1;PRKAR2A;CTNNA1;LEO1;ZC3H18;FLNB;PDLIM7;PAK4;STARD13;TAF12;SEC16A;GBF1;AP3D1;HUWE1;CDC42BPB;EEF2;MIB1;E…
Top 500 down genes for SARS-CoV-2 infection in Rhesus macaques at Group 2 dose in PBMCs at 7 DPI from GSE156701	91/461	4.56691e-07	2.50393e-06	1.87383	27.3566	BCAR3;DOCK6;TMEM41A;MAST4;TESK1;WBP1L;HSPB1;BACH1;HERPUD1;CCDC28A;PPP1R9B;ALKBH5;MAP1LC3B;CNST;RASSF2;AKT3;MMP28;SDF2;A4GALT;GLUL;TLE4;ENTPD1;ATP6V0B;TLE1;DUSP1;IFNGR1;TSC22D3;IFRD1;GAB2;TEX2;MSL1;RNF169;SLC25A19;DDIT4;TXNIP;RIN3;CRK;JDP2;CEBPB;RAMP2;CANT1;H6PD;TUFT1;PELI2;FURIN;PTTG1IP;SLC5A3;DEDD2;DNAJB1;SLC25A29;HSPH1;RASD1;KCTD21;TSPAN7;MKNK2;SPP1;PACSIN2;APBB2;STX3;ZSWIM4;RAB6A;MSC;SERF2;MAR…
Top 500 up genes for SARS-CoV-2 infection Day 2 in ferret nasal turbinates from GSE160824	79/384	4.72335e-07	2.56027e-06	1.97041	28.7002	RAB3C;DIDO1;DOCK5;CSRNP2;ANKRD33B;PRKCSH;ZFAND2A;HDLBP;ELFN1;SMPD3;CCND3;LIPH;OPA3;LIPG;PDK4;TRIM25;STARD3;UPF1;ATP6V0B;WSB2;CCDC157;GAB2;SAFB;RANGAP1;DYNLL2;CKAP5;JMJD6;EPN3;PAPPA;DDIT4;CRY2;TMBIM6;SFT2D2;STX1A;KANK4;KCNE2;TTYH1;DCTN1;ATP10D;CEBPG;PRKX;FURIN;MTMR4;AGPAT3;PTGS1;HSP90B1;HELZ2;GANAB;ITPRIPL1;STK35;UCP2;HSF1;HIVEP1;GCNT2;PACSIN2;MLEC;SYMPK;KIF3C;RAB11FIP3;CCL17;SOCS7;ZBED4;DEDD;SLC2…
Top 500 down genes for SARS-CoV-2 infection in Mesocricetus auratus hamster lung Day 14 from GSE162208	78/378	4.91403e-07	2.59284e-06	1.9776	28.7266	ANKRD33B;USP31;SERPINE1;ICAM2;HP;FAM107A;WFDC1;HSPB1;IFI30;TMEM100;LIPE;AKAP13;AKT2;HYAL2;TMEM109;PIM3;HMGCS2;UPP1;CCDC93;SOX7;CPT1A;ANXA2;IGFBP3;RALGAPA2;ECH1;MED4;DUSP7;HADHA;ATRN;TUBB2A;ADAM15;PEAK1;FIBIN;PECAM1;TAGLN2;PLIN2;SMCR8;SIK2;ANGPTL4;HDAC4;RAMP2;SEMA7A;CRIP2;LRP3;PHB;GATA2;LRP6;SLC9A3R2;REM1;EFNB1;CECR2;CALHM2;MARVELD1;TMEM204;RPS6KC1;UCP3;GNA11;UCP2;N4BP3;PCDH1;S1PR4;CCDC184;JAG2;NP…
Top 500 up genes for SARS-CoV-2 infection Day 21 in ferret nasal turbinates from GSE160824	83/410	4.94201e-07	2.59284e-06	1.93184	28.051	SPEF1;NUMA1;ZFAND2A;MRPL38;FAM107A;HDLBP;ECE1;ARRB1;NAT14;RAB22A;GALNT10;PEX26;HK1;ALKBH5;OPA3;YWHAG;NUDC;ATP6V0B;ATP6AP1;COG4;ECH1;CCDC157;SHROOM2;TMC7;DYNLL1;TEX2;RANGAP1;ATP1B1;SAFB;DYNLL2;RNF41;EPN3;TMEM214;PRR15L;PSME3;DDIT4;SCNN1A;ULK2;FKBP4;TTPAL;SFT2D2;ERGIC1;LRRC59;CEP104;TMEM185A;AHCY;DCTN1;ARL3;AMIGO1;VPS4A;ABHD6;ATP1A1;FOXO3;DNAJC28;AGPAT3;SELENBP1;STIP1;GANAB;RBM15B;HSPH1;C6;MLEC;SAR…
Top 500 downregulated genes for SARS-CoV-2 infection in human sclera from GSE164073	95/488	4.95075e-07	2.59284e-06	1.84251	26.7506	CLIC5;TINAGL1;WNT2B;MCM7;NUP188;WFDC1;HSPB1;PLAT;ADARB1;SLC4A2;LRRC32;AFF3;PVR;LMNB2;HK2;AQP1;CCND3;MPRIP;ADGRE5;ADAMTSL4;PPME1;PDE4B;TIMP3;PXDC1;CMKLR1;TNS1;TGM2;YWHAH;HSP90AA1;PAQR4;DAPK1;DUSP1;LIMCH1;SPHK1;ACTN1;PDE4D;ARID5A;AFAP1;SHROOM3;LMO7;ACTN4;RANGAP1;RHOC;ATP1B1;RHOB;MRAS;LATS2;TMEM214;DAAM2;ALDH1A1;MYADM;MYH9;PKP4;SLC29A1;EPHA2;SEMA7A;NPR3;ENDOD1;CRIP2;RASAL2;RASGRP2;ADCY6;DEPP1;SLC9A3…
500 genes down-regulated by SARS-CoV-2 382-deletion mutant in human Nasal Epithelial Cells cells at 24 hpi from GSE162131	89/449	5.05523e-07	2.59284e-06	1.88299	27.2989	CLIC4;VIPR2;GALNT18;ZBTB21;RORA;TMEM260;JADE2;BACH1;HS6ST1;DDA1;HERPUD1;MAP1LC3B;TMEM267;CNST;UBL3;ALDH2;SMPD1;NAMPT;SESN2;GRB10;CTSH;PXDC1;DENND5A;MACROD2;ANKRD13A;PROSER2;GABARAPL1;CPT1A;PAQR4;DAPK1;CEMIP2;IGFBP3;TSC22D3;AKTIP;RRAS2;ANO6;CNPY3;KLF15;DKK3;RNF41;ALDH3A2;MYCL;CCNY;DDIT3;KCNQ1;ALDH1A1;TRIM16;TAGLN3;SQSTM1;JDP2;CEBPB;PXK;PARM1;CEBPG;TULP4;SLC3A2;DLL1;TRAK2;SAP30L;GRPEL2;PMVK;MXI1;BM…
Top 500 downregulated genes in human nasal epithelial cells with SARS-CoV-2 infection (Mutant, 24 hpi) from GEO GSE162131	89/449	5.05523e-07	2.59284e-06	1.88299	27.2989	CLIC4;VIPR2;GALNT18;ZBTB21;RORA;TMEM260;JADE2;BACH1;HS6ST1;DDA1;HERPUD1;MAP1LC3B;TMEM267;CNST;UBL3;ALDH2;SMPD1;NAMPT;SESN2;GRB10;CTSH;PXDC1;DENND5A;MACROD2;ANKRD13A;PROSER2;GABARAPL1;CPT1A;PAQR4;DAPK1;CEMIP2;IGFBP3;TSC22D3;AKTIP;RRAS2;ANO6;CNPY3;KLF15;DKK3;RNF41;ALDH3A2;MYCL;CCNY;DDIT3;KCNQ1;ALDH1A1;TRIM16;TAGLN3;SQSTM1;JDP2;CEBPB;PXK;PARM1;CEBPG;TULP4;SLC3A2;DLL1;TRAK2;SAP30L;GRPEL2;PMVK;MXI1;BM…
420 genes down-regulated by SARS-CoV-2 in ferret nasal wash from GSE147507	83/411	5.49038e-07	2.78607e-06	1.92584	27.7612	DOCK5;ECM1;ST6GALNAC2;UBXN2B;LRRK2;HSPB8;GDE1;EFCAB14;RESF1;FAM110A;RASSF2;LIPH;CPNE2;CGNL1;PHACTR4;CAST;PROSER2;GABARAPL2;GABARAPL1;ENTPD1;DUSP1;IFNGR1;SH2D3C;PLAUR;ARAP3;LMO7;AMPD3;MSL1;FCHSD1;CRISPLD2;HECW2;ALDH1A1;MYADM;TXNIP;HECA;MYZAP;SLC29A1;B4GALT4;KRT80;WBP2;EPAS1;TUFT1;ARHGEF28;PELI2;CREM;CREBL2;FOXO4;OMA1;ADRB2;AGPAT1;ADD3;PPL;AGPAT2;DEDD2;PTGS1;TSPAN31;RAB11FIP1;MXI1;SARAF;MYH14;BPNT1…
Top 500 up genes for SARS-CoV-2 infection Day 14 in ferret nasal turbinates from GSE160824	77/373	5.70666e-07	2.86535e-06	1.97821	28.4397	CLIC5;WIPF3;HDLBP;BICD2;PEX26;ALKBH5;PKNOX1;RGS9;YWHAG;RAG1;NUDC;ATP6V0B;MKKS;SHROOM2;AHSA1;TMC7;DYNLL1;TEX2;ATP1B1;SAFB;RANGAP1;DYNLL2;CKAP5;EPN3;PRR15L;PSME3;SCNN1A;ULK2;FKBP4;SFT2D2;KANK4;UNC119B;LRRC59;KCNE2;DCTN1;AMIGO1;ARL3;ATP10D;CEBPG;ENDOD1;PRKX;MTMR4;DNAJC28;DEDD2;HSP90B1;ZBTB40;SEC14L2;STIP1;GANAB;HSPH1;BAG3;MXI1;MLEC;SARAF;MYH14;KIF3C;ZSWIM5;ZBED4;HSPA8;HSPA5;SGTB;HOMER2;CCDC137;EAF1;…
500 genes down-regulated by SARS-CoV-2 in human liver organoids from GSE151803	84/418	5.81966e-07	2.89164e-06	1.91421	27.482	BCAR3;DGKD;MRPL38;IRS2;ZDHHC8;NAGPA;OPLAH;ACRBP;HERC2;SMPD1;STBD1;PIEZO1;MLYCD;SLC25A42;HMGCS2;SH3GL1;UPF1;MAMDC4;MAP4K2;ZHX3;ZGPAT;ECH1;ACTN4;MAPK8IP3;LIME1;FCHSD1;RNF125;DMWD;ALDH1A1;SPNS1;RDH5;ULK1;RHOU;FLYWCH1;HAGH;AHDC1;SLC27A4;KMT2D;OAT;AMIGO1;KMT2B;SLC43A1;UBR4;LTBP4;LCAT;LRP3;VPS26B;PLA2G6;SLC9A1;SULT1A1;SELENBP1;SEC14L2;KLC4;RXRA;PDLIM2;VPS51;HECTD4;CASKIN2;PLXNA2;MFN2;BMF;E4F1;TBC1D17;R…
Top 500 up genes for SARS-CoV-2 early infection in human male blood from GSE161731	96/497	6.22717e-07	3.06223e-06	1.82472	26.0738	CDKN1A;IFITM2;RNPEPL1;PPP1R11;HDLBP;PLOD1;SGF29;ACRBP;TRIOBP;DDA1;UBE2L3;ACTR1A;CCND3;PSMD7;FAM174C;STMN1;CCDC97;KIF1C;NELFB;CTSD;AP2M1;TBC1D10B;SH3GL1;YWHAH;PIAS4;UNC45A;VPS18;NUDC;ANXA2;PAQR4;DAPK3;ECH1;HPCAL1;TFIP11;EDF1;CNPY3;ATG13;CTDNEP1;LENG1;CLDN5;TMEM214;PEX6;RAB35;RIN3;ATP6V0D1;SQSTM1;JDP2;ILRUN;LRRC59;SF3B2;FKBP2;PEF1;WBP2;DCTN1;VPS4A;PRCC;LRP3;SLC3A2;AGPAT1;AGPAT2;DEDD2;LMAN2;ORMDL2;M…
500 genes down-regulated by SARS-CoV-2 in A549-ACE2 cells from GSE154613 loperamide	91/467	8.20488e-07	3.9936e-06	1.84329	25.8307	PHLDB1;GSK3A;MCM7;NUMA1;NUP188;PRKCSH;HJURP;ATN1;ARRB1;PLOD1;PFAS;SIPA1L3;LMNB2;CCND3;TRIM28;AKT2;WDR5;KIF1C;TMEM109;CPNE2;SYNPO;TBC1D10B;SH3GL1;CHID1;UPF1;RBM14;CAD;AHSA1;EDF1;PPP2R5D;CNPY3;ACTN4;SMC1A;RANGAP1;CTDNEP1;KAT2A;DOK4;MYH9;TAGLN2;TLN2;SLC29A1;ATP6V0D1;OBSL1;RABL6;KANK2;GRB7;FKBP2;PARM1;AHCY;PKN3;PEF1;DCTN1;FLII;MAZ;DDX23;PHB;RAP1GAP;SLC25A29;POLR2A;NUP85;POLD1;UCP2;NACC1;PMVK;POC1A;E2…
Top 500 up genes for SARS-CoV-2 middle-stage infection in human male blood from GSE161731	95/497	1.15006e-06	5.54121e-06	1.80032	24.6207	CDKN1A;GSK3A;RNPEPL1;ITGB5;PPP1R11;HDLBP;HSPB1;PLOD1;ACRBP;TRIOBP;UBE2L3;PTMS;PPP1R9B;ALKBH5;ACTR1A;PSMD7;AKT2;BSG;NELFB;AP2M1;SLC39A3;TBC1D10B;SH3GL1;YWHAH;CHID1;NUDC;TANGO2;DAPK3;ECH1;HPCAL1;TFIP11;EDF1;CNPY3;WIPI2;RHOC;ATG13;DYNLL2;RHOA;CTDNEP1;CLDN5;HADHA;CARHSP1;CTTN;KCNQ1;RAB35;RIN3;TAGLN2;ATP6V0D1;SQSTM1;STK40;ILRUN;LRRC59;FKBP2;AHCY;PEF1;WBP2;TEX264;RPN1;MAZ;PRCC;NAIF1;LRP3;AGPAT1;AGPAT2;…
Top 500 down genes for SARS-CoV-2 infection Day 21 in ferret right cranial lung from GSE160824	75/367	1.19199e-06	5.68577e-06	1.95196	26.6246	SETD5;SETD2;KDM5C;MAST4;RAPH1;CBLB;ELK1;TSPAN11;GPATCH8;ZCCHC14;PHF8;SPRED2;BOC;TIMP3;EP300;PMEPA1;SH3D19;PDGFRA;KLF11;CPT1A;RALGAPA2;PDE4D;AMT;ARID5B;PRKCA;ETV1;CBFA2T3;TMEM131;TGFBR3;FAM222B;MN1;MAU2;LATS2;PEAK1;MMP19;FAM193B;MAPT;ANGPTL4;ROR2;OBSL1;RIN2;CREB5;ENPEP;ISYNA1;RAMP3;KMT2A;TSHZ1;KMT2C;NATD1;PRELP;TRAK1;NID1;GLG1;THBS3;ATXN2;BCL2L11;PDZD2;FIP1L1;FAM120C;ADAMTS17;HIVEP1;BMF;SLIT3;HIVE…
300 proteins up-regualated at 8h in SARS-CoV-2 infected cells from Bouhaddou et al. 2020	63/295	1.82164e-06	8.60318e-06	2.06001	27.2246	GPSM1;SETD2;RETREG3;HSP90AB1;NUMA1;MCM7;MTCL1;ZMYND8;RAPH1;ZBTB21;HSPB1;ARRB1;SLC4A2;GPATCH8;SYNE2;HERC2;DPF2;KDM2A;RALGAPA2;RRAS2;OXSR1;BAZ1B;SAFB;PPM1B;FRMD6;MADD;ALDH1A1;MYH9;SQSTM1;PRR14;FKBP5;PLEC;SF3B2;ARHGEF28;XPC;MLLT1;RRP7A;SAP30L;HSF1;CTNNA1;LEO1;SPTBN1;RBM10;CLASP1;NKTR;STARD13;TAF12;GBF1;PLEKHA5;YLPM1;HUWE1;SORBS1;PTPN12;CDC42BPB;EEF2;TJAP1;EEPD1;STK25;SPIRE1;ACIN1;ERCC5;RETREG2;EIF4G1
Top 500 downregulated genes in mouse fat with SARS-CoV-2 infection from GEO GSE162113	86/443	1.91255e-06	8.944e-06	1.8327	24.1313	RET;CLIC5;CDKN1A;SYNM;MAST4;TRRAP;RAPH1;ADARB1;SOGA1;SIPA1L3;PKD1;SYNE2;THBD;AKAP13;RUSC2;SH3PXD2B;GPRASP1;RGS9;UNC13B;TEAD4;SLC15A2;ZHX3;KSR1;CD93;DAPK1;LIMCH1;SPHK1;MINK1;CCDC157;PDE4C;TBC1D8;LMO7;CBFA2T3;MTURN;TMEM252;PLA2G15;MARF1;TFDP2;PEAK1;ACOT1;RIN3;WDFY3;MAPT;CLOCK;TNFRSF21;AHDC1;YAP1;KMT2D;KMT2A;NOTCH4;SMIM1;ITPR2;DTX4;SLC5A3;EGFR;NPAS2;ARNTL;KLC4;SEC14L1;NFIL3;BTBD3;NOCT;MXI1;LEO1;SPP1…
500 genes up-regulated by SARS-CoV-2 in human Calu3 cells from GSE147507	93/494	2.90404e-06	1.34488e-05	1.76536	22.5073	BCAR3;ERRFI1;CSRNP1;CDKN1A;CSRNP2;ANKRD33B;IFITM2;MAST4;SERPINE1;IRS2;PLAT;TMEM140;BACH1;DUSP16;CXCL2;NUB1;RASGEF1B;NAMPT;PDE4B;BDKRB2;TRIM25;PIM3;LGALS9;SYNPO;PHACTR4;KLF10;EDN1;DUSP1;FST;ARRDC3;SHROOM2;PLAUR;ARID5B;TRAF1;GTPBP2;DUSP8;CEACAM1;LATS2;IRF2;TXNIP;SIK1;TRIB1;JDP2;RBMS2;TRIM56;CREB5;PPP1R15A;SLFN5;SEMA7A;SDC4;TUFT1;ARHGEF28;AMIGO2;DENND3;ZC3HAV1;ADRB2;FOXO3;HELZ2;BCL2L11;RAB11FIP1;PDZ…
500 genes down-regulated by SARS-CoV-1 in human intestinal organoids from GSE149312 24h	87/456	3.46901e-06	1.59108e-05	1.79326	22.5442	CDKN1C;PTPRR;ECM1;WDR48;TINAGL1;ZMYND8;RTKN2;HILPDA;TMEM94;GDE1;GPATCH8;SYNE2;GALNT10;HK2;PTMS;CCDC28A;PPP1R9B;GOLGA4;QSOX1;ARHGEF40;SBF2;KLF11;SUN2;KHNYN;TSC22D1;GLCE;IGFBP3;TSC22D3;ECH1;ARRDC3;HPCAL1;CEACAM1;KCNQ1;DDIT4;TXNIP;PLIN2;ANG;ULK1;ANGPTL4;FAM193A;BDP1;TRIB2;UNC119B;GRB7;GRAMD1A;ISYNA1;PHLPP1;KMT2A;LRP1;STXBP1;PELI2;ITPR2;SLC5A3;FXR1;LMAN1;POLR2A;NFIL3;SNX25;INPP5D;UCP2;MXI1;MKNK2;MLEC…
392 genes up-regulated by SARS-CoV-2 in ferret nasal wash from GSE147507	74/371	3.56201e-06	1.61817e-05	1.89214	23.7373	SCARB2;H2AW;AVIL;SERPINE1;ITSN1;PLOD3;ECE1;SLC4A2;HK2;SH3PXD2B;PIEZO1;PDE8A;ILKAP;VPS18;CPT1A;LIMCH1;MRPS25;SPHK1;HPCAL1;MRPS6;SLC39A14;SND1;PDIA4;DNAJC1;INF2;PACS2;TMEM214;SPNS1;SERPING1;RDH5;CRELD2;FKBP4;RIN2;PARM1;AHNAK;AP5Z1;LRP1;RPN1;LRP5;LRP3;MLLT6;DHX30;STIP1;HSPH1;ADAP2;NUP85;EPB41L2;HSF1;FLNB;APBB1;PCNT;TBC1D17;CCT5;PHC2;CD163;SLC12A4;CIZ1;SDF2L1;INTS1;CCDC137;NR1H3;GLMP;MERTK;SORBS3;BAT…
500 genes up regulated by SARS-COV-2 infection of Calu3 cells	89/476	6.25727e-06	2.78946e-05	1.74888	20.9546	BCAR3;ERRFI1;CSRNP1;CDKN1A;CSRNP2;ANKRD33B;IFITM2;MAST4;SERPINE1;IRS2;PLAT;TMEM140;BACH1;DUSP16;CXCL2;NUB1;RASGEF1B;NAMPT;PDE4B;BDKRB2;TRIM25;LGALS9;SYNPO;PHACTR4;KLF10;EDN1;DUSP1;FST;ARRDC3;PLAUR;ARID5B;TRAF1;GTPBP2;DUSP8;CEACAM1;LATS2;IRF2;TXNIP;SIK1;TRIB1;JDP2;RBMS2;TRIM56;CREB5;PPP1R15A;SLFN5;SEMA7A;SDC4;TUFT1;ARHGEF28;AMIGO2;DENND3;ZC3HAV1;ADRB2;FOXO3;HELZ2;BCL2L11;RAB11FIP1;PDZD2;HIVEP1;FLN…
500 genes up-regulated by SARS-CoV-2 (2 MOI) in human Calu-3 cells from GSE147507	89/476	6.25727e-06	2.78946e-05	1.74888	20.9546	BCAR3;ERRFI1;CSRNP1;CDKN1A;CSRNP2;ANKRD33B;IFITM2;MAST4;SERPINE1;IRS2;PLAT;TMEM140;BACH1;DUSP16;CXCL2;NUB1;RASGEF1B;NAMPT;PDE4B;BDKRB2;TRIM25;LGALS9;SYNPO;PHACTR4;KLF10;EDN1;DUSP1;FST;ARRDC3;PLAUR;ARID5B;TRAF1;GTPBP2;DUSP8;CEACAM1;LATS2;IRF2;TXNIP;SIK1;TRIB1;JDP2;RBMS2;TRIM56;CREB5;PPP1R15A;SLFN5;SEMA7A;SDC4;TUFT1;ARHGEF28;AMIGO2;DENND3;ZC3HAV1;ADRB2;FOXO3;HELZ2;BCL2L11;RAB11FIP1;PDZD2;HIVEP1;FLN…
Top 500 down genes for SARS-CoV-2 infection in Rhesus macaques at Group 2 dose in PBMCs at 14 DPI from GSE156701	87/463	6.48286e-06	2.86326e-05	1.75916	21.0156	BCAR3;CSRNP1;MCFD2;RAB3A;ECE1;ADARB1;HK2;HERPUD1;PPP1R9B;EIF4ENIF1;LSM11;AMMECR1L;RUSC2;ZMIZ1;KIF13A;FAM53C;PDE4B;MAP3K6;YWHAH;DUSP1;TSC22D3;CCDC117;GAB2;GTPBP2;KLF15;RNF41;RHOB;ALDH3A2;PYGO2;SLC7A6;FAM222A;SLC25A19;HGS;DDIT4;TXNIP;KCTD11;ZSCAN25;FAM193A;CRK;JDP2;ZCCHC8;KLHL18;CANT1;UHRF2;LUZP1;TUFT1;SLC5A3;FBXO42;CAMSAP2;ITPRIPL2;DNAJB1;HSPH1;SEC14L1;KCTD21;SLC38A7;ATP6V0A2;RPRD1A;ZSWIM4;RAB6A;M…
SARS coronavirus nsp3-pp1a/pp1ab (gene: orf1ab) from Virus-Host PPI P-HIPSTer 2020	31/116	8.05929e-06	3.52686e-05	2.75167	32.2735	UHRF2;EPB41;PTPN21;UBFD1;HERPUD1;NUB1;EPB41L4A;UBB;BAG3;DDI2;UBC;UBQLN1;SFN;UBQLN4;YWHAG;UBXN6;YWHAH;GABARAPL2;USP48;STAT3;PTPN14;RBL2;FRMD6;NPLOC4;HGS;NBR1;MYH9;TLN2;NF2;SQSTM1;FERMT2
Top 500 upregulated genes for SARS-CoV-2 infection in human cornea from GSE164073	87/470	1.18245e-05	5.12752e-05	1.72631	19.5856	CNTNAP1;ANKRD33B;CRTC3;RNPEPL1;NUMA1;ARRB1;AFF3;ZFYVE1;CXCL2;TRIM8;ZMIZ1;ADGRA2;ANPEP;NAMPT;SESN2;SH3PXD2B;BDKRB2;PMEPA1;MACROD2;PTGFRN;CGNL1;SH3D19;ZCCHC24;PDGFRA;KLF11;KLF13;IFNGR1;TSC22D3;GAA;SLC39A14;CDC25B;FOXP1;RGMA;TGFBR3;MN1;TFDP2;HECW2;FIBIN;MMP19;RHOU;TNFRSF21;SLFN5;LRP1;SLC43A2;NATD1;SNX33;FOXO3;NID1;ADD3;PPL;NPAS2;CTIF;SNX29;BCL2L11;EFNB3;NFIL3;MXI1;MKNK2;APBB2;SUSD6;SLIT3;TBC1D17;MSC…
Top 500 up genes for SARS-CoV-2 infection in Rhesus macaques at Group 1 dose in Bronchoalveolar Lavage at 14 DPI from GSE156701	86/464	1.25926e-05	5.41141e-05	1.72878	19.5048	ABCD4;MAPKBP1;DOCK5;KDM5C;TINAGL1;WNT2B;AVIL;DQX1;CLSTN1;SOGA1;GALNT10;SMPD3;LIPG;PRX;TIMP3;ERC1;ARHGEF40;SBF2;CMKLR1;TNS1;TLE4;SLC36A1;TRPC6;IGFBP3;ABCC5;PDE4D;VPS13D;ARRDC3;TBC1D8;ARAP3;NRG1;POMGNT1;CDYL2;PRSS53;DKK3;BCR;CACNB1;ERN1;CLDN5;ATRN;MN1;DNAJC1;HEATR5A;STIM1;SLC25A51;ANGPTL4;DEPDC5;SLC27A4;ITGA9;KANK2;SLC43A2;ZBTB46;NPR1;HTRA3;SLC43A1;LAMA3;DENND3;DTX2;KALRN;BCL2L11;SERPINH1;PLXNA2;CD…
500 genes up-regulated by SARS-CoV-2 in human A549 cells from GSE147507 Series5	90/494	1.59883e-05	6.80929e-05	1.69319	18.699	SCARB2;CLIC4;MCTP1;SERPINE1;CEP120;PEAR1;CXCL2;MAP1LC3B;LIPH;AKT3;SESN2;GRB10;PXDC1;UPP1;SBF2;KCNH1;NCK1;ACVR1;KLF11;GABARAPL1;AGTPBP1;DUSP1;IFNGR1;LIMCH1;PRKCE;TSC22D3;HEG1;IFRD1;PLAUR;EMP1;RRAS2;ELOVL7;TRAF1;AMPD3;GTPBP2;JOSD1;IL17RD;OSMR;FOXP1;FRMD6;NPC1;DDIT3;TXNIP;MAPRE3;RIN2;CREB5;PPP1R15A;SLFN5;SEMA7A;SDC4;TUFT1;CEBPG;TGFA;RASGRP2;PODXL;MAN2A1;MXI1;HIVEP1;FLNB;FYN;APBB2;IGF2BP2;PCDH1;N4BP3…
500 genes down-regulated by MHV-A59 in murine spleen cells from GSE146074 5d	83/448	1.80025e-05	7.59928e-05	1.72692	18.8666	RNF10;SMG1;SETD2;CLIC4;DGKD;NUMA1;GDI1;LRRK2;PPP1R9B;AKAP13;TRIM28;ADGRE5;PPP6R1;PAPOLA;CTSH;GLUL;SPTAN1;YWHAG;MAP4K2;SUN2;ATP6V0B;IFNGR1;ACTN1;TSC22D3;BAZ1B;RHOA;EEF1G;PRKAR1A;HNRNPUL2;PSME3;KAT6A;CSDE1;DDIT4;RAPGEF1;TXNIP;MYH9;TMBIM6;CDC42SE1;KMT2D;SF3B2;GRAMD1A;AHNAK;SDC4;ANKRD11;MAZ;UBR4;ZC3HAV1;NXF1;ZDHHC18;POLR2A;MAT2A;NSD1;INPP5D;UCP2;MKNK2;TRA2A;SPOP;EIF4H;S1PR1;EIF4EBP2;MLEC;SARAF;STAT6;…
500 genes down-regulated by SARS-CoV-2 in human intestinal organoids from GSE149312 differentiation 60h	84/456	1.99808e-05	8.36037e-05	1.7149	18.5565	PTPRR;TINAGL1;DQX1;ZMYND8;HILPDA;HSPB1;ZDHHC8;ING1;GPATCH8;HK2;DUSP11;NPEPPS;TMEM43;MCF2L;STMN1;EP300;PIM3;SERAC1;PKNOX1;NCK1;KLF10;RBM14;TSC22D1;DAPK1;VPS13D;SPICE1;DNTTIP2;ATP11A;ATP1B1;MRPS6;TMEM131;MSL1;NISCH;TGFBR3;RBL2;CLIP1;ACAP2;DDIT4;NUMB;ITGA6;ANG;TOP1;SLC29A1;TRIB2;STX1A;HOXB5;EPHA2;UNC119B;KMT2D;GRB7;CEBPD;KMT2B;AMIGO2;MST1R;PDS5A;SLC5A3;MRPL10;EHBP1;SAV1;MLLT6;PRPSAP1;MXI1;SPOP;HIVEP…
Top 500 downregulated genes for SARS-CoV-2 infection in human limbus from GSE164073	86/472	2.43735e-05	0.000101097	1.69217	17.9742	KCNK6;CLIC5;TINAGL1;WIPF3;WFDC1;ADARB1;PVR;EPB41L4A;RASSF2;RUSC2;ADGRE5;ADAMTSL4;TRIM29;PPME1;LIPH;PDE4B;TIMP3;PXDC1;TBC1D10A;PROSER2;TSC22D1;DUSP1;LIMCH1;SPHK1;ACTN1;SHROOM3;LMO7;TMC6;ACTN4;CTTNBP2NL;RHOB;VAMP8;EPN3;CEACAM1;TUBB2A;MRAS;ESRP2;KCNQ1;SCNN1A;ALDH1A1;B3GNT3;MYADM;OBSL1;RIN2;RAPGEF3;GRB7;SEMA7A;KRT80;SGMS1;TUFT1;AMIGO2;C5AR1;NPR3;ENDOD1;TGFA;PRELP;RASGRP2;DTX4;RHOBTB1;TSPAN31;RAB11FIP…
Top 500 down genes for SARS-CoV-2 infection in Rhesus macaques at Group 1 dose in PBMCs at 2 DPI from GSE156701	85/467	2.81955e-05	0.000115942	1.68965	17.7014	PHF2;GSK3A;CCNT2;ST6GALNAC2;FKBP14;CEP120;WBP1L;IRS2;LRRC32;OSBPL11;BACH1;DUSP11;CNST;UBL3;AKT2;PDE4B;BDKRB2;CPNE2;VPS36;AGTPBP1;AKTIP;IPMK;ATG9A;UBE4A;ATP11A;TEX2;SENP2;ATG13;TGFBR3;RBL2;WDR82;HECW2;NUMB;ULK1;TTPAL;BCORL1;HDAC4;ZCCHC8;UNC119B;H6PD;MEPCE;PELI2;TGFA;DENND3;FOXO4;PPM1F;SLC25A29;ZDHHC18;SAP30L;APBB2;RPRD1A;ZSWIM4;RAB6A;TBC1D17;CNNM3;PDLIM7;HEXIM1;EGLN1;MGME1;SLC12A4;IFITM10;SLC31A2;…
630 genes downregulated by cystine and theanine in IAV-infected mouse spleen	90/504	3.5014e-05	0.000142749	1.65133	16.9423	RNF10;CLIC4;ITGB5;PRKCSH;INPPL1;RORA;SMG5;GOLGA3;UBL3;RASSF2;UBTF;DPF2;PIM3;UBAP2L;GPRASP1;UNC45A;CCT3;PDGFRA;AQR;PCID2;KLF13;IGFBP3;ACTN1;NCOA3;SPICE1;TSC2;MOGS;AP3B1;PLRG1;RHOC;FOXP1;STIM1;HGS;DDIT4;TXNIP;MYH9;PIK3C3;RIN2;UNC119B;POM121;RAMP2;PARM1;CCDC186;AHNAK;LRP1;CXXC1;LTBP4;COPS7B;ITPR2;KLC1;RASGRP2;ATP2C1;DLL1;LMF1;GNA13;KLC4;CHTF8;TSPAN9;ATP6V0A2;MGAT1;DCAF12;SLC25A25;N4BP1;MARK2;PLXNA3;…
235 proteins up-regualated in SARS-CoV-2 infected cells from Bouhaddou et al. 2020	49/233	3.71193e-05	0.00015005	2.01349	20.5403	SETD2;RETREG3;HSP90AB1;NUMA1;MCM7;ZMYND8;ZBTB21;HSPB1;ARRB1;SMG8;GPATCH8;SYNE2;HERC2;DPF2;KDM2A;RALGAPA2;RHBDF2;RRAS2;OXSR1;BAZ1B;SAFB;PPM1B;FRMD6;MADD;ALDH1A1;MYH9;PLEC;SF3B2;ARHGEF28;XPC;RRP7A;FIP1L1;HSF1;CTNNA1;LEO1;STARD13;TAF12;GBF1;PLEKHA5;HUWE1;EEF2;EEPD1;STK25;SPIRE1;ACIN1;ERCC5;RETREG2;R3HDM1;EIF4G1
500 genes down-regulated by MHV-A59 in murine spleen cells from GSE146074 3d	80/437	3.89855e-05	0.00015627	1.70035	17.2625	ITSN2;RNF10;KDM5C;DGKD;NUMA1;GDI1;PPP1R9B;AKAP13;GOLGA4;TRIM28;ADGRE5;PPP6R1;BSG;UBTF;DHX16;CTSH;GLUL;SPTAN1;ANKRD13A;YWHAH;RBM6;MAP4K2;SUN2;ATP6V0B;IFNGR1;ACTN1;ASH1L;GTPBP2;SAFB;PRKAR1A;HNRNPUL2;PSME3;DDIT4;IRF2;RAPGEF1;TXNIP;MYH9;TMBIM6;SF1;CDC42SE1;KMT2D;SF3B2;GRAMD1A;COPA;AHNAK;ANKRD11;MAZ;DDX23;NXF1;ZDHHC18;POLR2A;NSD1;INPP5D;UCP2;MKNK2;TRA2A;SPOP;EIF4H;S1PR1;EIF4EBP2;MLEC;SARAF;STAT6;WASF2…
Top 500 up genes in human lung AT2 cells organoids from GSE160435	83/458	4.08509e-05	0.000162382	1.6799	16.9763	RNF10;TINAGL1;RNPEPL1;SERPINE1;ITSN1;RTKN2;SLC4A2;BICD1;SMG5;NUB1;C1GALT1C1;CCND3;PPP4R1;MPRIP;LIPH;PPFIA1;CAPN2;PMEPA1;TRIM25;PXDC1;UPP1;LGALS9;ILKAP;YWHAH;PROSER2;EDN1;DUSP3;ZGPAT;WSB2;NSUN5;PPP2R5B;PLAUR;RRAS2;TMC7;LMO7;ELOVL7;DUSP8;SENP2;VAMP8;DNAJC3;SLC7A6;PIK3CA;DNAJB11;KIFC3;CLOCK;RBMS2;PPARD;ILRUN;SEMA7A;FLII;AMIGO2;DDX23;FURIN;CYTH3;GPAT4;HECTD3;DPP9;ORMDL2;DVL1;CTNNA1;STX3;S100A10;SDF2L…
Top 500 down genes for SARS-CoV-2 infection Day 2 in ferret right cranial lung from GSE160824	73/392	4.72311e-05	0.000186192	1.73488	17.2802	SETD5;SETD2;KDM5C;CCNT2;MAST4;CHD9;WIPF3;RAPH1;ARRB1;CBLB;TSPAN11;SYNE2;LARP1B;ZCCHC14;CSPP1;CREB3L2;KIF13B;GPRASP1;DST;RALGAPA1;RALGAPA2;PDE4D;ETV1;SMC1A;FOXP1;RALGAPB;KATNAL1;PALLD;ITGA6;ANGPTL4;DGKH;CREB5;ISYNA1;KMT2A;EPB41;USP54;KMT2C;ITPR2;PRELP;TRAK1;NID1;LRP6;SLC25A27;ATXN2;BCL2L11;FAM168A;FAM120C;HECTD4;HIVEP1;EIF4EBP2;DROSHA;BMF;SLIT3;SLIT2;CLASP1;NKTR;PURG;BPTF;SEC24B;GFPT2;HELZ;LAMB1;C…
Top 500 down genes for SARS-CoV-2 infection in Rhesus macaques at Group 3 dose in PBMCs at 4 DPI from GSE156701	82/454	5.11153e-05	0.000199852	1.6726	16.5276	CERK;WBP1L;IRS2;LRRC32;LETM2;AQP1;STK11;MPRIP;NAMPT;BDKRB2;KAT8;UBXN6;TGM2;GABARAPL2;TLE1;SLC15A2;ABCC5;MINK1;TEX2;CLDN5;TOM1L2;PPM1A;TFDP2;KATNAL1;HECW2;DDIT4;SLC25A51;FAM193B;FKBP4;DNASE1L2;ERGIC1;STX1A;PARM1;UHRF2;SMIM1;HSPA4L;MEPCE;PRDM15;PROZ;NEDD4L;FOXO3;ADIPOR1;DTX4;PPL;RHOBTB1;TRAK2;BCL2L13;NXF1;SLC25A29;TSPAN7;MXI1;TRA2A;POC1B;CNNM3;DCAF12;CCDC71;SERF2;BANP;HEXIM1;SPECC1;MGME1;KDM4B;TMEM…
500 genes up-regulated by SARS-CoV-2 in human intestinal organoids from GSE149312 differentiantion 24h	83/461	5.17456e-05	0.000200672	1.66627	16.4447	RNPEPL1;ZC3H3;RMND1;YBX1;PRSS23;HERPUD1;TRIM28;TRIM29;AKT2;PEG10;HYAL2;ENSA;HMGCS2;PDIA3;NUDC;HSP90AA1;CPT1A;KDM2A;FBXW8;DESI1;ACTN1;ECH1;EMP1;TMC6;TRAF1;FTSJ1;PDIA4;EEF1G;PRKAR1B;DOK4;ARMC6;ESRP2;PSME3;RAB35;DNAJB11;SPNS1;MYADM;TAGLN2;RAD54L2;TRIM16;TLN2;CRELD2;PLEC;FKBP2;SEMA7A;AHCY;PSMD11;ATF6B;LAMA3;HSP90B1;HSPD1;DNAJB2;FXR2;EPB41L2;PRKAR2A;LMAN2;PCDH1;CCT7;RBM10;S100A10;NUS1;SDF2L1;ZFHX2;HSP…
Top 500 down genes for SARS-CoV-2 infection in Rhesus macaques at Group 1 dose in PBMCs at 7 DPI from GSE156701	84/468	5.23297e-05	0.000201301	1.66015	16.3657	PANK4;INVS;PHF2;ERRFI1;SPON1;CCNT2;RTKN2;ZBTB21;HSPB1;RORA;ADARB1;LRRC32;BICD1;MPRIP;AKT2;CHORDC1;ZMYM6;PDE4B;BDKRB2;KAT8;PHACTR4;TLE1;FBXW8;DESI1;VPS13D;SCRIB;CCDC117;ATG13;KLF15;JMJD6;CTDNEP1;ERN1;TOM1L2;PYGO2;RNF125;RNF169;HECW2;FAM193A;TTPAL;JDP2;ERGIC1;ARL8A;AMER1;RAMP2;UHRF2;ZBTB46;TUFT1;DCUN1D3;MAZ;PROZ;DLST;ZC3HAV1;ZBTB4;SLC25A27;DNAJB1;NXF1;HSPH1;STK35;SAP30L;DVL1;MKNK2;TRA2A;APBB2;ZSWIM…
Top 500 up genes for SARS-CoV-2 infection in Rhesus macaques at Group 1 dose in Bronchoalveolar Lavage at 1 DPI from GSE156701	83/462	5.59355e-05	0.00021345	1.66178	16.271	CYFIP1;CDKN1A;TINAGL1;AVIL;SLC35F5;SERPINE1;DYSF;THBD;CAPN2;DENND5A;A4GALT;CNPPD1;TGM2;ACVR1;SS18;DUSP3;TRPC6;SPHK2;STARD8;TRPC4AP;CDYL2;DUSP6;TTI1;MN1;HEATR5A;NPC1;KCNQ1;RAB35;WDFY1;MYADM;ELMO2;RIN3;RHOU;RIN2;ERGIC1;TNFRSF21;CDC42SE1;EXD2;LRRC59;SLFN5;COPA;CANT1;AHNAK;SLC43A2;ZBTB46;C5AR1;ENDOD1;CUL1;CLEC16A;ABHD6;FOXK1;PSEN1;MTMR4;ATP2C1;LMF2;CHTF8;MAT2A;HECTD3;DYM;SLC15A4;DCAF12;SLC25A25;HSD3B…
500 genes up-regulated by SARS-CoV-2 in human hiPSC-CMs cells at 24h from GSE150392	87/490	5.80161e-05	0.000219633	1.63874	15.9855	BCAR3;ERRFI1;CSRNP1;ANKRD33B;PPP1R10;GALNT15;SERPINE1;ZBTB21;PLAT;ADARB1;LDB2;CXCL2;THBD;FLCN;POFUT2;ADGRE5;CSPP1;LIPG;NAMPT;BOC;PDK4;PIM3;KLF10;TLE1;DUSP1;SPHK1;ARRDC2;IPMK;IFRD1;ARRDC3;PLAUR;EMP1;BAZ1A;TRAF1;OSMR;DUSP6;JMJD6;TOX2;LOX;PIGA;PAPPA;PRKD2;ANGPTL4;SQSTM1;ENG;EPHA2;PPP1R15A;GRB7;SLC43A3;ARHGEF28;AMIGO2;SLC5A3;ZBTB2;ARNTL;HELZ2;LMAN1;NCLN;PDZD2;HIVEP1;MGAT1;HIVEP2;ZSWIM4;IP6K3;SLC25A25…
500 genes up-regulated by SARS-CoV-2 (2 MOI) in human A549 cells from GSE147507	84/470	6.1036e-05	0.000229245	1.65136	16.0249	SCARB2;CLIC4;MCTP1;SERPINE1;CEP120;PEAR1;CXCL2;MAP1LC3B;LIPH;AKT3;SESN2;GRB10;PXDC1;UPP1;SBF2;KCNH1;NCK1;ACVR1;KLF11;GABARAPL1;AGTPBP1;DUSP1;IFNGR1;LIMCH1;PRKCE;TSC22D3;HEG1;IFRD1;PLAUR;RRAS2;ELOVL7;TRAF1;AMPD3;GTPBP2;IL17RD;OSMR;FOXP1;FRMD6;NPC1;DDIT3;TXNIP;MAPRE3;RIN2;CREB5;PPP1R15A;SLFN5;SEMA7A;SDC4;TUFT1;CEBPG;TGFA;RASGRP2;PODXL;MAN2A1;MXI1;HIVEP1;FLNB;FYN;APBB2;IGF2BP2;PCDH1;N4BP3;SLC38A2;XD…
SARS coronavirus nsp8-pp1a/pp1ab (gene: orf1ab) from Virus-Host PPI P-HIPSTer 2020	15/43	6.76591e-05	0.000252136	4.02735	38.6667	DYNC1H1;HSPA4;STAT3;CUL1;UBB;BAG3;UBC;NBR1;CAPN2;EP300;STX3;SPTAN1;SPTBN1;RCOR1;PLEC
Top 500 downregulated genes for SARS-CoV-2 in human colon organoid from GSE148696	78/432	7.79271e-05	0.000288149	1.67071	15.8045	CDKN1C;SPON1;DGKD;C2CD2;ADARB1;PTPN23;PFAS;ZCCHC14;SMPD3;POFUT2;ATP7B;HERC2;ANPEP;UBTF;UNC13B;MAMDC4;PLEKHG4;CPT1A;ZHX3;RALGAPA2;MINK1;CAD;AMT;ARID5B;LMTK2;SHROOM3;PRKCA;DUSP7;ATXN2L;TGFBR3;EPN3;ESRP2;RAPGEF1;RAD54L2;TLN2;SLC29A1;AMER1;KMT2D;POM121;NOTCH1;KMT2C;MEPCE;KMT2B;SLC43A1;TGFBRAP1;TULP4;PRKX;ADRB2;PLA2G6;DLL1;ADCY6;SELENBP1;SLX4;MTA1;POLR2A;MARVELD1;HECTD4;INPP5D;TSPAN7;E2F2;MLEC;PCNT;CN…
262 proteins up-regualated at 4h in SARS-CoV-2 infected cells from Bouhaddou et al. 2020	52/259	7.93189e-05	0.000291039	1.89931	17.9333	RETREG3;HSP90AB1;NUMA1;MCM7;ZMYND8;ARRB1;GPATCH8;LMNB2;SYNE2;EDC3;HERC2;DPF2;ARHGEF40;KDM2A;RALGAPA2;RHBDF2;RRAS2;OXSR1;BAZ1B;SAFB;PYGO2;PPM1B;HNRNPUL2;MADD;PLEC;SF3B2;ARHGEF28;DDX23;XPC;RRP7A;FIP1L1;SAP30L;HSF1;CTNNA1;LEO1;SPEN;STARD13;TAF12;MBD1;SEC16A;GBF1;PLEKHA5;HUWE1;MIB1;SPIRE1;NUP35;ACIN1;ERCC5;RETREG2;R3HDM1;C2CD2L;EIF4G1
Top 500 down genes for SARS-CoV-2 infection in Rhesus macaques at Group 2 dose in PBMCs at 2 DPI from GSE156701	82/460	8.13172e-05	0.000296094	1.64547	15.4957	BCAR3;SPON1;ST6GALNAC2;UBXN2A;CEP120;WBP1L;IRS2;RORA;ADARB1;HERPUD1;CCDC28A;LSM11;CNST;STMN1;SESN2;BDKRB2;TNS1;PDE4D;ATG9A;MOGS;WIPI2;TEX2;ATG13;MRPS6;SENP3;RHOB;TGFBR3;RBL2;EEF1G;PPP1R3F;FAM222A;CLIP1;RNF125;HECW2;PEX6;DDIT4;SLC25A51;ULK1;MXRA7;PELI2;CREBL2;DENND3;FURIN;FBXO46;PTTG1IP;ADIPOR1;AGPAT1;SLC5A3;PRPSAP1;SLC25A29;RASD1;KCTD21;TMEM204;PRKAR2A;MXI1;SPP1;S1PR1;LRRC8A;APBB2;APBB1;RPRD1A;CN…
500 genes down-regulated by SARS-CoV-2 in human Nasal Epithelial Cells cells at 24 hpi from GSE162131	79/440	8.52685e-05	0.000305813	1.65937	15.5479	CLIC4;VIPR2;ZBTB21;RORA;BACH1;HERPUD1;MAP1LC3B;TMEM267;UBL3;ALDH2;NAMPT;SESN2;GRB10;CTSH;DENND5A;MACROD2;SAMD12;ANKRD13A;GABARAPL1;CPT1A;PAQR4;DAPK1;CEMIP2;IGFBP3;TSC22D3;AKTIP;ANO6;CNPY3;KLF15;DKK3;RNF41;ALDH3A2;MYCL;NPC2;DDIT3;ALDH1A1;TRIM16;SQSTM1;SLU7;JDP2;OSER1;PXK;EPB41;PEX11A;PELI2;CEBPG;SLC3A2;DTX4;TSPAN31;TRAK2;BCL2L13;SAP30L;GRPEL2;MXI1;BMF;FYN;BPNT1;STX3;SLC25A20;RHBDL1;HSPA5;SLC31A1;T…
Top 500 downregulated genes in human nasal epithelial cells with SARS-CoV-2 infection (Wild Type, 24 hpi) from GEO GSE162131	79/440	8.52685e-05	0.000305813	1.65937	15.5479	CLIC4;VIPR2;ZBTB21;RORA;BACH1;HERPUD1;MAP1LC3B;TMEM267;UBL3;ALDH2;NAMPT;SESN2;GRB10;CTSH;DENND5A;MACROD2;SAMD12;ANKRD13A;GABARAPL1;CPT1A;PAQR4;DAPK1;CEMIP2;IGFBP3;TSC22D3;AKTIP;ANO6;CNPY3;KLF15;DKK3;RNF41;ALDH3A2;MYCL;NPC2;DDIT3;ALDH1A1;TRIM16;SQSTM1;SLU7;JDP2;OSER1;PXK;EPB41;PEX11A;PELI2;CEBPG;SLC3A2;DTX4;TSPAN31;TRAK2;BCL2L13;SAP30L;GRPEL2;MXI1;BMF;FYN;BPNT1;STX3;SLC25A20;RHBDL1;HSPA5;SLC31A1;T…
500 genes down-regulated by SARS-CoV-2 in human H1299 cells at 4h from GSE148729 untreated	85/482	8.94823e-05	0.00031853	1.6244	15.1418	ABCD4;DOCK5;CCNT2;HJURP;ZFYVE1;PFAS;PKD1;HERPUD1;STK11;AKT3;STMN1;PIEZO1;BRD3;MAMDC4;KLF11;RNF44;DST;GAA;IPMK;CAD;WIPI2;GTPBP2;DYNLL1;CKAP5;PRSS53;CDC25B;RBL2;PLCB4;KCNQ5;PRKD1;SLC29A1;ISYNA1;PXK;UHRF2;ATF6B;FAM114A2;ARHGEF28;NATD1;ADCY4;LTBP4;ITPR2;TXLNG;UBR2;DENND3;SPG7;USP19;RXRB;CYTH3;CYTH2;RHOT2;SEC14L1;VPS52;HIVEP1;POC1A;E2F2;TSPAN5;BMF;D2HGDH;SLIT3;SUDS3;TBC1D17;SLC38A2;NKTR;CENPT;HSPA8;AN…
Top 500 down genes for SARS-CoV-2 infection Day 2 in ferret right caudal lung from GSE160824	81/455	9.38393e-05	0.000331565	1.64245	15.232	CLIC4;FLT1;MAST4;DENND5B;WIPF2;CTNND1;RAPH1;STON1;DUSP19;RORA;CBLB;BICD1;THBD;CREB3L2;AKT3;ZMYM6;KIF13B;PDE4B;TIMP3;CIR1;KLF11;PEG3;DST;RALGAPA1;PDE4D;ARID5B;ETV1;SMC1A;IL17RD;CTTNBP2NL;TGFBR3;ATRN;TFDP2;PALLD;PEAK1;HECW2;KAT6A;ITGA6;CLOCK;TRIB2;DGKH;ENPEP;AHNAK;USP54;CEP85L;SAV1;LRP6;CAMSAP2;FAM124B;FAM168A;FIP1L1;PODXL;ATXN1L;TSPAN7;TRA2A;EIF4EBP2;SLIT2;PDLIM5;MPDZ;WASF3;PURG;BPTF;SEC24B;TCAF1;…
Top 500 down genes for SARS-CoV-2 infection in Mesocricetus auratus hamster blood Day 5 from GSE162208	71/387	9.6543e-05	0.00033861	1.70217	15.7375	DIDO1;RNF10;VIPR2;CRTC3;UBXN2B;TESK1;INPPL1;AQP1;RPTOR;OPA3;KIF13B;CIC;TEAD2;LRRC47;PROSER2;VPS18;APLP2;IPMK;ATG9A;RHBDF2;CDYL2;DUSP7;RNF41;NISCH;PYGO2;MARF1;NCOR1;TFDP2;ADAM15;KCTD10;MADD;TFEC;EXOC4;MYADM;GEMIN5;MAPT;SLC27A4;PLEC;KMT2A;MAZ;ADRB2;ADD3;SAV1;TRAK2;SLC25A27;ZFP14;NCLN;RASD1;SH3TC2;S1PR1;EIF4EBP2;E2F2;STX2;PCNT;SLC38A2;SLC15A4;CDR2;SPEN;LIMK1;XPO7;KLF3;KLF2;GNAO1;SLCO3A1;KLHL5;GOLGB1…
Top 500 down genes for SARS-CoV-2 infection in Rhesus macaques at Group 3 dose in PBMCs at 7 DPI from GSE156701	80/451	0.000116729	0.000406421	1.63486	14.8047	DPAGT1;PHF2;CNTNAP1;DGKD;CCNT2;TMEM41A;CERK;CEP120;IRS2;TRIM8;GOLGA3;LIPH;PDK4;KAT8;CPT1A;ENTPD1;SUN1;TLE1;KHNYN;IFNGR1;ABCC5;ATP11A;CBFA2T3;RNF41;CLDN5;TOM1L2;CEACAM1;MAU2;WDR82;HECW2;NHLRC1;PLIN2;ERGIC1;FKBP5;SEMA7A;CEBPB;PARM1;H6PD;UHRF2;LUZP1;TUFT1;SMIM1;HSPA4L;MEPCE;FURIN;CLN5;NXF1;RASD1;STK35;BTBD3;ZSWIM8;SLC25A20;CNNM3;BANP;MLXIP;MGME1;KDM4B;FKRP;SLC31A2;TAF12;SGTB;SLC35E1;MBD1;SEC16A;EYA3…
500 genes up-regulated by SARS-CoV-2 in human cardiomyocytes from GSE150392	81/461	0.000146562	0.000506594	1.61596	14.2658	BCAR3;CSRNP1;ANKRD33B;PPP1R10;GALNT15;SERPINE1;ZBTB21;PLAT;ADARB1;LDB2;CXCL2;THBD;FLCN;POFUT2;ADGRE5;CSPP1;PDK4;PIM3;KLF10;TLE1;DUSP1;SPHK1;ARRDC2;IPMK;IFRD1;ARRDC3;PLAUR;EMP1;BAZ1A;TRAF1;OSMR;DUSP6;JMJD6;TOX2;LOX;DDIT3;PIGA;PAPPA;PRKD2;ANGPTL4;SQSTM1;ENG;EPHA2;PPP1R15A;GRB7;SLC43A3;ARHGEF28;AMIGO2;SLC5A3;ZBTB2;ARNTL;HELZ2;LMAN1;PDZD2;HIVEP1;HIVEP2;ZSWIM4;IP6K3;SLC25A25;SPEN;IL33;STARD13;SLC35E1;…
500 genes up-regulated by SARS-CoV-2 in human A549 cells from GSE154613	83/476	0.000158567	0.000544145	1.60128	14.0102	CNTNAP1;CLIC4;ANKRD33B;ZBTB21;IRS2;BACH1;DUSP16;CXCL2;THBD;EVA1C;NAMPT;TRIM25;NCK1;TNS1;TGM2;KLF10;GABARAPL1;ZHX2;MKKS;TLE1;MORC4;IFNGR1;MMD;PDE4D;IPMK;ARRDC3;PLAUR;BAZ1A;AMPD3;PTGR1;OSMR;ATP1B1;DUSP6;CDC25B;ERN1;NPC1;DDIT3;PAPPA;HKDC1;DDIT4;DNAJB11;PLIN2;TOP1;TRIB1;PPP1R15A;SLFN5;CEBPB;CEBPD;SDC4;EPAS1;CEBPG;CREM;SAV1;RASD1;NFIL3;HIVEP1;HIVEP2;ZSWIM4;XDH;SLC25A25;MCL1;XBP1;HSPA5;CCL20;EDEM1;GFPT…
Top 500 down genes for SARS-CoV-2 infection in Rhesus macaques at Group 2 dose in PBMCs at 4 DPI from GSE156701	80/456	0.000168817	0.000575183	1.61265	14.0086	BCAR3;RNF10;ST6GALNAC2;CERK;LRRK2;WBP1L;YBX1;CCDC28A;CNST;RASSF2;AMMECR1L;RUSC2;AKT3;NAMPT;BDKRB2;MAP3K6;MAP3K5;TNS1;ENTPD1;IPMK;IFRD1;PLAUR;ATP11A;TEX2;ATP1B1;ETV3;SENP2;MSL1;CLIP1;SLC25A19;CRISPLD2;HECW2;CSDE1;DDIT4;ULK1;ZCCHC8;PARM1;H6PD;PELI2;DENND3;FURIN;PTTG1IP;ADIPOR1;PPM1F;ARNTL;CAMSAP2;DNAJB2;SELENBP1;SLC25A29;TSPAN7;MXI1;TRA2A;SPP1;LONRF3;STX3;RPRD1A;RAB6A;SERF2;ZBED4;HEXIM1;EGLN1;SPECC…
660 genes upregulated by cystine and theanine in IAV-infected mouse spleen	97/576	0.000175072	0.000592264	1.53719	13.2972	OTUD5;ITSN1;HP;COMT;AQP1;PNP;STMN1;BSG;CAPN2;AP2M1;FBXO9;RALBP1;SLC30A9;DNTTIP2;GTPBP2;PDIA6;JMJD6;HNRNPUL2;PSME3;VOPP1;FKBP4;EPB41;FOXO3;PDS5A;PTDSS2;NUP85;PIP5K1B;SUDS3;RAB6A;CDR2;SPECC1;UBE2H;UROS;ASNS;BSDC1;PA2G4;EIF1;ISG20;GCLC;RGCC;NASP;AGO2;OGDH;TUBGCP4;NIT1;CDK16;MXD4;TINAGL1;MCM7;DOCK9;ZC3H3;ARRB1;YBX1;YBX3;MAP1LC3B;ACADL;A4GALT;CTSD;CCT3;KLF10;HSP90AA1;RBM14;TSC22D1;AMPD3;RANGAP1;RHOA;V…
Top 500 up genes for SARS-CoV-2 infection in Rhesus macaques at Group 1 dose in PBMCs at 2 DPI from GSE156701	83/478	0.000182711	0.000613754	1.59299	13.7118	SCARB2;CYFIP1;KCNK6;CSRNP1;CDKN1A;ECM1;HEXA;PLOD3;HSPB1;ARRB1;NAGPA;TMEM140;SYNE2;HK1;RAB44;NUB1;CCND3;ADAMTSL4;RASGEF1B;OPA3;CAPN2;TRIM25;PIEZO1;TMEM109;DLGAP4;KLF11;ANXA2;CD93;PRKCE;RHBDF2;GTPBP2;TRPC4AP;PDIA6;DHDDS;PLA2G15;MN1;KAT2A;NPC2;PALLD;KCNQ1;PRPF3;TFEC;SERPING1;PRKD2;SLC18B1;FKBP4;RIN2;TNFRSF21;FKBP5;TRIM56;EPHA2;SLFN5;NOP2;CUL1;ABHD6;SLC3A2;HELZ2;ADAP2;DNPEP;MAT2A;PODXL;RPS6KC1;INPP5D…
Top 500 up genes for SARS-CoV-2 infection in Mesocricetus auratus hamster lung Day 2 from GSE162208	67/368	0.000188085	0.000627389	1.68483	14.4536	SCARB2;CSRNP1;CLIC4;IFITM2;CEP120;OTUD7B;CBLB;IRS2;ECE1;PHRF1;PRSS23;CMIP;HK2;NAMPT;CCRL2;PDE4B;TRIM25;TIMP3;CCN2;LGALS9;PDGFRA;DUSP1;ZBTB38;SECISBP2L;IFRD1;ARRDC3;ARID5B;GTPBP2;SLC39A14;RNF125;DDIT4;IRF2;EXOC4;SERPING1;SIK1;ITGA6;RIN2;RAPGEF4;FKBP5;TRIM56;RNF31;PXK;ACSS3;NPR3;ZC3HAV1;DLL1;HELZ2;CHST15;HIVEP1;S1PR1;RIPK1;RAB6A;XDH;MCL1;MPP3;FZD4;EXOC6B;MERTK;MED13L;FOSL2;PER1;ZNFX1;FMNL2;FAS;APBA…
Top 500 downregulated genes in human nasal epithelial cells with SARS-CoV-2 infection (WT, 8 hpi) from GEO GSE162131	77/437	0.000192703	0.000638329	1.62053	13.8626	CLIC4;WDR48;DQX1;SLC35F5;RORA;TMEM260;ZFYVE1;BACH1;HERPUD1;CCDC28A;MAP1LC3B;PPIP5K1;ALDH2;SESN2;GRB10;PXDC1;DENND5A;MACROD2;GPRASP1;CGNL1;KCNH1;PLEKHG4;GABARAPL1;CPT1A;AKTIP;IFRD1;ATG14;KLF15;DKK3;ALDH3A2;MYCL;PLCB4;DDIT3;PEX6;ADGRF5;ALDH1A1;EXOC4;MMP19;HECA;TAGLN3;RAPGEF5;PLPP3;SQSTM1;JDP2;PXK;CEBPG;XPC;FOXO4;ADD3;DLL1;CECR2;ZFP14;BCL2L11;INPP5D;MXI1;SLIT3;RHBDL1;IP6K3;DTNA;EYA2;ASNS;FOXN3;DHRS3…
500 genes up-regulated by SARS-CoV-1 in Calu-3 cells from GSE148729 24h	77/438	0.000207374	0.000682189	1.61595	13.7048	ITSN2;SETD5;ERRFI1;CSRNP1;CCNT2;ANKRD33B;IFITM2;HSPB8;TMEM140;DUSP16;CXCL2;FLCN;NUB1;RASGEF1B;NAMPT;TRIM25;PIEZO1;PIM3;LGALS9;SYNPO;KLF10;KDM2A;KSR1;DUSP1;FST;IFRD1;ARRDC3;PLAUR;AFAP1;TRAF1;CCDC117;DUSP8;ERN1;CEACAM1;DDIT3;TXNIP;PRKD2;PLPP3;SQSTM1;TRIM56;CREB5;PPP1R15A;SLFN5;SEMA7A;AP5Z1;KMT2C;COL11A2;ZC3HAV1;ADRB2;HELZ2;PDZD2;NOCT;HIVEP1;HIVEP2;SLC25A25;N4BP1;FZD4;CCL20;MBD1;TMEM62;KLF4;MED13L;S…
Top 500 up genes for COVID-19 mild disease in human NK cells from GSE165461	85/494	0.000209901	0.000685772	1.57564	13.3439	ITSN2;CDKN1A;VIPR2;POMT1;GDE1;NAT14;CXCL2;THBD;POFUT2;PSMD7;RASGEF1B;ANPEP;NAMPT;PDE4B;PMEPA1;CIR1;DENND5A;UBXN6;GABARAPL1;HSP90AA1;ARHGEF12;IFNGR1;RALGAPA1;MMD;SPHK1;SECISBP2L;ACTN1;PLAUR;CSNK1D;CSNK1E;GAB2;ATG14;DUSP8;ETV3;ATXN2L;CACNB1;TFDP1;DDIT3;SRSF4;ULK1;TOP1;TRIB1;SLU7;JDP2;AHCY;LRP1;DHX8;SLC43A2;C5AR1;CREM;UBR4;HSPD1;RRP7A;ITPRIPL2;POLR2A;SARAF;N4BP3;N4BP1;BRD4;PAK4;JAG2;DYNC1H1;BRPF3;H2…
SARS coronavirus leader protein (gene: orf1ab) from Virus-Host PPI P-HIPSTer 2020	2020-09-01	0.000214992	0.000697626	6.14107	51.8608	UBB;STAT3;UBC;SFN;FYN;CRK;YWHAG;YWHAH;NCK1
500 top upregulated genes from SARS-CoV-2 infection at 24 HPI from GSE157852	75/429	0.000295803	0.000952406	1.60434	13.0366	ERRFI1;CSRNP1;CLIC4;ANKRD33B;SERPINE1;STMN2;PRSS23;LETM2;LAPTM4B;PPP4R1;UBL3;LIPG;STMN1;CAPN2;TIMP3;PMEPA1;PHACTR4;KLF10;EDN1;ANXA2;DST;IGFBP3;FST;ACTN1;ABCC5;IFRD1;ARRDC3;PLAUR;EMP1;ARID5B;TMC7;ANO6;LMO7;ETV1;IL17RD;OSMR;ETV3;DUSP6;FOXP1;CTTNBP2NL;FRMD6;LOX;COL4A1;PALLD;HKDC1;DDIT4;MYH9;KCTD11;CREB5;SLC43A3;DCUN1D3;PELI2;ITPR2;UAP1;GJC1;NFIL3;HIVEP1;FLNB;LRRC8A;HIVEP2;S100A10;SPECC1;CCL20;RYK;SS…
Top 500 up genes for SARS-CoV-2 infection in Rhesus macaques at Group 1 dose in PBMCs at 4 DPI from GSE156701	80/464	0.000297502	0.000952406	1.57832	12.8161	NCKAP1;ECM1;ITGB5;FKBP15;CLSTN1;TMEM140;ACRBP;HK1;THBD;CCRL2;PDK4;CAPN2;TRIM25;SLC26A11;CTSD;DLGAP4;DGCR2;SLC36A1;KLF11;CPT1A;ATP6AP1;ARRDC3;ARID5B;CKAP5;PLA2G15;ATRN;KAT2A;CTTN;PALLD;DDIT3;SLC29A1;SQSTM1;ENG;FKBP5;GRB7;SLFN5;SEMA7A;ROCK2;NOP2;SLC3A2;GLG1;PTGS1;CLN5;HELZ2;ADAP2;SEC14L1;POLR2A;RDH11;KCTD21;INPP5D;CHST15;LEO1;SYMPK;CDH24;SLC25A20;KCNN3;CLASP1;SEC31A;SPEN;CD163;IFITM10;GBF1;DNAJC11;…
Top 500 up genes for SARS-CoV-2 infection in Rhesus macaques at Group 1 dose in Bronchoalveolar Lavage at 10 DPI from GSE156701	81/472	0.000318203	0.00101189	1.56949	12.6388	IPO13;CYFIP1;RNF10;ECM1;TINAGL1;WNT2B;AVIL;CLSTN1;DYSF;EDC3;GLE1;LIPG;TRIM3;NIPAL3;TIMP3;UBAP2L;CMKLR1;SLC36A1;ACVR1;SS18;TLE1;TRPC6;IGFBP3;TBC1D8;CYS1;DKK3;TTI1;CYP39A1;MN1;TFDP1;NPC1;DOK4;WDFY1;MYADM;SLC25A51;RHOU;ANGPTL4;CRK;ERGIC1;TNFRSF21;KANK2;EXD2;COPA;CANT1;SLC43A1;LAMA3;ABHD6;CREBL2;ATP2C1;ADD3;ZBTB3;REM1;RASD1;PRKAR2A;PLXNA2;RNF39;POC1A;DCAF12;CDR2;CENPT;HSD3B7;YTHDF1;SLC12A4;CIZ1;TMEM1…
Top 500 up genes for SARS-CoV-2 infection in Rhesus macaques at Group 3 dose in PBMCs at 14 DPI from GSE156701	80/466	0.000341253	0.001078	1.56996	12.5328	CDKN1C;RNF10;RBM28;SYNM;TRRAP;CLSTN1;RAPH1;SYNE2;AQP1;HERC2;BSG;TIMP3;SLC25A42;SPTAN1;RGS9;UBXN6;FBXO9;TNS1;TGM2;BRD3;ARHGEF12;ZBTB38;HEG1;PDE4D;CAD;PRKCA;ATG14;BAZ1B;PPM1A;TUBB2A;WDR81;STIM1;TFDP2;HNRNPUL2;PALLD;MADD;ITGA6;TRIB2;ENG;RAMP2;EPB41;AMIGO1;SLC43A1;LTBP4;NEDD4L;HTT;GATA2;FOXO3;PTGS1;TRAK2;MAN2A1;HECTD4;UCP2;MXI1;GCNT2;E2F2;POC1B;HIVEP2;PCDH1;DCAF12;SPTBN1;BCL9L;SPECC1;DYNC1H1;FZD4;URO…
Top 500 up genes for SARS-CoV-2 infection in Rhesus macaques at Group 1 dose in Bronchoalveolar Lavage at 2 DPI from GSE156701	81/475	0.000389536	0.00122243	1.55727	12.2254	CSRNP1;CDKN1A;MCFD2;TINAGL1;IFITM2;CLSTN1;DYSF;TMEM140;THBD;LIPG;NAMPT;FAM53C;CAPN2;TRIM25;CMKLR1;TNS1;TLE4;SLC36A1;SS18;ZBTB39;DUSP3;DESI1;SPHK1;IGFBP3;FST;IFRD1;ARRDC3;EMP1;ELOVL7;OSMR;DUSP6;KAT2A;ZSCAN20;CRISPLD2;PRPF3;RAB35;MYADM;SERPING1;RHOU;ANGPTL4;TRIB1;CRK;RIN2;TNFRSF21;KANK2;SLFN5;CANT1;SLC43A2;TUFT1;ENDOD1;ABHD6;FOXK1;ZC3HAV1;HELZ2;ENHO;SEC14L1;RASD1;DNPEP;NFIL3;CHST15;SLC38A7;SFN;FLNB…
500 genes up-regulated by SARS-CoV-2 in human Calu3 cells at 24h from GSE148729 s1 polyA	84/497	0.00041046	0.00127967	1.54099	12.017	CSRNP1;CDKN1A;ANKRD33B;IFITM2;HSPB8;IFI30;TMEM140;BACH1;CXCL2;HERPUD1;NUB1;RASGEF1B;NAMPT;SESN2;GRB10;TRIM69;TRIM25;LGALS9;PHACTR4;TGM2;KSR1;DUSP1;FST;ARRDC3;SHROOM2;PLAUR;AFAP1;BAZ1A;TRAF1;DUSP8;ETV3;CEACAM1;TXNIP;PRKD2;TRIB1;TRIM56;CREB5;PPP1R15A;SLFN5;SEMA7A;CEBPB;CEBPD;SDC4;KMT2C;ARHGEF28;COL11A2;ENDOD1;NOD1;ZC3HAV1;ADRB2;HELZ2;PDZD2;DNPEP;PODXL;RPS6KC1;NOCT;PLXNA2;NPTX1;HIVEP2;ST3GAL2;N4BP1;…
455 genes downregulated by IAV-infection in mouse spleen	67/379	0.000442204	0.00136968	1.6244	12.5465	PRR5;GSK3A;IFITM2;WDR48;ZC3H3;CTNND1;GGTA1;PTMS;LAPTM4B;PSMD7;MPRIP;ACADL;CAPN2;CTSH;A4GALT;GABARAPL1;LIMCH1;IFNGR1;IGFBP3;RANGAP1;RHOA;VAMP8;PRKAR1A;CSDE1;PEX6;FDX1;SPNS1;MYADM;PLIN2;ARHGEF7;FKBP4;SQSTM1;ENG;COPA;PXK;OAT;PARM1;ATF6B;UBA5;CLEC16A;ITPR2;FURIN;VPS26B;AGAP3;KLC1;NXF1;SEC14L1;POLR2A;INPP5D;NOCT;S1PR1;UBQLN1;BRAP;UBE2H;NFYA;PPP1R21;EEF2;DHRS3;NFKBIA;PFKL;GPAM;SLCO3A1;TMEM115;CREBRF;CD…
500 genes up-regulated by SARS-CoV-2 in human Calu3 cells at 4h from GSE148729 untreated totalRNA	83/492	0.000469908	0.0014461	1.53721	11.7796	ERRFI1;CSRNP1;CDKN1A;GSK3A;CRYBG3;C2CD2;TCF23;ECE1;BICD1;CXCL2;HK2;CNST;PNP;NAMPT;VSTM4;ADAMTS9;UPF1;CARD10;MORC4;PRKCE;FST;RIPK4;HPCAL1;PLAUR;EMP1;TMC7;JOSD1;DUSP6;DUSP7;ERN1;SLC7A6;FRMD6;DDIT4;MYADM;GEMIN5;ITGA6;ANGPTL4;TRIB1;STK40;FKBP5;EPHA2;CREB5;PLEC;CDC42SE1;AMER1;KLHL18;SEMA7A;CEP85L;NOP2;LAMA3;TGFA;UAP1;ADRB2;EGFR;NPAS2;SEC14L2;ADAMTS15;GRK5;MAT2A;BAHD1;BMS1;PLXNA2;LONRF3;ST3GAL1;MCL1;PH…
Top 500 down genes for SARS-CoV-2 infection in Rhesus macaques at Group 2 dose in PBMCs at 1 DPI from GSE156701	77/452	0.00055152	0.00168638	1.55436	11.6621	RNF10;CCNK;ITGB5;UBXN2A;TESK1;GDE1;AQP1;RUSC2;ZMIZ1;CHORDC1;BSG;PDE4B;SLC25A42;MAP3K6;TRIM65;TEAD2;TNS1;YWHAH;PIAS4;GABARAPL2;MKKS;DUSP1;NCBP2;TSC22D3;PDE4D;CCDC117;DYNLL1;POMGNT1;JMJD6;ST7L;EEF1G;MRAS;SLC25A19;DDIT4;TCP1;TXNIP;KCTD11;KANK2;ANAPC16;EPB41;PEX11A;SLC43A1;CREBL2;MTMR4;GATA2;ADIPOR1;SLC5A3;DEDD2;TRAK2;CAMSAP2;SELENBP1;DNAJB1;HSPH1;UBB;BAG3;KCTD21;TSPAN7;MXI1;ATP6V0A2;POC1B;LRRC8A;DCA…
500 genes up-regulated by MHV-A59 in murine liver cells from GSE146074 3d	72/418	0.00059694	0.00181363	1.57444	11.6882	CLIC4;HSP90AB1;IFITM2;HSPB8;RAPH1;HP;PLOD1;PSMD7;PNP;NAMPT;RNPEP;QSOX1;LGALS9;UBXN4;CTSD;TGM2;CCT3;PDIA3;HSP90AA1;ANXA2;ATP6AP1;AHSA1;ACTN4;PDIA6;PDIA4;TUBB2A;NPC2;COL4A1;MORF4L2;DNAJB11;ALDH1A1;SERPING1;MMP19;MYH9;ANG;TAGLN2;CRELD2;SQSTM1;LRRC59;ISYNA1;PSMD11;RPN1;UBR4;ZC3HAV1;AGPAT2;HSP90B1;HELZ2;STIP1;DPP9;SERPINH1;UBQLN1;SARAF;BPNT1;ST3GAL1;XDH;S100A10;MCL1;XBP1;SDF2L1;HSPA5;STAT3;GBF1;RMDN3;…
Top 500 upregulated genes for SARS-CoV-2 infection in human sclera from GSE164073	80/475	0.000619368	0.00186987	1.53339	11.3269	CNTNAP1;ATP8A1;GALNT15;LRRK2;FAM107A;WBP1L;BACH1;CXCL2;TRIM8;TMEM100;FLCN;ANPEP;NAMPT;SH3PXD2B;PDK4;BDKRB2;CGNL1;ZCCHC24;PDGFRA;DST;IFNGR1;PRKCE;HEG1;PTGR1;SLC39A14;CDC25B;RGMA;ALDH3A2;TGFBR3;ACAP2;PARD3;HECW2;IRF2;FIBIN;HECA;TRIM16;SQSTM1;TNFRSF21;FKBP5;SLFN5;PXK;LRP1;SLC43A2;PELI2;NID1;ADD3;PPL;ADAMTS15;BCL2L11;RASD1;NFIL3;MAN2A1;MXI1;STX3;MSC;WASF3;SASH1;S100A10;RFTN2;SVIL;UBE2H;AFAP1L1;DTNA;G…
Top 500 down genes for SARS-CoV-2 infection Day 7 in ferret right caudal lung from GSE160824	75/440	0.000634777	0.00190433	1.555	11.4483	NCKAP1;CLIC4;FLT1;MAST4;FKBP14;RAPH1;STON1;DUSP19;RORA;LDB2;PKD2;SYDE2;THBD;UBL3;AKT3;CHORDC1;ZMYM6;PDK4;PDE4B;SBF2;SH3D19;KLF10;PDGFRA;KLF11;EDN1;PEG3;DST;LIMCH1;MMD;PDE4D;ETV1;MTURN;THAP1;TGFBR3;FRMD6;PIK3CA;KATNAL1;PALLD;HECW2;TXNIP;RIN2;DGKH;CCDC186;ROCK2;CEP85L;NPR3;PRELP;EHBP1;NKD1;SAV1;LRP6;CAMSAP2;GJC1;HIVEP2;SLIT2;WASF3;NTRK2;SEC24B;TCAF1;UBE2B;SMURF2;BTBD7;LAMB1;KLF3;MIB1;KLF7;PTPRB;SLC…
Top 500 down genes for SARS-CoV-2 infection Day 14 in ferret right caudal lung from GSE160824	77/455	0.00067232	0.00200435	1.54175	11.2622	CLIC4;MAST4;WIPF2;RAPH1;STON1;RORA;LDB2;PKD2;PRSS23;PDK4;TIMP3;SH3D19;KLF10;PDGFRA;KLF11;CPT1A;DUSP3;MMD;HEG1;PDE4D;EMP1;ETV1;AXIN2;TGFBR3;DYNC1LI1;LATS2;PIK3CA;PEAK1;KAT6A;TXNIP;ITGA6;ANGPTL4;TOP1;TAGLN3;RIN2;RBMS2;DGKH;CREB5;KMT2A;NOTCH4;PRELP;SAV1;LRP6;CAMSAP2;ITPRIPL2;FAM124B;PDZD2;CAMK2N1;FAM120C;CCDC85A;TSPAN7;MXI1;HIVEP1;SLIT3;HIVEP2;MAP4;SLIT2;WASF3;CLASP1;BPTF;SEC24B;JAG1;UBE2B;PTPN12;HO…
500 genes up-regulated by SARS-CoV-2 in human NHBE cells from GSE147507	81/486	0.000791846	0.00234603	1.51401	10.8118	ERRFI1;CSRNP1;IFITM2;MAST4;PLAT;CXCL2;HK2;POLB;PPP4R1;PNP;ADAMTSL4;EVA1C;LIPG;NAMPT;SH3PXD2B;TRIM25;UPP1;LGALS9;TGM2;EDN1;DUSP1;IFNGR1;IGFBP3;FST;ACTN1;PLAUR;AFAP1;MOGS;CSNK1E;AMPD3;GTPBP2;RANGAP1;OSMR;RHOC;ATP1B1;CDC25B;CARHSP1;TUBB2A;KCTD11;ANGPTL4;TRIM16;TRIB2;RBMS2;EPHA2;PPP1R15A;KLHL18;SLFN5;SEMA7A;SDC4;SLC43A3;USP54;FLII;NOP2;TGFA;DTX2;ADRB2;HELZ2;RAB11FIP1;PODXL;FLNB;E2F4;HIVEP2;KIF3C;ZSWI…
500 genes down-regulated by SARS-CoV-2 in human H1299 cells at 36h from GSE148729	81/488	0.000896097	0.00263851	1.5064	10.5711	MAPKBP1;ERRFI1;DOCK5;CDKN1A;SMG1;DGKD;FKBP15;ADARB1;ZDHHC8;MAGT1;PKD1;SYNE2;GOLGA4;CHORDC1;ZMYM6;PDE8A;DLGAP4;MAMDC4;PLEKHG4;MORC4;DST;RIPK4;IPMK;VPS13D;ARRDC3;RHBDF2;ELOVL7;MAPK8IP3;LIME1;PRSS53;THAP1;CTTNBP2NL;NISCH;RBL2;RNF125;RNF169;KIFC2;TNFRSF25;SFT2D2;DGKH;KMT2D;UHRF2;LRP1;KMT2C;STXBP1;LTBP4;SPG7;SLC5A3;PPL;NPAS2;HECTD4;MKNK2;APBB2;CAMTA2;EPS8L2;DCAF10;RCE1;PDLIM5;SLC38A2;NKTR;PLXNA3;MCL1;…
Top 500 up genes for SARS-CoV-2 infection in Rhesus macaques at Group 2 dose in Bronchoalveolar Lavage at 2 DPI from GSE156701	78/468	0.000979272	0.00286572	1.51333	10.4854	SCARB2;MCFD2;CRTC3;SERPINE1;DYSF;MAGT1;TMEM140;SOGA1;RAB44;THBD;LIPG;NAMPT;PRX;FAM53C;TRIM25;CTSH;CMKLR1;TLE4;SLC36A1;SS18;SUN2;SPHK2;STARD8;RHBDF2;TBC1D8;GTPBP2;TRPC4AP;CDYL2;KAT2A;MRAS;NPC1;PRPF3;RAB35;TFEC;MYADM;SERPING1;SMCR8;RHOU;AIDA;TTPAL;RIN2;TNFRSF21;STK40;FKBP5;SLFN5;H6PD;SLC43A2;CUL1;ABHD6;ZC3HAV1;MTMR4;ITPRIPL2;HELZ2;GNA13;ADAP2;DNPEP;SLC38A7;RHBDL3;SLC15A4;SLC25A25;STARD13;TMEM184B;E…
SARS-CoV perturbation; 217 Up Genes from GEN3VA; Human Vero E6 cells; Accession: GSE30589 Platform: GPL570 Entry 7	38/193	0.000999016	0.00290567	1.8479	12.7667	ERRFI1;CSRNP1;CEBPD;ZFAND2A;FOXO4;ZBTB2;DEDD2;DNAJB1;HSPH1;BAG3;ATXN1L;SERPINH1;PDE4B;PIM3;MARK4;IP6K3;ZCCHC24;KLF10;RNF20;GABARAPL1;DUSP1;CCL20;ARRDC2;IL34;VASN;DUSP6;FOSL2;SMAD7;NFKBIA;DNAJA1;MFHAS1;TMEM115;CREBRF;TXNIP;SIK1;TRIM16;MXD1;HSPA1A
SARS-CoV perturbation; 233 Down Genes from GEN3VA; Human bronchial epithelial 2B4 cells; Accession: GSE17400 Platform: GPL570; Entry 3	39/200	0.00104601	0.00302393	1.82601	12.5315	CEP104;KCNK6;SMG1;NDRG3;CCDC186;DIS3L;TULP4;SMC3;GLG1;EHBP1;TRAK2;LIPH;UCP2;UBN1;MXI1;MLEC;EP300;ERC1;ST3GAL1;CNNM3;PROSER3;WSB2;SMURF2;NCOA3;SECISBP2L;ADAT1;ASH1L;CYS1;GTF2H3;SGPP2;DNAJC3;MFHAS1;SIKE1;GPAM;RUNDC1;TMBIM6;TRIM16;TOP1;TAF3
SARS Perturbation; 291 Up Genes from GEN3VA Mouse Lung; Accession: GSE19137 Platform: GPL1261 Entry 5	50/274	0.00109358	0.0031424	1.68455	11.4858	CLIC4;HSP90AB1;YBX1;YBX3;AMMECR1L;STMN1;PRX;TRIM25;UNC45B;ARHGEF12;ANXA2;PRMT2;DUSP1;HPCAL1;ANO6;EEF1G;DYNC1LI2;TOX2;TXNIP;MYH9;PKP4;TMBIM6;RAPGEF3;RAMP2;KRT80;EPAS1;RPN1;PRPSAP1;HELZ2;SNX3;DHX30;EFNB1;NXF1;BMS1;UBC;MKNK2;EIF4H;WASF2;SPTBN1;MCL1;ZBTB16;FAM189A2;HPS4;UPF3A;EEF2;KLF2;FKBP1A;NFKBIA;MAPK11;SNRK
332 proteins enriched in AP-MS using various SARS-CoV-2 proteins as bait from Gordon et al. (2020)	58/331	0.00127814	0.00362899	1.6044	10.6891	RBM28;POGLUT2;RETREG3;CRTC3;FKBP15;ZDHHC5;PLAT;GCC1;COMT;NAT14;PVR;GOLGA3;UBAP2L;SDF2;ERC1;POGLUT3;AP2M1;UPF1;SUN2;SLC30A9;TIMM29;TLE1;ATP6AP1;MRPS25;MOGS;AP3B1;ANO6;ATP1B1;RHOA;RNF41;LOX;NPC2;CSDE1;SLU7;ERGIC1;USP54;MEPCE;RAP1GDS1;PRKAR2A;LMAN2;NSD2;EIF4H;ZC3H18;RIPK1;NPTX1;PCNT;MARK2;BRD4;WFS1;PLEKHA5;DNAJC11;PRRC2B;MIB1;GGCX;GOLGB1;GNB1;HYOU1;TBKBP1
COVID19-All 332 protein host PPI from Krogan	58/331	0.00127814	0.00362899	1.6044	10.6891	RBM28;POGLUT2;RETREG3;CRTC3;FKBP15;ZDHHC5;PLAT;GCC1;COMT;NAT14;PVR;GOLGA3;UBAP2L;SDF2;ERC1;POGLUT3;AP2M1;UPF1;SUN2;SLC30A9;TIMM29;TLE1;ATP6AP1;MRPS25;MOGS;AP3B1;ANO6;ATP1B1;RHOA;RNF41;LOX;NPC2;CSDE1;SLU7;ERGIC1;USP54;MEPCE;RAP1GDS1;PRKAR2A;LMAN2;NSD2;EIF4H;ZC3H18;RIPK1;NPTX1;PCNT;MARK2;BRD4;WFS1;PLEKHA5;DNAJC11;PRRC2B;MIB1;GGCX;GOLGB1;GNB1;HYOU1;TBKBP1
SARS coronavirus nsp4-pp1a/pp1ab (gene: orf1ab) from Virus-Host PPI P-HIPSTer 2020	2016-07-01	0.00136312	0.0038474	5.8335	38.4893	UBB;STAT3;UBC;EP300;SFN;YWHAG;YWHAH
Top 500 up genes for SARS-CoV-2 infection 48 hpi in human alveolar organoids for GSE152586	76/460	0.00144328	0.00404967	1.49678	9.79018	SCARB2;CSRNP1;UBXN2A;CHD9;ZMYND8;JADE2;SMG7;TMEM140;NUB1;CCND3;CAPN5;TRIM25;DENND5A;LGALS9;GLUL;MAP3K5;PHACTR4;TGM2;TLE4;CAST;TSC22D1;ARRDC3;LMO7;BAZ1A;GTPBP2;OSMR;CEACAM1;SCNN1A;IRF2;WDFY1;SERPING1;TXNIP;ELMO2;PRKD2;TOP1;AIDA;SLC18B1;TRIB2;BIRC2;RBMS2;TRIM56;RNF31;SLFN5;STAU1;STXBP1;ENDOD1;NEDD4L;ZC3HAV1;PPL;HELZ2;BCL2L13;NXF1;ERBB3;BAG3;DPP9;FLNB;SUSD6;RIPK1;ST3GAL1;N4BP1;MARK2;JAG1;STAT3;DAB2I…
500 genes up-regulated by SARS-CoV-2 in mouse lung tissue from GSE150847	49/272	0.00161478	0.0045044	1.65764	10.6562	CSRNP1;ROBO4;SMG1;TINAGL1;SERPINE1;PVR;RESF1;LIPG;BDKRB2;CD93;ATP6AP1;VPS13D;RHBDF2;ARID5A;GTPBP2;PDIA6;TMEM131;CEACAM1;COL4A1;IRF2;SMCR8;ANGPTL4;ATF6;RNF31;KMT2D;POM121;SEMA7A;NOTCH1;SDC4;UBR4;SLC3A2;HELZ2;NXF1;NOCT;SUSD6;XDH;SLC15A4;SLC12A4;TMEM184B;SYVN1;KCNJ15;MCOLN1;LYVE1;TTC17;ISG20;ZNFX1;SLCO3A1;DOP1B;EPPK1
SARS coronavirus nsp7-pp1a/pp1ab (gene: orf1ab) from Virus-Host PPI P-HIPSTer 2020	1935-11-01	0.00167579	0.00464738	3.44053	21.99	HSPA8;UBB;HSPA5;BAG3;UBC;EP300;SFN;KALRN;YWHAG;SPTBN1;YWHAH
Top 500 up genes for SARS-CoV-2 infection in Mesocricetus auratus hamster blood Day 2 from GSE162208	62/363	0.00169624	0.0046769	1.55571	9.92438	CSRNP1;OTUD5;CDKN1A;TMEM140;PHRF1;C1GALT1C1;RASGEF1B;NAMPT;CCRL2;TRIM25;CTSH;LGALS9;ANKRD13A;ARRDC3;RHBDF2;ARID5B;GAB2;GTPBP2;CYP39A1;RNF125;IRF2;TOP1;RIN2;PRR14;DGKH;TRIM56;RNF31;CEBPD;WBP2;C5AR1;NOD1;ZC3HAV1;MIEF1;HELZ2;GNA13;ADAP2;NFIL3;KCNN3;XDH;N4BP1;MCL1;SLC31A2;UBE2B;SLC35E1;UROS;BSDC1;XPO7;TOR1B;ABTB2;ISG20;BST1;RIT1;ZNFX1;CREBRF;UBAP1;FAS;TMCC2;APBA1;MAFK;MXD1;LPIN2;MYD88
Top 150 positive hits from GSE154783: SARS-CoV-2 CRISPR screen in Vero-E6 cells	30/147	0.00181668	0.0049802	1.93024	12.1812	KRT80;PELI2;UBR4;NEDD4L;DTX4;ADD3;GLG1;EPB41L4B;EPB41L4A;PEG10;KIF13A;DPF2;PMEPA1;TIMP3;SAMD12;ADAMTS9;HSP90AA1;ARRDC3;SHROOM2;SHROOM3;GNAO1;MYO1D;EHD3;TSPAN14;CRISPLD2;MYH9;FAS;SIK1;TRIB2;HSPA1B
Top 437 positive hits from genome-wide CRISPR screen for SARS-CoV-2 for 37 deg C from Schneider et al.	69/416	0.00210011	0.00572429	1.50243	9.26364	ZMYND8;COMT;TRIM28;NIPAL3;CAPN2;EP300;TRMT44;TBC1D10A;DGCR2;CARD10;SUN2;EXOC8;NCBP2;GLCE;COG4;CCDC157;TSC2;ATP11A;CCDC117;SAFB;JMJD6;RHOB;CLDN5;PYGO2;MN1;WDR81;NPC1;MTF1;PIGA;RAB35;EXOC4;ELMO2;DEPDC5;AMER1;YAP1;OAT;AHCY;SAR1A;CLEC16A;FURIN;PLA2G6;PDS5A;ATP2C1;SEC14L2;BCL2L13;CECR2;CHTF8;SEC14L1;MICALL1;MGAT1;DCAF10;RPRD1A;RAB6A;EXTL3;EGLN1;MBTPS1;CREBBP;SDF2L1;SERPIND1;WFS1;LIMK2;SAMD4B;NSG1;PARV…
chloroquine-7251 from Old CMAP down	19/84	0.00365047	0.0098936	2.19662	12.3294	RNF31;URGCP;GLCE;GFPT2;NDE1;TMEM62;GAB2;MST1R;P2RX5;FIP1L1;ARMC6;STK25;STBD1;XPNPEP3;KIF13B;FAM193B;RIPK1;ERCC5;TBC1D17
500 genes up-regulated by SARS-CoV-2 (2 MOI) in human A549 cells transduced with ACE2 vector from GSE147507	74/464	0.00416585	0.0112266	1.43321	7.8552	ITSN2;SETD5;DIDO1;CSRNP1;CCNT2;ANKRD33B;MCTP1;PPP1R10;ZBTB21;DUSP16;CXCL2;GPATCH8;FLCN;PRX;PDE4B;BDKRB2;TRIM25;PIM3;TGM2;KLF10;MED1;KLF11;DUSP1;SPHK1;IFRD1;ARRDC3;DNTTIP2;TSC1;TRAF1;DUSP8;ETV3;MSL1;THAP1;ARL4D;DDIT3;PIGA;KAT6A;IRF2;PRR14;BIRC2;STK40;CREB5;PPP1R15A;CEBPB;SDC4;NEDD4L;ZBTB2;HELZ2;NFIL3;HIVEP1;NPTX1;HIVEP2;IP6K2;MCL1;UBE2B;CCL20;EAF1;KLF4;SCAF4;ABTB2;ISG20;NFKBIA;KLF7;PER1;ZNFX1;KANS…
500 genes up-regulated by SARS-CoV-2 in human Calu3 cells at 12h from GSE148729	77/490	0.00514475	0.0137868	1.40824	7.42109	ERRFI1;CSRNP1;CCNT2;ANKRD33B;IFITM2;PPP1R10;TMEM140;DUSP16;CXCL2;NUB1;RASGEF1B;SESN2;PDE4B;BDKRB2;TRIM69;TRIM25;PIM3;LGALS9;RBM6;KLF10;EDN1;DUSP1;PRKCE;PDE4D;ARRDC3;PLAUR;ARID5B;SHROOM3;TRAF1;GTPBP2;DUSP8;DUSP6;RHOB;LATS2;IRF2;TXNIP;PRKD2;PLPP3;SQSTM1;PPP1R15A;RNF31;SLFN5;TUFT1;ARHGEF28;PELI2;NOD1;ZC3HAV1;ADRB2;HELZ2;PDZD2;NFIL3;TRA2A;BMF;HIVEP2;ZSWIM4;SLC25A25;N4BP1;CDR2;ZSWIM3;CCL20;FBXO38;KLF4…
COVID19-Nsp12 protein host PPI from Krogan	2020-07-01	0.00603942	0.0160939	4.03766	20.6302	CRTC3;USP54;PLEKHA5;UBAP2L;RIPK1;SLU7;PRRC2B
SARS Perturbation; 254 Up Genes from GEN3VA Mouse Lung; Accession: GSE19137 Platform: GPL1261 Entry 2	42/243	0.00701908	0.0186006	1.57357	7.80353	CLIC5;CLIC4;CDKN1A;RAMP2;KRT80;IFITM2;HSP90AB1;EPAS1;HSPB1;YBX1;HELZ2;SNX3;SLC9A3R2;PNP;TSPAN7;PRX;UBC;TRIM25;XDH;AP2M1;TGM2;YWHAH;DUSP1;HPCAL1;CYP4B1;DYNLL1;EEF2;LYVE1;RHOA;KLF2;MANF;VAMP8;FKBP1A;ISG20;CLDN5;MAPK11;TMCC2;MAFK;UBA1;TMBIM6;ATF5;SQSTM1
Top 500 up genes for SARS-CoV-2 infection in Rhesus macaques at Group 2 dose in Bronchoalveolar Lavage at 14 DPI from GSE156701	72/460	0.00729566	0.0192267	1.4006	6.89162	CRTC3;WNT2B;AVIL;DQX1;CBLB;SOGA1;GALNT10;NIPAL3;TIMP3;ERC1;CMKLR1;SS18;CPT1A;TLE1;FBXW8;IGFBP3;ARRDC3;TBC1D8;MYO7A;POMGNT1;CDYL2;ATRN;DNAJC1;INF2;ADAM15;TBC1D4;COL4A1;EOGT;MYADM;PRKD1;TTPAL;TNFRSF21;DGKH;SLC27A4;EXD2;SLFN5;H6PD;EPAS1;CLEC16A;ATP2C1;KALRN;LMF2;SLC9A1;LMF1;ADAMTS15;RASD1;HECTD3;MARVELD1;TMEM129;PLXNA2;SLC38A7;SYMPK;APBB1;RHBDL3;SLC15A4;MPDZ;IP6K3;CDR2;CENPT;STARD13;TMEM184B;EXOC6B;…
SARS coronavirus formerly known as growth-factor-like protein (gene: orf1ab) from Virus-Host PPI P-HIPSTer 2020	2016-06-01	0.00747977	0.0196036	4.49796	22.02	UBB;STAT3;UBC;SFN;YWHAG;YWHAH
500 genes down-regulated by SARS-CoV-2 in human Caco2 cells at 4h from GSE148729 untreated	76/491	0.00782684	0.0202902	1.38248	6.70531	PRR5;ATP8A1;CCDC127;DENND5B;DIS3L;RASL11A;RTKN2;RORA;DUSP16;SIPA1L3;GALNT10;EDC3;UBL3;CREB3L2;SAMD12;CIC;ARHGEF40;DGCR2;DAPK1;IPMK;ARID5B;CCDC117;AXIN2;EMSY;FOXP1;BCR;TOM1L2;FAM222A;PPM1B;TBC1D4;PRR15L;TFEC;TXNIP;PKP4;RHOU;GRB7;OAT;PHLPP1;KMT2A;CEBPD;XPC;FITM2;DTX4;ZBTB4;RXRA;FAM168A;ERBB3;SAP30L;TMEM129;PIP5K1B;BMF;CCDC141;TRMT1L;CREBBP;FZD4;LIMK2;GBF1;CABLES1;HELZ;FOXN3;SORBS1;HOOK3;PTPN14;TBX4…
Top 500 down genes for COVID-19 mild disease in human NK cells from GSE165461	76/491	0.00782684	0.0202902	1.38248	6.70531	PANK4;DPAGT1;PRR5;IFITM2;CCDC127;UBXN2B;CLSTN1;WBP1L;AFF3;HK1;MPV17;PKNOX1;CMKLR1;MEN1;ZCCHC24;MAP4K2;NCOA5;DESI1;IPMK;ARAP3;MOGS;DYNLL1;TEX2;MAPK8IP3;DUSP23;HEATR5A;ARMC6;ESRP2;GFOD2;TXNIP;GEMIN5;ITGA6;MAPT;CLOCK;ZSCAN29;SLC27A4;SEMA7A;AHNAK;LMAN2L;DCTN1;ATP10D;TUBD1;ABHD6;VPS26B;PRPSAP1;EFNB1;CYTH2;ZFP14;RIC8B;ITPRIPL1;CALHM2;SNX25;TMEM129;RRP36;DROSHA;E4F1;CAMTA2;SLC25A20;STX2;S1PR4;TRMT1L;XBP…
SARS Perturbation; 276 Up Genes from GEN3VA Mouse Lung; Accession: GSE19137 Platform: GPL1261 Entry 4	45/266	0.00799546	0.0206153	1.53362	7.40567	CDKN1A;RAMP2;KRT80;HSP90AB1;HEXA;HSPB1;IFI30;PRPSAP1;HELZ2;SNX3;MAP1LC3B;PNP;UBL3;PRX;UBC;MKNK2;EIF4H;TRIM25;CTSH;MYH14;PXDC1;SPTAN1;TGM2;HSPA8;ANXA2;PRMT2;DUSP1;LMO7;EDF1;EEF2;KLF2;FKBP1A;ISG20;EEF1G;CLDN5;TUBB2A;COL4A1;NPC2;SCNN1A;SERPING1;TMBIM6;CALR;LIMS2;SIPA1;KANK3
Down regulated gene from COVID-19 infected bronchoalveolar lavage from patients	59/370	0.00971265	0.0249083	1.43013	6.6277	CLIC4;COMT;BACH1;CMIP;CCDC28A;ALKBH5;ACTR1A;CCND3;ADGRE5;ALDH2;ANPEP;BSG;CCRL2;CAPN2;CHP1;CNPPD1;AP2M1;CCT3;CCT2;ATP6V0B;ANXA2;ATP6AP1;APLP2;AHSA1;AP3B1;CACYBP;ACTN4;CNPY3;ATP1B1;ALDH3A2;CDC37;ALDH1A1;ACOT2;ACOT1;AIDA;ATP6V0D1;ARL8A;CDC42SE1;COPA;CEBPB;AHNAK;ATF6B;AMIGO2;C5AR1;ATP1A1;ADIPOR1;AGPAT2;CCT8;CCT7;CCT5;CCT4;CD163;ACE;CDC42BPB;CCT6A;BST1;CCPG1;CD9;CALR
500 genes up-regulated by SARS-CoV-1 in human intestinal organoids from GSE149312 24h	71/459	0.0100338	0.0255942	1.38054	6.35299	SFTA2;CLIC5;AHCYL2;ZFAND2A;ATP7B;MPRIP;LIPH;MMP28;SERAC1;UPP1;EDN1;KLF13;ANXA2;DUSP1;PLLP;DNTTIP2;EMP1;ACTN4;FTSJ1;RHOB;DNAJC3;EPN3;TOM1L2;PRPF18;ESRP2;PALLD;PSME3;PRPF3;FDX1;RAB35;DNAJB11;ALDH1A1;MAPRE3;ATP6V0D1;CRELD2;CLOCK;TNFRSF21;SLC27A4;EPHA2;CDC42SE1;PPP1R15A;LRRC59;KRT80;EPAS1;PPL;KALRN;RASD1;MAT2A;CAMK2N1;ORMDL2;RRP36;PIP5K1B;SLC25A20;S100A10;IL33;HSPA8;NOP16;EXOC6B;CTNS;ABTB2;DNAJA1;HNR…
Genes whose expression is altered by SARS-COV-2 infection	23/118	0.0102383	0.0259769	1.81937	8.33565	PPP1R15A;STARD3;HSP90AA1;HSP90AB1;ANXA2;AHNAK;IGFBP3;SERPINE1;ASNS;ACTN4;YBX1;ATP1B1;EEF2;NAMPT;DDIT4;ALDH1A1;TXNIP;PMEPA1;FLNB;CALR;SQSTM1;SLC38A2;SPTBN1
Top 500 up genes for SARS-CoV-2 infection in Rhesus macaques at Group 2 dose in PBMCs at 1 DPI from GSE156701	72/467	0.0103166	0.0260372	1.37522	6.29026	PHF3;DIDO1;CNTNAP1;HP;ATN1;DYSF;LAPTM4B;GOLGA4;ADAMTSL4;TRIM25;ERC1;UPF1;ZBTB39;UNC45B;ARSA;USP48;KHNYN;ABCC5;ARRDC3;RHBDF2;LMO7;TMC6;PRSS53;PJA1;PLA2G15;LATS2;KATNAL1;DOK4;ESRP2;ATG4B;ROR2;SLC18B1;RIN2;TRIM56;CREB5;RNF31;SLFN5;SEMA7A;DHX8;KMT2C;DCUN1D3;FITM2;PPL;EHBP1;SLC25A27;HELZ2;PGS1;PTDSS2;CYTH2;GNA11;BMS1;D2HGDH;SUDS3;DISC1;E2F6;RBM10;NKTR;IFITM10;WFS1;POLR3GL;ZBTB16;KCNJ15;DNAJC11;TMEM62;…
Top 500 down genes for SARS-CoV-2 infection in Mesocricetus auratus hamster lung Day 2 from GSE162208	65/417	0.0113209	0.0284214	1.39239	6.23946	TINAGL1;PRKCSH;TESK1;WFDC1;PTMS;FAM110A;OPA3;MMP28;KIF1C;TMEM109;CPNE2;GIT1;PLLP;IGFBP3;SFTPC;DAPK3;POMGNT1;EPN3;NPC2;TMEM139;SPNS1;MMP19;TNFRSF25;TAGLN2;MXRA7;ATF5;SLC29A1;SLC27A4;FKBP2;RAMP2;FICD;DHH;SMIM1;MAZ;SEMA3G;LRP3;CRIP2;THBS3;SLC9A3R2;REM1;EFNB1;CNPY4;TSPAN9;UCP3;UCP2;APBB1;S1PR4;PAK4;JAG2;TMEM184A;NPDC1;HSD3B7;PHC2;SMAGP;TIE1;SLC35E4;FAM189A2;DHRS4;SH3BP5L;SLCO3A1;SH3D21;MOB2;TSPAN18;M…
Top 500 up genes for SARS-CoV-2 infection in Rhesus macaques at Group 3 dose in PBMCs at 4 DPI from GSE156701	73/477	0.0116468	0.0290866	1.36315	6.0697	CDKN1C;SYNM;CTNND1;OTUD7B;NAGPA;CCAR1;RAB44;RUSC2;SH3PXD2B;CAPN2;CCDC97;SPTAN1;CHID1;UNC45A;ACVR1;MAMDC4;CDADC1;HEG1;ARRDC3;RHBDF2;PRKCA;PDIA6;PLA2G15;KAT2A;STIM1;PALLD;ZW10;CANX;SERPING1;DPEP1;SLC29A1;RIN2;TNFRSF21;SLFN5;RAMP2;TMEM161A;TSHZ1;CUL1;ABHD6;SLC3A2;MTMR4;AGPAT3;ZBTB2;HELZ2;EXOSC10;DNPEP;LEO1;HIVEP2;KIF3C;PCDH1;E2F6;SASH1;ZSWIM3;IP6K2;SEC31A;KLHDC4;SETD1A;HUWE1;NR1H3;PTPN11;TOR1B;KLF4;…
chloroquine-2869 from Old CMAP down	17/81	0.0123972	0.0307993	1.99451	8.75648	GRB7;ZFHX2;FAM189A2;DLST;ARRB1;MOGS;PTK6;GTF2H3;DNAJC3;FLCN;ADAM15;HNRNPUL2;DNAJA4;TTLL1;KIF13A;TSPAN5;RIN2
SARS coronavirus nsp9-pp1a/pp1ab (gene: orf1ab) from Virus-Host PPI P-HIPSTer 2020	2013-05-01	0.0129164	0.0319229	4.68391	20.3716	HSPA5;UBB;BAG3;STAT3;UBC
SARS perturbation; 299 Down Genes from GEN3VA; Human airway epithelium (HAE) cells; Accession: GSE47961 Platform: GPL6480; Entry 1	41/245	0.0130548	0.0320986	1.5126	6.56257	BCAR3;ERRFI1;CSRNP1;SEMA7A;KRT80;SLC43A3;FAM107A;IRS2;PLAT;SLC3A2;DENND3;BACH1;SEC14L2;RASD1;PDLIM2;GRPEL2;SESN2;S1PR1;UPP1;XDH;SLC25A25;ENTPD1;SERPIND1;IL34;OSGIN1;PLAUR;EMP1;ASNS;LMO7;KLF4;PER1;RGCC;SYT12;DDIT3;PIGA;MAFF;MYADM;ANGPTL4;TRIB1;LPIN1;FERMT2
Top 500 up genes for SARS-CoV-2 infection in Rhesus macaques at Group 1 dose in PBMCs at 10 DPI from GSE156701	70/458	0.0136511	0.033332	1.3605	5.84192	PRR5;RNF10;CLPB;THBD;STK11;RNPEP;BSG;SLC25A42;ZFPL1;AP2M1;UBXN6;FBXO9;TNS1;TGM2;PPP2R5B;PTGR1;PPM1A;DNAJC1;CARHSP1;TOX2;TUBB2A;MRAS;CSDE1;DPEP1;RHOU;TLN2;HAGH;KANK2;WBP2;EPB41;USP54;SLC43A1;LAMA3;NEDD4L;DCUN1D2;FOXO3;ADIPOR1;DTX4;TRAK2;SELENBP1;PTDSS2;ADAP2;UBB;MXI1;LEO1;E2F2;POC1B;IGF2BP2;STX2;DCAF12;RILP;SERF2;SPECC1;NUS1;UROS;ADAT1;DNAJC11;BSDC1;XPO7;PRDX6;CLK3;MYO1D;ACER2;GCLC;MOB2;TMCC2;RECK…
500 genes up-regulated by SARS-CoV-2 in human H1299 cells at 4h from GSE148729 mock	74/488	0.0136962	0.033332	1.34825	5.78485	BCAR3;ERRFI1;MCTP1;DENND5B;ZFAND2A;SERPINE1;STON1;OTUD7B;YBX1;BICD1;HS6ST1;CXCL2;PTMS;C1GALT1C1;MAP1LC3B;LSM11;PMEPA1;PXDC1;DUSP1;RIPK4;TRAF1;JOSD1;ATP1B1;SAFB;CTTNBP2NL;PJA1;TUBB2A;FRMD6;LATS2;CDC37;RAB35;SCNN1A;SRSF4;TAGLN2;ANGPTL4;ATF5;SQSTM1;SLU7;CDC42SE1;SF3B2;SDC4;ROCK2;AMIGO2;CREM;TUBD1;FURIN;TMTC1;DTX2;MIEF1;RRP7A;RBM15B;TSPAN9;NNAT;GCNT2;PAIP2;HEXIM1;PHC2;FZD4;ANKRD23;OSGIN1;PA2G4;CFLAR;…
SARS-CoV perturbation; 23 Up Genes from GEN3VA; Human Vero E6 cells; Accession: GSE30589 Platform: GPL570 Entry 4	2023-07-01	0.013925	0.0337169	3.28004	14.0191	NR4A2;NFKBIA;DNAJB1;HSPH1;DUSP1;PIM3;HSPA1A
SARS coronavirus P2 envelope protein from Virus-Host PPI P-HIPSTer 2020	2014-05-01	0.0181739	0.0435625	4.16324	16.6853	HSPA4;BAG3;STAT3;EP300;BRD4
SARS coronavirus protein E (gene: E) from Virus-Host PPI P-HIPSTer 2020	2014-05-01	0.0181739	0.0435625	4.16324	16.6853	HSPA4;BAG3;STAT3;EP300;BRD4
chloroquine-7012 from Old CMAP down	16/79	0.0206953	0.0493583	1.90628	7.39226	RNF31;TMEM184B;WFS1;VEGFC;HELZ;KLF3;AGPAT3;DHDDS;THBS3;ARHGAP10;CRISPLD2;OPA3;DDIT3;KCNS3;PIP5K1C;EPHA2
Top 500 up genes for SARS-CoV-2 infection in Rhesus macaques at Group 3 dose in Bronchoalveolar Lavage at 2 DPI from GSE156701	70/469	0.0223335	0.0530004	1.32215	5.02639	CYFIP1;TINAGL1;AVIL;DIS3L;FAM107A;DYSF;MAGT1;GLE1;LIPG;CAPN2;TRIM25;TGM2;ACVR1;SS18;FBXW8;SND1;TTI1;EPN3;ATRN;SCNN1G;DNAJC1;ZSCAN20;HEATR5A;NPC1;LOX;SERPING1;SLC25A51;ELMO2;RHOU;ERGIC1;EXD2;LRRC59;SLFN5;ACSS3;EPAS1;FUT10;LAMA3;CUL1;CLEC16A;ABHD6;TMTC1;ZC3HAV1;MTMR4;ATP2C1;HELZ2;ADAMTS15;RDH11;SFN;RIPK1;SLIT3;MAP4;RHBDL3;SLC15A4;IP6K3;SLC25A25;SEC31A;SEC24B;PPIL2;TMEM184B;FBXO38;OSGIN1;TMEM62;TOR1…
500 genes down-regulated by SARS-CoV-2 in human pancreatic organoids from GSE151803	66/441	0.024569	0.0580169	1.32591	4.91419	RET;SMG1;SPON1;ATP8A1;CRYBG3;DOCK9;CHD9;RAPH1;RORA;LDB2;SYNE2;AFF2;SYDE2;EPB41L4B;GOLGA4;EPB41L4A;PEG10;ANPEP;PDK4;TIMP3;MACROD2;GPR179;UNC13B;ARHGEF12;RALGAPA1;PRKCE;ZBTB38;PDE4D;VPS13D;ARID5B;PRKCA;LMO7;TMEM131;PLCB4;HEATR5B;PEAK1;HECW2;RAPGEF5;BDP1;CLOCK;RAPGEF4;AHNAK;KMT2C;CEP85L;ADCY2;TMTC1;SLC5A3;RAB11FIP1;PDZD2;KCNN3;WASF3;NKTR;BPTF;SERPIND1;LGI3;HELZ;ATP2B2;CDC42BPA;KLF2;TARBP1;FABP1;NR4A…
COVID19-E protein host PPI from Krogan	2022-06-03	0.0248551	0.058117	7.49002	27.6733	ZC3H18;AP3B1;BRD4
SARS coronavirus endoRNAse (gene: orf1ab) from Virus-Host PPI P-HIPSTer 2020	2022-06-03	0.0248551	0.058117	7.49002	27.6733	RBL2;UBB;UBC
SARS coronavirus hypothetical protein sars7a from Virus-Host PPI P-HIPSTer 2020	1937-09-01	0.0250999	0.0584033	2.41024	8.88145	ARHGEF11;BAG3;PDE4D;UBC;STAT3;SFN;PFAS;YWHAG;YWHAH
500 genes up-regulated by SARS-CoV-2 (0.2 MOI) in human A549 cells from GSE147507	71/480	0.0257879	0.0594244	1.30807	4.78471	ERRFI1;MCFD2;CCNT2;IFITM2;FKBP14;STON1;SMC3;DUSP16;CXCL2;CCAR1;THBD;GOLGA4;CCDC91;EVA1C;NAMPT;CHORDC1;PDK4;PDE4B;TRIM25;NCK1;PDIA3;KLF10;HSP90AA1;EDN1;USP48;MKKS;MORC4;TSC22D1;IFNGR1;MMD;GLCE;IGFBP3;DNTTIP2;AP3B1;CACYBP;CCDC117;RHOB;PAPPA;FDX1;TCP1;DNAJB11;PLIN2;TRIB1;SLU7;RNF31;FAM114A2;CREM;TXLNG;ZC3HAV1;EHBP1;HSP90B1;SELENBP1;HELZ2;FIP1L1;DNAJC21;MXI1;CCT8;PAIP2;PDLIM5;HSPA5;CCL20;HSPA4;PTPN12…
500 up regulated genes in A549 cells infected with COVID-19 extracted from GSE147507	71/480	0.0257879	0.0594244	1.30807	4.78471	ERRFI1;MCFD2;CCNT2;IFITM2;FKBP14;STON1;SMC3;DUSP16;CXCL2;CCAR1;THBD;GOLGA4;CCDC91;EVA1C;NAMPT;CHORDC1;PDK4;PDE4B;TRIM25;NCK1;PDIA3;KLF10;HSP90AA1;EDN1;USP48;MKKS;MORC4;TSC22D1;IFNGR1;MMD;GLCE;IGFBP3;DNTTIP2;AP3B1;CACYBP;CCDC117;RHOB;PAPPA;FDX1;TCP1;DNAJB11;PLIN2;TRIB1;SLU7;RNF31;FAM114A2;CREM;TXLNG;ZC3HAV1;EHBP1;HSP90B1;SELENBP1;HELZ2;FIP1L1;DNAJC21;MXI1;CCT8;PAIP2;PDLIM5;HSPA5;CCL20;HSPA4;PTPN12…
Top 500 up genes for SARS-CoV-2 infection in Rhesus macaques at Group 2 dose in PBMCs at 14 DPI from GSE156701	67/451	0.0272712	0.0625403	1.31434	4.73416	PRR5;RNF10;CNTNAP1;CLPB;HP;PKD1;AQP1;HK1;PSMD7;MCF2L;PHYHD1;BSG;PXDC1;SLC25A42;UBXN6;FBXO9;TNS1;GABARAPL2;UNC45B;WSB2;MMD;PLRG1;DUSP8;PTGR1;PJA1;PPM1A;CARHSP1;KIFC2;ESRP2;DMWD;EOGT;ROR2;SLC22A5;EPB41;AMIGO2;CCM2L;SELENBP1;CYTH2;UBB;HECTD3;PODXL;UCP2;MXI1;POC1A;E2F2;SLC25A20;TBC1D17;DCAF12;UBE2H;SEMA4C;FOXJ2;BSDC1;SORBS1;MYO1D;BST1;MAPK11;SNX19;RGCC;KLHL5;MOB2;TMCC2;NMUR1;KCNK1;BCL2L1;PNPLA2;MXD4;…
Top 500 down genes for SARS-CoV-2 infection in Rhesus macaques at Group 3 dose in Bronchoalveolar Lavage at 7 DPI from GSE156701	68/459	0.0277532	0.0630394	1.31012	4.696	HIP1;MCM7;PRKCSH;TCF23;IRS2;YBX1;PFAS;NAT14;ZCCHC14;SYDE2;POFUT2;SH3PXD2B;BDKRB2;QSOX1;GPRASP1;CGNL1;UBXN6;YWHAG;ARHGEF11;JOSD1;SAFB;PRSS53;RHOB;ARL4D;TOX2;CEACAM1;KCTD10;MMP19;ATG4B;SLC29A1;BCORL1;PLEC;PPP1R15A;AMER1;TMEM185A;CEBPB;TSHZ1;AMIGO2;GATA2;DTX4;AGPAT1;ZBTB4;PTGS1;MLLT6;RXRA;BMS1;TRA2A;MYH14;KCNN3;CCL17;PDLIM7;SVIL;KDM4B;JAG1;SETD1A;EAF1;FOXJ2;CABLES1;CDC42BPB;PRRC2B;FBXO31;TNRC6C;MFHA…
Top 500 down genes for SARS-CoV-2 infection in Rhesus macaques at Group 3 dose in PBMCs at 14 DPI from GSE156701	68/459	0.0277532	0.0630394	1.31012	4.696	IFITM2;TMEM41A;ZDHHC7;LRRC32;IFI30;TMEM140;HERPUD1;NAMPT;CHORDC1;PIM3;CPNE2;KLF10;TLE1;DUSP1;IFNGR1;TSC22D3;AKTIP;ARID5A;AHSA1;CACYBP;ATP11A;MSL1;INF2;DDIT4;TFEC;ZSCAN25;FKBP4;CHMP7;JDP2;CDC42SE1;CEBPB;SGMS1;CEBPD;LMAN2L;NOTCH4;HSPA4L;PELI2;TGFA;FURIN;PSEN1;PLA2G6;DTX4;CLN5;DNAJB1;HSPH1;NFIL3;UBC;EGLN1;MGME1;GIT2;KLHL25;TAF12;MBD1;KCNJ15;TPD52L2;VASN;ARHGAP24;DNAJA1;NFKBIA;SPSB1;RIT1;NR4A3;MAFG;G…
SARS-CoV perturbation; 231 Up Genes from GEN3VA; Human Vero E6 cells; Accession: GSE30589 Platform: GPL570 Entry 6	34/207	0.0283969	0.0641959	1.47729	5.26132	SETD2;CTBP2;SMIM1;IRS2;FOXO4;TTF1;DEDD2;ARNTL;NFIL3;LIPG;ATXN1L;CPNE1;EP300;HIVEP2;MARK4;IP6K3;ZCCHC24;DUSP1;CCL20;RNF25;ARRDC2;DYNLL2;CORO2B;KLF3;FOSL2;NFKBIA;MFHAS1;ZNFX1;DOK4;TMEM139;HKDC1;CREBRF;TXNIP;SEC24C
SARS-CoV-2/Human Interactome Gene Set from Guzzi	16/82	0.0286289	0.064415	1.81932	6.46466	NCOA5;SFTPD;TBCB;DEDD2;IKBKB;FKBP1A;ARL4D;RYBP;HGS;SERPING1;ATF5;MARK2;BCL2L2;BAP1;MCL1;BCL2L1
SARS coronavirus 2-O-ribose methyltransferase (2-o-MT) (gene: orf1ab) from Virus-Host PPI P-HIPSTer 2020	2022-11-04	0.0321442	0.0719848	4.28086	14.7156	RBL2;UBB;UBC;PFAS
SARS coronavirus hypothetical protein sars9b from Virus-Host PPI P-HIPSTer 2020	2016-05-01	0.0324806	0.0723983	3.4059	11.6724	UBC;SFN;SQSTM1;YWHAG;YWHAH
Top 500 up genes for SARS-CoV-2 infection in Rhesus macaques at Group 1 dose in PBMCs at 1 DPI from GSE156701	69/471	0.0331867	0.0736281	1.29275	4.4026	SCARB2;CSRNP1;IFITM2;ICAM2;PLOD1;TMEM140;PHRF1;HK1;CCND3;ADAMTSL4;CCRL2;FAM53C;TRIM25;PDE8A;TLE1;ZGPAT;IFNGR1;GLCE;SPHK1;RHBDF2;BAZ1A;ATP11A;TRPC4AP;ALDH3A2;PLA2G15;KAT2A;MTF1;PRPF3;IRF2;SERPING1;PRKD2;SLC18B1;ATP6V0D1;RIN2;TRIM56;RNF31;SLFN5;DHX8;ROCK2;CUL1;ABHD6;ZC3HAV1;PSEN1;HELZ2;DNPEP;FAM168A;RPS6KC1;INPP5D;CDH24;RIPK1;SLC25A20;RILP;N4BP1;MARK2;CD163;LIMK2;STAT3;KCNJ15;OSGIN1;TMEM62;TOR1B;SS…
500 genes up-regulated by SARS-CoV-2 in human A549 cells from GSE147507 Series2	72/495	0.0345976	0.076403	1.28211	4.31297	ERRFI1;MCFD2;CCNT2;IFITM2;FKBP14;STON1;SMC3;DUSP16;CXCL2;CCAR1;THBD;GOLGA4;CCDC91;EVA1C;NAMPT;CHORDC1;PDK4;PDE4B;TRIM25;NCK1;PDIA3;KLF10;HSP90AA1;EDN1;USP48;MKKS;MORC4;TSC22D1;IFNGR1;MMD;GLCE;IGFBP3;DNTTIP2;AP3B1;CACYBP;CCDC117;RHOB;PAPPA;FDX1;TCP1;DNAJB11;PLIN2;TRIB1;SLU7;RNF31;FAM114A2;CREM;TXLNG;ZC3HAV1;EHBP1;HSP90B1;SELENBP1;HELZ2;FIP1L1;DNAJC21;MXI1;CCT8;PAIP2;PDLIM5;HSPA5;CCL20;HSPA4;PTPN12…
Top 500 upregulated genes in human nasal epithelial cells with SARS-CoV-2 infection (Mutant, 72 hpi) from GEO GSE162131	59/398	0.0376736	0.0828126	1.30989	4.29486	SETD2;PPP1R10;AVIL;ZMYND8;ATN1;PRDM2;PLAT;TENT4A;CXCL2;GPATCH8;CCAR1;PTMS;AFF2;ZMIZ1;KIF13A;EP300;UBAP2L;PHACTR4;AQR;EDN1;ETV1;ASH1L;ARID1B;DUSP6;EMSY;TMEM131;CDC25B;FOXP1;ST7L;KAT6A;SIK3;SRSF4;ITGA6;KMT2A;KMT2C;NEDD4L;ZC3HAV1;NID1;EHBP1;ATXN2;EPB41L2;HIVEP1;HIVEP2;BPTF;SPEN;SEC24B;JAG1;INTS2;MUC19;YLPM1;HELZ;TBX6;MERTK;GATAD2B;SCAF4;PER1;TAF4;LRCH3;RCOR1
500 genes up-regulated by MHV-A59 in murine spleen cells from GSE146074 3d	62/421	0.0379974	0.083141	1.3	4.25132	SMG1;SETD2;CLIC4;HSP90AB1;LRRK2;YBX1;PAPOLA;TRIM25;CTSD;YWHAG;TGM2;CCT3;PDIA3;CCT2;HSP90AA1;BAZ1B;PDIA6;RHOA;PDIA4;EEF1G;NPC2;COL4A1;KAT6A;CSDE1;TCP1;CANX;TAGLN2;FKBP4;ILRUN;SLFN5;SDC4;UBR4;ZC3HAV1;ATP1A1;HSP90B1;HSPD1;HELZ2;GNA13;STIP1;UBB;MAT2A;UBC;CCT8;CCT7;SPTBN1;CCT5;CCT4;DYNC1H1;HSPA8;XBP1;HSPA5;HSPA4;PA2G4;HSPE1;DNAJA1;CCT6A;ZNFX1;HYOU1;UBA1;CALR;SERINC3;EIF4G1
SARS Perturbation 180 Down Genes from GEN3VA Mouse Lung; Accession: GSE19137 Platform: GPL1261 Entry 1	28/170	0.0420877	0.0916706	1.48099	4.69177	CYFIP1;ENPEP;RPN1;HP;PKD2;ADAMTS15;PRRG3;AMMECR1L;MAT2A;DVL1;CTSH;CCT5;SH2B1;PDGFRA;CCT2;LIMCH1;SFTPC;SFTPD;FMO2;ATP1B1;GPAM;NPC2;ALDH1A1;KLF9;DPEP1;SERPING1;TAGLN2;PLIN2
500 genes up-regulated by SARS-CoV-2 in Calu-3 cells from GSE148729	62/425	0.0446477	0.0964565	1.28538	3.99619	H2AW;CSRNP1;ANKRD33B;IFITM2;HSPB8;TMEM140;DUSP16;CXCL2;HERPUD1;NUB1;RASGEF1B;GRB10;TRIM69;LGALS9;PHACTR4;KSR1;DUSP1;FST;ARRDC3;PLAUR;AFAP1;TRAF1;ETV3;CEACAM1;TXNIP;PRKD2;TRIM56;CREB5;PPP1R15A;SLFN5;SEMA7A;CEBPB;KMT2C;COL11A2;ENDOD1;NOD1;ZC3HAV1;ADRB2;HELZ2;PDZD2;PODXL;RPS6KC1;NOCT;PLXNA2;HIVEP2;SLIT2;ST3GAL2;N4BP1;FZD4;CCL20;TMEM62;ASNS;KLF4;ISG20;NFKBIA;PER1;ZNFX1;MAFF;CYP1A1;FAS;MXD1;MYD88
Top 500 downregulated genes in human nasal epithelial cells with SARS-CoV-2 infection (Wild Type, 72 hpi) from GEO GSE162131	65/448	0.0446895	0.0964565	1.2774	3.97017	RNPEPL1;GALNT18;ARRB1;SLC4A2;COMT;HS6ST1;CAPN15;STK11;NELFB;QSOX1;A4GALT;CTSD;SLC39A3;DGCR2;CHID1;ARSA;ATP6V0B;PAQR4;DAPK3;RHBDF2;TMC6;RANGAP1;ADAM15;ARMC6;KCNQ1;PEX6;DDIT4;SPNS1;PPP1R37;ISYNA1;TMEM161A;SLC43A2;PKN3;LRP5;FURIN;CRIP2;AGPAT2;ANAPC11;SLC9A3R2;C6;NCLN;CHTF8;VPS51;TSPAN9;NACC1;PMVK;HSF1;TMEM129;E4F1;SERF2;PAK4;UBL4A;BIK;IL34;TMEM132A;CYHR1;HPS6;GNPTG;TMEM115;STK25;ADGRL1;EPPK1;MAP3K11…
SARS-CoV perturbation; 311 Up Genes from GEN3VA; Human bronchial epithelial 2B4 cells; Accession: GSE17400 Platform: GPL570; Entry 5	42/274	0.0451412	0.0969925	1.36089	4.21597	MAP10;PPP1R15A;CSRNP1;SLFN5;IFITM2;ZC3HAV1;ADRB2;TMEM140;NID1;CXCL2;DUSP16;HELZ2;NXF1;NFIL3;LIPG;CHST15;LGALS9;MARK2;KLF10;DUSP1;CCL20;ARRDC3;PLAUR;BAZ1A;CCDC117;DUSP8;TOR1B;KLF4;SMAD7;ISG20;NR4A2;NFKBIA;PER1;CEACAM1;ZNFX1;DNAJA4;IRF2;CYP1A1;PRKD2;TRIM16;MYD88;CREB5
500 genes up-regulated by SARS-CoV-2 in human Calu3 cells at 24h from GSE148729 totalRNA	71/495	0.0461286	0.0986698	1.26069	3.87829	CSRNP1;ANKRD33B;IFITM2;HSPB8;ZBTB21;IFI30;TMEM140;DUSP16;CXCL2;HERPUD1;NUB1;RASGEF1B;GRB10;TRIM69;LGALS9;SYNPO;PHACTR4;KSR1;DUSP1;FST;ARRDC3;SHROOM2;PLAUR;AFAP1;TRAF1;DUSP8;ETV3;CEACAM1;DDIT3;TXNIP;PRKD2;ANGPTL4;TRIM56;CREB5;PPP1R15A;SLFN5;SEMA7A;CEBPB;AP5Z1;KMT2C;COL11A2;ENDOD1;NOD1;ZC3HAV1;ADRB2;HELZ2;PDZD2;PODXL;RPS6KC1;NOCT;PLXNA2;NPTX1;HIVEP2;ST3GAL2;N4BP1;FZD4;CCL20;DAB2IP;TMEM62;ASNS;CFLAR…
SARS-CoV perturbation; 119 Up Genes from GEN3VA; Human Vero E6 cells; Accession: GSE30589 Platform: GPL570 Entry 1	19/108	0.0478787	0.101956	1.60208	4.86886	KLF10;ERRFI1;CSRNP1;CEBPB;CEBPD;DUSP1;IRS2;FOXO3;DUSP6;SMAD7;NFKBIA;MFHAS1;ZNFX1;NFIL3;KANSL1;DDIT3;MAFG;DDIT4;MAFF
Top 500 down genes for SARS-CoV-2 infection Day 21 in ferret nasal turbinates from GSE160824	56/383	0.0521031	0.110459	1.28812	3.8058	CSRNP1;HBS1L;CCNT2;MCTP1;FLT1;CRYBG3;LRRK2;SERPINE1;RASL11A;CBLB;LDB2;CCAR1;ADAMTS4;TRMT44;ADAMTS9;KLF11;DUSP1;RALGAPA1;ARID5A;PLAUR;AMPD3;FRMD6;PIGA;RHOJ;ZSCAN25;PRKD1;RAPGEF5;RIN2;RAPGEF4;DGKH;NPR1;CEP85L;CREM;TRAK2;CAMSAP2;ADAMTS15;RHOT1;VPS52;MPDZ;NKTR;SEC24B;FBXO38;VEGFC;HOOK3;MERTK;FANCG;TDRD3;PTPRB;SNRK;MAFF;CREBRF;CCSER2;SNRNP48;PDE7A;RBM45;LRCH3
Top 500 down genes for SARS-CoV-2 infection in Rhesus macaques at Group 1 dose in PBMCs at 1 DPI from GSE156701	65/454	0.0559557	0.118101	1.25726	3.62492	PHF2;SMG1;GSK3A;FKBP14;ZMYND8;RTKN2;ZBTB21;IRS2;IPO7;BICD1;STK11;AKT2;ZMYM6;PKNOX1;MAP3K6;TRIM65;CDADC1;ZHX3;SPICE1;ALG14;RRAS2;LMO7;DUSP8;TEX2;KLF15;RBL2;PYGO2;RNF125;EOGT;MAPKAPK5;KCNQ5;TTPAL;DEPDC5;ARL8A;AMER1;UNC119B;EXD2;GTF3C2;PXK;DLST;FITM2;FOXO3;TRAK1;CAMSAP1;THBS3;EFNB1;MTA1;DPP8;DVL1;TMEM129;MKNK2;TBC1D17;CNNM3;NPDC1;MGME1;MBTPS1;SLC31A1;TMEM50B;SSH1;KLF7;GID4;MAFF;ERCC5;EZH1;SUGP2
Top 500 upregulated genes in human nasal epithelial cells with SARS-CoV-2 infection (Wild Type, 72 hpi) from GEO GSE162131	65/455	0.0580228	0.121925	1.25396	3.56993	PHF3;SCARB2;SETD2;FAM13B;CRYBG3;CHD9;SMC3;GPATCH8;LARP1B;CCAR1;NUB1;GOLGA4;CNST;RASGEF1B;TRIM25;UBAP2L;PDIA3;AQR;RALGAPA1;ZBTB38;ZFR;LMO7;ETV1;BAZ1A;ASH1L;EMSY;FOXP1;CLIP1;TMEM33;KAT6A;CANX;BDP1;FKBP5;SLFN5;L3MBTL3;NEDD4L;ZC3HAV1;PDS5A;NID1;EHBP1;HSP90B1;FIP1L1;MAT2A;EPB41L2;BMS1;LEO1;HIVEP1;HIVEP2;RAB6A;BPTF;SPEN;HSPA5;MGA;INTS2;MUC19;YLPM1;CDC5L;HELZ;PTPN12;MERTK;TTC17;ZNFX1;FMNL2;CCSER2;LRCH3
500 genes up-regulated by SARS-CoV-2 in human intestinal organoids from GSE149312 differentiation 60h	63/440	0.058983	0.123399	1.25714	3.55834	KCNK6;ZBTB21;JADE2;NUB1;CCND3;ZMIZ1;TRIM29;AKT2;CAPN5;ARHGEF11;VPS18;FBXW8;AMT;ALG14;ACTN4;FCHSD1;TFDP2;HGS;DNAJB11;ALDH1A1;DPEP1;MYH9;TAGLN2;SIK2;ATP6V0D1;PLEC;PXK;OAT;SDC4;VPS4A;SLC3A2;AGPAT2;LRP6;GPAT4;MAN2A1;DPP9;MYH14;ZSWIM4;XDH;SERF2;IP6K2;NPDC1;ACE;RAB3IP;STAT3;FOXJ2;NR1H3;APEX2;TBCB;FABP1;BST1;ZNFX1;TFCP2;KLHL5;KANSL3;TAOK2;KLF9;KLHL8;OGDH;CDK2AP2;FAS;TAF6;CALR
chloroquine-1719 from Old CMAP down	15/83	0.0600015	0.124981	1.65455	4.6549	AVEN;PARP6;CASZ1;MPP3;PARM1;FAM114A2;ANKRD11;BSDC1;ACTN4;GOLGA3;TSPAN14;TMEM43;PIP5K1C;CIC;IP6K2
SARS Perturbation; 209 Down Genes from GEN3VA Mouse Lung; Accession: GSE19137 Platform: GPL1261 Entry 5	31/198	0.0606403	0.125763	1.39401	3.90713	ERRFI1;ENPEP;OAT;HP;PKD2;SELENBP1;THBD;PRRG3;CTSH;S100A10;IL33;PDGFRA;LIMCH1;TMEM50B;SFTPC;ARRDC3;SFTPD;FMO2;PTGR1;ATP1B1;LYVE1;VAMP8;DNAJA1;RGCC;GSTA3;ALDH1A1;KLF9;MYADM;SERPING1;SERINC3;CDO1
523 genes upregulated by IAV-infection in mouse spleen	60/419	0.0638594	0.131865	1.25697	3.45802	RNF10;CLIC4;MCM7;PRKCSH;HP;INPPL1;YBX3;AQP1;CCND3;PNP;CAPN5;CPNE1;DPF2;TRIM25;LGALS9;ANKRD13A;FBXO9;RBM14;ACTN1;SPICE1;CKAP5;DDIT4;ALDH1A1;PIK3C3;RIN2;AHCY;EPB41;ITPR2;ATP2C1;DNAJB2;CYTH3;PTDSS2;ATXN2;MAT2A;NUP85;NOCT;E4F1;SUDS3;DCAF12;SLC25A25;N4BP1;CCT5;SPECC1;HSPA8;YTHDF1;NDE1;UROS;RMDN3;ASNS;XPO7;ISG20;ZNFX1;RGCC;XPNPEP1;NBR1;MAFK;UBA1;SERINC3;RCOR1;BCL2L1
SARS-CoV perturbation; 91 Up Genes from GEN3VA; Human Vero E6 cells; Accession: GSE30589 Platform: GPL570 Entry 2	15/84	0.0654268	0.13452	1.63048	4.44603	KLF10;CSRNP1;ERRFI1;CEBPB;DUSP1;DUSP6;SMAD7;NFKBIA;MFHAS1;ZNFX1;NFIL3;KANSL1;DDIT3;MAFG;MAFF
500 genes down regulated by MERS infection of Calu3 cells	67/475	0.0679149	0.139036	1.23531	3.32236	WDR48;GDE1;IFI30;LIPH;PEG10;STMN1;PDK4;TGM2;GABARAPL2;HSP90AA1;SUN1;IGFBP3;APLP2;EMP1;MSL3;AHSA1;DYNLL1;SMC1A;OSMR;ATP1B1;MRPS6;RHOA;HADHA;NPC2;SCNN1A;EXOC4;TMBIM6;HECA;ALDH7A1;TNFRSF21;B4GALT4;OAT;ANAPC16;LAMA3;SEMA3G;UBFD1;FITM2;PTTG1IP;TRAK1;SLC5A3;LMAN1;ERBB3;PALMD;NUP85;PRKAR2A;ORMDL2;SPP1;EIF4H;BPNT1;PAIP2;PDLIM5;S100A10;CCT4;TCAF1;ICMT;TIMMDC1;HSPE1;PRDX6;DNAJA1;MYO1D;P4HA1;CDKN2AIPNL;CCNG…
Top 500 upregulated genes in human nasal epithelial cells with SARS-CoV-2 infection (WT, 8 hpi) from GEO GSE162131	64/452	0.0686636	0.139968	1.24064	3.32309	BCAR3;MCM7;NUP188;PLAT;CAPN15;LMNB2;PTMS;CCND3;ZMIZ1;LIPG;MMP28;TRIM65;PDIA3;KLF13;ANXA2;DESI1;DUSP1;ACTN1;RHBDF2;EMP1;ACTN4;RANGAP1;FTSJ1;DUSP7;CDC25B;TUBB2A;INF2;PRKAR1B;PALLD;PSME3;SCNN1A;ITGA6;TAGLN2;KCNQ5;FKBP5;SLC27A4;LRRC59;FURIN;CRIP2;HSP90B1;EFNB1;NCLN;PDLIM2;RDH11;NACC1;ATP6V0A2;SFN;LRRC8A;E2F4;PDLIM7;S100A10;NOP16;SLC35E4;LIMK1;PA2G4;SORBS3;MANF;SRPK1;HNRNPM;HEYL;SLC6A8;SYT12;HYOU1;CEN…
500 genes up-regulated by SARS-CoV-2 (0.2 MOI) in human A549 cells transduced with ACE2 vector from GSE147507	65/460	0.0692146	0.140491	1.23773	3.30541	DIDO1;CSRNP1;SETD2;CCNT2;MAST4;PPP1R10;CHD9;ZBTB21;DUSP16;CXCL2;GPATCH8;FLCN;EVA1C;NAMPT;PRX;PDK4;PDE4B;PIM3;TGM2;KLF10;MED1;EXOC8;FST;PDE4D;ARRDC3;DUSP8;ETV3;THAP1;DDIT3;PIGA;DDIT4;BDP1;BCORL1;PRR14;PPP1R15A;CEBPB;AP5Z1;CEBPD;SDC4;DCUN1D3;CEP85L;ZBTB5;EFNB1;RASD1;NFIL3;GRPEL2;HIVEP1;HIVEP2;FBRS;BRD4;MCL1;CCL20;EAF1;IRF2BP2;SCAF4;NFKBIA;PER1;IRGQ;NR4A3;KANSL1;MAFF;CREBRF;HBP1;MAFK;MXD1
Top 500 downregulated genes in human nasal epithelial cells with SARS-CoV-2 infection (Mutant, 8 hpi) from GEO GSE162131	62/437	0.0699337	0.141349	1.24338	3.30766	CLIC4;WDR48;SLC35F5;ZBTB21;PTPRM;RORA;TMEM260;HERPUD1;POFUT2;MAP1LC3B;ALDH2;DENND5A;MACROD2;GPRASP1;CGNL1;KCNH1;GABARAPL1;CPT1A;RALGAPA2;IFRD1;DKK3;MARF1;PLCB4;HECW2;DDIT3;PEX6;EXOC4;MMP19;PLPP3;JDP2;EPB41;PELI2;CEBPG;ADCY2;FOXO4;DLL1;NKD1;ZBTB40;CECR2;ZFP14;BCL2L11;INPP5D;MXI1;SLIT3;RHBDL1;NKTR;DTNA;ASNS;FOXN3;DHRS3;EIF1;TBCK;RIT1;DNAJA4;CCPG1;TTLL1;CCNG2;CREBRF;CACHD1;RSRP1;HBP1;ADGRL3
Top 500 down genes for COVID-19 severe disease in human NK cells from GSE165461	68/485	0.0731393	0.147204	1.22658	3.20799	PANK4;DPAGT1;PRR5;PPP1R13B;CCDC127;MPV17;HIF1AN;PKNOX1;CMKLR1;MEN1;GABARAPL2;ARSA;SLC30A9;NCOA5;DESI1;IPMK;SH2D3C;ARAP3;VASH1;CCDC117;DYNLL1;RHOC;MRPS6;SIKE1;HEATR5A;ESRP2;PALLD;GFOD2;NUMB;TCEANC2;ITGA6;KIFC3;OAT;AHNAK;ROCK2;NPRL2;ATP10D;CLEC16A;TUBD1;ADRB2;PSEN1;SLC5A3;ZFP14;ITPRIPL1;FAM168A;NOCT;TMEM129;RRP36;DROSHA;SLC25A20;DCAF12;S1PR4;TRMT1L;BRAP;UBL4A;SPECC1;GPR108;PPP1R21;NSG1;BATF;RAD52;C…
500 genes down-regulated by SARS-CoV-2 in A549-ACE2 cells from GSE154613 RS504393	65/462	0.0741037	0.148519	1.23135	3.20433	SCARB2;NCKAP1;ERRFI1;CLIC4;UBXN2B;SLC35F5;RAPH1;ARRB1;MAGT1;BACH1;IPO7;RAB22A;HK2;NAMPT;PAPOLA;PDK4;PDE4B;UBXN4;YWHAG;TRPC6;WSB2;PDE4D;ARRDC3;DNAJC3;SIKE1;CEACAM1;TMEM33;ITGA6;TMBIM6;HECA;BIRC2;YAP1;CEBPG;RAP1GAP;SNX3;GNA13;LMAN1;RHOT1;MAN2A1;PLXNA2;EIF4EBP2;POC1B;DCAF10;RAB6A;PDLIM5;SLC38A2;EGLN1;SEC24B;IFITM10;MON2;TRAPPC8;FOXN3;KLF3;MIB1;FKBP1A;RYBP;FMNL2;P4HA1;CCPG1;CCNG2;CCSER2;KRAS;STT3B;SE…
500 genes down-regulated by SARS-CoV-2 in human A549 cells from GSE147507 Series5	69/494	0.0760447	0.151771	1.22116	3.14623	SYNM;MCM7;HJURP;SLC4A2;PHRF1;PRSS23;HS6ST1;LMNB2;CCND3;TRIM28;PPP6R1;PEG10;HYAL2;TMEM109;SLC39A3;VPS18;HSP90AA1;RBM14;PAQR4;AHSA1;CACYBP;ACTN4;AXIN2;FAM222A;INF2;WDR81;DOK4;PRR15L;ATP6V0D1;MAPRE2;RABL6;KANK2;LRRC59;PKN3;CXXC1;LRP3;PHB;RAP1GAP;SELENBP1;DHX30;RHOT2;NCLN;RASD1;CASKIN2;POLD1;UCP2;NACC1;RRP36;MYH14;NPTX1;RHBDL3;HEXIM1;HSPA8;ICMT;SDF2L1;INTS1;CPSF1;WFS1;APEX2;FANCG;TBX3;ZWINT;DNAJA1;TA…
SARS coronavirus RNA-dependent RNA polymerase (gene: orf1ab) from Virus-Host PPI P-HIPSTer 2020	2022-09-03	0.0797126	0.158429	3.74437	9.47075	UBB;UBC;YWHAG
COVID19-Nsp13 protein host PPI from Krogan	1939-08-01	0.0814919	0.161293	1.93395	4.84889	GOLGA3;TLE1;PRKAR2A;GOLGB1;TBKBP1;GCC1;ERC1;PCNT
Top 500 up genes for SARS-CoV-2 infection in Rhesus macaques at Group 2 dose in PBMCs at 4 DPI from GSE156701	65/465	0.0818947	0.161421	1.2219	3.05759	CDKN1A;ECM1;NUP188;SERPINE1;NAGPA;ACRBP;HK1;RAB44;THBD;RASGEF1B;HYAL2;STMN1;PHYHD1;TRIM25;PXDC1;SLC26A11;VPS18;GABARAPL1;ZHX3;PRKCE;HEG1;ARRDC3;RHBDF2;PLA2G15;KAT2A;ESRP2;DDIT3;MADD;ELMO2;DPEP1;ROR2;SLC18B1;SLC29A1;RIN2;TNFRSF21;PPP1R15A;SLFN5;TMEM161A;DHX8;EPAS1;FITM2;SLC3A2;GLG1;HELZ2;ERBB3;RPS6KC1;BMS1;STAT6;SASH1;IFITM10;ZBTB16;GBF1;DNAJC11;APEX2;IMMT;PTPN11;SORBS1;GTF2H3;TOR1B;HSPA12B;ISG20;…
500 genes down-regulated by SARS-CoV-2 (2 MOI) in human A549 cells from GSE147507	68/489	0.0832868	0.163489	1.21465	3.01896	SYNM;MCM7;HJURP;SLC4A2;PHRF1;PRSS23;HS6ST1;LMNB2;CCND3;TRIM28;PPP6R1;PEG10;HYAL2;TMEM109;SLC39A3;VPS18;HSP90AA1;RBM14;PAQR4;AHSA1;CACYBP;ACTN4;AXIN2;FAM222A;INF2;WDR81;DOK4;PRR15L;ATP6V0D1;RABL6;KANK2;LRRC59;PKN3;CXXC1;LRP3;PHB;RAP1GAP;SELENBP1;DHX30;RHOT2;NCLN;RASD1;CASKIN2;POLD1;UCP2;NACC1;RRP36;MYH14;NPTX1;RHBDL3;HEXIM1;HSPA8;ICMT;SDF2L1;INTS1;CPSF1;WFS1;APEX2;FANCG;TBX3;ZWINT;DNAJA1;TAOK2;CAL…
500 genes down-regulated by SARS-CoV-2 in human Calu3 cells at 4h from GSE148729 untreated s1 polyA	69/497	0.0837116	0.163649	1.21239	3.00718	WDR48;WNT2B;NUMA1;STON1;MAGT1;ZFYVE1;SYNE2;UBL3;STMN1;ENSA;MPV17;MACROD2;GLUL;GABARAPL1;ANXA2;DST;DAPK1;APLP2;ARID5B;SHROOM3;WIPI2;ATG14;PTGR1;SND1;SIRT2;VAMP8;TFDP2;PRR15L;TMEM139;SERPING1;TMBIM6;ULK1;HECA;RHOU;SLU7;GRB7;COPA;ARHGEF28;CRIP2;FOXO4;PSEN1;GLG1;HSP90B1;CYTH3;KLC4;PRRG3;PGRMC2;UBB;ERBB3;PALMD;EPB41L2;SAP30L;MXI1;SPP1;MYH14;BMF;KIF3C;PAIP2;SLC38A2;MAP3K3;TCAF1;BSDC1;CCNG2;NBR1;CREBRF;…
500 top downregulated genes for SARS-CoV-2 infection vs. mock from GSE161881	69/498	0.0863845	0.168185	1.20949	2.96198	SCARB2;POGLUT2;MCFD2;CLIC4;HSP90AB1;PRKCSH;HSPB1;MAGT1;PCMT1;STMN1;ENSA;RNPEP;NIPAL3;TMEM109;QSOX1;MMUT;MPV17;AP2M1;PDIA3;MKKS;PRMT2;ATP6AP1;IGFBP3;APLP2;DYNLL1;PDIA6;SND1;ALDH3A2;RBL2;DYNC1LI2;KIFBP;NPC2;MORF4L2;CSDE1;ALDH1A1;MYH9;TMBIM6;AIDA;COPA;OAT;AHCY;CRIP2;PTTG1IP;PSEN1;ATP1A1;HSPD1;STIP1;HMGCL;GANAB;PGRMC2;EPB41L2;ORMDL2;PMVK;SERPINH1;SPP1;CTNNA1;PAIP2;SERF2;HSPA8;ASNS;ZWINT;EIF1;HNRNPM;B…
500 genes up-regulated by MHV-A59 in murine spleen cells from GSE146074 5d	54/381	0.0867963	0.1683	1.24104	3.03334	IFITM2;HSP90AB1;HEXA;HP;YBX1;BSG;LGALS9;CTSD;AP2M1;TGM2;CCT3;PDIA3;NUDC;HSP90AA1;ANXA2;AHSA1;EDF1;ACTN4;PDIA6;PDIA4;COL4A1;NPC2;TCP1;SERPING1;TAGLN2;PLIN2;CRELD2;FKBP4;SQSTM1;COPA;AHCY;RPN1;ATP1A1;HSP90B1;HSPD1;STIP1;GANAB;UBB;UBC;CCT8;CCT7;CCT5;S100A10;CCT4;HSPA8;XBP1;SDF2L1;HSPA5;PA2G4;HSPE1;CCT6A;HYOU1;UBA1;CALR
COVID-19 patients PBMC up	71/514	0.0871547	0.168311	1.20529	2.94099	SCARB2;CYFIP1;FLT1;ITSN1;CTNND1;RAPH1;HP;HJURP;HDLBP;WFDC1;OPLAH;ASGR2;HK1;PNP;RASGEF1B;SH3PXD2B;GRB10;PTGFRN;MAP3K6;CTSD;YWHAG;UNC13B;ANXA2;PAQR4;GAA;ALG14;NRG1;MYO7A;DYNLL1;TEX2;DUSP7;PLA2G15;HADHA;ADAM15;KCNQ1;DDIT4;MMP19;ANG;DOCK1;FKBP5;SDC4;SLC43A3;TMTC1;AGPAT2;DEPP1;SULT1A1;SNX3;ADAP2;MARVELD1;SLC38A7;E2F2;MGAT1;CCT8;CCT5;MGME1;STARD13;CD163;NIBAN2;ERLIN1;GLMP;CDC42BPA;MERTK;CORO2B;ZWINT;DH…
Daniloski et al. Cell CRISPR screen to positive hits	21/131	0.0885767	0.170367	1.43219	3.47146	SPEN;CEP104;PCID2;ATP6V0B;ATP6AP1;AGAP3;SLC9A3R2;KLC4;THBD;MCM3AP;RNF125;WDR81;SAP30L;UBC;BOC;SFN;PIK3C3;HNRNPC;ATP6V0D1;CCDC93;SF1
Top 500 upregulated genes for SARS-CoV-2 in human colon organoid from GSE148696	63/452	0.0892911	0.171052	1.21751	2.94133	ERRFI1;CLIC5;PTPRR;STMN2;GDE1;ECE1;PLAT;CXCL2;HERPUD1;MAP1LC3B;RASGEF1B;LIPH;PMEPA1;TRIM69;ADAMTS9;NCK1;PDIA3;KLF10;EDN1;MORC4;ANXA2;IFNGR1;ARRDC3;PLAUR;EMP1;TMC7;OSMR;RHOC;CTTNBP2NL;RHOB;CEACAM1;TMEM139;PIK3C3;KCTD11;ANGPTL4;BIRC2;CREB5;SEMA7A;KRT80;SDC4;AMIGO2;LAMA3;GDPD1;DNAJC28;POC1B;BMF;MPDZ;PDLIM7;S100A10;DTNA;HSPA5;L1CAM;SGPP2;ISG20;NFKBIA;KLF7;P4HA1;KLHL5;P4HA2;CCNG2;HBP1;MXD1;NES
Top 209 positive hits from SARS-CoV-2 CRISPR screen from Wang et al.	27/176	0.091784	0.175124	1.35988	3.24782	KDM5C;SLC35B4;FURIN;PDS5A;HELZ2;RNF216;CHST15;SAMD1;EXTL3;MBTPS1;EXOC8;RYK;CYS1;TMEM131;RHOA;TARBP1;DYNC1LI1;DYNC1LI2;STK25;PRPF3;MAFF;PECAM1;SRSF4;MAFK;PLIN2;KCNK1;STX1A
COVID19-Orf8 protein host PPI from Krogan	1947-09-01	0.0954339	0.181363	1.77495	4.16994	POGLUT2;LOX;NPC2;PLAT;HYOU1;NPTX1;SDF2;PVR;POGLUT3
Top 500 up genes for SARS-CoV-2 infection in Rhesus macaques at Group 2 dose in PBMCs at 2 DPI from GSE156701	66/479	0.0995733	0.188478	1.20127	2.77115	SCARB2;CSRNP1;CDKN1A;HP;DYSF;SYNE2;HK1;RAB44;NUB1;ADAMTSL4;RASGEF1B;KIF13A;FAM53C;TRIM25;PDE8A;SBF2;DLGAP4;MAP3K5;WSB2;KHNYN;GLCE;PRKCE;RHBDF2;BAZ1A;GTPBP2;ALDH3A2;KAT2A;PEAK1;PRPF3;TFEC;SIK3;SERPING1;SLC18B1;RIN2;BIRC2;TNFRSF21;TRIM56;SLFN5;ROCK2;SLC43A3;DCUN1D3;ABHD6;ZC3HAV1;HELZ2;ADAP2;DNPEP;NFIL3;PODXL;RPS6KC1;INPP5D;RIPK1;DISC1;ST3GAL2;N4BP1;OSGIN1;IRF2BP2;TMEM62;CFLAR;HOOK3;TOR1B;KLF4;ISG20…
Top 150 negative hits from GSE154783: SARS-CoV-2 CRISPR screen in Vero-E6 cells	23/148	0.101176	0.190754	1.38035	3.16225	SLC35B4;TSC22D1;ZMYND8;LAMA3;ASNS;EMP1;ARHGAP23;RUSC2;LOX;SH3TC2;MAT2A;SH3D21;PODXL;CAMK2N1;CTH;SPP1;FLNB;TACC1;MACROD2;TRIB1;ST3GAL1;CGNL1;TNS1
Top 500 up genes for SARS-CoV-2 infection in Rhesus macaques at Group 1 dose in Bronchoalveolar Lavage at 4 DPI from GSE156701	65/476	0.115357	0.216635	1.18844	2.56671	SCARB2;MCFD2;ECM1;TINAGL1;AVIL;DYSF;TMEM140;THBD;CREB3L2;LIPG;FAM53C;TRIM25;CTSD;CMKLR1;TLE4;SLC36A1;SS18;CPT1A;TANGO2;SH2D3C;ARRDC3;ARID5A;TBC1D8;ELOVL7;GAB2;TEX2;CDYL2;NPC1;CRISPLD2;RAB35;MYADM;SLC25A51;CRK;TNFRSF21;SLC27A4;CDC42SE1;SLFN5;SLC43A2;NPR1;CLEC16A;FOXK1;HELZ2;GNA13;BCL2L11;ADAP2;CHST15;SLC38A7;MGAT1;RHBDL3;SLC15A4;CENPT;GIT2;HSD3B7;IFITM10;TMEM184B;TOR1B;TPBGL;NR4A3;TCN2;ABI3;COL20A…
SARS Perturbation; 246 Down Genes from GEN3VA Mouse Lung; Accession: GSE19137 Platform: GPL1261 Entry 2	34/234	0.115856	0.216718	1.27588	2.75004	ENPEP;HP;PKD2;ITPRIPL2;ADAMTS15;PRRG3;SH3PXD2A;MAT2A;TMEM204;DVL1;TMEM109;PAIP2;GLUL;CCT5;CCT4;MCL1;PDGFRA;TSC22D1;LIMCH1;TMEM50B;SFTPC;TSC22D3;ARRDC3;SFTPD;FMO2;PTGR1;ATP1B1;GPAM;GSTA3;ALDH1A1;KLF9;MYADM;DPEP1;SNRNP48
Top 500 up genes for SARS-CoV-2 infection Day 7 in ferret nasal turbinates from GSE160824	59/429	0.116666	0.217381	1.19799	2.57382	PRKCSH;HDLBP;HK2;PPP1R9B;HK1;CCND3;LIPG;TRIM25;LGALS9;YWHAG;CMKLR1;CCT3;NUDC;ATP6V0B;ZGPAT;WSB2;TMC6;RANGAP1;DYNLL2;PDIA6;PDIA4;EPN3;SLC25A19;TFEC;SCNN1A;SERPING1;DPEP1;TMBIM6;CRELD2;CDC42SE1;PHB;HSP90B1;HELZ2;STIP1;SYMPK;MYH14;MGAT1;S1PR4;ST3GAL2;ZBED4;RBM10;CCT5;PHC2;SDF2L1;KLHL25;HSPA5;CCDC137;OSBPL2;AP3D1;UBE2G2;MANF;BATF;EHD1;ISG20;BST1;PFKL;NUCB1;FAS;CALR
500 genes down-regulated by MERS-CoV in Calu-3 cells from GSE139516 6h	64/472	0.12927	0.239929	1.17845	2.41094	SFTA2;EDA;PPP1R11;HSPB1;HK1;CAPN5;CPNE1;A4GALT;EPHB4;UBXN6;TGM2;UNC45A;MAP4K2;ATP6V0B;ECH1;HPCAL1;PLAUR;TMC6;DYNLL1;RHOC;SIRT2;HADHA;DALRD3;PRR15L;PEX6;DDIT4;SCNN1A;KIFC3;FKBP4;ATP6V0D1;GRAMD1A;SEMA7A;ISYNA1;TMEM161A;AHCY;PEF1;WBP2;EPAS1;CRIP2;ANAPC11;KLC4;VPS51;UBC;MKNK2;POC1A;KIF3C;ZSWIM4;TBC1D17;MARK4;WDTC1;PAK4;BIK;PRDX6;DHRS3;PFKL;TRIP10;NUCB1;SKIV2L;PNPLA6;HSPA1B;SIPA1;HSPA1A;CD320;PNPLA2
Top 500 up genes for SARS-CoV-2 infection in Mesocricetus auratus hamster lung Day 14 from GSE162208	50/364	0.140619	0.259982	1.19551	2.34523	ERRFI1;CSRNP1;ROBO4;TRRAP;WIPF3;PHF8;SMPD3;RASSF2;LIPH;PDE4B;KLF10;PLEKHG4;DAPK1;DUSP1;SPHK2;ARRDC3;MYO7A;CDC25B;ATXN2L;FAM222B;ESRP2;SIK1;ITGA6;TRIB1;SFI1;RAPGEF4;KCNE2;GDPD1;UBR4;NID1;NXF1;SPP1;FLNB;EPS8L2;WASF3;KLHL29;ZFHX2;SEC16A;YLPM1;KCNJ15;KLF4;KLF2;FOSL2;NR4A2;NR4A3;CENPJ;RGL3;PLXNB1;LPIN1;PLCD4
500 genes up-regulated by SARS-CoV-2 in human pancreatic organoids from GSE151803	59/438	0.152152	0.280219	1.16893	2.20096	CNTNAP1;PLEKHF1;FLT1;IFITM2;SPEF1;ECE1;IFI30;ELFN1;HS6ST1;CXCL2;HK1;LAPTM4B;NAMPT;ADAMTSL2;TRIM69;PIM3;UPP1;SYNPO;A4GALT;TGM2;TEAD4;SPHK1;FST;RIPK4;RHOC;ARL4D;CEACAM1;SERPING1;TXNIP;TNFRSF25;SLC18B1;TRIB1;GRAMD1A;SEMA7A;CALCA;CEBPD;C5AR1;AGPAT2;RAP1GAP;ANAPC11;THBS3;ITPRIPL1;UBB;SFN;BMF;SLC38A4;HSD3B7;XBP1;KLHL25;EYA2;STAT3;NFKBIA;SPSB1;TMEM115;MOB2;PLEKHM2;KCNK1;CDO1;HSPA1A
COVID19-Nsp7 protein host PPI from Krogan	1932-06-01	0.168507	0.309145	1.72841	3.07792	LMAN2;GNB1;MOGS;COMT;NAT14;RHOA
500 genes up-regulated by MHV-A59 in murine liver cells from GSE146074 5d	53/394	0.169449	0.309682	1.1666	2.07095	CDKN1A;CLIC4;IFITM2;SLC35F5;HSPB8;HEXA;HP;PNP;NAMPT;RNPEP;UPP1;LGALS9;CTSD;TGM2;YWHAH;CCT3;CCT2;HSP90AA1;ANXA2;ATP6AP1;AHSA1;DYNLL1;RHOC;RHOB;TUBB2A;NPC2;COL4A1;MORF4L2;MYH9;TAGLN2;CRELD2;SQSTM1;LRRC59;SLFN5;CEBPB;NID1;HELZ2;STIP1;UBB;SERPINH1;SPP1;XDH;S100A10;MCL1;DYNC1H1;XBP1;HSPA5;STAT3;NFKBIA;SPCS2;ZNFX1;CD9;MYD88
500 genes up-regulated by SARS-CoV-2 in A549-ACE2 cells from GSE154613 RS504393	62/467	0.174195	0.317141	1.14928	2.00846	PHLDB1;IFITM2;MCM7;SERPINE1;HSPB1;PLAT;PEAR1;CXCL2;PTMS;ANPEP;CPNE1;PMEPA1;CPNE2;ARHGEF40;CGNL1;AP2M1;KCNH1;TGM2;TEAD4;CCT3;NUDC;DUSP1;PLAUR;AFAP1;ARAP3;EDF1;ACTN4;RHOC;SAFB;FCHSD1;COL4A1;FKBP4;KANK2;SF3B2;KRT80;NOP2;PROCA1;PPL;ANAPC11;STIP1;DNPEP;UBB;PODXL;EPB41L2;PMVK;SFN;FLNB;SLIT3;CCT7;RILP;PDLIM7;CENPT;HSD3B7;NOP16;TBCB;MANF;HNRNPM;NASP;TRIP10;PAF1;HNRNPC;HSPA1A
500 genes down-regulated by SARS-CoV-2 (2 MOI) in human A549 cells transduced with ACE2 vector from GSE147507	65/492	0.178247	0.323285	1.14285	1.97094	MCFD2;PRKCSH;PLOD1;YBX1;PKD2;PRSS23;LAPTM4B;TMEM43;DPYSL5;PPME1;BSG;NIPAL3;CAPN5;CTSD;AP2M1;GIT1;CHID1;UNC45A;ANXA2;ATP6AP1;APLP2;ECH1;ACTN4;PDIA6;SND1;PDIA4;ALDH3A2;TFDP1;HEATR5A;ADAM15;CANX;ALDH1A1;EXOC4;ALDH7A1;MAPRE2;OAT;AHCY;LMAN2L;CRIP2;PHB;ATP1A1;GLG1;RAP1GAP;ANAPC11;GANAB;LMAN2;UCP2;TSPAN7;SERPINH1;SPP1;MLEC;BPNT1;CCT7;S100A10;TBCB;DHRS4;FKBP1A;PFKL;GCLC;CDKN2AIPNL;SRPRB;HYOU1;CALR;SERINC…
Top 500 down genes for SARS-CoV-2 infection Day 14 in ferret nasal turbinates from GSE160824	53/397	0.184281	0.332962	1.15623	1.95552	SETD5;HBS1L;CCNT2;LRRK2;RASL11A;STON1;DYSF;CBLB;SYDE2;PEG10;PDE4B;TRMT44;KLF10;RALGAPA1;PDE4D;AMPD3;RHOJ;PRKD1;TLN2;RIN2;RAPGEF4;DGKH;ENPEP;CEP85L;MST1R;NID1;THBS3;GJC1;SLC25A27;ADAMTS15;GNG4;LONRF3;CCDC141;MPDZ;WASF3;NKTR;PURG;SEC24B;GFPT2;IL34;VEGFC;HELZ;MERTK;SCAF4;TDRD3;TARBP1;MED13L;SNRK;CREBRF;CCSER2;PPT2;RBM45;LRCH3
SARS coronavirus E2 glycoprotein precursor (gene: S) from Virus-Host PPI P-HIPSTer 2020	1969-11-01	0.18499	0.332982	1.42092	2.39774	HSP90AA1;FLT1;ACE;BAG3;STAT3;EP300;SFN;VSTM4;PFAS;YWHAG;YWHAH
Top 500 upregulated genes in human nasal epithelial cells with SARS-CoV-2 infection (Mutant, 8 hpi) from GEO GSE162131	60/454	0.18844	0.337916	1.14299	1.90763	BCAR3;ECM1;NUP188;PLAT;CAPN15;LMNB2;PTMS;LIPG;MMP28;PDIA3;KLF13;ANXA2;DUSP1;ACTN1;EMP1;PPP2R5D;RANGAP1;FTSJ1;DUSP7;TUBB2A;INF2;ADAM15;ARMC6;PALLD;PSME3;DNAJB11;SCNN1A;ITGA6;KCNQ5;FKBP5;SLC27A4;LRRC59;CEBPD;FURIN;LRP3;CRIP2;PHB;HSP90B1;ITPRIPL2;EFNB1;NCLN;PDLIM2;RDH11;NACC1;SFN;LRRC8A;E2F4;PDLIM7;S100A10;NOP16;LIMK1;PA2G4;NSG1;SORBS3;SRPK1;HNRNPM;HEYL;SLC6A8;SYT12;CD320
COVID19-Nsp2 protein host PPI from Krogan	2022-07-02	0.195635	0.349506	2.9944	4.88537	FKBP15;RAP1GDS1
500 genes down-regulated by SARS-CoV-2 in mouse Lung cells at 7 dpi from GSE162113	57/432	0.198969	0.352818	1.14063	1.84167	SCARB2;MCFD2;LRRK2;SLC35F5;MAGT1;GGTA1;C1GALT1C1;PNP;CCDC91;STBD1;ENSA;NCK1;CHID1;CCT3;HSP90AA1;MMP3;CACYBP;PLRG1;SMC1A;PDIA6;CKAP5;TMEM252;PDIA4;DNAJC3;ALDH3A2;TMEM33;MORF4L2;CANX;EXOC4;MMP19;EXOC3;ITGA6;CRK;ENPEP;COPA;OAT;KCNE2;SAR1A;CREM;HSP90B1;FXR1;C6;RDH11;NNAT;CCT8;CCL17;CCT5;HSPA8;HSPA5;ST13;INTS2;ASNS;CCT6A;P4HA1;CCSER2;HNRNPC;HSPA1B
Top 500 downregulated genes in mouse lung with SARS-CoV-2 infection (Day 7) from GEO GSE162113	57/432	0.198969	0.352818	1.14063	1.84167	SCARB2;MCFD2;LRRK2;SLC35F5;MAGT1;GGTA1;C1GALT1C1;PNP;CCDC91;STBD1;ENSA;NCK1;CHID1;CCT3;HSP90AA1;MMP3;CACYBP;PLRG1;SMC1A;PDIA6;CKAP5;TMEM252;PDIA4;DNAJC3;ALDH3A2;TMEM33;MORF4L2;CANX;EXOC4;MMP19;EXOC3;ITGA6;CRK;ENPEP;COPA;OAT;KCNE2;SAR1A;CREM;HSP90B1;FXR1;C6;RDH11;NNAT;CCT8;CCL17;CCT5;HSPA8;HSPA5;ST13;INTS2;ASNS;CCT6A;P4HA1;CCSER2;HNRNPC;HSPA1B
Top 500 down genes for SARS-CoV-2 infection Day 7 in ferret nasal turbinates from GSE160824	47/352	0.200424	0.354082	1.15604	1.85812	HBS1L;SETD5;CCNT2;CHD9;CEP85L;CEP120;DYSF;LDB2;BICD1;LARP1B;GJC1;SYDE2;SLC25A27;ADAMTS15;CSPP1;TRA2A;RTTN;TRMT44;RPRD1A;MPDZ;PURG;NKTR;SEC24B;RALGAPA1;FBXO38;PDE4D;HELZ;NRG1;ETV1;FANCG;TARBP1;PTPRB;PLCB4;PARD3;RHOJ;CACHD1;RSRP1;CCSER2;ANG;PRKD1;RAPGEF5;RBM45;CDK14;LRCH3;RECK;RAPGEF4;DGKH
500 genes down-regulated by SARS-CoV-2 in human Calu3 cells at 4h from GSE148729 untreated totalRNA	64/489	0.201688	0.355001	1.1302	1.80949	CDKN1C;SFTA2;PTPRR;IFITM2;NUMA1;HSPB1;IRS2;CBLB;MAGT1;PTMS;STMN1;ENSA;PDK4;CIR1;LGALS9;ZFPL1;GLUL;UNC45A;DAPK1;ARID5B;VAMP8;DUSP23;TFDP2;PRR15L;TMEM139;SERPING1;TMBIM6;HECA;RHOU;GRB7;CASZ1;AP5Z1;WBP2;CREBL2;CRIP2;PHB;TRAK1;SNX3;CECR2;PGRMC2;UBB;ERBB3;PALMD;LMAN2;CCDC85A;POLD1;PRRG2;SPP1;BMF;APBB1;SLC38A2;SERF2;TMEM132A;MIB2;TJAP1;ARHGAP24;AMACR;MFAP2;NBR1;CYP1A1;CREBRF;HBP1;ADGRL3;MXD4
500 genes down-regulated by SARS-CoV-2 in human Caco2 cells at 24h from GSE148729	64/490	0.206529	0.362185	1.12748	1.77839	SCARB2;SPON1;RASL11A;ARRB1;TRIM29;CPNE1;CTSH;SLC25A42;HMGCS2;GLUL;CNPPD1;DAPK1;APLP2;ECH1;SLC39A14;SND1;RBL2;CARHSP1;COL4A1;PRR15L;ALDH1A1;TMBIM6;TAGLN2;OBSL1;SHANK3;OAT;H6PD;ANAPC16;LRP1;ATF6B;LAMA3;HTT;FITM2;ATP1A1;MTMR4;DTX4;SELENBP1;KLC4;GANAB;RXRA;UBB;ERBB3;SAP30L;TMEM129;MYH14;D2HGDH;EPS8L2;CNNM3;RAB11FIP3;S100A10;FZD4;TBX4;ABHD15;FABP1;REEP1;PFKL;AMACR;CCNG2;NBR1;CD9;CALR;FGFR3;NECTIN1;MXD4
500 genes up-regulated by SARS-CoV-2 in human intestinal organoids from GSE149312 expansion 24h	60/459	0.21325	0.372602	1.12834	1.74362	SFTA2;CLIC5;AHCYL2;COMT;SMG8;CXCL2;DUSP11;PPP4R1;ZXDC;MMP28;SLC36A1;EDN1;ANXA2;DUSP1;DNTTIP2;EMP1;KCTD1;CACYBP;ELOVL7;RHOB;PJA1;TOM1L2;PALLD;PRPF3;FDX1;ALDH1A1;TRIM16;SFT2D2;TRIB1;EPHA2;PPP1R15A;AHCY;EPAS1;KALRN;CLN5;HSPH1;PDLIM2;BAG3;CAMK2N1;PLXNA2;ATP6V0A2;PIP5K1B;PDLIM5;S100A10;MCL1;NUS1;IL33;HSPA8;SMAGP;TRAPPC8;ABTB2;DNAJA1;NR4A2;HNRNPM;KLHL5;FAS;NUP35;RBM45;MYD88;HSPA1A
192 negative hits from CRISPR screen of Heaton et al. in A549-ACE2 cells	25/180	0.219602	0.3823	1.20895	1.83269	POM121;CASZ1;AVIL;VPS4A;HK1;REM1;SLX4;SH3TC2;ADAMTSL2;CNNM3;HGFAC;BRD3;YTHDF1;CYP4B1;ETV1;ATG13;CCT6A;DNAJC3;WDR82;UST;ELMO2;CCSER2;MMP19;ZSCAN25;ZSCAN29
500 top downregulated genes from SARS-CoV-2 infection at 24 HPI from GSE157852	55/420	0.220716	0.382843	1.13043	1.70794	IPO13;SLC35B4;ATP8A1;HIF3A;PLOD1;LDB2;AKAP13;EPB41L4B;PHYHD1;BSG;VSTM4;ADAMTS9;PDE8A;SLC15A2;ECH1;AMT;TEX2;MRPS6;CLDN5;KAT2A;CRY2;SERPING1;RAPGEF5;PARM1;KCNE2;DCUN1D2;ATP1A2;TOB2;SLC5A3;ANAPC11;PTGS1;SLC25A27;SNX29;EXOSC10;DHRS7B;ADAMTS17;S1PR1;BMF;CCDC141;PAK4;EYA2;TMEM50B;RAB3IP;LAMB1;ATP2B2;PARVB;MERTK;TMCO3;SMARCA2;DHRS3;TDRD3;DNMBP;TAOK3;TRIM32;SUGP2
Top 500 up genes for SARS-CoV-2 infection in Rhesus macaques at Group 3 dose in PBMCs at 1 DPI from GSE156701	60/462	0.22891	0.394346	1.11973	1.65096	CDKN1C;HP;DYSF;C1GALT1C1;ADAMTSL4;SIX5;CPNE1;CCDC97;MPV17;CIC;UNC45A;MAMDC4;ENTPD1;PLLP;GAA;RHBDF2;AMPD3;PLA2G15;CDC42EP4;TMEM139;EXOC4;ATP6V0D1;TNFRSF21;SEMA7A;ATF6B;AMIGO2;CCM2L;CUL1;AGAP1;DENND3;SNX33;ZBTB3;PGS1;ADAP2;DNPEP;RIPK1;N4BP3;SASH1;KLHDC4;GPR108;LIMK2;KCNJ15;PLEKHA5;NR1H3;TOR1B;KLF4;GRIN2D;GPR137C;TARBP1;BATF;EHD1;PCDHGA11;TFCP2;MAFF;FAS;NMUR1;PNPLA6;MYD88;BCL2L2;CCNJL
28 Negative hits from CRISPR screen from Hoffmann et al. (PMID 32935098) in Huh-7.5 cells at 37 deg C	2028-05-01	0.229002	0.394346	1.6278	2.39942	SLC30A9;MRPS25;UBAP2L;AP3B1;MIB1
COVID19-Nsp4 protein host PPI from Krogan	2022-08-02	0.24148	0.414338	2.49519	3.54559	TIMM29;DNAJC11
SARS-CoV perturbation; 189 Down Genes from GEN3VA; Human bronchial epithelial 2B4 cells; Accession: GSE17400 Platform: GPL570; Entry 5	23/167	0.243945	0.417068	1.19692	1.68863	RALBP1;FAM13B;HSPA5;ITGB5;SECISBP2L;ADAT1;PLAT;CRIP2;ACTN4;CYS1;PPL;TRAK2;DNAJC3;RBL2;TFDP2;GPAM;MXI1;MLEC;HYOU1;SERINC3;CNNM3;ERGIC1;SEC31A
SARS coronavirus nucleocapsid protein (gene: N) from Virus-Host PPI P-HIPSTer 2020	2029-05-01	0.251985	0.429274	1.55989	2.15013	STAT3;EP300;SFN;YWHAG;YWHAH
Top 500 down genes for COVID-19 ARDs vs. non-COVID-19 ARDs for human trachea from GSE163426	63/492	0.259077	0.439785	1.10143	1.48763	OTUD5;KDM5C;SPAAR;ZFAND2A;CLSTN1;DUSP19;WFDC1;GPATCH8;C1GALT1C1;WDR5;ZFPL1;SBF2;ILKAP;PIAS4;ACVR1;ARSA;SLC30A9;SUN1;RBM14;MOGS;ANO6;TEX2;DKK3;SIKE1;MARF1;KIFBP;NHLRC1;SIK1;ARHGEF7;CLOCK;MEAF6;PEX11A;HTRA3;PHB;AGPAT1;MRPL10;LMF2;FGD5;FAM124A;EFNB3;CNPY4;PALMD;SFN;BMF;EPS8L2;ENTR1;TBC1D17;MSC;GIT2;FZD3;AFAP1L1;TIMMDC1;NIBAN2;HPS4;WDR12;GATAD2B;REEP1;AMACR;PRXL2C;LZTR1;LPIN2;ADA;MXD4
Top 500 up genes for SARS-CoV-2 infection in Rhesus macaques at Group 2 dose in Bronchoalveolar Lavage at 10 DPI from GSE156701	60/470	0.273276	0.462243	1.09737	1.42359	MAP10;PTPRR;TINAGL1;AVIL;CBLB;SOGA1;LIPE;NIPAL3;TIMP3;EPHB4;CMKLR1;TLE1;PAQR4;STARD8;IGFBP3;PDE4D;ARRDC3;SLC39A14;ATRN;MN1;DOK4;SLC25A51;ANGPTL4;TNFRSF21;SLC27A4;SLFN5;NOTCH1;CANT1;SLC43A2;SLC43A1;LAMA3;FOXK1;SEMA3F;ADD3;HECTD3;SLC38A7;RNF39;POC1A;SFN;APBB1;SLC15A4;IP6K3;CDR2;CENPT;TMEM184B;SYVN1;TMEM62;PRSS36;EHD3;TCN2;XPNPEP3;UST;MFAP2;PCYOX1L;COL20A1;APBA1;PPT2;GRAP;APBA3;PDE7A
Top 797 negative hits from genome-wide CRISPR screen for SARS-CoV-2 for 33 deg C from Schneider et al.	94/753	0.290009	0.488439	1.06999	1.32448	SMG1;CCNK;MCM7;TRRAP;PPP1R10;PLAT;SMC3;SMG5;HK2;DUSP11;FLCN;PSMD7;MMP28;PRX;WDR5;KAT8;DHX16;MEN1;STARD3;ZBTB39;NUDC;AQR;ATP6V0B;PCID2;RBM14;KDM2A;KSR1;ATP6AP1;MRPS25;VPS13D;RTN4RL2;DYNLL1;RANGAP1;THAP1;FAM222B;PPM1A;TOP1;MXRA7;TAGLN3;TRIB1;SLU7;RAPGEF4;SLFN5;SF3B2;COPA;LRP1;DHX8;DHH;MEPCE;DDX23;CUL1;LRP5;PHB;MST1R;ZBTB3;HSPD1;NXF1;BCL2L11;POLD1;TSPAN5;SYMPK;CCT7;CCDC141;SLC25A25;MCL1;BPTF;NTRK2;N…
500 genes down-regulated by SARS-CoV-2 in human Organoids cells from GSE154613	55/432	0.290811	0.488439	1.09369	1.3508	SPON1;CERK;STON1;ARRB1;PLAT;RERG;AQP1;SMPD3;ATP7B;PEG10;PDK4;HMGCS2;GLUL;SLC15A2;DAPK1;TSC22D3;APLP2;MYO7A;CYP39A1;ALDH3A2;F7;TOM1L2;SCNN1G;RNF125;TMEM139;RHOU;KANK2;PFKFB2;STXBP1;AMIGO1;LAMA3;FITM2;ATP1A1;RAP1GAP;DNAJC28;ZFP14;TSPAN7;MXI1;STX3;CCDC141;CNNM3;RHBDL1;PRRT1;MAP3K3;ACE;LGI3;TPBGL;FABP1;GNAO1;CTH;CYP1A1;APBA1;FGFR3;EZH1;KCNK3
SARS perturbation; 280 Up Genes from GEN3VA; Human PBMCs; Accession: GDS1028 Platform: GPL201	35/269	0.292207	0.489063	1.12086	1.37899	PPP1R15A;CEBPB;CEBPD;C5AR1;HP;DYSF;IRS2;YBX1;IFI30;YBX3;PTGS1;HSP90B1;CCND3;NFIL3;UBB;ALDH2;PACSIN2;CTSH;CHP1;SERF2;S100A10;GABARAPL2;PHC2;ATP6V0B;ANXA2;TSC22D1;MMD;ACTN1;PLAUR;CNPY3;DYNLL1;MANF;EIF1;NFKBIA;UBA1
Top 772 negative hits from genome-wide CRISPR screen for SARS-CoV-2 for 37 deg C from Schneider et al.	91/730	0.298625	0.498057	1.06811	1.29088	DPAGT1;MCM7;TRRAP;PPP1R10;HJURP;PTPN23;UBE3B;OSBPL11;UBE2Z;HK2;RPTOR;IPO9;MMP28;WDR5;CHP1;VPS36;MEN1;STARD3;NUDC;AQR;PCID2;PDCD6IP;KDM2A;ATP6AP1;MRPS25;VPS13D;RTN4RL2;AP3B1;DYNLL1;DYNLL2;RNF41;THAP1;KAT2A;CTTN;ESRP2;ITGA6;TRIB1;STK40;SF1;CDC42SE1;PPP1R37;SLFN5;GRAMD1A;ISYNA1;MEAF6;LRP1;WBP2;KMT2B;NOP2;SLC3A2;GATA2;ADIPOR2;TSPAN31;ZBTB40;ZBTB2;NXF1;RXRA;NUP85;BMS1;DHX38;ZC3H18;STAT6;SLC25A25;BPTF;…
Daniloski et al. Cell CRISPR screen to negative hits	18/133	0.302808	0.503272	1.17237	1.40059	ANKRD27;UBXN2A;RALGAPA2;SWT1;IPMK;KLHL21;RRAS2;ACTN4;GATA2;DDA1;CLN5;POLB;P2RX5;CRISPLD2;SIK2;TBC1D22A;DOCK1;PDLIM7
SARS-CoV perturbation; 402 Up Genes from GEN3VA; Human bronchial epithelial 2B4 cells; Accession: GSE17400 Platform: GPL570; Entry 6	47/370	0.314328	0.519061	1.09048	1.26203	PPP1R15A;SLFN5;PXK;IFITM2;ATP10D;ZC3HAV1;JADE2;ADRB2;TMEM140;CXCL2;HELZ2;NUB1;LIPG;NAMPT;TRIM25;TRIM69;LGALS9;XDH;N4BP1;MARK2;TGM2;PHACTR4;IL33;CCL20;ARRDC3;RHBDF2;PLAUR;TMEM62;BAZ1A;CFLAR;GTPBP2;OSMR;TOR1B;KLF4;ISG20;NFKBIA;DNAJA1;CEACAM1;ZNFX1;IRF2;SERPING1;FAS;PRKD2;MXD1;TRIB2;MYD88;RBMS2
447 genes down-regulated by SARS-CoV-2 infection in Vero E6 cells from GSE153940	56/444	0.314484	0.519061	1.08178	1.25143	SCARB2;POGLUT2;GDE1;EFCAB14;TXNDC12;MAGT1;PCMT1;LAPTM4B;STMN1;NIPAL3;ADAMTS9;GLUL;SH3D19;RALBP1;TSC22D1;ATP6AP1;APLP2;AP3B1;PPP2R5D;ATP11A;PDIA6;ALDH3A2;RBL2;PPM1A;NPC2;MORF4L2;B4GALT4;TRARG1;UNC119B;TMEM185A;COPA;OAT;AHCY;WBP2;ATP10D;SRBD1;ATP1A1;ADIPOR2;GLG1;RHOBTB1;TSPAN31;GANAB;PGRMC2;GNG4;SPP1;CTNNA1;SLIT2;ICMT;LAMB1;FKBP1A;GGCX;GOLGB1;STT3B;SERINC3;SEC24C;LPIN2
SARS Perturbation 70 Down Genes from GEN3VA Mouse Lung; Accession: GSE68820 Platform: GPL7202 Entry 3	1963-09-01	0.322719	0.530817	1.24791	1.41135	FABP1;MESP1;LGI3;STON1;LTBP4;HMGCS2;AXIN2;SNX22;CCL17
500 genes up-regulated by SARS-CoV-2 in human Organoids cells from GSE154613	58/464	0.336628	0.551792	1.07056	1.1656	RAB3C;CSRNP1;IFITM2;SERPINE1;ECE1;LRRC32;IFI30;TMEM140;CXCL2;S100A7A;LAPTM4B;NUB1;NAMPT;TRIM69;TRIM25;LGALS9;MAP3K6;TGM2;TEAD4;EDN1;IFNGR1;RHBDF2;PLAUR;TRAF1;GTPBP2;CEACAM1;IRF2;SERPING1;TXNIP;PRKD2;KIFC3;SLC18B1;PPP1R15A;RNF31;NLGN2;SDC4;CREM;ZC3HAV1;DLL1;NPAS2;HELZ2;DNPEP;N4BP1;HSD3B7;XBP1;CCL20;KCNJ15;TMEM62;CFLAR;TOR1B;KLF4;DNAJA1;ISG20;NFKBIA;ZNFX1;MAFF;KCNK1;MYD88
26 Negative hits from CRISPR screen from Hoffmann et al. (PMID 32935098) in Huh-7.5 cells at 33 deg C	2025-04-01	0.339921	0.553609	1.42582	1.53852	SLC30A9;MRPS25;DNAJC11;MIB1
500 genes down-regulated by SARS-CoV-2 in A549-ACE2 cells from GSE154613 terfenadine	56/448	0.340058	0.553609	1.0705	1.15468	DPAGT1;SLC35B4;ATP8A1;NUP188;CRYBG3;SLC35F5;SMG8;IPO7;PEX26;FBXO9;USP47;RBM14;TRPC6;PDCD6IP;DAPK1;RALGAPA1;ANO6;PLRG1;ATP1B1;HEATR5A;PIK3CA;HEATR5B;ZW10;GEMIN5;TMEM185A;UHRF2;AASDH;FUT10;HTT;MTMR4;ATP2C1;ADD3;NKD1;MAT2A;MAN2A1;FAM120C;RPS6KC1;BTBD3;UBQLN1;EIF4EBP2;PAIP2;SEC31A;CCT4;SEC24B;MON2;EXOC6B;KLHL2;XPO7;AP2B1;TBCK;NR4A3;SRPRB;NUP35;HBP1;RBM45;TRIM32
500 genes down-regulated by SARS-CoV-2 in human Calu3 cells at 24h from GSE148729 polyA	62/498	0.342248	0.55528	1.06565	1.14261	ITGB5;MAGT1;TRIOBP;GALNT10;PTMS;LAPTM4B;STMN1;RNPEP;NIPAL3;CAPN5;CHP1;PMEPA1;CTSH;KIF1C;CTSD;AP2M1;SUN2;ANXA2;ECH1;PRKCA;ATP11A;CYS1;RBL2;EEF1G;CARHSP1;NPC2;HNRNPUL2;SCNN1A;VOPP1;TMBIM6;TAGLN2;ALDH7A1;ERGIC1;UNC119B;OAT;AHCY;NDRG3;AHNAK;LRP1;ARL3;MAZ;CRIP2;PTTG1IP;ATP1A1;FAM168A;PALMD;MAN2A1;PRKAR2A;UCP2;SPP1;MLEC;SAMD1;FARP1;HOMER2;SMARCA2;MYO1D;PTPRB;SYT12;TRPV4;CDK14;FGFR3;MXD4
Top 500 upregulated genes in mouse kidney with SARS-CoV-2 infection (Day 3) from GEO GSE162113	50/399	0.343972	0.556185	1.07344	1.14557	SCARB2;ABCD4;JADE2;ADGRA2;NAMPT;PIEZO1;SLC25A42;LGALS9;VSTM4;ARHGEF40;A4GALT;CMKLR1;CPT1A;ENTPD1;IFNGR1;RALGAPA2;PDE4D;AFAP1;OSMR;DKK3;CRY2;SERPING1;ANGPTL4;TRIM56;SLFN5;ACSS3;LRP1;SLC43A3;HTRA3;LAMA3;LRP5;FOXK1;FITM2;ATP1A2;ZC3HAV1;NID1;HELZ2;C6;MAN2A1;PCNT;XDH;IL33;STAT3;ABHD15;ISG20;ZNFX1;TFCP2;PLEKHM2;SLC25A34;PNPLA2
500 genes down-regulated by MERS-CoV in Calu-3 cells from GSE139516 24h	59/476	0.360311	0.580636	1.06007	1.08211	HSP90AB1;CLPB;RNPEPL1;MCM7;PRKCSH;PLOD1;HS6ST1;PTMS;HYAL2;LIPG;STMN1;CTSH;QSOX1;CTSD;SPTAN1;TGM2;TEAD4;UNC45A;HSP90AA1;CPT1A;ANXA2;PAQR4;DESI1;EMP1;AHSA1;EDF1;DYNLL1;RHOA;HADHA;NPC2;PRR15L;B3GNT3;MYADM;TMBIM6;TAGLN2;TRIM56;ISYNA1;LRP5;CRIP2;LMF2;MAT2A;SFN;BPNT1;S100A10;PPIL2;HPS6;SEMA4F;PA2G4;PRDX6;MANF;PFKL;CDKN2AIPNL;NASP;TRPV4;NUCB1;CD9;CALR;HSPA1B;BCL2L1
500 genes down-regulated by MHV-A59 in murine liver cells from GSE146074 3d	51/410	0.362765	0.582623	1.06426	1.07916	ECM1;HJURP;WBP1L;AQP1;PTMS;HERPUD1;ACADL;STBD1;CHP1;KIF1C;MMUT;MLYCD;HMGCS2;SLC25A47;HGFAC;GABARAPL1;CPT1A;IAH1;MMD;ECH1;ALDH3A2;HADHA;NPC1;PEX6;TCP1;TMBIM6;ULK1;SLC29A1;PLPP3;ENPEP;AHCY;EPAS1;PROZ;FURIN;HMGCL;RXRA;EIF4EBP2;SLC25A20;WDTC1;SLC38A4;EEF2;PRDX6;DHRS4;FABP1;EHD3;PTPRB;PRXL2C;RETREG2;LPIN1;LPIN2;OTC
Top 500 up genes for SARS-CoV-2 infection in Rhesus macaques at Group 2 dose in PBMCs at 10 DPI from GSE156701	55/444	0.368249	0.587811	1.05921	1.05815	MCTP1;UBXN2B;ZFAND2A;HP;GDE1;LRRC32;PCMT1;PSMD7;PHYHD1;SLC25A42;TXNL4A;FBXO9;GABARAPL2;AGTPBP1;CDADC1;ECH1;ARRDC3;PLAUR;PTGR1;RHOC;PPM1A;CARHSP1;CTTN;DPEP1;ROR2;SLC18B1;B4GALT4;SAR1A;EPB41;SMIM1;FOXO3;ADIPOR1;SELENBP1;UBB;ERBB3;BMS1;E2F2;PAIP2;DCAF12;RILP;SERF2;SPECC1;IFITM10;UBE2H;RAB3IP;EIF1;GNPTG;RGCC;XPNPEP1;CTH;DLG5;COPS8;CNIH4;BCL2L2;MXD4
Top 500 up genes for SARS-CoV-2 infection in Rhesus macaques at Group 1 dose in PBMCs at 7 DPI from GSE156701	58/469	0.368741	0.587811	1.05723	1.05476	RNF10;MCM7;HP;HK1;PCMT1;MMP28;RNPEP;BSG;AP2M1;UBXN6;FBXO9;TNS1;TGM2;RBM6;ACTN1;PPP2R5B;PTGR1;CKAP5;PLA2G15;PPM1A;MRAS;WDR81;PALLD;ANKRD40;MYZAP;HAGH;SLC29A1;KANK2;WBP2;EPB41;SLC43A1;NOP2;NEDD4L;FOXO4;FOXO3;SELENBP1;KCTD20;UBB;RDH11;LEO1;E2F2;STX2;CCT7;DCAF12;HSPA5;UROS;DNAJC11;BSDC1;PARVB;PRDX6;MYO1D;BST1;GCLC;TAF6;SERINC3;BCL2L1;PNPLA2;ASB1
500 top downregulated genes from SARS-CoV-2 infection at 72 HPI from GSE157852	51/411	0.369693	0.587811	1.06124	1.05602	CDKN1C;EDA;ATP8A1;DOCK9;SLC35F5;FAM107A;RORA;HIF3A;LDB2;IFI30;AQP1;CCDC28A;EPB41L4B;PDE8A;ENTPD1;SLC15A2;KSR1;TGFBR3;CLDN5;SERPING1;ROR2;RAPGEF5;SLC18B1;PARM1;KCNE2;PEX11A;NPR3;DCUN1D2;ATP1A2;ATP2C1;ADD3;SLC5A3;PTGS1;SLC25A27;PALMD;TSPAN7;S1PR1;CCDC141;SERF2;SERPIND1;TMEM50B;RAB3IP;LAMB1;ATP2B2;MERTK;TMCO3;SMARCA2;DHRS3;TDRD3;DNMBP;KCNS3
Coronavirus Perturbation; 174 Down Genes from GEN3VA Human Calu-3 2B4 cells; Accession: GSE45042 Platform: GPL6480 Entry 2	17/131	0.375245	0.594658	1.11654	1.09441	NPDC1;RNF44;GDPD1;FOXK1;SORBS3;CMIP;VASN;ARHGAP23;SLC25A27;ZFP14;TCN2;ANPEP;KCNQ1;MAPRE3;BPNT1;EPPK1;BCORL1
COVID19-Orf9b protein host PPI from Krogan	2022-11-02	0.378526	0.597871	1.66318	1.61573	CSDE1;MARK2
Top 500 up genes for SARS-CoV-2 infection Day 2 in ferret right caudal lung from GSE160824	52/421	0.381412	0.598638	1.05557	1.01743	PRR5;TINAGL1;SLC4A2;TMEM140;SMG5;LMNB2;STK11;CCND3;BSG;TRIM25;NELFB;LGALS9;MAP3K6;TBC1D22A;CTSD;SLC39A3;TBC1D10B;POLG;CHID1;STARD3;ZGPAT;GAA;DAPK3;HPCAL1;ARID5A;AHSA1;EDF1;TMC6;LIME1;ADAM15;SPNS1;TAGLN2;HAGH;ATG4D;TMEM161A;AP5Z1;LRP3;AGPAT2;PGS1;RXRA;DNPEP;TMEM129;D2HGDH;CYHR1;GLMP;GNPTG;PFKL;STK25;CAPN10;PLEKHM2;MYD88;MON1A
SARS-CoV perturbation; Up Genes from GEN3VA; Human bronchial epithelial 2B4 cells; Accession: GSE17400 Platform: GPL570; Entry 1	28/222	0.381522	0.598638	1.0808	1.04145	PPP1R15A;ERRFI1;RAMP2;LMAN2L;SLC43A2;HJURP;DLST;PLAT;CABP1;NID1;PTMS;NFIL3;SERPINH1;PIM3;CPNE2;RCE1;IL33;DUSP1;ACTN4;CYS1;GPR137C;LENG1;NFKBIA;DDIT4;TXNIP;PRKD2;FGFR3;ERGIC1
27 Positive hits from CRISPR screen from Hoffmann et al. (PMID 32935098) in Huh-7.5 cells at 33 deg C	2027-04-01	0.396137	0.617508	1.30169	1.20536	NPC2;MEPCE;MOGS;COMT
Top 32 genes involved in SARS-CoV-2 infection from genome-wide CRISPR screen of Zhu et al.	2027-04-01	0.396137	0.617508	1.30169	1.20536	NPC1;WDR81;NPC2;CCDC93
500 top upregulated genes from SARS-CoV-2 infection at 72 HPI from GSE157852	54/440	0.3975	0.617613	1.04777	0.966628	ERRFI1;CSRNP1;CLIC4;ANKRD33B;C2CD3;SERPINE1;PRSS23;PPME1;CAPN2;TIMP3;PMEPA1;YWHAH;KLF10;EDN1;ANXA2;IGFBP3;FST;ACTN1;ABCC5;PLAUR;EMP1;ARID5B;ACTN4;OSMR;DUSP6;FOXP1;CTTNBP2NL;FRMD6;COL4A1;PALLD;HECW2;HKDC1;MYH9;KCNQ5;SLC43A3;ITPR2;UAP1;HIVEP1;FLNB;LRRC8A;S100A10;MCL1;FARP1;NOP16;CCL20;SSH2;FOSL2;SSH1;KLF7;FAS;EPPK1;AMOTL1;NES;FERMT2
Top 500 downregulated genes in human nasal epithelial cells with SARS-CoV-2 infection (Mutant, 72 hpi) from GEO GSE162131	54/441	0.404356	0.626226	1.045	0.946204	CDKN1A;PLEKHF1;RNPEPL1;GALNT18;ARRB1;COMT;ELFN1;SMPD3;STK11;ADGRE5;HYAL2;RNPEP;CTSH;NELFB;QSOX1;CYREN;CTSD;CHID1;ARSA;ATP6V0B;TIMM29;TMC6;CYP39A1;PPP1R3F;KCNQ1;PEX6;DDIT4;SPNS1;TAGLN2;SLC43A2;SMIM1;AGPAT2;DEPP1;ANAPC11;SLC9A3R2;C6;CHTF8;VPS51;TSPAN9;LMAN2;PMVK;HSF1;TMEM129;SERF2;BIK;POLR3GL;TMEM132A;RMDN3;VASN;BST1;GSTA3;CYB561;SIPA1;MXD4
Gr5vs Gr 4	1985-11-01	0.419631	0.64778	1.11268	0.966227	MN1;SH3TC2;CCL20;BOC;NSG1;SAMD12;PRSS23;ADAMTS9;XDH;RPTN;KANK4
Top 500 up genes for SARS-CoV-2 infection in Rhesus macaques at Group 2 dose in Bronchoalveolar Lavage at 7 DPI from GSE156701	58/477	0.421471	0.64792	1.03656	0.895593	MCFD2;ECM1;GSK3A;CRTC3;CBLB;MAGT1;TMEM140;THBD;LIPG;TIMP3;CTSH;CMKLR1;SLC36A1;STARD8;IGFBP3;PDE4D;SH2D3C;EPS15L1;SLC39A14;CDYL2;MRAS;NPC1;ZW10;RAB35;MYADM;TNFRSF21;FKBP5;CDC42SE1;SLFN5;NOTCH1;SLC43A2;SLC43A1;MTMR4;HELZ2;GNA13;BCL2L11;ADAP2;RASD1;CHST15;SLC38A7;FYN;RHBDL3;SLC15A4;CENPT;GIT2;STARD13;TMEM184B;EDEM1;TMEM62;PARVB;TOR1B;SNX19;ABI3;CENPN;GRAP;PDE7A;RNF185;MYD88
31 host factors of SARS-CoV-2 in HEK293T-hACE2 cells with MOI 0.3 from CRISPR screen of Grodzki et al.	2028-04-01	0.423993	0.64792	1.24738	1.0703	GNPTG;CTBP2;WDR81;CTNS
21 Positive hits from CRISPR screen from Hoffmann et al. (PMID 32935098) in Huh-7.5 cells at 37 deg C	2020-03-01	0.425099	0.64792	1.32072	1.12979	CSDE1;MEPCE;RHOA
Top 389 positive hits from genome-wide CRISPR screen for SARS-CoV-2 for 33 deg C from Schneider et al.	46/377	0.425155	0.64792	1.04055	0.889986	OAT;CANT1;SAR1A;CLEC16A;PLA2G6;PDS5A;NAGPA;TOB2;SIPA1L3;CCAR1;STIP1;BCL2L13;GANAB;CHTF8;TRIM28;FIP1L1;MAT2A;PMVK;PAPOLA;EP300;DROSHA;MGAT1;RAB6A;EXTL3;NKTR;EGLN1;CARD10;MBTPS1;CREBBP;MON2;GLCE;COG4;LIMK2;MOGS;SAFB;CTDNEP1;CLDN5;SLC7A6;WDR81;NPC1;NPC2;ZW10;ZFAT;MTF1;EXOC4;LZTR1
Top 500 up genes for SARS-CoV-2 infection Day 7 in ferret right caudal lung from GSE160824	51/421	0.440272	0.66882	1.03196	0.846584	PRR5;SLC4A2;IFI30;SMG5;LMNB2;STK11;BSG;CTSH;NELFB;TBC1D22A;CTSD;SLC39A3;POLG;STARD3;ARSA;ZGPAT;ARRDC2;GAA;DAPK3;RIPK4;HPCAL1;ARID5A;TMC6;ADAM15;ATG4D;CEBPB;AP5Z1;TEX264;SMIM1;PRCC;LRP3;MST1R;AGPAT2;AGPAT3;NCLN;RXRA;DVL1;SPP1;E4F1;UBQLN4;S1PR4;NPDC1;CYHR1;BATF;GNPTG;PFKL;NPLOC4;STK25;CAPN10;TOLLIP;PNPLA6
Top 500 down genes for SARS-CoV-2 infection in Rhesus macaques at Group 1 dose in Bronchoalveolar Lavage at 7 DPI from GSE156701	55/455	0.442993	0.670817	1.02943	0.838163	PPP1R13B;CRYBG3;TCF23;IRS2;PFAS;ACADL;ALDH2;CSPP1;KIF13B;GPRASP1;CGNL1;LIMCH1;HEG1;JOSD1;SAFB;MSL1;ARL4D;TOX2;WDFY3;DNASE1L2;LUZP1;ANKRD11;ARHGEF28;MEPCE;AMIGO2;GATA2;NID1;ZBTB4;DLL1;PTGS1;MLLT6;ZBTB40;SNX29;BMS1;TRA2A;IGF2BP2;CCL17;SERF2;SASH1;NKTR;JAG2;SVIL;JAG1;FAM189A2;CYHR1;UPF3A;FMO2;CDC42BPB;HSPE1;ARHGAP24;RGCC;GPAM;ACIN1;PLXNB1;AMOTL1
Top 500 downregulated genes in mouse D1 cardiomyocytes with SARS-CoV-2 infection from GEO GSE162113	56/465	0.453854	0.685089	1.02499	0.809723	CLIC4;GFM2;TRIOBP;UBE2L3;ACTR1A;PPIP5K1;STMN1;BSG;AP2M1;FBXO9;UNC45B;HSP90AA1;SLC30A9;PRMT2;NCBP2;COG4;APLP2;CACYBP;PPP2R5D;PTGR1;DKK3;CARHSP1;CTTN;HAGH;ALDH7A1;PARM1;AHCY;ATF6B;PEF1;ARL3;ATP1A2;PHB;PTTG1IP;LRRC10;AGPAT1;GLG1;GANAB;CHTF8;EFNB3;UBB;LMAN2;PMVK;MLEC;SLC25A20;PAIP2;RNF20;TIMMDC1;IMMT;TPD52L2;ZWINT;FKBP1A;HNRNPM;PPP5C;NASP;TTLL1;VPS45
Top 500 upregulated genes in mouse heart with SARS-CoV-2 infection from GEO GSE162113	47/392	0.474426	0.713884	1.01965	0.760299	HDAC4;SCARB2;SLC22A5;USP54;CBLB;TMTC1;ZC3HAV1;IFI30;TMEM140;RHOBTB1;HERPUD1;HELZ2;BCL2L11;STK35;UCP3;NAMPT;MKNK2;PDK4;TRIM25;SYNPO;GLUL;IL33;SLC12A4;CPT1A;GLCE;MBD1;AP3B1;CYS1;SORBS1;DHRS3;ISG20;RBL2;RIT1;TFDP2;NPC1;GPAM;ADGRF5;CRY2;CREBRF;TXNIP;TACC2;SERINC3;CYB561;SQSTM1;RECK;TRIM56;CREB5
COVID19-M protein host PPI from Krogan	1930-04-01	0.478593	0.71789	1.1513	0.848396	SLC30A9;GGCX;ANO6;ATP1B1
500 genes down-regulated by SARS-CoV-2 in human Calu3 cells at 24h from GSE148729 totalRNA	59/495	0.485321	0.725699	1.01276	0.73217	HIP1;ITGB5;CERK;UBXN2B;HDLBP;YBX1;TRIOBP;GALNT10;STMN1;NIPAL3;CAPN5;CAPN2;CHP1;PMEPA1;CTSH;CTSD;AP2M1;RALBP1;SLC30A9;MKKS;ANXA2;APLP2;ECH1;ALDH3A2;RBL2;EEF1G;MYH9;TMBIM6;TAGLN2;OBSL1;ALDH7A1;PFKFB2;AHNAK;MAZ;CREBL2;CRIP2;PTTG1IP;ATP1A1;LMAN1;KLC4;FAM168A;PALMD;PRKAR2A;PMVK;SPP1;MLEC;SARAF;MAP4;SAMD1;EGLN1;FARP1;MBTPS1;ICMT;HOMER2;NDE1;SMARCA2;PCYOX1L;FGFR3;MXD4
500 genes down regulated by SARS-COV-2 infection of Calu3 cells	57/479	0.491563	0.730453	1.01083	0.717859	MCM7;HJURP;HS6ST1;GALNT10;LMNB2;RERG;AQP1;CPNE1;CTSH;TINAG;AP2M1;FBXO9;CCT3;NUDC;RBM14;ZFYVE21;AHSA1;CACYBP;CYS1;VASH1;EPN3;ARMC6;PRR15L;ATP6V0D1;ISYNA1;AHCY;LMAN2L;RPN1;CRIP2;VPS26B;PHB;NCLN;POLD1;UCP2;PMVK;TMEM129;SPP1;E2F2;MLEC;SAMD1;HEXIM1;CENPT;HSPA8;ICMT;SDF2L1;HSPE1;FANCG;ZWINT;MANF;HNRNPM;SYT12;SRPRB;CYB561;FGFR3;HSPA1B;HSPA1A;CD320
500 genes down-regulated by SARS-CoV-2 (2 MOI) in human Calu-3 cells from GSE147507	57/479	0.491563	0.730453	1.01083	0.717859	MCM7;HJURP;HS6ST1;GALNT10;LMNB2;RERG;AQP1;CPNE1;CTSH;TINAG;AP2M1;FBXO9;CCT3;NUDC;RBM14;ZFYVE21;AHSA1;CACYBP;CYS1;VASH1;EPN3;ARMC6;PRR15L;ATP6V0D1;ISYNA1;AHCY;LMAN2L;RPN1;CRIP2;VPS26B;PHB;NCLN;POLD1;UCP2;PMVK;TMEM129;SPP1;E2F2;MLEC;SAMD1;HEXIM1;CENPT;HSPA8;ICMT;SDF2L1;HSPE1;FANCG;ZWINT;MANF;HNRNPM;SYT12;SRPRB;CYB561;FGFR3;HSPA1B;HSPA1A;CD320
SARS perturbation; 201 Up Genes from GEN3VA; Human airway epithelium (HAE) cells; Accession: GSE47961 Platform: GPL6480; Entry 1	20/166	0.494718	0.732859	1.02511	0.72144	NOTCH1;DUSP1;SWT1;GDPD1;FMO2;GPRC6A;RAD52;HEYL;ZFP14;ITPRIPL1;PRR15L;INPP5D;ZKSCAN3;SERPINH1;BMF;SLC25A42;BCORL1;PDE7A;IP6K3;BANP
COVID19-Nsp10 protein host PPI from Krogan	2014-02-01	0.504252	0.74467	1.24717	0.853911	AP2M1;ERGIC1
500 genes up-regulated by SARS-CoV-1 in human intestinal organoids from GSE149312 60h	54/457	0.515134	0.758392	1.00258	0.665039	IPO13;SFTA2;AVEN;CLIC5;AHCYL2;HSP90AB1;PKD2;CCAR1;GLE1;IPO9;SMPD1;ANPEP;SPTAN1;SLC36A1;HSP90AA1;RBM14;RING1;PAQR4;NCOA5;PLLP;AMT;IMP4;ELOVL7;TFDP1;RAD51C;PRPF3;DNAJB11;ALDH1A1;ATF5;FKBP4;ATP6V0D1;SLC27A4;LRRC59;NOP2;DDX23;ENDOD1;CREM;NXF1;ATP6V0A2;E2F2;HSPA8;TIMMDC1;EXOC6B;CTNS;TBCB;ZWINT;DNAJA1;NR4A2;HNRNPM;MYO5C;SRPRB;NUP35;HYOU1;CALR
500 genes up-regulated by SARS-CoV-2 in human H1299 cells at 36h from GSE148729	57/483	0.518479	0.760968	1.00111	0.657583	PRR5;HSP90AB1;MCM7;ITGB5;NAGPA;TMEM140;PHRF1;PFAS;SMG5;LARP1B;RERG;STK11;ACTR1A;PSMD7;KIF1C;QSOX1;GLUL;CNPPD1;VPS18;PEG3;TFIP11;RANGAP1;DNAJC1;RHOJ;KIFC3;ATF5;SLC18B1;RAPGEF3;RABL6;PSMD11;SAR1A;EPAS1;FLII;SLC43A1;UAP1;SLC3A2;MIEF1;PHB;DHX30;ZDHHC18;FXR2;CALHM2;DNPEP;FIP1L1;TSPAN9;ORMDL2;NACC1;MGME1;NOP16;PA2G4;BST1;TBL2;PAF1;SRPRB;HYOU1;CENPN;FAM50A
500 genes down-regulated by MHV-A59 in murine liver cells from GSE146074 5d	48/409	0.537009	0.785746	0.994697	0.618444	ECM1;OAT;AHCY;PROZ;WBP1L;ECE1;FURIN;PTTG1IP;HS6ST1;ADIPOR2;ASGR2;AQP1;PTMS;SULT1A1;SEC14L2;HMGCL;RXRA;STBD1;MKNK2;CHP1;EIF4EBP2;KIF1C;MMUT;HMGCS2;SLC38A2;HGFAC;WDTC1;SLC38A4;CPT1A;IAH1;ECH1;AMT;EEF2;PRDX6;KLF15;FABP1;ALDH3A2;EHD3;NPC1;GSTA3;OGDH;TMBIM6;SLC29A1;PLPP3;RETREG2;LPIN1;LPIN2;OTC
COVID19-N protein host PPI from Krogan	2015-02-01	0.542364	0.791155	1.15117	0.704305	RBM28;UPF1
Top 500 up genes for SARS-CoV-2 infection Day 14 in ferret right cranial lung from GSE160824	46/393	0.544877	0.792398	0.991656	0.602128	SFTA2;PFKFB2;LRRC59;OAT;NPRL2;ARL3;HSPB8;UBFD1;PHB;PVR;SMG5;ARNTL;SELENBP1;SNX3;SEC14L2;ACADL;LIPH;PRKAR2A;NOCT;SPP1;RRP36;QSOX1;MGAT1;BPNT1;CCT7;ZSWIM5;CCT3;SLC15A2;WSB2;OSGIN1;IMP4;ELOVL7;PRDX6;FTSJ1;RNF41;SLC25A38;SPCS2;GCLC;TBC1D4;STK25;CD9;HAGH;FKBP4;KCNK1;ALDH7A1;KANK4
Top 500 up genes for SARS-CoV-2 infection in Rhesus macaques at Group 3 dose in Bronchoalveolar Lavage at 4 DPI from GSE156701	54/462	0.549364	0.795025	0.990005	0.593007	TINAGL1;CRTC3;CLPB;SERPINE1;LSM11;IPO9;ZXDC;PRX;TRIM25;TMEM109;ERC1;CTSD;CNPPD1;ARID5A;ATP11A;SLC39A14;TRPC4AP;CDYL2;DUSP6;CDC25B;DNAJC1;NPC1;PRPF3;MYADM;SLC27A4;EXD2;SLFN5;ITPR2;TMTC1;LMF2;HELZ2;ADAMTS15;HECTD3;POLD1;POC1A;MAP4;DISC1;IP6K3;SLC25A25;CENPT;IFITM10;PPIL2;TMEM184B;LIMK1;DNAJC11;RMDN3;TMEM62;PRSS36;TOR1B;ZWINT;ACER2;GGCX;CENPJ;COL20A1
COVID19-Nsp8 protein host PPI from Krogan	2024-03-01	0.550018	0.795025	1.06891	0.639001	MRPS25;MEPCE;NSD2
Top 500 down genes for SARS-CoV-2 infection in Rhesus macaques at Group 1 dose in PBMCs at 4 DPI from GSE156701	53/454	0.553104	0.797072	0.988605	0.58546	PANK4;PHF2;ERRFI1;AHCYL2;GSK3A;YBX1;STK11;PNP;AKT2;CHORDC1;BDKRB2;CHP1;TXNL4A;VPS36;FBXO9;GABARAPL2;ENTPD1;IPMK;PLAUR;CACYBP;TEX2;MRPS6;JMJD6;DUSP23;SIKE1;MORF4L2;FDX1;AIDA;TTPAL;ANAPC16;PEF1;MAZ;PROZ;NEDD4L;UBFD1;FITM2;SAP30L;DVL1;DNAJC21;TRA2A;RAB6A;CNNM3;SERF2;BRPF3;TMEM50B;MIB2;CDC42BPB;ZWINT;DNAJA1;EEPD1;SPSB1;RGCC;CNIH4
Top 500 up genes for SARS-CoV-2 infection in Rhesus macaques at Group 3 dose in Bronchoalveolar Lavage at 14 DPI from GSE156701	55/473	0.56581	0.812926	0.984071	0.560425	SCARB2;PRR5;CYFIP1;ECM1;WNT2B;AVIL;PLOD3;GLE1;CTSD;CMKLR1;SLC36A1;SS18;CPT1A;STARD8;GAA;ARRDC3;SLC39A14;CDYL2;TTI1;BCR;ATRN;DNAJC1;NPC1;MYADM;TNFRSF21;SLC27A4;EXD2;SLFN5;SLC43A1;C5AR1;ATP2C1;LMF2;HECTD3;SLC38A7;FYN;SLC15A4;MPDZ;IP6K3;CENPT;GIT2;STARD13;SEC24B;PPIL2;TMEM184B;TMEM62;TPBGL;ACER2;TCN2;GGCX;OGDH;PCYOX1L;APBA1;PPT2;GRAP;STT3B
COVID19-Nsp9 protein host PPI from Krogan	2016-02-01	0.578385	0.828497	1.06888	0.58523	EIF4H;MIB1
SARS coronavirus protease from BioPlanet 2019	2022-07-01	0.584506	0.832267	1.24707	0.669659	ANPEP
SARS-CoV perturbation; 7 Up Genes from GEN3VA; Human Vero E6 cells; Accession: GSE30589 Platform: GPL570 Entry 3	2022-07-01	0.584506	0.832267	1.24707	0.669659	NFKBIA
Top 500 upregulated genes in mouse fat with SARS-CoV-2 infection from GEO GSE162113	44/383	0.597336	0.848003	0.970535	0.500093	RNF31;SLFN5;CLIC4;SLC43A3;SLC43A1;NATD1;PLOD3;UAP1;ZC3HAV1;AGPAT2;TSPAN31;HELZ2;PNP;NCLN;DNPEP;NAMPT;RNPEP;TRIM25;LGALS9;XDH;XBP1;KCNH4;PRKCE;GFPT2;STAT3;RMDN3;NR1H3;RTN4RL2;SORBS1;OSMR;HSPE1;LYVE1;TBX3;CDC25B;ISG20;BST1;ZNFX1;GPAM;KCNS3;CDK2AP2;RGL3;AIDA;C2CD2L;MYD88
500 genes down-regulated by SARS-CoV-2 in human NHBE cells from GSE147507	54/470	0.602761	0.853166	0.970515	0.491309	SLC35F5;STON1;ARRB1;SMC3;PKD2;PRSS23;SYDE2;THBD;PDK4;TIMP3;CTSH;ACVR1;CPT1A;SLC15A2;DST;LIMCH1;TSC22D3;HEG1;TBC1D8;TMEM131;RHOB;ALDH3A2;MN1;SCNN1B;WDFY1;FKBP5;PFKFB2;UBA5;ENDOD1;CREBL2;NID1;ADD3;GNA13;BCL2L11;PGRMC2;NFIL3;PALMD;CAMK2N1;EIF4EBP2;TRMT1L;SASH1;IFITM10;TMEM50B;LGI3;PLEKHA5;FMO5;ACER2;GCLC;RGCC;UST;CCDC6;AAK1;CREBRF;APBA1
100 gene most correlated to LDLRAD4 based on ARCHS4 co-expression	1980-09-01	0.611403	0.862839	0.948195	0.46651	ITGB5;DPP8;PMEPA1;CABLES1;HIVEP2;TPBGL;HSPA1B;MAP3K5;RHOB
500 genes down-regulated by SARS-CoV-2 in human Calu3 cells from GSE147507	56/491	0.626694	0.87892	0.962274	0.449667	MCM7;HJURP;HS6ST1;GALNT10;LMNB2;RERG;AQP1;CPNE1;CTSH;AP2M1;FBXO9;CCT3;NUDC;RBM14;ZFYVE21;AHSA1;CACYBP;CYS1;VASH1;EPN3;ARMC6;PRR15L;ATP6V0D1;ISYNA1;AHCY;LMAN2L;RPN1;CRIP2;VPS26B;PHB;NCLN;POLD1;UCP2;PMVK;TMEM129;SPP1;E2F2;MLEC;SAMD1;HEXIM1;CENPT;HSPA8;ICMT;SDF2L1;HSPE1;FANCG;ZWINT;MANF;HNRNPM;SYT12;SRPRB;CYB561;FGFR3;HSPA1B;HSPA1A;CD320
SARS-CoV perturbation; 189 Up Genes from GEN3VA; Human bronchial epithelial 2B4 cells; Accession: GSE17400 Platform: GPL570; Entry 4	16/143	0.627228	0.87892	0.942192	0.439482	SLC30A9;CLIC4;ATP6V0B;TTYH1;GFM2;FST;ZFAND2A;SEMA3G;EMP1;DLST;RNF41;DEDD2;PJA1;PCMT1;CCDC91;PIP5K1C
500 genes down-regulated by SARS-CoV-2 in Calu-3 cells from GSE148729	55/483	0.630785	0.87892	0.960521	0.442598	CERK;HDLBP;YBX1;GALNT10;RERG;STMN1;RNPEP;NIPAL3;CAPN5;CAPN2;CHP1;PMEPA1;CTSH;KIF1C;MMUT;CTSD;AP2M1;SUN2;RALBP1;SLC30A9;APLP2;ECH1;ALDH3A2;RBL2;CARHSP1;MYH9;TMBIM6;TAGLN2;SFT2D2;OBSL1;ALDH7A1;AHNAK;CREBL2;CRIP2;PTTG1IP;ATP1A1;LMAN1;KLC4;FAM168A;PALMD;PRKAR2A;PMVK;SPP1;MLEC;SARAF;MAP4;SAMD1;FARP1;MBTPS1;ICMT;HOMER2;TMCO3;SYT12;FGFR3;MXD4
Genome-wide CRISPR screen reveals host genes that regulate SARS-CoV-2 infection	2027-03-01	0.632386	0.87892	0.935138	0.428532	DPF2;RAD54L2;JMJD6
COVID19-Orf3a protein host PPI from Krogan	2022-08-01	0.63351	0.87892	1.06885	0.487909	SUN2
178 positive hits from CRISPR screen of Heaton et al. in A549-ACE2 cells	19/170	0.633854	0.87892	0.940938	0.429008	CSRNP2;GALNT15;YIPF3;EMP1;ZBTB3;RNF41;SAV1;SRPK1;NISCH;MYCL;ACAP2;TMEM115;ZMIZ1;SIK1;RGS12;NF2;R3HDM1;CDK14;TINAG
499 genes down-regulated by SARS-CoV-1 in Calu-3 cells from GSE148729	53/468	0.645487	0.890275	0.954479	0.417823	TXNDC12;YBX1;AQP1;STK11;ALDH2;STMN1;BSG;NIPAL3;PMEPA1;CTSH;MACROD2;CTSD;AP2M1;UNC45A;SUN2;ANXA2;APLP2;ECH1;MSL3;ETV1;PPP2R5D;VAMP8;RBL2;CARHSP1;INF2;PRR15L;TMEM139;TMBIM6;TAGLN2;OBSL1;ALDH7A1;OAT;AHCY;ANAPC16;AHNAK;CRIP2;PTTG1IP;ATP1A1;SEC14L2;KLC4;PALMD;LMAN2;SPP1;MLEC;SLC25A20;S100A10;NIBAN2;HOMER2;RAB11B;SYT11;FGFR3;CNIH4;RTL8B
500 genes up-regulated by SARS-CoV-2 in human liver organoids from GSE151803	50/442	0.645776	0.890275	0.953317	0.416888	MCFD2;IFITM2;MTRR;FKBP14;HILPDA;IFI30;BACH1;CXCL2;YBX3;MAP1LC3B;CCDC91;ENSA;TRIM69;PIM3;TGM2;KLF10;GIN1;IFNGR1;IGFBP3;MMP3;DNTTIP2;BAZ1A;OSMR;SENP2;THAP1;PJA1;ERN1;DNAJC1;TMEM33;ZW10;TAGLN2;TRIB2;CDC42SE1;YAP1;SLFN5;SDC4;TUBD1;BMS1;LEO1;SLC38A2;MCL1;XBP1;AFAP1L1;CCL20;RAB27A;SRPK1;NFKBIA;SYT12;KLHL5;SRPRB
SARS-CoV perturbation; 311 Down Genes from GEN3VA; Human bronchial epithelial 2B4 cells; Accession: GSE17400 Platform: GPL570; Entry 4	26/233	0.648385	0.891295	0.939067	0.406871	SLFN5;SMG1;CCDC186;PPP1R10;SMC3;EHBP1;TSPAN7;ADAMTSL2;UBN1;MLEC;EP300;CNNM3;TMEM184A;DYNC1H1;KLF13;NCOA3;SECISBP2L;ADAT1;CDC42BPA;TGFBR3;MFHAS1;FMNL2;GPAM;RSRP1;TOP1;DGKH
COVID-19 patients PBMC down	21/190	0.657673	0.901466	0.929055	0.389317	CDKN1C;SPON1;IGFBP3;SEMA4C;SOX13;LTBP4;MIB2;AGAP1;CRIP2;PRSS23;KLF2;TGFBR3;TNRC6C;ARL4D;SLC25A29;TFDP2;ESRP2;CAMK2N1;AKT3;MSC;KANK3
500 genes up-regulated by SARS-CoV-2 in A549-ACE2 cells from GSE154613 loperamide	51/454	0.666767	0.911311	0.945648	0.383286	SCARB2;MCFD2;CLIC4;CCNT2;FKBP14;IRS2;BACH1;CXCL2;MAP1LC3B;NAMPT;TGM2;IFNGR1;NCOA3;PDE4D;IPMK;IFRD1;ARRDC3;OSMR;NPC1;PAPPA;PFKFB2;SLFN5;CEBPB;CEBPD;SDC4;EPAS1;LAMA3;GDPD1;SAV1;LMAN1;SLC38A2;MCL1;UBE2H;HSPA5;SGTB;CCL20;EDEM1;GFPT2;PTPN12;EIF1;PLEKHA8;NFKBIA;RYBP;CCNG2;MAFF;KLHL8;NBR1;CREBRF;HBP1;KRAS;LPIN1
Top 500 up genes for SARS-CoV-2 infection in Rhesus macaques at Group 1 dose in Bronchoalveolar Lavage at 7 DPI from GSE156701	53/472	0.670295	0.913516	0.945148	0.378094	TINAGL1;WNT2B;AVIL;DQX1;DYSF;LIPG;CAPN5;SS18;TLE1;SPHK1;IGFBP3;ARRDC3;TBC1D8;RTN4RL2;CYS1;CDYL2;DKK3;MN1;DOK4;ANGPTL4;TNFRSF21;SLC27A4;SLFN5;CANT1;SLC43A2;SLC43A1;LAMA3;ABHD6;ADD3;ENHO;RASD1;GNG4;SERPINH1;RNF39;POC1A;SFN;RHBDL3;MPDZ;DCAF12;IP6K3;CENPT;NPDC1;IL33;HSD3B7;TMEM184B;SMAGP;TMEM62;NSG1;MAPK11;EHD3;TCN2;MFAP2;PCYOX1L
ACE2 PPI from the NCBI Gene database	2022-09-01	0.676736	0.919667	0.935193	0.365168	ISYNA1
Top 500 up genes for SARS-CoV-2 infection in Rhesus macaques at Group 3 dose in PBMCs at 2 DPI from GSE156701	53/474	0.682379	0.924701	0.940549	0.359449	IFITM2;TMEM140;HK1;RAB44;NUB1;C1GALT1C1;ADAMTSL4;CCRL2;CAPN2;TRIM25;TMEM109;PLLP;GLCE;RHBDF2;BAZ1A;FTSJ1;PDIA6;ALDH3A2;PLA2G15;KAT2A;PEAK1;PRPF3;TFEC;SERPING1;SLC18B1;RIN2;TNFRSF21;SLFN5;DHX8;SLC43A3;CUL1;ABHD6;HELZ2;ADAP2;DNPEP;PODXL;RPS6KC1;MGAT1;RIPK1;SASH1;SDF2L1;OSGIN1;NR1H3;TMEM62;HOOK3;TOR1B;HSPA12B;ISG20;ZNFX1;XPNPEP1;FAS;NMUR1;ADA
Top 500 up genes for SARS-CoV-2 infection in Mesocricetus auratus hamster blood Day 3 from GSE162208	41/370	0.689038	0.931079	0.931181	0.346827	CSRNP1;CLIC4;SEMA7A;AMIGO2;NOD1;PTTG1IP;TMEM140;PHRF1;KALRN;UBE2L3;HELZ2;UBB;TSPAN9;RASGEF1B;LIPG;NAMPT;TRIM25;LGALS9;KCNN3;XDH;YWHAH;TRPC6;UBE2B;TMEM50B;HPCAL1;TBCB;PARVB;GTPBP2;RHOC;TOR1B;HSPA12B;CYP39A1;ISG20;ZNFX1;PRKAR1B;XPNPEP1;NPC2;IRF2;FAS;TMCC2;MAPRE3
Top 500 upregulated genes for SARS-CoV-2 infection in human limbus from GSE164073	53/476	0.694238	0.935456	0.935993	0.341582	CNTNAP1;SPON1;ATP8A1;MCM7;GALNT15;DIS3L;HJURP;FAM107A;CXCL2;FLCN;ANPEP;NAMPT;BDKRB2;CGNL1;EPHB4;PKNOX2;RAG1;IFNGR1;PTGR1;SLC39A14;CDC25B;RGMA;ALDH3A2;TGFBR3;CDC42EP4;PLIN2;TRIM16;PLPP3;SQSTM1;FKBP5;ITGA9;SLC43A2;SLC43A3;COL11A2;FOXO4;ADAMTS15;POC1A;TSPAN5;MSC;S100A10;SVIL;STARD13;UBE2H;AFAP1L1;GFPT2;LAMB1;TBX3;NFKBIA;SLCO3A1;KLHL5;MAFF;CENPN;ADGRL4
Top 500 up genes for SARS-CoV-2 infection in Rhesus macaques at Group 2 dose in Bronchoalveolar Lavage at 4 DPI from GSE156701	52/468	0.69867	0.938776	0.93376	0.334825	MCFD2;CRTC3;DYSF;THBD;CREB3L2;LIPG;TRIM25;CTSH;ARHGEF40;CMKLR1;TLE4;SLC36A1;SH2D3C;TBC1D8;SLC39A14;CBFA2T3;CDYL2;ERN1;MN1;KAT2A;NPC1;COL4A1;TFEC;MYADM;SERPING1;SLC25A51;FKBP5;SLFN5;SLC43A2;PKN3;ZBTB46;NPR1;CEP85L;SLC43A1;FOXK1;MTMR4;HELZ2;ENHO;DNPEP;CHST15;RNF39;SFN;SLC15A4;CENPT;STARD13;TMEM184B;TOR1B;ISG20;ABI3;GRAP;PDE7A;ADA
SARS-CoV perturbation; 209 Up Genes from GEN3VA; Human bronchial epithelial 2B4 cells; Accession: GSE17400 Platform: GPL570; Entry 2	15/141	0.70305	0.939937	0.889986	0.313566	PPP1R15A;CSRNP1;DHH;DUSP1;CCL20;ARRDC3;TRAF1;DUSP8;RAB11B;NFKBIA;PER1;C6;CYP1A1;SHANK3;CREB5
SARS Perturbation; 134 Down Genes from GEN3VA Mouse Lung; Accession: GSE19137 Platform: GPL1261 Entry 3	14/132	0.703475	0.939937	0.886996	0.311977	ENPEP;LIMCH1;SFTPD;HP;FMO2;TMEM260;ATP1B1;PKD2;PTGR1;SELENBP1;SH3PXD2A;CSDE1;ALDH1A1;CDO1
SARS-CoV perturbation; 98 Down Genes from GEN3VA; Human bronchial epithelial 2B4 cells; Accession: GSE17400 Platform: GPL570; Entry 6	1987-09-01	0.711107	0.94748	0.862757	0.294142	CERK;SECISBP2L;UCP2;MXI1;PMEPA1;CRIP2;CYS1;ERGIC1;TRAK2
Top 500 down genes in human lung AT2 cells organoids from GSE160435	48/437	0.722905	0.960518	0.921604	0.299039	CNTNAP1;NOTCH1;H6PD;LRP1;CEP120;XPC;PLAT;PRELP;LDB2;LRRC32;NID1;NKD2;TMEM100;EFNB3;ADGRA2;BOC;TMEM129;SLIT2;POGLUT3;RHBDL1;ZCCHC24;IL33;DST;TSC22D1;POLR3GL;GAA;COL23A1;ARID5B;CASTOR1;RTN4RL2;EEF2;TTC17;NISCH;TGFBR3;EEF1G;PCDHGA12;ACAP2;TCN2;LOX;TTLL1;PCYOX1L;CACHD1;ROR2;ALDH7A1;FGFR3;JCAD;HOXB5;R3HDM2
500 genes down-regulated by SARS-CoV-2 in human intestinal organoids from GSE149312 differentiation 24h	50/459	0.747344	0.99023	0.912792	0.265833	CLIC5;SMG1;PTPRR;WDR48;MCM7;SLC35F5;HK2;GOLGA4;ANPEP;CREB3L2;STMN1;CPNE2;PDE8A;DST;ELOVL7;PTGR1;MTURN;MSL1;HADHA;CEACAM1;NPC2;NUMB;PLIN2;TMBIM6;HECA;RHOU;BCORL1;HOXB5;ENPEP;OAT;SLC43A2;COPS7B;SLC5A3;C6;PGRMC2;MXI1;FARP2;GIT2;ACE;CCL20;RANBP9;HELZ;FMO5;ACER2;TBCK;SLC6A8;XPNPEP1;CENPJ;CCNG2;CENPN
500 genes down-regulated by SARS-CoV-2 in human Calu3 cells at 12h from GSE148729	54/495	0.750746	0.991982	0.914169	0.262082	KCNK6;MCFD2;AHCYL2;WNT2B;FKBP14;PRKCSH;TCF23;DUSP19;WFDC1;HIF3A;MAGT1;PEX26;AQP1;ALDH2;OPA3;NIPAL3;QSOX1;MACROD2;SBF2;AP2M1;TNS1;IGFBP3;APLP2;ALG14;SND1;RNF125;PAPPA;SCNN1A;PECAM1;PLIN2;TMBIM6;ANGPTL4;OAT;PARM1;ADCY2;FITM2;ATP1A1;GLG1;SULT1A1;GANAB;ATP6V0A2;MLEC;BPNT1;PROSER3;FAM78B;SLC31A1;EDEM1;SNX22;GTF2H3;SLC6A8;SYT12;SYT11;ACKR2;FGFR3
Coronavirus Perturbation; 357 Up Genes from GEN3VA Human Calu-3 2B4 cells; Accession: GSE45042 Platform: GPL6480 Entry 1	31/291	0.753548	0.992935	0.890618	0.252012	PPP1R15A;HSPB8;TCF23;CCM2L;ISM1;CXCL2;PLD2;HK1;DNAJB1;BAG3;ADAMTS17;SLC25A25;SLC38A4;UNC45B;CD163;DUSP1;ARID5A;PRSS36;NSG1;TRAF1;DUSP8;TBX3;RGMA;MFHAS1;NR4A3;DDIT3;TSPAN18;ACKR2;TAGLN3;KIFC3;CREB5
Top 500 down genes for SARS-CoV-2 middle-stage infection in human male blood from GSE161731	54/498	0.766026	0.999996	0.907834	0.241973	ITSN2;SMG1;CCNT2;FAM13B;TRRAP;LRRK2;RORA;SYNE2;CCAR1;GOLGA4;DDI2;ZMYM6;EP300;UBXN4;VPS36;SH3D19;SLC30A9;SLC15A2;CEMIP2;VPS13D;ASH1L;DYNC1LI2;SIKE1;RABEP1;HEATR5B;MAPKAPK5;SFT2D2;BDP1;BIRC2;SLFN5;CCDC186;AHNAK;KMT2A;UHRF2;KMT2C;CEP85L;ITPR2;ZC3HAV1;PDS5A;TRA2A;HIVEP2;STX2;SLC38A2;NKTR;BPTF;MON2;SMURF2;MGA;OGA;HELZ;PUM1;CREBRF;RSRP1;TAF1
152 Down Genes from GEN3VA Mouse Lung; Accession: GSE19137 Platform: GPL1261 Entry 6	15/148	0.770522	0.999996	0.842808	0.21971	ENPEP;LIMCH1;SFTPD;HP;FMO2;TMEM260;ATP1B1;PKD2;PTGR1;PTPRB;GPAM;GSTA3;CSDE1;ALDH1A1;KLF9
ACE2 Pathway from BioCarta 2013	2022-12-01	0.778168	0.999996	0.680025	0.170559	COL4A1
500 genes down-regulated by SARS-CoV-2 in mouse lung tissue from GSE150847	38/358	0.779537	0.999996	0.886633	0.220821	SYNM;ACSS3;SPEF1;AHNAK;HTRA3;STMN2;STON1;CREBL2;PPL;CXCL2;NPAS2;TRAK2;SH3PXD2A;DPYSL5;CAMK2N1;PRX;KIF1C;APBB1;HMGCS2;SPTBN1;CGNL1;WASF3;RFTN2;NTRK2;GABARAPL1;DUSP3;FMO2;ETV1;VASH1;FMO5;MTURN;GID4;KCTD10;GSTA3;PALLD;TLN2;RTL8B;JCAD
SARS-CoV perturbation; 409 Down Genes from GEN3VA; Human Vero E6 cells; Accession: GSE30589 Platform: GPL570 Entry 2	41/385	0.780228	0.999996	0.889806	0.220822	OAT;HSP90AB1;AHCY;SAR1A;TTYH1;WBP2;HSPB1;CRIP2;PHB;MAGT1;HSP90B1;AQP1;UBE2L3;LMAN1;STIP1;ORMDL2;SERPINH1;TMEM109;MPV17;UPP1;HSP90AA1;ATP6V0B;TAF12;YIPF3;IGFBP3;UBE4A;PA2G4;DYNLL1;WDR12;PDIA6;VAMP8;DNAJA1;TUBB2A;TMEM33;PSME3;ZW10;CSDE1;TMBIM6;TAGLN2;SLC29A1;ATP6V0D1
SARS-CoV perturbation; 269 Down Genes from GEN3VA; Human Vero E6 cells; Accession: GSE30589 Platform: GPL570 Entry 6	25/246	0.813641	0.999996	0.844707	0.174209	SDC4;GALNT18;SERPINE1;CRIP2;UAP1;NUP85;TMEM109;DENND5A;NXPH1;UPP1;ANKRD13A;ATP6V0B;SDF2L1;YIPF3;GLCE;FST;PLAUR;VEGFC;ZWINT;FANCG;REEP1;ZW10;PCYOX1L;HYOU1;CRELD2
Coronavirus Perturbation; 326 Up Genes from GEN3VA Human Calu-3 2B4 cells; Accession: GSE45042 Platform: GPL6480 Entry 2	27/266	0.823248	0.999996	0.843427	0.164045	ROBO4;DCUN1D3;LRRK2;NATD1;CXCL2;DUSP16;HK1;ADAMTS17;LONRF3;E2F6;TBC1D10A;PAK4;UNC45B;CD163;DUSP1;SLC35E4;ARRDC3;ARID5A;NSG1;NFKBIA;MFHAS1;DDIT3;TSPAN18;CYP1A1;COL20A1;KIFC3;CREB5
Genes whose expression is altered by MHV infection	1978-07-01	0.827899	0.999996	0.736858	0.139166	EEF1G;FABP1;HSPA8;UBB;UBC;HP;EEF2
40 SARS-CoV-2 host factor genes from genome-wide CRISPR screen in Huh7 cells from Baggen et al.	1937-03-01	0.828213	0.999996	0.659723	0.124348	PIK3C3;PTPN23;BAP1
COVID19-Orf9c protein host PPI from Krogan	2026-02-01	0.828681	0.999996	0.623161	0.117104	RETREG3;WFS1
SARS Perturbation; 224 Down Genes from GEN3VA Mouse Lung; Accession: GSE19137 Platform: GPL1261 Entry 4	21/213	0.837804	0.999996	0.816685	0.144529	ENPEP;TSC22D3;SFTPD;HP;FMO2;ATP1B1;PKD2;LYVE1;ITPRIPL2;SELENBP1;PTPRB;GSTA3;TMEM204;CSDE1;ALDH1A1;KLF9;DPEP1;SNRNP48;PAIP2;CDO1;GLUL
500 genes down-regulated by SARS-CoV-2 in human Calu3 cells at 4h from GSE148729 mock s1 polyA	52/497	0.84133	0.999996	0.871438	0.150559	MAGT1;IFI30;AQP1;PCMT1;ALDH2;STMN1;PDIA3;SLC30A9;ANXA2;IGFBP3;APLP2;IFRD1;CACYBP;PDIA6;SND1;SIRT2;VAMP8;MORF4L2;CANX;ACOT1;SERPING1;TMBIM6;MAPRE2;COPA;OAT;PHB;PSEN1;HSP90B1;TSPAN31;HMGCL;PRRG3;UBB;PALMD;EPB41L2;SPP1;MLEC;PAIP2;PDLIM5;RNF20;TIMMDC1;TMEM132A;HSPE1;SMARCA2;ZWINT;PPP5C;SPCS2;HBP1;CENPN;RGS12;CALR;CYB561;CNIH4
Top 500 down genes for SARS-CoV-2 infection in Rhesus macaques at Group 1 dose in PBMCs at 14 DPI from GSE156701	47/452	0.841918	0.999996	0.865575	0.148941	ERRFI1;RAMP2;TMEM161A;TEX264;FKBP14;INTS10;MIS12;ZBTB21;PROZ;RORA;MLLT1;FITM2;PFAS;CAMSAP1;THBS3;POFUT2;IPO9;SH3PXD2A;TMEM204;DVL1;TMEM129;UBL4A;SDF2L1;NOP16;POLR3GL;SPICE1;SCRIB;VASH1;TRAF1;AXIN2;DUSP8;MRPS6;LIME1;SSH1;TTI1;DUSP23;FDX1;MAFF;POLR1C;EOGT;SIK1;APBA1;RAD54L2;FLYWCH1;COPS8;CD320;ATG4D
SARS-CoV perturbation; 291 Down Genes from GEN3VA; Human bronchial epithelial 2B4 cells; Accession: GSE17400 Platform: GPL570; Entry 2	26/263	0.856383	0.999996	0.818786	0.126943	SMG1;FAM13B;MCM7;MTCL1;HJURP;CASC3;SMC3;PPL;LMNB2;CCDC28A;UBL3;VPS51;MAN2A1;DHX16;FST;ADAT1;UBE4A;LAMB1;CYS1;GTF2H3;ZWINT;GPR137C;EOGT;MAFF;SERPING1;FGFR3
Top 500 down genes for SARS-CoV-2 late-stage infection in human male blood from GSE161731	51/496	0.870803	0.999996	0.85431	0.118185	ITSN2;SMG1;CCNT2;CHD9;LRRK2;TMEM260;LARP1B;RESF1;CCAR1;GOLGA4;CHORDC1;PAPOLA;UBXN4;SS18;USP47;SLC30A9;IFNGR1;MSL3;BAZ1A;ACAP2;RABEP1;PIK3CA;TFEC;SLU7;BIRC2;SLFN5;CCDC186;UHRF2;ROCK2;KMT2C;CEP85L;ITPR2;PDS5A;RHOT1;DPP8;STX2;SLC38A2;NKTR;BPTF;MON2;PPP1R21;OGA;TRAPPC8;PTPN11;KLHL8;CREBRF;RSRP1;FAS;STT3B;COPS8;PDE7A
Top 500 down genes for SARS-CoV-2 infection Day 2 in ferret nasal turbinates from GSE160824	41/406	0.875434	0.999996	0.837593	0.111429	NCKAP1;HBS1L;CCNT2;LRRK2;CEP85L;RAPH1;STON1;LDB2;PKD2;BICD1;CCAR1;CCDC28A;RHOT1;PALMD;GRB10;SLIT2;VSTM4;MPDZ;ADAMTS9;WASF3;PDGFRA;MORC4;DUSP1;PRKCE;PDE4D;VEGFC;ADGRA3;AMPD3;MERTK;TBX3;TARBP1;ARHGAP10;FRMD6;RHOJ;CCSER2;PRKD1;CDO1;RBM45;LRCH3;RAPGEF4;DGKH
SARS Perturbation 59 Down Genes from GEN3VA Mouse Lung; Accession: GSE68820 Platform: GPL7202 Entry 2	1952-04-01	0.876355	0.999996	0.622841	0.0822053	FABP1;NTRK2;CYP1A1;CCL17
ACE2 Co-expressed genes from ARCHS4	1974-06-01	0.882544	0.999996	0.659289	0.0823762	ENPEP;ACE;ANPEP;HKDC1;ADA;SLC27A4
Top 500 up genes from SARS-CoV-2 infection in human lung from GSE150316	1955-04-01	0.902004	0.999996	0.586103	0.0604484	C1GALT1C1;CCM2L;GRAP;CCL17
Top 500 up genes for SARS-CoV-2 infection Day 21 in ferret right cranial lung from GSE160824	39/398	0.909717	0.999996	0.809634	0.076609	SFTA2;ERRFI1;MCFD2;OAT;ANAPC16;NPRL2;ARL3;HSPB8;RPN1;DLST;SNX3;SEC14L2;LIPH;PRKAR2A;ORMDL2;RRP36;BPNT1;RGS9;XBP1;WSB2;POLR3GL;RNF25;YIPF3;SFTPC;AKTIP;ECH1;RAB27A;TBCB;HSPE1;PRDX6;RNF41;PJA1;SLC25A38;GCLC;KCNS3;DDIT4;CD9;KCNK1;ALDH7A1
Top 500 upregulated genes in mouse liver with SARS-CoV-2 infection (Day 3) from GEO GSE162113	39/402	0.920738	0.999996	0.800527	0.0661074	SLFN5;EPB41;SERPINE1;HEXA;AMIGO2;HP;ZC3HAV1;DEDD2;SULT1A1;LIPE;BCL2L11;STK35;MARVELD1;NAMPT;BMF;PCNT;CTSD;XDH;BRAP;CARD10;SUN2;SLC12A4;CPT1A;SUN1;FZD4;RIPK4;OSBPL2;HPS4;ARID5A;LMO7;TOR1B;ZNFX1;NPC1;CRY2;ATG2A;CYB561;SFI1;ARL8A;PNPLA2
500 genes up-regulated by SARS-CoV-2 in human intestinal organoids from GSE149312 expansion 60h	45/459	0.923315	0.999996	0.809602	0.0645939	SFTA2;INVS;CLIC5;ZFAND2A;MAZ;NOP2;SLC3A2;PKD2;CXCL2;CCAR1;MAT2A;ANPEP;ATP6V0A2;RRP36;CCT5;SLC36A1;HSPA8;HSP90AA1;EDN1;RBM14;PAQR4;PLLP;CCDC137;TANGO2;APEX2;ELOVL7;HSPE1;ZWINT;HNRNPM;ZNFX1;TFDP1;RAD51C;PALLD;PSME3;PRPF3;MYO5C;DNAJB11;ALDH1A1;TCEANC2;SLC25A51;SRPRB;ZSCAN25;ATF5;CRELD2;SLC27A4
Top 500 down genes for SARS-CoV-2 early infection in human male blood from GSE161731	49/497	0.925296	0.999996	0.814462	0.0632364	ITSN2;SMG1;LRRK2;RORA;SYNE2;CCAR1;GOLGA4;CNST;ZMYM6;PAPOLA;UBXN4;VPS36;SH3D19;SUN1;AGTPBP1;ABCC5;ASH1L;DYNC1LI2;SLC7A6;RABEP1;TBC1D4;HEATR5B;HECA;BDP1;BIRC2;CCDC186;AHNAK;KMT2A;KMT2C;ITPR2;PDS5A;ATP2C1;DPP8;MAN2A1;TRA2A;HIVEP1;SLC38A2;NKTR;BPTF;MON2;MGA;TRAPPC8;TARBP1;MED13L;RSRP1;TACC1;PDE7A;SUGP2;TAF1
Top 500 up genes for SARS-CoV-2 infection in Rhesus macaques at Group 3 dose in Bronchoalveolar Lavage at 10 DPI from GSE156701	46/472	0.931698	0.999996	0.804068	0.056885	SCARB2;SLFN5;WNT2B;AVIL;SLC43A1;C5AR1;CUL1;ARRB1;NAGPA;ATP2C1;RASD1;EPB41L2;CREB3L2;SLC38A7;POC1A;CTSH;FYN;MGAT1;SLC15A4;CTSD;IP6K3;CDR2;CMKLR1;CENPT;SS18;GIT2;STARD8;ARRDC3;NR1H3;SNX22;SLC39A14;TPBGL;CDYL2;DUSP6;ZWINT;MN1;DNAJC1;ABI3;EOGT;MYADM;SERPING1;GRAP;STT3B;APBA3;ERGIC1;TNFRSF21
COVID-19 patients BALF up	49/500	0.931831	0.999996	0.808904	0.0571118	NCKAP1;ECM1;ANKRD33B;HSPB8;OTUD7B;PRSS23;DUSP16;CXCL2;TRIM29;EVA1C;MCF2L;ERC1;SAMD12;CGNL1;LZTS3;SH3D19;SLC15A2;ARHGEF12;ARID5B;KCTD1;LMO7;MYRIP;OSMR;PLCB4;PEAK1;PKP4;MXRA7;BDP1;YAP1;CEBPD;ARL3;NEDD4L;AGAP1;ADCY2;PPL;EGFR;ERBB3;SPTBN1;IL33;PLEKHA5;FMO2;SGPP2;GATAD2B;MYO1D;ISG20;NR4A2;ITGA10;MYO5C;TACC2
Top 500 up genes for SARS-CoV-2 infection in Rhesus macaques at Group 3 dose in PBMCs at 10 DPI from GSE156701	45/463	0.932417	0.999996	0.801668	0.0560965	CDKN1C;KANK2;SYNM;PLEKHF1;EPB41;SLC43A1;HJURP;GDE1;UBFD1;PHB;AQP1;TRAK2;RAB44;UCP2;LEO1;POC1A;TIMP3;E2F2;POC1B;SLC25A42;PCDH1;TNS1;SDF2L1;UROS;PPP2R5B;XPO7;DUSP8;HSPE1;SLC39A14;FTSJ1;LIME1;BATF;PDIA4;SLC25A38;ISG20;TUBB2A;RGCC;MOB2;GFOD2;DPEP1;TMCC2;SLC29A1;CRELD2;ADA;BCL2L1
SARS perturbation; 388 Up Genes from GEN3VA; Human airway epithelium (HAE) cells; Accession: GSE47961 Platform: GPL6480; Entry 4	32/342	0.935913	0.999996	0.769179	0.0509452	CSRNP1;PTPRR;IFITM2;WNT2B;TMEM140;CXCL2;RASD1;TMEM204;CCRL2;PDE4B;TRIM25;LONRF3;LGALS9;IL33;EDN1;DUSP1;CCL20;TOR1B;ETV3;KLF4;DUSP6;ISG20;NR4A2;FCHSD1;ARL4D;ZNFX1;MAFF;SERPING1;SIK1;ANGPTL4;CREB5;ITGA9
Top 500 up genes for SARS-CoV-2 infection Day 2 in ferret right cranial lung from GSE160824	40/419	0.938605	0.999996	0.786002	0.0498015	RET;AVEN;OAT;GALNT15;NPRL2;CEBPG;DLST;ZDHHC7;SNX3;SEC14L2;CCND3;DNPEP;SPP1;RRP36;TRIM25;QSOX1;RIPK1;LGALS9;SERF2;NUS1;ZGPAT;WSB2;RNF25;MRPS25;ARRDC2;MSL3;ELOVL7;GPN3;JMJD6;BATF;EHD3;SPCS2;DALRD3;FDX1;RAB35;FAS;CD9;HAGH;MYD88;FKBP5
61 genes down regulated by MERS and COVID-19 in Calu3 cells from two separate studies	1961-04-01	0.93959	0.999996	0.524229	0.0326655	ICMT;SPP1;AHSA1;HSPE1
SARS-CoV perturbation; 381 Down Genes from GEN3VA; Human Vero E6 cells; Accession: GSE30589 Platform: GPL570 Entry 1	33/355	0.943684	0.999996	0.763454	0.0442529	AHCY;HSP90AB1;SAR1A;WBP2;HSPB1;CRIP2;MAGT1;TMEM260;PHB;UBE2L3;HSP90B1;TSPAN31;STIP1;ORMDL2;SERPINH1;TMEM109;MPV17;AP2M1;TAF12;PA2G4;DYNLL1;WDR12;PDIA6;VAMP8;TMEM33;COL4A1;PSME3;CSDE1;ACIN1;TAGLN2;HYOU1;ATP6V0D1;SLC29A1
Top 500 down genes for SARS-CoV-2 infection in Rhesus macaques at Group 1 dose in Bronchoalveolar Lavage at 14 DPI from GSE156701	45/472	0.949689	0.999996	0.784361	0.0404896	CEBPB;ANAPC16;MCM7;ARHGEF28;TCF23;AMIGO2;PFAS;AGPAT2;PTGS1;S100A7A;CCND3;PNP;UBB;ALDH2;PALMD;CCL17;CGNL1;PDLIM7;SVIL;CD163;MKKS;NOP16;TAF12;DUSP1;LIMCH1;SFTPC;ECH1;EAF1;KCNJ15;PLAUR;DNTTIP2;APEX2;FMO2;HSPE1;EIF1;NFKBIA;ARL4D;TOX2;RGCC;GPAM;KCTD10;DDIT3;SLC25A30;AMOTL1;SLC29A1
SARS perturbation; 220 Down Genes from GEN3VA; Human PBMCs; Accession: GDS1028 Platform: GPL201	18/212	0.951069	0.999996	0.691832	0.0347082	CDKN1C;CAST;HSPA8;HSP90AA1;IFITM2;DUSP1;UBE4A;ADD3;RHOA;KLF2;RBL2;PRKAR1A;CSDE1;S1PR1;TXNIP;SARAF;SLC38A2;BIRC2
Top 500 down genes for SARS-CoV-2 infection in Rhesus macaques at Group 2 dose in Bronchoalveolar Lavage at 10 DPI from GSE156701	42/446	0.953599	0.999996	0.773778	0.0367638	CRYBG3;WIPF3;INPPL1;PTTG1IP;PFAS;ADIPOR2;ANAPC11;PTGS1;ACADL;GRK5;KCNN3;CCL17;SERF2;NKTR;KCNH1;SVIL;CD163;EDN1;JAG1;PLAUR;CYHR1;CDC5L;CABLES1;UPF3A;CNPY3;JOSD1;IL17RD;SAFB;HSPE1;GATAD2B;TBX3;VAMP8;ARL4D;RYBP;RGCC;GPAM;SLC25A19;DDIT3;MAFG;SLC25A30;ACIN1;AMOTL1
SARS-CoV perturbation; 162 Down Genes from GEN3VA; Human Vero E6 cells; Accession: GSE30589 Platform: GPL570 Entry 5	9/122	0.958801	0.999996	0.594344	0.0250053	MN1;KLF7;YTHDF1;VPS51;DQX1;POLR1C;HJURP;PMEPA1;MSC
500 genes up-regulated by SARS-CoV-2 in A549-ACE2 cells from GSE154613 terfenadine	38/412	0.960024	0.999996	0.756251	0.030853	PPP1R15A;FKBP2;IFITM2;STAU1;SDC4;YBX1;TOB2;CXCL2;LETM2;UBE2L3;PTMS;CAMK2N1;IP6K2;NOP16;NCBP2;IGFBP3;GFPT2;TSC22D3;UPF3A;PTGR1;SENP3;VAMP8;DNAJA1;NFKBIA;HNRNPM;DYNC1LI2;SPSB1;SPCS2;DDIT3;MAFF;DNAJB11;ACIN1;SRSF4;HNRNPC;MYZAP;ARL8A;CNIH4;HSPA1A
30 host factors of SARS-CoV-2 in HEK293T-hACE2 cells with MOI 0.01 from CRISPR screen of Grodzki et al.	2028-01-01	0.970254	0.999996	0.276796	0.00835848	TMEM39A
Top 500 down genes for SARS-CoV-2 infection in Rhesus macaques at Group 1 dose in Bronchoalveolar Lavage at 10 DPI from GSE156701	40/440	0.971309	0.999996	0.743831	0.0216534	MCM7;CRYBG3;ANKRD11;ARHGEF28;TCF23;AMIGO2;IRS2;GATA2;ZBTB4;CMIP;PTGS1;BMS1;AKT3;CHORDC1;TRA2A;CCL17;SERF2;CGNL1;SASH1;SVIL;EDN1;SWT1;EAF1;FAM189A2;UPF3A;FMO2;HSPE1;LENG1;GPAM;DDIT3;SLC25A30;CREBRF;ACIN1;TNFRSF25;TOP1;AMOTL1;SLC29A1;BDP1;DNASE1L2;TAF4
Top 500 downregulated genes in mouse D2 cardiomyocytes with SARS-CoV-2 infection from GEO GSE162113	41/451	0.97276	0.999996	0.74372	0.0205398	MAPKBP1;PARM1;ANAPC16;DCTN1;DIS3L;DYSF;FITM2;MTMR4;LRRC10;PFAS;PRRG3;EFNB3;MAT2A;TMEM129;MLYCD;RNF20;UNC45B;SLC30A9;PRMT2;BIK;MRPS25;UROS;TMEM50B;ZFYVE21;AHSA1;UBE2G2;IL17RD;HSPE1;SGPP2;MTURN;TARBP1;CARHSP1;NPC2;TTLL1;MAPRE3;MYZAP;VPS45;CRELD1;SLC18B1;SLC29A1;NES
500 genes down-regulated by MERS-CoV in Calu-3 cells from GSE122876	44/480	0.972908	0.999996	0.750383	0.0206101	OAT;PTTG1IP;IFI30;PTMS;LMAN1;ALDH2;STMN1;EIF4EBP2;CTSH;SFN;BPNT1;CCT8;S100A10;TGM2;HSP90AA1;CPT1A;ANXA2;IGFBP3;APLP2;EMP1;AHSA1;CACYBP;CNPY3;DYNLL1;PTGR1;SMC1A;OSMR;HSPE1;PRDX6;MRPS6;RHOA;DNAJA1;HADHA;P4HA1;CDKN2AIPNL;NASP;P4HA2;NPC2;PRR15L;MYADM;TMBIM6;ALDH7A1;TNFRSF21;B4GALT4
Top 500 upregulated genes in human nasal epithelial cells with SARS-CoV-2 infection (Wild Type, 24 hpi) from GEO GSE162131	35/396	0.976037	0.999996	0.721241	0.0174933	ECM1;PPP1R10;HJURP;CRIP2;PLAT;KLC1;CAPN15;LMF2;LMNB2;PTMS;ADGRG3;MAT2A;ZMIZ1;LIPG;NACC1;CIC;MAP3K6;PDLIM7;BCL9L;POLG;ZCCHC24;JAG1;SETD1A;ETV1;TBX6;RANGAP1;SORBS3;ZWINT;PRRC2A;CDC25B;HEYL;FAM222A;INF2;SRSF4;AHDC1
Top 500 up genes for SARS-CoV-2 infection in Mesocricetus auratus hamster blood Day 5 from GSE162208	22/267	0.976226	0.999996	0.668741	0.016091	IFITM2;MRPL38;ASNS;IMMT;EDF1;NOD1;BAIAP2;HELZ2;CCT6A;VAMP8;POLB;PSMD7;DOK4;STMN1;NAMPT;PIM3;CCN2;CCT8;CCT7;FKBP4;ERGIC1;CCT5
500 genes down-regulated by SARS-CoV-2 in human Caco2 cells at 4h from GSE148729 mock	44/484	0.976674	0.999996	0.743388	0.0175457	SCARB2;CLIC5;RNPEPL1;CCDC127;HSPA4L;SRBD1;HIKESHI;PHB;MAGT1;GALNT10;ANAPC11;STK11;TMEM267;UBL3;PGRMC2;TMEM129;BMF;EPS8L2;BPNT1;PDLIM5;SBF2;TRMT1L;MGME1;AGTPBP1;DTNA;IPMK;TMEM62;CABLES1;PARVB;CCDC117;HSPE1;TOM1L2;PPM1B;LATS2;DNAJA3;MYO5C;CYP1A1;NUP35;RHOU;PDE7A;CDK14;INTS8;SHANK3;CD320
SARS perturbation; 286 Up Genes from GEN3VA; Human airway epithelium (HAE) cells; Accession: GSE47961 Platform: GPL6480; Entry 3	20/250	0.980018	0.999996	0.647599	0.0130717	CSRNP1;EDN1;IFITM2;DUSP1;TMEM140;TOR1B;CXCL2;DUSP6;GPRC6A;ISG20;ARL4D;RASD1;TMEM204;PAPPA;MAFF;PDE4B;PIM3;HMGCS2;ADAMTS9;CREB5
Top 500 down genes for SARS-CoV-2 infection in Rhesus macaques at Group 1 dose in Bronchoalveolar Lavage at 2 DPI from GSE156701	38/432	0.98178	0.999996	0.717031	0.0131848	PLEKHF1;PPP1R13B;VIPR2;CRYBG3;ARHGEF28;TCF23;RTKN2;AMIGO2;PROCA1;NID1;PFAS;BICD1;ACRBP;PTGS1;SLC25A27;SNX29;ALDH2;CSPP1;D2HGDH;APBB2;CCL17;SERF2;CGNL1;SVIL;MORC4;MMD;SFTPC;UPF3A;VAMP8;LENG1;TOX2;GPAM;TAGLN3;AMOTL1;SLC29A1;DNASE1L2;OBSL1;MXD4
SARS-CoV perturbation; 283 Down Genes from GEN3VA; Human Vero E6 cells; Accession: GSE30589 Platform: GPL570 Entry 7	20/252	0.982009	0.999996	0.641943	0.0116545	MKKS;SAR1A;TAF12;YIPF3;STXBP1;CRIP2;ZWINT;FANCG;ISG20;NUP85;RNPEP;OGDH;LEO1;HYOU1;CENPN;UPP1;APBA3;CDO1;ANKRD13A;AP2M1
50 genes involved in SARS-CoV-2 entry from genome-wide CRISPR screen of Zhu et al.	1949-02-01	0.983932	0.999996	0.317794	0.00514765	ICAM2;AAK1
Top 500 down genes for SARS-CoV-2 infection in Rhesus macaques at Group 2 dose in Bronchoalveolar Lavage at 7 DPI from GSE156701	36/417	0.985032	0.999996	0.702395	0.0105931	ST6GALNAC2;USP31;CRYBG3;ARL3;PEX11A;AMIGO2;OTUD7B;CRIP2;PTTG1IP;GATA2;PTGS1;THBS3;SLC25A29;ACADL;GRK5;CSPP1;BDKRB2;IGF2BP2;GPRASP1;STX2;SERF2;JAG2;SVIL;CDADC1;LIMCH1;PDE4C;FAM189A2;CYP4B1;KCTD1;UPF3A;FMO2;GSTA3;TMEM139;PKP4;PLXNB1;SHANK3
SARS perturbation; 236 Up Genes from GEN3VA; Human airway epithelium (HAE) cells; Accession: GSE47961 Platform: GPL6480; Entry 2	15/203	0.985196	0.999996	0.594369	0.00886497	CSRNP1;IL33;DUSP1;RTN4RL2;CXCL2;KLF15;PER1;CDH5;P2RX5;NR4A3;RASD1;PAPPA;DDIT3;APBA1;PIM3
Top 500 downregulated genes for SARS-CoV-2 infection in human cornea from GSE164073	43/488	0.986355	0.999996	0.717811	0.00986177	MCM7;NPR3;ENDOD1;HJURP;WFDC1;PLAT;GATA2;PFAS;PVR;LMNB2;HSPD1;C1GALT1C1;HSPH1;STMN1;NSD2;PDE4B;POC1A;E2F2;CCT8;CMKLR1;TGM2;YWHAH;NUS1;CCT2;HSP90AA1;EDN1;PAQR4;FZD4;LIMCH1;SPHK1;PDE4D;CACYBP;SMC1A;FANCG;ZWINT;CCT6A;NR4A2;TUBB2A;NASP;TCP1;DNAJB11;ALDH1A1;CENPN
Top 500 up genes for SARS-CoV-2 infection in Rhesus macaques at Group 3 dose in PBMCs at 7 DPI from GSE156701	42/482	0.988324	0.999996	0.708985	0.00832712	CDKN1C;SLFN5;RAMP2;ISYNA1;MCM7;TSHZ1;SLC43A1;HP;HJURP;SEMA3G;PLAT;SLC3A2;MLLT6;AQP1;RAB44;LEO1;HIVEP2;PCDH1;RGS9;SASH1;HEG1;ERLIN1;PLEKHA5;NR1H3;XPO7;PRKCA;NSG1;TOR1B;ISG20;TBCK;MAPK11;STIM1;ABI3;PALLD;EXOC4;SERPING1;CENPN;TMCC2;NMUR1;RGS12;SLC29A1;ADA
SARS perturbation; 112 Down Genes from GEN3VA; Human airway epithelium (HAE) cells; Accession: GSE47961 Platform: GPL6480; Entry 4	1995-05-01	0.990514	0.999996	0.414412	0.00394979	TMEM214;MMP3;STON1;TSPAN11;KANK4
500 genes down-regulated by SARS-CoV-2 in A549-ACE2 cells from GSE154613 trifluoperazine	39/458	0.990817	0.999996	0.691287	0.00637751	NCKAP1;SLC35B4;UHRF2;CRYBG3;CHD9;LRRK2;RAP1GDS1;TUBD1;ATP2C1;SLC5A3;IPO7;HSPD1;GNA13;C1GALT1C1;HSPH1;MAT2A;PAPOLA;UBQLN1;POC1B;CCT8;SLC38A2;TRMT1L;USP47;FZD3;AGTPBP1;PDCD6IP;GIN1;RALGAPA1;ANO6;PLRG1;HSPE1;MIB1;TBCK;RYBP;HEATR5A;KLHL5;HEATR5B;HBP1;STT3B
Top 500 up genes for SARS-CoV-2 infection in Rhesus macaques at Group 2 dose in PBMCs at 7 DPI from GSE156701	39/461	0.991951	0.999996	0.686253	0.00554589	EXD2;SLFN5;AHCY;FAM114A2;SLC43A3;HP;HJURP;LRP5;AGAP1;FITM2;SMC3;IPO7;EPB41L2;SMPD1;BMS1;STMN1;PHYHD1;PLXNA2;POC1A;E2F2;FYN;GPRASP1;E2F6;RBM6;ZBTB16;ARRDC3;IMMT;PTPN11;PLRG1;SORBS1;ZWINT;TFDP1;XPNPEP1;ZW10;ITGA6;ROR2;AIDA;SLC29A1;KCNK1
SARS-CoV perturbation; 267 Up Genes from GEN3VA; Human bronchial epithelial 2B4 cells; Accession: GSE17400 Platform: GPL570; Entry 3	16/224	0.992017	0.999996	0.57262	0.0045893	ATP6V0B;IFITM2;CCL20;ZFAND2A;UAP1;ADRB2;TMEM140;TOR1B;HELZ2;ISG20;ZNFX1;KIFC2;LIPG;IRF2;LGALS9;MYD88
SARS perturbation; 386 Up Genes from GEN3VA; Human airway epithelium (HAE) cells; Accession: GSE47961 Platform: GPL6480; Entry 6	27/340	0.992081	0.999996	0.641284	0.00509869	SFTA2;CSRNP1;PTPRR;IFITM2;TMEM140;CXCL2;NKD1;GPRC6A;RASD1;SH3TC2;LGALS9;RHBDL3;EDN1;KCNH4;DUSP1;LGI3;MMP3;TOR1B;DUSP6;ISG20;PER1;ARL4D;LOX;DDIT4;MAFF;SERPING1;ANGPTL4
Top 500 down genes for SARS-CoV-2 infection 48 hpi in human alveolar organoids for GSE152586	38/454	0.992958	0.999996	0.678245	0.00479315	AHCY;PLOD3;FITM2;PHB;YBX1;HSPD1;RASD1;STMN1;PMVK;TSPAN7;MLEC;TXNL4A;CCT7;CCT3;UBL4A;CCT2;HSPA8;LIMK1;OSGIN1;KLHL21;CACYBP;TBCB;HSPE1;TPD52L2;ZWINT;CCT6A;PPP5C;INF2;PRKAR1B;CDKN2AIPNL;ARMC6;STK25;PSME3;HKDC1;TCP1;PLIN2;TRIM16;SLC27A4
Top 500 up genes for SARS-CoV-2 infection Day 21 in ferret right caudal lung from GSE160824	33/410	0.994819	0.999996	0.650004	0.00337619	ERRFI1;TMEM161A;AVIL;SMIM1;SLC4A2;AGPAT2;LMNB2;SEC14L2;STK11;DNPEP;DVL1;E4F1;UPP1;POLG;ARRDC2;DAPK3;OSBPL2;HPCAL1;CYHR1;NR1H3;EDF1;IMP4;TMC6;LIME1;KLF15;SLC25A38;GNPTG;PFKL;STK25;SLC25A19;CAPN10;KCNS3;DDIT4
SARS Perturbation 76 Down Genes from GEN3VA Mouse Lung; Accession: GSE68820 Platform: GPL7202 Entry 1	1975-03-01	0.995084	0.999996	0.310863	0.00153195	FABP1;CYP1A1;CCL17
Top 500 up genes for SARS-CoV-2 infection in Mesocricetus auratus hamster lung Day 3 from GSE162208	29/370	0.995094	0.999996	0.63175	0.00310713	RNF31;PXK;IFITM2;ZC3HAV1;PHRF1;PRSS23;DLL1;RESF1;HELZ2;GNA13;NAMPT;CCRL2;CHST15;LGALS9;XDH;ZBED4;FZD4;SECISBP2L;ARRDC3;BAZ1A;MERTK;CKAP5;CYP39A1;RNF125;ZNFX1;IRF2;FAS;ITGA6;RAPGEF4
Top 500 down genes from SARS-CoV-2 infection in human lung from GSE150316	11/177	0.995587	0.999996	0.493416	0.00218208	DHX8;NUP85;SETD1A;CXXC1;ABHD6;PTK6;TMEM260;SPIDR;DAND5;ILKAP;NKD2
SARS perturbation; 69 Down Genes from GEN3VA; Human airway epithelium (HAE) cells; Accession: GSE47961 Platform: GPL6480; Entry 5	1944-01-01	0.996016	0.999996	0.173644	0.000693143	DDI2
Top 500 down genes for SARS-CoV-2 infection in Rhesus macaques at Group 1 dose in Bronchoalveolar Lavage at 4 DPI from GSE156701	33/418	0.996514	0.999996	0.636203	0.00222174	PPP1R13B;CRYBG3;ARL3;RASL11A;AMIGO2;PFAS;ZBTB4;PTGS1;S100A7A;ACADL;GRK5;ALDH2;CSPP1;MYH14;IGF2BP2;SERF2;SVIL;NUDC;LIMCH1;HEG1;FAM189A2;CABLES1;UPF3A;FMO2;ATP1B1;HSPE1;PRDX6;CORO2B;MRPS6;VAMP8;GSTA3;GOLGB1;AMOTL1
SARS Perturbation 357 Up Genes from GEN3VA Mouse Lung; Accession: GSE68820 Platform: GPL7202 Entry 4	26/347	0.996853	0.999996	0.601607	0.00189617	CDKN1A;TINAGL1;C5AR1;CXCL2;ARNTL;HELZ2;ADAMTS4;PNP;NFIL3;LIPG;NAMPT;TRIM25;XDH;CCL20;FST;GFPT2;MMP3;ARID5A;SLC39A14;ISG20;LOX;SYT12;MMP19;ANGPTL4;AIDA;MYD88
Top 500 down genes for SARS-CoV-2 infection in Rhesus macaques at Group 3 dose in Bronchoalveolar Lavage at 10 DPI from GSE156701	33/422	0.997152	0.999996	0.629515	0.00179519	CASZ1;CRYBG3;ARL3;MST1R;ZBTB4;NAT14;SYNE2;ZCCHC14;PALMD;CSPP1;MCF2L;TRA2A;BDKRB2;MYH14;APBB2;IGF2BP2;GPRASP1;JAG2;EDN1;JAG1;HEG1;EAF1;FAM189A2;FMO2;LMO7;IL17RD;RHOB;CEACAM1;GSTA3;PLXNB1;TAGLN3;TACC2;SHANK3
SARS-CoV perturbation; 228 Down Genes from GEN3VA; Human bronchial epithelial 2B4 cells; Accession: GSE17400 Platform: GPL570; Entry 1	7/135	0.997283	0.999996	0.4074	0.00110832	KCNK6;CRISPLD2;MTCL1;TSPAN7;PELI2;GPRASP1;RAB11FIP3
SARS perturbation; 431 Up Genes from GEN3VA; Human airway epithelium (HAE) cells; Accession: GSE47961 Platform: GPL6480; Entry 5	28/371	0.997317	0.999996	0.606079	0.00162846	CSRNP1;PTPRR;IFITM2;WNT2B;ICAM2;IFI30;GATA2;TMEM140;CXCL2;RASD1;SH3TC2;CCRL2;PDE4B;LGALS9;HMGCS2;EDN1;DUSP1;PLAUR;TOR1B;ISG20;MN1;CEACAM1;PAPPA;DDIT3;MAFF;SERPING1;ANGPTL4;CREB5
500 genes down-regulated by SARS-CoV-2 in mouse Heart cells at 7 dpi from GSE162113	35/444	0.997342	0.999996	0.634828	0.00168969	DPAGT1;ENPEP;FKBP14;DCUN1D2;HIKESHI;UAP1;TXNDC12;OMA1;PPM1F;LAPTM4B;C1GALT1C1;TMEM204;STBD1;ORMDL2;CHORDC1;CDR2;S100A10;NCK1;MKKS;DUSP3;ANXA2;IFNGR1;NCBP2;UROS;AKTIP;ALG14;EMP1;CACYBP;HSPE1;DUSP6;DNAJA1;TUBB2A;MORF4L2;CD9;TNFRSF21
Top 500 downregulated genes in mouse heart with SARS-CoV-2 infection (Day 7) from GEO GSE162113	35/444	0.997342	0.999996	0.634828	0.00168969	DPAGT1;ENPEP;FKBP14;DCUN1D2;HIKESHI;UAP1;TXNDC12;OMA1;PPM1F;LAPTM4B;C1GALT1C1;TMEM204;STBD1;ORMDL2;CHORDC1;CDR2;S100A10;NCK1;MKKS;DUSP3;ANXA2;IFNGR1;NCBP2;UROS;AKTIP;ALG14;EMP1;CACYBP;HSPE1;DUSP6;DNAJA1;TUBB2A;MORF4L2;CD9;TNFRSF21
SARS Perturbation 143 Down Genes from GEN3VA Mouse Lung; Accession: GSE68820 Platform: GPL7202 Entry 4	7/136	0.997502	0.999996	0.404219	0.00101093	FABP1;CD163;UCP3;LGI3;ATP2B2;HMGCS2;TINAG
Top 500 up genes for SARS-CoV-2 infection in Rhesus macaques at Group 3 dose in Bronchoalveolar Lavage at 7 DPI from GSE156701	37/466	0.997526	0.999996	0.639626	0.00158438	SLFN5;TINAGL1;WNT2B;AVIL;FUT10;KALRN;GALNT10;LIPE;PHYHD1;SERPINH1;RNF39;POC1A;FYN;RHBDL3;SLC15A4;ADAMTS9;IP6K3;CMKLR1;CENPT;SS18;UNC45B;NTRK2;IL33;SMAGP;IGFBP3;ARRDC3;TBC1D8;TMEM62;BCR;SCNN1G;DNAJC1;DLG1;CENPJ;ITGA10;COL20A1;SLC25A51;ANGPTL4
Top 500 down genes for SARS-CoV-2 early infection in human female blood from GSE161731	40/498	0.99768	0.999996	0.647449	0.00150411	MAP10;CRYBG3;GFM2;YBX1;FOXO3;ADIPOR1;AFF3;YBX3;DNAJC28;AQP1;SELENBP1;FXR1;CECR2;PDZD2;UBB;ALDH2;GRPEL2;ZMYM6;MXI1;TSPAN5;IGF2BP2;DCAF12;UBXN6;FBXO9;TNS1;SPECC1;CCT2;MKKS;SLC31A1;RTN4RL2;SNX22;CDC42BPA;KLF4;MTURN;PPM1A;DLG1;MRAS;DAAM2;HAGH;SLC29A1
Top 500 down genes for SARS-CoV-2 infection in Rhesus macaques at Group 1 dose in Bronchoalveolar Lavage at 1 DPI from GSE156701	35/448	0.997827	0.999996	0.628534	0.00136719	AMER1;MCM7;FKBP14;LTBP4;RORA;GATA2;BICD1;ZBTB4;PTGS1;S100A7A;STMN1;PLCG1;APBB1;RGS9;SERF2;HEXIM1;MORC4;SFTPC;FAM189A2;UPF3A;FMO2;SAFB;CORO2B;ABHD15;VAMP8;REEP1;ARL4D;TOX2;ACIN1;TNFRSF25;GRAP;DNASE1L2;LPIN1;TAF4;MXD4
500 genes down-regulated by SARS-CoV-2 in mouse Kidney cells at 7 dpi from GSE162113	34/439	0.997973	0.999996	0.622658	0.00126343	TMEM41A;SAR1A;RPN1;AFG1L;YBX1;COMT;PCMT1;DNAJB1;C1GALT1C1;PNP;CCDC91;ORMDL2;DHRS7B;NNAT;BSG;SARAF;CTSH;SDF2;PKNOX1;TINAG;CTSD;CCT5;CHID1;NUS1;HSP90AA1;MKKS;CACYBP;TBCB;RHOC;HSPE1;PDIA6;RPL7L1;VPS45;FKBP4
Top 500 downregulated genes in mouse kidney with SARS-CoV-2 infection (Day 7) from GEO GSE162113	34/439	0.997973	0.999996	0.622658	0.00126343	TMEM41A;SAR1A;RPN1;AFG1L;YBX1;COMT;PCMT1;DNAJB1;C1GALT1C1;PNP;CCDC91;ORMDL2;DHRS7B;NNAT;BSG;SARAF;CTSH;SDF2;PKNOX1;TINAG;CTSD;CCT5;CHID1;NUS1;HSP90AA1;MKKS;CACYBP;TBCB;RHOC;HSPE1;PDIA6;RPL7L1;VPS45;FKBP4
Top 500 up genes for SARS-CoV-2 infection in Mesocricetus auratus hamster lung Day 5 from GSE162208	28/377	0.998068	0.999996	0.595452	0.00115154	CSRNP1;IFITM2;HP;CREM;MAGT1;IFI30;PHRF1;NAGPA;NAMPT;CCRL2;PHYHD1;SPP1;CTSH;SFN;UPP1;XDH;CD163;SDF2L1;SPHK1;BATF;ISG20;RGCC;NASP;TFEC;B3GNT3;FAS;CRELD2;FKBP5
SARS perturbation; 264 Down Genes from GEN3VA; Human airway epithelium (HAE) cells; Accession: GSE47961 Platform: GPL6480; Entry 2	14/224	0.998153	0.999996	0.495791	0.000916419	ECM1;SEMA7A;TCF23;AMIGO2;MMP3;LAMA3;STON1;SLC6A2;PTPRB;LIPG;CCRL2;PMEPA1;CCDC184;KANK4
Up regulated gene from COVID-19 infected bronchoalveolar lavage from patients	6/127	0.998222	0.999996	0.369392	0.000657386	MCFD2;AP5Z1;ZKSCAN3;PLEKHA5;KCNJ15;DCUN1D2
SARS-CoV perturbation; 493 Down Genes from GEN3VA; Human Vero E6 cells; Accession: GSE30589 Platform: GPL570 Entry 3	36/463	0.998285	0.999996	0.625057	0.00107307	HSP90AB1;AHCY;SGMS1;HSPB1;CRIP2;MAGT1;YBX1;AQP1;PCMT1;HSPH1;MAT2A;ORMDL2;LEO1;PAPOLA;UBQLN1;PTGFRN;CCT7;AP2M1;CCT3;SEC24B;TAF12;ST13;AHSA1;EDF1;LAMB1;PA2G4;ELOVL7;DYNLL1;WDR12;HSPE1;DYNLL2;CSDE1;PRPF3;AIDA;ATP6V0D1;TNFRSF21
Top 500 up genes from control vs. Ad5-hACE2 for SARS-CoV-2 infection in mouse lung from GSE158069	29/391	0.998399	0.999996	0.594379	0.000952345	HEXA;ZC3HAV1;IFI30;DPP9;ANPEP;INPP5D;NACC1;SH3PXD2B;SERPINH1;ATP6V0A2;UPP1;E2F4;CPNE2;LGALS9;CTSD;YWHAH;PDIA3;SDF2L1;CCL20;EYA2;ACTN1;AHSA1;BATF;ISG20;BST1;ZNFX1;SYT12;NASP;CREB5
Top 500 upregulated genes in mouse lung with SARS-CoV-2 infection (Day 3) from GEO GSE162113	26/360	0.998486	0.999996	0.577757	0.000875139	AMIGO2;C5AR1;PRSS23;PNP;STBD1;UCP2;CCRL2;CTSH;CHP1;BMF;LGALS9;UPP1;CPT1A;SFTPD;MMP3;OSGIN1;KRT79;ATP2B2;CYS1;LYVE1;SGPP2;CYP39A1;ACER2;BST1;HBP1;ADGRL3
498 genes down-regulated by SARS-CoV-1 in Calu-3 cells from GSE148729	30/409	0.998937	0.999996	0.586969	0.000624474	SFTA2;POGLUT2;ARL3;PHB;UBE2L3;EXOSC10;UBB;HYAL2;ORMDL2;STMN1;SPP1;CTSH;SDF2;BUD23;H3C4;SERF2;TIMMDC1;ANXA2;NOP16;RNF25;H2BC6;H2AC7;ECH1;H2BC4;GLMP;PARVB;DYNLL1;NPC2;TMBIM6;MAPRE2
Top 500 downregulated genes in mouse spleen with SARS-CoV-2 infection (Day 7) from GEO GSE162113	34/456	0.999174	0.999996	0.596985	0.000493539	OAT;SAR1A;PPP1R11;UAP1;FXR1;RDH11;CCT8;PAIP2;CCT5;S100A10;CCT4;CCT3;RFTN2;CCT2;ANXA2;NOP16;HSPA5;TAF12;ST13;IMP4;TBCB;PLRG1;PDIA6;MANF;CCT6A;HADHA;BST1;WDR82;TMEM33;MORF4L2;TCP1;CANX;CD9;PIK3C3
Top 500 down genes for SARS-CoV-2 infection in Rhesus macaques at Group 2 dose in Bronchoalveolar Lavage at 1 DPI from GSE156701	32/438	0.999307	0.999996	0.584051	0.000404796	FKBP2;SPON1;ARL3;RTKN2;OTUD7B;GATA2;NKD1;CMIP;CIR1;PLCG1;RGS9;FBRS;S1PR4;SERF2;HEXIM1;ENTPD1;EDN1;SWT1;SETD1A;FAM189A2;HSPE1;GATAD2B;BATF;TOX2;RYBP;FMNL2;DDIT3;ACIN1;TNFRSF25;BDP1;DNASE1L2;FGFR1
Top 500 down genes for SARS-CoV-2 infection in Rhesus macaques at Group 3 dose in Bronchoalveolar Lavage at 2 DPI from GSE156701	32/438	0.999307	0.999996	0.584051	0.000404796	SFTA2;FKBP2;PLEKHF1;NOTCH4;GATA2;ANAPC11;ZCCHC14;SULT1A1;PALMD;BDKRB2;PMEPA1;CIR1;PLCG1;FBRS;S1PR4;SERF2;PDLIM7;EDN1;JAG1;MORC4;KLF13;BIK;SFTPC;EAF1;FAM189A2;EDF1;KLF2;TOX2;CEACAM1;RYBP;TNFRSF25;MXD4
500 genes down-regulated by SARS-CoV-2 in human Calu3 cells at 4h from GSE148729 mock polyA	36/489	0.999565	0.999996	0.588292	0.000255969	SFTA2;FKBP2;CEBPD;ICAM2;ADCY2;CRIP2;PHB;ANAPC11;PCMT1;PDLIM2;DNPEP;LMAN2;ORMDL2;PRRG2;ENSA;PMVK;SPP1;CTSH;SFN;UPP1;TXNL4A;SERF2;SLC39A3;ATP6V0B;SDF2L1;ANXA2;TMEM50B;DYNLL1;HSPE1;SIRT2;MANF;FDX1;RDH5;ANGPTL4;CD320;ZPR1
436 genes up-regulated by SARS-CoV-2 in ferret trachea from GSE147507	30/425	0.999572	0.999996	0.562671	0.00024085	AHCYL2;CCDC186;ATP8A1;USP31;ZC3HAV1;OSBPL11;IPO7;ZBTB40;SYDE2;UBL3;BTBD3;STMN1;CHORDC1;POGLUT3;ABCC5;ARRDC3;CDC5L;UBE4A;FMO2;SSH2;ACAP2;RYBP;CENPJ;GOLGB1;MYO5C;KLHL8;TXNIP;SLU7;ADGRL3;LNX2
Top 500 up genes for SARS-CoV-2 infection Day 14 in ferret right caudal lung from GSE160824	28/405	0.999614	0.999996	0.550335	0.00021241	GRAMD1A;AP5Z1;TEX264;SLC4A2;SMG5;LMNB2;SELENBP1;SEC14L2;STK11;DNPEP;PMVK;DVL1;SPP1;CCT3;STARD3;OSGIN1;IMP4;MCOLN1;SLC25A38;EPN3;GNPTG;STK25;SLC25A19;CAPN10;PLEKHM2;HAGH;LPIN1;MON1A
Top 500 down genes for SARS-CoV-2 infection in Rhesus macaques at Group 3 dose in Bronchoalveolar Lavage at 14 DPI from GSE156701	30/431	0.999698	0.999996	0.554059	0.000167203	FKBP2;ANAPC16;ARL3;GATA2;ZBTB4;CMIP;ZCCHC14;RXRA;PALMD;TRA2A;BDKRB2;CIR1;IGF2BP2;GPRASP1;SERF2;EDN1;JAG1;UBE2B;EAF1;PLEKHA5;FAM189A2;RRAS2;CDC42BPB;HSPE1;RHOB;TNRC6C;CEACAM1;RYBP;LATS2;TOP1
SARS perturbation; 214 Down Genes from GEN3VA; Human airway epithelium (HAE) cells; Accession: GSE47961 Platform: GPL6480; Entry 3	8/176	0.999753	0.999996	0.354083	8.75511e-05	ADAMTS15;PTPRB;ECM1;RAMP3;GATA2;MAPK8IP3;SLC6A2;KANK4
Top 500 down genes for SARS-CoV-2 infection in Rhesus macaques at Group 2 dose in Bronchoalveolar Lavage at 14 DPI from GSE156701	29/441	0.999913	0.999996	0.520735	4.51188e-05	FKBP2;MCM7;ARL3;ANAPC11;GRK5;CIR1;IGF2BP2;KCNN3;SUDS3;TXNL4A;CCL17;SERF2;EDN1;UBE2B;SFTPC;FAM189A2;KCTD1;EDF1;MYRIP;IL17RD;HSPE1;GATAD2B;VAMP8;TOX2;RYBP;RGCC;DDIT3;SLC25A30;ACIN1
SARS perturbation; 114 Down Genes from GEN3VA; Human airway epithelium (HAE) cells; Accession: GSE47961 Platform: GPL6480; Entry 6	1977-01-01	0.999934	0.999996	0.0980618	6.43909e-06	ELFN1
Top 500 upregulated genes in human nasal epithelial cells with SARS-CoV-2 infection (Mutant, 24 hpi) from GEO GSE162131	22/371	0.999953	0.999996	0.466654	2.18963e-05	ECM1;JAG1;MCM7;DQX1;LGI3;INTS2;MUC19;HJURP;PLAT;ETV1;ZWINT;FANCG;LMNB2;CDC25B;ITPRIPL2;ADGRG3;MAT2A;HEATR5B;STMN1;CENPN;ALDH7A1;PDLIM7
500 genes up-regulated by SARS-CoV-2 in human lung cells from GSE147507	32/489	0.999962	0.999996	0.517337	1.96627e-05	GSK3A;IFITM2;LRRK2;DCUN1D3;C5AR1;HP;ZC3HAV1;PSEN1;IFI30;PTMS;ATP7B;NAMPT;UCP2;PDE4B;MPV17;LGALS9;SERF2;TLE4;CFLAR;TOR1B;RAB11B;FKBP1A;CEACAM1;TAOK3;COL4A1;PSME3;TFEC;IRF2;MYADM;HNRNPC;MXD1;HSPA1A
499 genes down-regulated by SARS-CoV-2 in Calu-3 cells from GSE148729	27/437	0.999971	0.999996	0.486826	1.43074e-05	ARL3;CREBL2;TXNDC12;MAGT1;YBX1;SNX3;C1GALT1C1;STMN1;SPP1;CTSH;SDF2;APBB1;SERF2;TIMMDC1;H2BC6;APLP2;ECH1;H2BC4;CACYBP;MED4;DYNLL1;HSPE1;GPN3;MANF;VAMP8;DUSP23;HNRNPC
500 genes down-regulated by SARS-CoV-2 in human Calu3 cells at 4h from GSE148729 mock totalRNA	31/486	0.999975	0.999996	0.503215	1.24148e-05	ARL3;CREBL2;TXNDC12;PHB;MAGT1;YBX1;SNX3;CECR2;C1GALT1C1;UBB;PRRG2;STMN1;SPP1;CTSH;SDF2;ZFPL1;SERF2;TIMMDC1;APLP2;ECH1;CACYBP;MED4;DYNLL1;HSPE1;GPN3;MANF;VAMP8;DUSP23;NPC2;SERPING1;HNRNPC
Top 500 down genes for SARS-CoV-2 infection in Rhesus macaques at Group 3 dose in Bronchoalveolar Lavage at 4 DPI from GSE156701	25/420	0.999979	0.999996	0.467888	9.86344e-06	CASZ1;ST6GALNAC2;CEBPD;ARL3;TGFA;HSPB1;CRIP2;ZBTB4;NAT14;SULT1A1;ACADL;PALMD;BDKRB2;IGF2BP2;SERF2;UBXN6;EAF1;FAM189A2;IL17RD;PRDX6;RHOB;GSTA3;PRR15L;TAGLN3;SHANK3
SARS-CoV perturbation; 477 Down Genes from GEN3VA; Human Vero E6 cells; Accession: GSE30589 Platform: GPL570 Entry 4	27/444	0.99998	0.999996	0.478459	9.73676e-06	AHCY;STAU1;SGMS1;AMIGO2;CRIP2;PHB;YBX1;AQP1;PCMT1;CHTF8;ORMDL2;LEO1;PTGFRN;AP2M1;RNF20;SEC24B;TAF12;EDF1;LAMB1;ELOVL7;DYNLL1;VAMP8;NPC2;PRPF3;GEMIN5;AIDA;TNFRSF21
Top 500 downregulated genes for SARS-CoV-2 infection in human lung organoids from GSE148697	25/433	0.999988	0.999996	0.452638	5.29389e-06	YAP1;CLIC4;RTKN2;NOD1;MAGT1;GNA13;UBL3;PGRMC2;MAN2A1;GRPEL2;NNAT;NPTX1;RPRD1A;EGLN1;FZD3;UBE2B;IPMK;IRF2BP2;HSPE1;ANKHD1;MIB1;SIKE1;AMACR;LOX;FGFR3
Top 500 up genes for SARS-CoV-2 infection Day 7 in ferret right cranial lung from GSE160824	21/386	0.999989	0.999996	0.42534	4.72725e-06	PFKFB2;MCFD2;OAT;PLLP;NPRL2;SFTPC;RAB27A;IFI30;BATF;SLC25A38;SEC14L2;SPCS2;C6;NPC2;CAPN10;FDX1;FAS;CD9;MGAT1;MYD88;MCL1
500 genes upregulated by SARS-CoV-2 in human lung tissue from GSE147507	27/461	0.99999	0.999996	0.459264	4.64015e-06	IFITM2;LRRK2;DCUN1D3;C5AR1;HP;ZC3HAV1;PSEN1;IFI30;PTMS;ATP7B;NAMPT;UCP2;PDE4B;MPV17;LGALS9;SERF2;TLE4;TOR1B;FKBP1A;CEACAM1;TAOK3;PSME3;TFEC;IRF2;MYADM;HNRNPC;MXD1
Healthy human lung biopsy vs. COVID-19 infected human lung series 15 from GSE147507 up genes	27/461	0.99999	0.999996	0.459264	4.64015e-06	IFITM2;LRRK2;DCUN1D3;C5AR1;HP;ZC3HAV1;PSEN1;IFI30;PTMS;ATP7B;NAMPT;UCP2;PDE4B;MPV17;LGALS9;SERF2;TLE4;TOR1B;FKBP1A;CEACAM1;TAOK3;PSME3;TFEC;IRF2;MYADM;HNRNPC;MXD1
500 genes down-regulated by SARS-CoV-2 in human hiPSC-CMs cells at 24h from GSE150392	29/488	0.999991	0.999996	0.466138	4.27768e-06	CLIC5;COL11A2;HJURP;FAM107A;ATP1A2;HIF3A;LRRC10;SLC6A2;ENHO;EFNB3;PALMD;A4GALT;DTNA;AMT;FAM189A2;SORBS1;MTURN;ZWINT;EPN3;FAM222A;ITGA10;ACOT2;ACOT1;MYZAP;SLC29A1;NES;LIMS2;INKA2;NECTIN1
500 genes up-regulated by SARS-CoV-2 in A549-ACE2 cells from GSE154613 amlodipine	26/454	0.999991	0.999996	0.448418	3.92866e-06	YAP1;CLIC4;SLC35F5;GNA13;LMAN1;PGRMC2;RPRD1A;UBXN4;PDLIM5;SLC38A2;EGLN1;NUS1;UBE2B;IFNGR1;CCL20;MMD;EDEM1;PDE4D;IPMK;ELOVL7;HOOK3;MIB1;CCPG1;CCNG2;FDX1;KRAS
Top 500 up genes for SARS-CoV-2 infection in Mesocricetus auratus hamster blood Day 14 from GSE162208	10/251	0.999992	0.999996	0.30751	2.45353e-06	VAMP8;DNAJA1;NUDC;CCDC91;TIMMDC1;RGCC;DNAJA3;STMN1;EDF1;KANK3
500 genes down-regulated by SARS-CoV-2 in human cardiomyocytes from GSE150392	22/410	0.999992	0.999996	0.418801	3.24932e-06	CLIC5;DTNA;COL11A2;HJURP;AMT;ATP1A2;HIF3A;SORBS1;LRRC10;MTURN;ZWINT;EPN3;EFNB3;ITGA10;ACOT2;ACOT1;MYZAP;A4GALT;NES;LIMS2;INKA2;NECTIN1
Top 500 down genes for SARS-CoV-2 infection in Rhesus macaques at Group 2 dose in Bronchoalveolar Lavage at 2 DPI from GSE156701	23/425	0.999993	0.999996	0.422427	3.10763e-06	MORC4;ARHGEF12;BIK;ARL3;RASL11A;FAM189A2;CYHR1;CYP4B1;OTUD7B;UPF3A;FMO2;PTTG1IP;PTGS1;VAMP8;PLCB4;ACADL;GSTA3;CSPP1;LIPH;BDKRB2;ANG;SERF2;MXD4
Top 500 downregulated genes for SARS-CoV-2 infection in Rhesus macaques at Group 3 dose in Bronchoalveolar Lavage at 1 DPI from GSE156701	22/428	0.999994	0.999996	0.399816	2.41437e-06	FKBP2;EDN1;PLEKHF1;MORC4;ARL3;EAF1;EDF1;GATA2;HSPE1;GATAD2B;ANAPC11;ZCCHC14;S100A7A;TOX2;CEACAM1;RYBP;PALMD;STMN1;KRAS;ANGPTL4;RGS9;SERF2
500 genes down-regulated by SARS-CoV-2 in A549-ACE2 cells from GSE154613 berbamine	24/455	0.999994	0.999996	0.410619	2.47891e-06	EGLN1;NCKAP1;CLIC4;UBXN2B;SGTB;SLC35F5;IFRD1;ASNS;ELOVL7;PTPN12;SLC5A3;RAB22A;GNA13;RHOT1;RYBP;CCDC91;TMEM33;CCPG1;CCNG2;GRPEL2;PAPOLA;KRAS;SLC38A2;BIRC2
Top 500 down genes for SARS-CoV-2 late-stage infection in human female blood from GSE161731	24/498	0.999994	0.999996	0.372436	2.1226e-06	CCT2;HSP90AA1;ENTPD1;MKKS;POLR3GL;GFM2;CEP85L;DNTTIP2;RRAS2;HIKESHI;PLRG1;SMC3;DNAJA1;FXR1;POLB;PCMT1;DLG1;CCDC91;GRPEL2;DNAJC21;NUP35;PAIP2;SLU7;BIRC2
Top 500 up genes for COVID-19 ARDs vs. non-COVID-19 ARDs for human trachea from GSE163426	24/483	0.999994	0.999996	0.384943	2.19029e-06	KCNH4;SEMA7A;SPON1;SERPIND1;RNF25;H2AC7;CCM2L;PLET1;ZBTB5;NID1;ZFYVE1;SLC5A3;ELFN1;VASN;PTGS1;SLC25A27;RAB44;GABRR2;IPO9;FAM168A;SYT11;NNAT;WASF3;ZBED4
Top 500 down genes for SARS-CoV-2 middle-stage infection in human female blood from GSE161731	23/496	0.999994	0.999996	0.35754	2.03197e-06	ENTPD1;MKKS;TIMMDC1;AVIL;ARL3;AKTIP;HIKESHI;DUSP11;FXR1;POLB;PCMT1;ZFP14;COP1;HERC2;CCDC91;PDZD2;FAS;NUP35;PAIP2;SLU7;CNIH4;SH3D19;RAG1
Top 500 down genes for SARS-CoV-2 infection in Rhesus macaques at Group 2 dose in Bronchoalveolar Lavage at 4 DPI from GSE156701	20/417	0.999994	0.999996	0.371585	2.0793e-06	UNC119B;NUDC;ST6GALNAC2;CDADC1;SPEF1;CEBPD;ARL3;FAM189A2;CYP4B1;KCTD1;FMO2;CRIP2;GATA2;PTGS1;ACADL;GSTA3;TMEM139;PDK4;IGF2BP2;TAGLN3
SARS Perturbation 441 Up Genes from GEN3VA Mouse Lung; Accession: GSE68820 Platform: GPL7202 Entry 2	5/412	0.999995	0.999996	0.0899839	4.84781e-07	ADAMTS4;SYT12;CENPN;CXCL2;FKBP5
SARS Perturbation 430 Up Genes from GEN3VA Mouse Lung; Accession: GSE68820 Platform: GPL7202 Entry 3	8/404	0.999995	0.999996	0.148257	7.94253e-07	ADAMTS4;SYT12;ITGA10;AAK1;MMP19;CENPN;SLU7;CXCL2
Coronavirus Perturbation; 143 Down Genes from GEN3VA Human Calu-3 2B4 cells; Accession: GSE45042 Platform: GPL6480 Entry 1	1/119	0.999996	0.999996	0.0630074	2.48659e-07	DPEP1

## Sheet: SD Down - COVID GSEA
Term	Overlap	P-value	Adjusted P-value	Odds Ratio	Combined Score	Genes
Top 500 upregulated genes in mouse lung with SARS-CoV-2 infection (Day 3) from GEO GSE162113	140/360	6.92704e-46	3.228e-43	5.67266	589.863	CDA;CD84;NCF2;LST1;HDAC11;DIXDC1;F13A1;ZBTB22;METRNL;SAT1;IFIT3;HID1;MILR1;RGS2;EVA1A;TMEM88;DHX58;CLEC5A;TNFSF10;HMGN2;PPFIA4;TGM3;EIF2A;TPD52;CD300A;SLC11A1;LMO2;RNASE6;CIRBP;CYBB;HOGA1;VRK2;TC2N;RAB32;BIN3;TYROBP;CD300E;S100A4;S100A9;S100A8;URI1;TBCEL;IGSF6;HPN;PLD4;DDX60;PLA2G7;OAZ2;HACD4;PLAC8;CLEC7A;AMDHD2;CD300LB;CD300LD;S100A14;ARSG;CTSA;TMEM86A;TRAPPC1;ARHGEF37;PLK2;SETDB2;AZIN2;NR1D2;PI…
Top 500 upregulated genes in mouse heart with SARS-CoV-2 infection from GEO GSE162113	110/392	2.39007e-22	5.56885e-20	3.41327	169.931	CD86;DGKE;NCF1;NCF4;ZBTB22;IKZF1;SMC4;IFIT3;MILR1;PYCARD;MTBP;DOCK11;TMEM88;PPAT;CLEC5A;DHX58;EPSTI1;TNFSF10;SP110;CD180;RSAD1;CIRBP;CYBB;EMCN;RAB34;XRN2;FAM76B;ALPK1;ANKRD16;INTU;EIF5A2;EBI3;WNK4;PLD4;SLCO5A1;ARHGAP15;DDX60;PLA2G7;ART3;RAP1B;SNX2;HNRNPDL;CLEC7A;MICAL1;HIVEP3;TRPM7;ARGLU1;LYN;TMEM86A;FUS;LY86;MYO5A;NR1D2;IFFO1;GULP1;SLC6A6;PTPRC;ARHGAP30;CPD;UVSSA;DDR1;FKBP10;HEXB;PLEK;BHLHE41;PI…
500 genes down-regulated by SARS-CoV-2 in A549-ACE2 cells from GSE154613 berbamine	119/455	2.78913e-21	4.33244e-19	3.10347	146.883	SLC35B3;PGAP1;GMFB;CCNC;NUCKS1;MSMO1;SMC6;ZFAND1;RBPJ;SMC4;MANEA;GLS;PPP1CB;MTBP;PPIP5K2;CFL2;SLC25A40;BCAP29;TPD52;STARD4;MBNL1;TRIQK;ANKRD49;ALG6;EIF1AX;ZBTB33;SDHD;CASD1;TMX3;GUF1;CMPK1;TFAM;DNA2;TBC1D23;PFN2;IDI1;CUL5;IREB2;EIF5A2;BTF3L4;MGST1;NCAPG;LIN7C;RTN4;ORC3;DHX36;ST8SIA4;NAE1;SCAI;NAA50;CD164;CCDC18;TGFB2;ABCA5;GLMN;STYX;SUCO;SREK1IP1;NR1D2;GULP1;ARMC10;COPS2;ACER3;DNAJC10;CHMP2B;TRMT…
500 genes down-regulated by MHV-A59 in murine spleen cells from GSE146074 5d	114/448	1.98972e-19	2.31803e-17	2.98376	128.484	CYFIP2;RIPOR2;RPL3;TRAF3IP3;NCF1;GIMAP1;NUCKS1;TMEM131L;IKZF1;GIMAP6;SMC4;SAT1;IKZF3;GIMAP8;FAM107B;SPIB;DOCK10;STK10;TBC1D10C;KIF21B;MBNL1;SP110;ATP1B3;LAX1;ACAP1;DOK3;EWSR1;NCL;XRN2;SRSF2;SRSF3;S100A4;PTPRCAP;SRSF5;BLK;ZFP36L2;CD79B;SNN;RAP1A;CD19;GRK6;PLCG2;BTLA;NCKAP1L;LYN;IVNS1ABP;ARPC5;FAM111A;PTPRC;ARHGAP30;PARVG;SELL;OGT;CD22;CDC42SE2;BTG1;DDX3X;SLC40A1;PIK3CD;LSP1;TNFRSF13C;ITGAL;ARHGAP4…
Top 500 up genes for SARS-CoV-2 infection Day 7 in ferret nasal turbinates from GSE160824	110/429	4.69892e-19	4.37939e-17	3.01103	127.071	CD86;NRROS;NCF1;CD82;NCF2;GMFG;NCF4;LST1;IKZF1;METRNL;STK10;IL18RAP;CLEC5A;DHX58;EPSTI1;TBC1D10C;SLC11A1;MATK;RAB32;DDX39A;TYROBP;S100A9;IGSF6;ARHGAP15;SAMSN1;CORO1A;TRPM2;PRDX5;NCKAP1L;SLAMF6;LYN;STAT5A;MSR1;XCR1;FAM78A;LY86;ARPC5;PILRA;ARHGAP25;PTPRC;ARHGAP30;ARPC2;SELL;CD27;KLRD1;FERMT3;SWSAP1;ITGAM;PTPRO;PLEK;CD3D;SLC2A6;LIMD2;FCRLA;SPN;TIFAB;LBH;ARL5C;PSD4;C1QBP;BLNK;EMILIN2;CD38;ITGB7;CCR7;…
Top 500 up genes for SARS-CoV-2 infection in Mesocricetus auratus hamster lung Day 5 from GSE162208	96/377	1.41848e-16	1.10168e-14	2.96895	108.342	CDA;CD84;TNFAIP8;NCF2;RTCA;GPR65;LST1;PLEK;ZBTB8OS;CTSW;METRNL;SMC4;CD3D;SAT1;SLC2A6;PYCARD;TIFAB;GRAP2;DHX58;CLEC5A;EPSTI1;CASP1;CTLA4;CD38;EMILIN2;NEK2;TK1;CCR5;CCR2;APOBEC1;CD53;HELLS;DUSP2;SSR4;GPR35;ARG1;CD300A;RNASE6;UBE2E1;RHOH;VRK1;VAV1;TLR1;FGR;TMEM134;CLDN4;PSMA3;HSH2D;TYROBP;PLSCR2;LCK;PSME1;IRF8;TLR7;CD48;HCST;IGSF6;CLEC12A;DAPP1;ABRACL;DDX60;SAMSN1;PMF1;UGCG;GNG10;KLRK1;SOCS1;CLEC7A;…
Top 500 up genes from control vs. Ad5-hACE2 for SARS-CoV-2 infection in mouse lung from GSE158069	94/391	1.4011e-14	9.32731e-13	2.74528	87.5714	CD84;NCF1;SH3KBP1;HEXB;GPR65;NCF4;LST1;TNC;PTPN22;TREM2;CTSW;CD3D;IFIT3;PLB1;MILR1;HK3;PSTPIP1;UBASH3B;PLAU;CLEC5A;ARHGDIB;EPSTI1;ANKRD1;RAC2;CTLA4;CCR5;PPFIA4;TPD52;ACTR3;APOBEC1;CD52;UNC5CL;GPR35;SP110;CD300A;SLC11A1;MATK;CYBB;RHOF;TNFRSF1B;LAX1;VAV1;FGR;LCK;OAS3;PSME1;TLR9;PLBD1;PADI2;HCLS1;IRF8;IRF5;LCP1;CLEC12A;WAS;NCAPG;PLD4;MEFV;JAKMIP1;HSD17B7;LY9;PLA2G7;MALT1;P2RY6;SOCS1;SH3BP2;TIFA;PLCG…
Top 500 up genes for SARS-CoV-2 infection in Mesocricetus auratus hamster lung Day 3 from GSE162208	88/370	1.89347e-13	1.10295e-11	2.70106	79.1282	ARHGAP11A;DDX3X;GPR65;NCAPG2;PTPRO;SMC4;SLC2A6;FAM107B;DOCK10;HERC4;FUNDC2;CTSO;TIFAB;DACH1;CDC27;DHX58;EPSTI1;TNFSF10;CASP1;CTLA4;CD38;NEK2;CCR5;CCR2;RAB8B;IL13RA1;APOBEC1;HELLS;MORC3;ITGA4;LMO2;RNASE6;PPP4R3B;GPCPD1;CD2AP;PTBP3;TLR1;HSH2D;AIM2;RFX7;PLSCR2;XRN2;PSME1;IRF8;EXOC6;CD48;TLR3;IDI1;RNASEL;HLF;CLEC12A;CUL2;FGL2;DAPP1;BRCC3;MEFV;DDX60;SAMSN1;TRPM2;UGCG;RAP1A;SOCS1;TIFA;G3BP2;SC5D;LPXN;S…
500 genes up-regulated by SARS-CoV-2 in A549-ACE2 cells from GSE154613 amlodipine	99/454	1.70925e-12	8.85012e-11	2.4169	65.4859	PGAP1;GMFB;CCNC;MSMO1;SAT1;GLS;PPP1CB;GJA1;ZXDB;BCAP29;TPD52;STARD4;TRIQK;CXADR;EIF1AX;UBE2E1;ATP1B3;SDHD;CASD1;FAM91A1;CD2AP;EID1;TMX3;LACTB2;SRSF2;CMPK1;SNRPE;FAM76B;IDI1;STXBP3;IREB2;BTF3L4;MGST1;LIN7C;PRDX3;MBTD1;COMMD8;RAP1A;SCAI;NAA50;CD164;OSBPL8;STYX;LARP4;GULP1;CHMP2B;CALM2;CDC42SE2;DENND1B;RNF11;BTG1;SLC7A11;HS2ST1;NUDCD2;SERP1;TMED7;RBM7;TMED5;RAB8B;SMIM14;ACTR2;NAA30;COMMD10;DYNLT3;NI…
SARS perturbation; 220 Down Genes from GEN3VA; Human PBMCs; Accession: GDS1028 Platform: GPL201	56/212	6.64689e-11	3.09745e-09	3.08092	72.1992	DAZAP2;BTG1;DDX3X;PLEK;CTSW;IKZF1;CD3D;RGS2;IL18RAP;TNFSF10;CASP1;CCR7;CD53;ACTR3;CD52;ACTR2;MBNL1;ITGA4;ADAM10;CYBB;PPP2R5C;RAP2B;LCK;CD48;S100A4;MATR3;SRSF5;LCP1;LTB;MS4A1;CX3CR1;KHDRBS1;GATA3;RASGRP1;ZFP36L2;KLRK1;STK38;STAT4;LPXN;SNRPB2;HNRNPA1;CD164;IL10RA;CNBP;DEK;CD2;PTPRC;SELL;LPAR6;ID2;IL2RB;PDCD4;KLRD1;EIF3E;CD247;CALM2
Top 500 downregulated genes for SARS-CoV-2 infection in human lung organoids from GSE148697	91/433	1.10353e-10	4.67496e-09	2.29866	52.7021	DENND1B;RNF11;PGAP1;GMFB;CCNC;TSPAN12;GLS;HS2ST1;PPP1CB;SERP1;NAGLU;PPIP5K2;ZXDB;CFL2;GNPNAT1;TMED7;RBM7;TMED5;TMPO;RAB8B;TPD52;STARD4;NAA30;TRIQK;CXADR;EIF1AX;VBP1;COMMD10;DYNLT3;LRRC40;ZBTB33;SDHD;SHISA2;CASD1;DCK;MTSS1;CD2AP;RAP2C;EID1;ZC2HC1A;PPA2;MDFIC;C1D;CMPK1;SPOPL;PHIP;SNRPE;TRIM59;EXOC5;TRUB1;CUL5;ZDHHC20;TM2D1;IREB2;RHOBTB3;GTPBP10;NEXN;ZDHHC21;LIN7C;FAM214A;CRYZ;PRDX3;COMMD8;SH3BGRL;R…
500 genes up-regulated by MHV-A59 in murine spleen cells from GSE146074 3d	89/421	1.28439e-10	4.98773e-09	2.31489	52.723	CYFIP2;DAZAP2;FCMR;NRROS;NCF1;PLEK;PTPN22;NUCKS1;TNFRSF13C;ITGAL;GIMAP6;SMC4;SAT1;IFIT3;DOCK10;HK3;SERP1;DHX58;ARHGDIB;EPSTI1;BLNK;CD38;RPL39;FNBP4;FCRL1;CD53;ACTR2;CD52;MBNL1;CR2;NUP210;SP110;SSR3;ATRX;CYBB;PAX5;SDHD;LAX1;PTBP3;HCK;TYROBP;BANK1;NCL;OAS3;XRN2;PSME1;HCLS1;IRF8;RPL27;PHIP;LCP1;DOCK2;S100A9;PTMA;MS4A1;SP140;CD5L;PLD4;ZFP36L2;PLAC8;RAP1B;CD79B;RAP1A;SNX2;PLCG2;BTLA;HNRNPA1;LYN;CD164;…
Top 500 up genes for SARS-CoV-2 infection Day 7 in ferret right cranial lung from GSE160824	82/386	5.36415e-10	1.92284e-08	2.32498	49.6292	CD86;CDA;TFRC;NCF1;GMFG;RTCA;NCF4;PTPRO;ZBTB8OS;TREM2;TMEM97;PIGW;ENO3;SAT1;FCRLA;SPN;PSTPIP1;ARL5C;SERP1;IL18RAP;CLEC5A;TBC1D10C;ARL6IP4;TNFAIP8L2;CCR5;PLS1;STARD4;TIPIN;MATK;BHLHA15;TNFRSF1B;RAB32;TLR1;HCK;HSH2D;DDX39A;TYROBP;BDH1;ADORA2A;RP2;CMPK1;PPIF;HCLS1;IRF8;CD48;DNA2;PTMA;MYCBP;CLEC12A;NXPH3;WAS;TRMT2B;SAMSN1;CORO1A;GPR82;ACAT1;SOCS1;CLEC7A;PTPMT1;RNF170;NCKAP1L;BID;PDLIM4;LRRC25;CMTM7;S…
Top 500 down genes for SARS-CoV-2 late-stage infection in human male blood from GSE161731	98/496	7.48988e-10	2.49306e-08	2.12771	44.7082	GCC2;ZFAND1;SMC4;FAM204A;PPP1CB;HERC4;DOCK11;RPL39;HMGN3;MBNL1;MORC3;WSB1;ANKRD49;EIF1AX;SP110;ADAM10;ATP11B;PPP4R3B;TC2N;FAM91A1;TMX3;DMTF1;SPATA13;SRSF2;CMPK1;RPL27;PHIP;FAM76B;TBC1D23;FKBP3;S100A8;INTS6L;IDI1;IREB2;DAPP1;RAP1B;UGCG;CLEC7A;DHX36;ST8SIA4;CERT1;ARGLU1;ARL14EP;CD164;ABCA5;SREK1IP1;BBIP1;FAM111A;CYLD;PTPRC;LPAR6;COPS2;DNAJC10;TRMT13;RBIS;OGT;CEP57;DDX3X;PYROXD1;RO60;CASP3;TMED5;RAB…
Top 500 up genes for SARS-CoV-2 infection Day 7 in ferret right caudal lung from GSE160824	86/421	1.5586e-09	4.84204e-08	2.21319	44.8823	CDA;TRAF3IP3;NCF1;MPG;NCF4;LST1;ARHGEF10L;LSP1;METRNL;ENO3;SLC2A6;ARHGAP4;LIMD2;HK3;GPR132;PSTPIP1;NAGLU;PSD4;TBC1D10C;RAC2;ITGB7;CD37;TNFAIP8L2;GAMT;PAQR6;CHPF2;SPNS3;SYTL1;MATK;BHLHA15;TNFRSF1B;GCAT;IL17RA;APRT;LAT2;FGR;HCK;TMEM134;CLDN4;TYROBP;DOK3;BDH1;PITPNM1;HCLS1;CD48;MVD;LCP1;TKT;DOCK2;RGS14;WAS;PLD4;ADCY1;CORO1A;TRPM2;CYTH4;FCHO1;AMDHD2;MICAL1;GRK6;PLCG2;SUSD3;NCKAP1L;RELT;PDLIM4;LRRC25;…
Top 500 down genes for SARS-CoV-2 infection in Rhesus macaques at Group 2 dose in Bronchoalveolar Lavage at 1 DPI from GSE156701	88/438	2.36828e-09	6.89761e-08	2.16788	43.0564	CCDC122;TRAF3IP3;TNFRSF13B;GPR65;CETN3;HMGB3;FMN1;TREM2;GCC2;CTSW;LSP1;SMC4;CD3D;GIMAP7;ABRA;GIMAP8;MRPL33;LIMD2;SPIB;ZFYVE28;PSTPIP1;TIFAB;SCML4;TBC1D10C;FCER1A;CCR6;SPA17;LRRCC1;FNBP4;OFD1;TTC36;HELLS;MEF2C;LRRIQ1;MATK;PAX5;GFRA2;MMP9;LAT2;TEX9;LCK;PTPRCAP;LTB;HCST;MS4A1;SKAP1;S100A8;BLK;SMIM4;STX17;RRAD;CCDC148;CTTNBP2;NOL7;RASAL1;JAKMIP1;LY9;CORO1A;CD79B;CD79A;GNG2;OLFML3;CD19;NPHP1;SUSD3;PAK…
500 genes up-regulated by SARS-CoV-2 in human lung cells from GSE147507	95/489	3.36928e-09	9.2358e-08	2.08091	40.5956	ARHGAP9;CDA;DAZAP2;CSF3R;HSPB6;NCF2;GMFG;GPR65;NCF4;LST1;PLEK;MSMO1;SAT1;IFIT3;MILR1;SERP1;IL18RAP;ARHGDIB;CASP4;EPSTI1;TNFSF10;RAC2;CASP1;CD38;SLC39A8;CD37;PGLYRP1;GPSM3;RAB8B;CD53;HELLS;SP110;LMO2;TET2;RHOH;CYBB;APBB1IP;TLR1;FGR;HCK;HSH2D;TYROBP;DOK3;AIM2;RP2;OAS3;PLBD1;PADI2;HCLS1;CD48;LCP1;ALPK1;MCTP2;HCST;S100A9;S100A8;IGSF6;CLEC12A;SP140;FGL2;WAS;NEXN;DAPP1;CPLX2;DDX60;SAMSN1;STX11;PLAC8;CH…
500 genes upregulated by SARS-CoV-2 in human lung tissue from GSE147507	89/461	1.43781e-08	3.52642e-07	2.06127	37.2215	CDA;DAZAP2;CSF3R;HSPB6;GMFG;GPR65;NCF4;LST1;PLEK;MSMO1;SAT1;IFIT3;MILR1;IL18RAP;ARHGDIB;CASP4;EPSTI1;TNFSF10;RAC2;CASP1;CD38;SLC39A8;CD37;PGLYRP1;GPSM3;RAB8B;CD53;SP110;LMO2;TET2;RHOH;CYBB;APBB1IP;TLR1;FGR;HCK;HSH2D;TYROBP;DOK3;AIM2;RP2;OAS3;PLBD1;PADI2;CD48;LCP1;ALPK1;MCTP2;HCST;S100A9;S100A8;IGSF6;CLEC12A;SP140;FGL2;WAS;NEXN;DAPP1;CPLX2;DDX60;SAMSN1;STX11;PLAC8;CHRAC1;GNG2;CLEC7A;STAT4;STAP1;PT…
Healthy human lung biopsy vs. COVID-19 infected human lung series 15 from GSE147507 up genes	89/461	1.43781e-08	3.52642e-07	2.06127	37.2215	CDA;DAZAP2;CSF3R;HSPB6;GMFG;GPR65;NCF4;LST1;PLEK;MSMO1;SAT1;IFIT3;MILR1;IL18RAP;ARHGDIB;CASP4;EPSTI1;TNFSF10;RAC2;CASP1;CD38;SLC39A8;CD37;PGLYRP1;GPSM3;RAB8B;CD53;SP110;LMO2;TET2;RHOH;CYBB;APBB1IP;TLR1;FGR;HCK;HSH2D;TYROBP;DOK3;AIM2;RP2;OAS3;PLBD1;PADI2;CD48;LCP1;ALPK1;MCTP2;HCST;S100A9;S100A8;IGSF6;CLEC12A;SP140;FGL2;WAS;NEXN;DAPP1;CPLX2;DDX60;SAMSN1;STX11;PLAC8;CHRAC1;GNG2;CLEC7A;STAT4;STAP1;PT…
Top 500 up genes for SARS-CoV-2 infection Day 14 in ferret right caudal lung from GSE160824	80/405	2.74673e-08	6.39989e-07	2.11709	36.8591	NCF1;NCF2;NCF4;MSMO1;TMEM97;LSP1;METRNL;SLC2A6;ARHGAP4;FCRLA;PSTPIP1;TBC1D10C;ARL6IP4;NUDT14;GPR35;PLEKHG6;SYTL1;MATK;GCAT;IL17RA;APRT;LAT2;MMP11;HCK;DDX39A;ACAP1;TYROBP;DOK3;BDH1;PITPNM1;PADI2;HCLS1;IRF8;S100A4;CD48;IRF5;MVD;TKT;DOCK2;HCST;PAFAH1B3;SLC25A11;RGS14;INSIG1;AK1;CD5L;WAS;SAMSN1;CORO1A;FGD2;TRPM2;PRDX5;MICAL1;PLCG2;MICALL2;SC5D;SUSD3;RELT;PDLIM4;FDFT1;LRRC25;STAT5A;CMTM7;PTPN18;FDPS;F…
Top 500 upregulated genes in mouse kidney with SARS-CoV-2 infection (Day 3) from GEO GSE162113	78/399	6.46419e-08	1.43443e-06	2.08832	34.5708	CEP57;ARHGAP11A;CD84;DIXDC1;F13A1;ZC3H6;CXCL14;AACS;IFIT3;IPO5;DOCK10;MFSD9;LBH;DBP;NMRK1;DHX58;CD38;POLE;MYLIP;PTGIR;SP110;CD180;PLEKHG6;RSAD1;CIRBP;IQCD;TNFRSF1B;GPCPD1;ANO5;NEIL2;TEX9;OAS3;XRN2;RUBCNL;TLR9;RARB;ANGPTL2;IRF8;TLR7;CX3CR1;URI1;ASAH2;ANKRD16;FGL2;TMPRSS4;GSTT2;DDX60;CORO1A;PLAC8;GNA14;P2RY6;MTHFD1L;OLFML1;TIFA;MICALL2;SCN7A;HNRNPA0;ANKRD28;CDT1;CBX7;XCR1;POU2F1;IL10RA;FZD6;MX1;LY8…
500 genes down-regulated by SARS-CoV-2 in A549-ACE2 cells from GSE154613 RS504393	87/462	6.7947e-08	1.43924e-06	1.99652	32.9517	RNF11;GMFB;HEXB;UBE2D3;SLC40A1;CCNC;MSMO1;AHR;SLC7A11;RBPJ;FAM107B;PPP1CB;DOCK11;SERP1;CFL2;CDC27;GNPNAT1;TMED7;TMED5;IKBIP;STARD4;MBNL1;NAA30;EIF1AX;SSR3;ATP11B;NIPA2;ZBTB33;CASD1;FAM91A1;PTBP3;PPA2;PLSCR4;GUF1;CMPK1;EXOC6;EXOC5;PFN2;NFAT5;IDI1;ASAH1;RNASEH2B;CUL5;INSIG1;IREB2;RHOBTB3;MGST1;CPLX2;TFPI;FAM214A;TM9SF3;ERLEC1;SH3BGRL;RNF139;AGR2;G3BP2;SLITRK6;ST8SIA4;TRPM7;NAE1;HNRNPA1;NAA50;TTC14;…
Top 500 upregulated genes in mouse liver with SARS-CoV-2 infection (Day 3) from GEO GSE162113	78/402	8.96345e-08	1.78912e-06	2.06863	33.5687	DENND1C;ARHGAP11A;BHLHE41;TMEM51;ARHGEF10L;TMEM97;ZBTB22;ZC3H6;LSP1;SAT1;IFIT3;PCSK4;IPO5;NR3C2;MTBP;STK10;CHAF1B;DBP;BMPER;AIFM2;NIPAL1;NMRK1;DHX58;TNFSF10;BLNK;NEK2;DACT1;CD52;SP110;PLEKHG6;SYTL1;GPCPD1;DCK;HIC1;HCK;GREM2;PLSCR1;BIN3;NEIL2;OAS3;RBP1;PPIF;HCLS1;IRF8;IRF5;MICU2;LTB;ALPK1;DOCK2;S100A8;TLR3;RNASEH2B;PLGRKT;SLC41A3;DDX60;LY9;CORO1A;CLN6;PLAC8;KLRK1;AMDHD2;SH3BP2;UAP1L1;BID;CDT1;TMEM…
500 genes down-regulated by SARS-CoV-2 in A549-ACE2 cells from GSE154613 trifluoperazine	86/458	9.21434e-08	1.78912e-06	1.98885	32.2193	CEP57;ARF4;GMFB;HEXB;CHM;NUCKS1;MSMO1;SLC7A11;PIGW;SMC4;MANEA;GLS;FAM107B;IPO5;PPIP5K2;CDC27;SLC25A40;BCAP29;TMED7;RPL39;TMPO;ACTR3;SSR3;LRRC40;ATP11B;ATP1B3;ZBTB33;SDHD;PTBP3;RAP2C;TMX3;PPA2;RFX7;LACTB2;CD109;SUB1;TRIM13;TFAM;VDAC2;EXOC6;PHIP;MATR3;DNA2;SLC22A3;USP14;MRPS35;IREB2;MGST1;NCAPG;UBR3;TFPI;FAM214A;MALT1;GSPT1;RTN4;MTDH;TM9SF3;MBTD1;EXTL2;SH3BGRL;RNF139;TDG;ESD;DHX36;EMC2;IARS2;TRPM7;…
630 genes downregulated by cystine and theanine in IAV-infected mouse spleen	92/504	1.28987e-07	2.40432e-06	1.92233	30.4949	SLC35B2;TOP2B;CD83;NCF4;GIMAP1;ROGDI;LSP1;IL27RA;SPIB;FCRLA;PSTPIP1;PPP3CC;SERP1;RGS3;DBP;ZMYM4;CASP3;BLNK;ITGB7;NUDT14;SMIM14;APOBEC1;ACTR2;CD52;WSB1;CHUK;CIRBP;CYBB;LIFR;VPS37B;KCNAB2;TNFRSF1B;GPCPD1;VAV1;DNM1;LAT2;LCK;ANGPTL2;IRF8;CD48;IRF5;SLC25A53;LCP1;PLCB1;MS4A1;BLK;STXBP3;RGS14;RRAD;VPS4B;ADCY7;TM9SF3;CD79B;SNX2;HNRNPDL;CXCR3;PLCG2;ST8SIA4;PTK2B;S100A14;SPTSSA;PDLIM4;TXNDC5;SEC11C;RAB11FI…
Top 500 down genes for SARS-CoV-2 infection in Rhesus macaques at Group 1 dose in Bronchoalveolar Lavage at 1 DPI from GSE156701	84/448	1.38485e-07	2.48209e-06	1.98425	31.3363	PRDM8;CCDC122;VIPR1;TRAF3IP3;TNFRSF13B;CDCA7L;CETN3;PIGZ;HMGB3;SAT2;PTPN22;GCC2;CTSW;SMC4;CD3D;MRPL33;SPIB;ZFYVE28;HEBP2;PSTPIP1;HINT2;SCML4;TBC1D10C;ARL6IP4;PGM5;TK1;KIF21B;CCR6;POLE;FADS1;FCRL1;HELLS;CR2;CMC1;LRRIQ1;TET1;PAX5;SSTR2;LAX1;MMP9;RSBN1;MAF;TEX9;LCK;SDHAF1;TNNT3;LTB;HCST;MS4A1;BLK;BEX2;SMIM4;AGAP2;NCAPG;MGST2;LY9;GPR82;CD79B;CD79A;TAF1D;OLFML3;CHRNE;CD19;CXCR3;STAT4;SUSD3;CTNNAL1;ST8…
455 genes downregulated by IAV-infection in mouse spleen	73/379	3.09624e-07	5.34389e-06	2.047	30.6802	CYFIP2;BTG1;CD83;GMFG;PTPN22;LSP1;RBPJ;BMI1;PHF7;ENO3;SAT1;FAM107B;SPIB;STK10;HHEX;GM2A;ARHGDIB;RAC2;BLNK;PIP4K2A;CD37;TK2;CCR6;JARID2;TMED7;GPSM3;SMIM14;SSR3;PAX5;IL17RA;LAT2;PSMA3;IRF4;SDHAF1;TMEM126A;PIGK;PPIF;SRSF2;PLBD1;VDAC2;PTPRCAP;SRSF5;FKBP3;BLK;ASAH1;SEH1L;WAS;TFPI;HIF1A;CORO1A;CD79B;MBTD1;CD79A;GNG10;CD19;STK38;ISOC1;CKB;LDLR;TXNDC5;CTSA;CMTM7;MAP3K1;NR2F2;SLC50A1;POU2F2;SGPP1;PNRC2;CS…
500 genes down-regulated by MHV-A59 in murine spleen cells from GSE146074 3d	80/437	7.47606e-07	1.24423e-05	1.92381	27.138	DENND1C;RIPOR2;RPL3;BTG1;TRAF3IP3;DDX3X;GIMAP1;SLC40A1;PIK3CD;TMEM131L;LSP1;IKZF1;GIMAP8;ARHGAP4;FAM107B;LIMD2;SPIB;SPN;RBM3;STK10;LBH;GM2A;TBC1D10C;RAC2;PIP4K2A;ITGB7;CD37;KIF21B;GPSM3;ACTR3;MAP4K1;ITGA4;ATP1B3;VAV1;APBB1IP;ACAP1;DOK3;FCHSD2;LCK;LY6D;SRSF2;SRSF3;S100A4;PTPRCAP;SRSF5;LTB;CHST3;BLK;SELPLG;ARHGAP15;ADCY7;CORO1A;FGD2;CDC42;CD79A;UGCG;SNN;TAF1D;CYTH4;HNRNPDL;CD19;GRK6;PTK2B;TXNDC5;HN…
Top 500 down genes for SARS-CoV-2 late-stage infection in human female blood from GSE161731	87/498	1.89765e-06	3.04933e-05	1.8179	23.9506	CEP57;HDDC2;PYROXD1;GMFG;CETN3;ZBTB8OS;NUCKS1;ZFAND1;GIMAP7;FAM204A;MRPL33;PPP1CB;RBM3;CASP3;CDC27;RPL39;HMGN3;BBS4;EIF2A;CD52;ESCO1;VBP1;DYNLT3;VRK1;PEX2;ZBTB33;MRPS18C;EID1;NSA2;PSMA3;PPA2;SUB1;TMEM126A;RPL27;SNRPE;FKBP3;S100A8;OBI1;IDI1;ENY2;BEX2;LXN;MARCHF1;STXBP3;ABCB7;BTF3L4;TAF9;RNF7;PARL;ACAT1;SNX4;ERLEC1;TMEM168;TAF1D;SNX2;SRP72;EMC2;BTLA;METTL5;SNRPB2;NAE1;SPTSSA;KLRC1;DCAF13;SEC11C;MCT…
500 genes up-regulated by SARS-CoV-2 in A549-ACE2 cells from GSE154613 loperamide	80/454	3.47616e-06	5.22546e-05	1.83458	23.0599	ARF4;CPNE8;DGKE;PGAP1;BTG1;ZFAND5;MSMO1;AHR;SLC7A11;SAT1;RND3;HS2ST1;LSM12;GJA1;CTSO;SERP1;PLAU;PPIP5K2;SLC39A8;UTY;TMED7;RBM7;RPL39;IL13RA1;RAB8B;DACT1;SBSPON;STARD4;NAA30;WSB1;ESCO1;IL15;PLEKHG6;UBE2E1;FAM91A1;GPCPD1;MR1;TM4SF1;RUNX2;CD2AP;RAP2C;TMX3;ASPH;MDFIC;EXOC5;LRIF1;PTGES;TRUB1;IDI1;ASAH1;BEX2;INSIG1;PRUNE2;LIN7C;TFPI;CLCN3;HIF1A;TMEM165;RAP1B;ERLEC1;OGFRL1;COMMD8;PTK2B;SPTSSA;TAF9B;CD16…
436 genes up-regulated by SARS-CoV-2 in ferret trachea from GSE147507	76/425	3.47617e-06	5.22546e-05	1.86671	23.4638	PIGN;CETN3;PTPN20;SMC6;SMC4;MANEA;FAM107B;IPO5;SENP7;POF1B;PPIP5K2;PPAT;EPSTI1;NEK2;AP1S3;OIT3;TMED7;HMGN3;TRIM66;EIF2A;RAB8B;HELLS;MBNL1;CXADR;ALG6;ATRX;DCK;FOXP2;RSBN1;CD2AP;NIPSNAP2;TLR1;RAP2C;NEIL3;MDFIC;RFX7;CD109;C1D;YME1L1;TFAM;DNA2;DIPK2A;TLR3;CUL5;INTU;ZDHHC20;NCAPG;DDX60;MTDH;TMEM168;COMMD8;RNF138;ST8SIA4;TRPM7;ST8SIA6;RGS22;CNTLN;P2RY10;CCDC18;MAP3K1;LUM;GLMN;STYK1;NR1D2;LARP4;NDC80;PT…
Top 500 up genes for SARS-CoV-2 infection in Mesocricetus auratus hamster blood Day 3 from GSE162208	68/370	4.3084e-06	6.27411e-05	1.92778	23.8176	CDA;CD84;HFE;GPR65;LST1;PLEK;MSMO1;ZBTB22;SLC2A6;PYCARD;HK3;TIFAB;DHX58;EPSTI1;TNFSF10;CASP1;NEK2;AP1S3;CCR5;HMGN2;APOBEC1;MORC3;SPNS3;CMC1;RNASE6;TACR2;UBE2E1;TRPT1;TMEM134;PSMA3;HSH2D;TYROBP;PSME1;SLC27A6;MVD;IDI1;TBCEL;RNASEL;NPRL3;SLC41A3;DAPP1;PRR5L;DDX60;SAMSN1;NEU2;MYCT1;SNX2;SOCS1;CLEC7A;FAM241A;G3BP2;KLRC1;LAIR1;EMC9;FDFT1;TMEM86A;TRAPPC1;MX1;MRPL27;NMNAT3;NDC80;SQLE;EVI2A;THEMIS2;FABP5;…
Top 500 up genes for SARS-CoV-2 infection Day 21 in ferret right caudal lung from GSE160824	73/410	6.30298e-06	8.90057e-05	1.85542	22.2177	ITGAM;TNFRSF13B;CD82;NCF2;NCF4;LST1;CTSW;LSP1;METRNL;ENO3;SLC2A6;FCRLA;SPN;HK3;PSTPIP1;RGS2;LGALS1;NAGLU;EME2;TBC1D10C;ARL6IP4;ITGB7;TNFAIP8L2;NUDT14;GAMT;PAQR6;SYTL1;CIRBP;BHLHA15;HOGA1;TNFRSF1B;GCAT;IL17RA;APRT;HCK;TMEM134;DDX39A;TYROBP;DOK3;BDH1;ADORA2A;PADI2;S100A4;CD48;TKT;HCST;CEMIP;RGS14;INSIG1;CORO1A;RBFA;TRPM2;PRDX5;AMDHD2;PLCG2;GSG1L;SUSD3;CKB;KCNN4;RELT;PDLIM4;SEC11C;CMTM7;PTPN18;FDPS;…
Top 500 down genes for COVID-19 mild disease in human NK cells from GSE165461	84/491	6.55954e-06	8.99043e-05	1.77026	21.1273	SLC35B3;SLC35B2;RIPOR2;GPSM2;PUS10;FCMR;TNFAIP8;COLGALT2;AHCYL1;TRAF3IP3;GIMAP1;PLEK;NRM;MTFR1L;GIMAP6;PCSK5;MANEA;GIMAP8;NR3C2;SPN;HERC4;CTSO;NAGLU;PSD4;RAC2;ARFIP1;UTY;BTRC;TRIM66;SMIM14;CD53;MBNL1;CD300A;SSR3;RSAD1;SYTL1;SLC39A11;ZDHHC13;NIPA2;PHKA2;DCK;HIC1;APBB1IP;FGR;LCP1;LRIF1;LTB;MS4A1;INTS6L;SLC25A13;FAIM;CX3CR1;RGS14;BTF3L4;ARHGAP18;PRR5L;CLCN3;TSPAN32;SMIM8;BCLAF3;SV2A;GRK6;MVB12A;LPXN…
Top 500 down genes for COVID-19 severe disease in human NK cells from GSE165461	83/485	7.33792e-06	9.76992e-05	1.77058	20.9326	SLC35B2;RIPOR2;GPSM2;PUS10;FCMR;TNFAIP8;COLGALT2;TRAF3IP3;CALCOCO2;HEXB;GIMAP1;NRM;MTFR1L;GIMAP6;SLC4A4;GIMAP7;GIMAP8;NR3C2;SPN;HERC4;NAGLU;GRAP2;CASP3;ARFIP1;CCR7;UTY;TRIM66;SMIM14;CD53;MEF2C;CD300A;SSR3;RSAD1;ZDHHC13;NIPA2;DCK;ZFP90;MTAP;PCCB;LCP1;LRIF1;SLC25A11;MS4A1;CX3CR1;RGS14;ARHGAP18;PRR5L;ZDHHC21;DDX60;NT5C2;LY9;SMIM8;CRYZ;BCLAF3;FCHO1;CARNS1;CD300LB;MVB12A;LPXN;ARSG;SPTSSA;CAMK2G;LAIR1;…
Top 500 up genes for SARS-CoV-2 infection in Mesocricetus auratus hamster blood Day 2 from GSE162208	66/363	8.55054e-06	0.000110497	1.90127	22.1869	CDA;TFRC;NCF2;LST1;ZFAND5;UBE2D3;ZBTB22;LSP1;SAT1;SLC2A6;LRRC1;HK3;DHX58;EPSTI1;TNFSF10;CASP1;NEK2;AP1S3;CCR5;HMGN2;TMEM8B;APOBEC1;MORC3;WSB1;ARG1;RNASE6;DCK;PTBP3;TLR1;HSH2D;TYROBP;DOK3;PSME1;TRIM59;MVD;MICU2;HCST;S100A8;RNASEL;NPRL3;EBI3;DDX60;SAMSN1;NEU2;AP3M2;TRPM2;UGCG;GNG10;SOCS1;CLEC7A;FAM241A;METTL9;EMC9;SEMA4D;IL10RA;MX1;BTNL2;ARPC5;NDC80;TTC39B;EVI2A;THEMIS2;SELL;BMT2;ACER3;TACC3
500 genes up-regulated by SARS-CoV-2 in mouse lung tissue from GSE150847	53/272	8.77337e-06	0.000110497	2.06667	24.0639	CD86;NRROS;PTPN22;IFIT3;DHX58;CASP4;TNFSF10;ITGB7;CCR5;FNBP4;CD53;GPR35;CD180;TET2;TNFRSF1B;ACAP1;NEMP2;AIM2;OAS3;TLR9;TLR7;HAP1;ALPK1;DOCK2;MCTP2;TLR3;PLD4;DDX60;PLA2G7;ADCY7;ART3;MALT1;PLAC8;TAF1D;KLRK1;SH3BP2;CD300LD;MSR1;ATP8B4;ANGPT2;ARHGEF37;IL10RA;SETDB2;MX1;SYT15;GPR141;PTPRC;EVI2A;THEMIS2;SELL;HPSE;SLC28A2;EVI2B
Top 500 down genes for SARS-CoV-2 early infection in human male blood from GSE161731	84/497	1.05292e-05	0.000129121	1.74394	19.9879	CEP57;RNF11;DDX3X;CETN3;GCC2;SMC6;ZC3H6;SMC4;FAM204A;PPP1CB;HERC4;DOCK11;PPIP5K2;CASP3;RPL39;RALGPS2;FNBP4;MBNL1;PBRM1;ANKRD49;ITGA4;EIF1AX;ATRX;TET2;PEX2;PPP4R3B;TC2N;GPCPD1;SRSF2;CMPK1;SPOPL;RPL27;PHIP;MICU3;EXOC5;MS4A1;INTS6L;FYTTD1;NFAT5;IDI1;BTF3L4;FAM214A;TM9SF3;RAP1B;OGFRL1;TAF1D;MAPK8;DHX36;TRPM7;NAE1;CERT1;ARGLU1;TTC14;ARL14EP;OSBPL8;NOP58;TMEM30A;ABCA5;GOLM2;DENND4A;ERBIN;ORMDL1;NR1D2;B…
Top 500 upregulated genes in mouse fat with SARS-CoV-2 infection from GEO GSE162113	67/383	2.66632e-05	0.000318591	1.81295	19.0944	SLC25A1;CPNE8;STEAP3;ALDH1L1;TNFAIP8;BHLHE41;MTFR1L;IFIT3;PCSK4;AACS;MILR1;CASP12;DBP;AIFM2;DHX58;CLEC5A;CASP4;EPSTI1;CASP1;PDK1;IER3;SREBF1;SP110;CMC1;DCK;PSMA3;PEX3;RAB34;OAS3;XRN2;GPD1;PSME1;ANGPTL2;TKT;SMPDL3B;TLR3;PTGES;PLPPR3;SP140;MGST1;ASB13;AKAP7;DDX60;ZFP36L2;UNG;PLAC8;PGRMC1;IL1RL2;SNX2;SOCS1;ST3GAL4;IL21R;SDR42E1;PDHA1;SETDB2;MX1;NR1D2;NMNAT3;PER3;SCCPDH;THEMIS2;APEX1;CAPZA2;PXMP2;BHL…
Top 500 up genes for SARS-CoV-2 infection Day 2 in ferret right caudal lung from GSE160824	72/421	2.95455e-05	0.000344205	1.76501	18.4083	CDA;NCF1;MPG;LST1;ARHGEF10L;LSP1;METRNL;SLC2A6;ARHGAP4;LIMD2;SPN;GPR132;PSTPIP1;NAGLU;EME2;DHX58;TBC1D10C;ITGB7;PLS1;GAMT;GPR35;SLC11A1;CD180;SYTL1;MATK;BHLHA15;HOGA1;TNFRSF1B;APRT;LAT2;MMP11;HCK;TMEM134;PLSCR1;HSH2D;TYROBP;ADORA2A;PSME1;IRF8;SLC25A10;IRF5;TKT;SLC25A11;IGSF6;RGS14;CD5L;PLD4;ADCY1;SAMSN1;CORO1A;RBFA;PLAC8;ORC6;SOCS1;CYTH4;AMDHD2;MICAL1;ST3GAL4;MICALL2;SUSD3;BID;PDLIM4;STAT5A;SRPK3…
Top 500 up genes for SARS-CoV-2 infection in Rhesus macaques at Group 3 dose in Bronchoalveolar Lavage at 10 DPI from GSE156701	78/472	4.74656e-05	0.000539487	1.69432	16.8678	DENND1C;ARHGAP11A;CD86;ADAMDEC1;MPI;GIMAP1;SLC40A1;TMEM51;F13A1;TREM2;CTSW;GIMAP6;CXCL14;SLC2A6;GIMAP8;SLC39A8;NEK2;ITGB7;CCR7;CCR5;CCR2;RAB8B;TCF19;PTGIR;HGF;CD180;WNT5A;ADAM10;IL16;TNFRSF1B;TM4SF1;TLR1;NEIL3;B3GNT9;RAP2B;LCK;RBP1;LY6D;IRF8;SLC25A10;DTL;SELPLG;PLD4;KCNA5;TNFRSF11B;NREP;SMIM6;CLN6;P2RY6;OLFML3;PDPN;UAP1L1;IL21R;LPXN;NCKAP1L;TXNDC5;CDT1;TMEM86A;IL10RA;MX1;SLC16A12;MCOLN2;REC8;SGPP…
Top 500 down genes for SARS-CoV-2 infection in Rhesus macaques at Group 3 dose in Bronchoalveolar Lavage at 2 DPI from GSE156701	72/438	0.000107919	0.00119739	1.6814	15.3581	CCDC122;TNFRSF13B;GPR65;LST1;PIGZ;SAT2;GCC2;CTSW;CD3D;GIMAP7;MRPL33;LIMD2;SPIB;FCRLA;HEBP2;PSTPIP1;HINT2;DBP;SCML4;TBC1D10C;RBM34;FCRL1;OFD1;TTC36;SSR4;METRN;MATK;MMP9;RSBN1;TMEM134;MAF;RAB37;TEX9;LCK;SDHAF1;TNNT3;RPL27;S100A4;PTPRCAP;LTB;PHPT1;HCST;MS4A1;S100A8;BLK;SMIM4;AK1;CORO1A;GPR82;TSPAN32;CD79B;CD79A;PTPMT1;CD19;CD300LB;SUSD3;SNRPB2;PAK3;HNRNPA0;CMTM7;LY86;SREK1IP1;BMX;SNX20;CD2;MORN1;APO…
500 genes down-regulated by SARS-CoV-2 in human NHBE cells from GSE147507	76/470	0.000121116	0.00131255	1.64926	14.8743	CD86;GPSM2;PUS10;VIPR1;PGAP1;FAM13C;HFE;CETN3;FMN1;CALML3;SLC7A11;EFCAB7;CXCL14;MANEA;GHR;ZXDA;DBP;NMRK1;BLNK;RPL39;WLS;GAMT;MYLIP;EPHA4;CBR1;ELOVL4;ITGA4;SEMA6D;DYNLT3;ATRX;CASD1;DCK;TIAM2;MAF;RNF128;VSNL1;CD109;KCNMA1;SLC9A9;MAP7D2;LY6D;PHIP;TLR3;CAMK2D;LXN;SATB1;RHOBTB3;PIK3R3;PRCP;ADCY1;NREP;CXXC5;FAM214A;TMEM168;EXTL2;SLITRK6;DTD2;AASDHPPT;CHURC1;PCDH7;GSR;NR1D2;NR2F2;RMDN1;DEK;TMEM60;GULP1;…
Top 500 up genes for SARS-CoV-2 infection Day 2 in ferret right cranial lung from GSE160824	69/419	0.000140727	0.00149043	1.68407	14.9355	CDA;NCF1;ZBTB8OS;TREM2;PIGW;SPIB;SPN;PSTPIP1;SERP1;AIFM2;CASP3;DHX58;TBC1D10C;ANKRD1;ARL6IP4;CCR3;GAMT;STARD4;TRAPPC2L;NIPA2;TNFRSF1B;RAB32;MMP11;HCK;PSMA3;HSH2D;DDX39A;ADORA2A;PSME1;PPIF;PADI2;IRF8;SNRPE;TKT;SLC25A11;PTMA;CEMIP;ENY2;IGSF6;CLEC12A;NXPH3;RPF2;SAMSN1;GPR82;TMEM165;UNG;PLAC8;ORC6;SOCS1;CLEC7A;SUSD3;SNRPB2;MGAT2;BID;CTHRC1;LRRC25;CMTM7;MSR1;SSB;FAM78A;GSR;MRPL27;LY86;ORMDL1;ACSF2;NMR…
SARS-CoV perturbation; 493 Down Genes from GEN3VA; Human Vero E6 cells; Accession: GSE30589 Platform: GPL570 Entry 3	74/463	0.000212973	0.00220545	1.62538	13.7415	ISCA2;TOP2B;PIGP;ZBTB8OS;FAM107B;IPO5;SYNCRIP;HEBP2;GJA1;LGALS1;C1QBP;ARFIP1;HMGN3;EIF2A;TMPO;CBR1;TIPIN;SSR4;DYNLT3;CMC1;DCK;NUP93;EID1;RNF128;LACTB2;ARMCX6;C1D;PSME1;MICU2;PTMA;ITGB3BP;PFN2;TMEM185B;BEX2;MRPS35;PLGRKT;MRPL16;CXXC5;SMIM6;CRYZ;RAP1B;SNX4;COMMD8;SH3BGRL;PGRMC1;PRDX4;TMEM203;EMC2;G3BP2;NAE1;RBBP7;METTL9;SEC11C;NAA50;NOP58;SSB;UBE2G1;NDC80;DERA;MOB4;COPS5;FABP5;GNPDA2;APEX1;PPT1;MPL…
Top 500 downregulated genes in mouse spleen with SARS-CoV-2 infection (Day 7) from GEO GSE162113	73/456	0.000222757	0.00225663	1.62829	13.693	DAZAP2;TNFAIP8;PGAP1;CD83;CETN3;GIMAP6;CWC27;CD3D;FUNDC2;RGS2;LGALS1;GM2A;PPAT;ARHGDIB;ARFIP1;RPL39;RRP15;CD53;ESCO1;EIF1AX;DYNLT3;SSR3;RHOH;VRK1;SDHD;PTBP3;MRPS18C;SUB1;CMPK1;S100A4;SNRPE;MATR3;PTPRCAP;INO80C;CEBPZOS;SELENOF;ABRACL;RNF7;SAMSN1;CDC42;CD79B;CD79A;SH3BGRL;SNX2;MED30;ESD;EMC2;SNRPB2;NUP43;SPTSSA;DCAF13;P2RY10;NOP58;SSB;PDHA1;CNBP;ORMDL1;TMEM60;QDPR;EIF3M;COPS5;TEC;FABP5;NSG2;GPR183;…
500 genes down-regulated by MERS-CoV in Calu-3 cells from GSE122876	76/480	0.000236933	0.00234917	1.60752	13.4191	DDR1;CALCOCO2;HEXB;CETN3;NRM;HMGB3;MSMO1;TMEM97;FAM107B;LGALS1;NEK2;ITGB6;RPL39;TMPO;IKBIP;PHYH;VBP1;DYNLT3;SORD;ATP1B3;SHISA2;NIPSNAP1;EID1;NSA2;RNF128;LACTB2;NCL;SUB1;C1D;PSME1;SRSF2;SRSF3;SNRPE;PAFAH1B3;ITGB3BP;ASAH1;ENY2;LXN;MYCBP;SLC20A2;ZDHHC20;SLC41A3;MGST1;CEBPZOS;BRCC3;TFPI;OAZ2;ACAT1;CRYZ;PRDX3;DYNC2LI1;SH3BGRL;PGRMC1;TSPAN8;ESD;S100A14;RBBP7;SLC25A23;CTSA;NQO1;FDPS;DUT;FUS;IDH1;GSR;ARP…
420 genes down-regulated by SARS-CoV-2 in ferret nasal wash from GSE147507	66/411	0.000398818	0.00379825	1.63228	12.7758	CDA;DAZAP2;RIPOR2;BTG1;CXCL14;RCBTB2;STK10;HHEX;RGS2;RGS3;IL18RAP;GJA4;CLEC5A;ARHGDIB;RAC2;ARFIP1;CD37;TNFAIP8L2;PGLYRP1;HADH;WLS;HTATIP2;MEF2C;CHUK;STRADA;RNASE6;ATP1B3;GMIP;GPCPD1;TIAM2;BIN3;TYROBP;DOK3;ASPH;RP2;RUBCNL;HCLS1;CD300E;CD48;PADI4;PADI1;SERPINB10;RGS14;TMPRSS4;AGAP2;MEFV;ARHGAP15;SAMSN1;FAM214A;EPB41L1;STK38;GRK6;CD300LB;STK38L;METTL9;IVNS1ABP;MGAM;IDH1;PLCL2;NR1D2;BMX;SELL;CPD;EVI2…
Top 500 down genes for SARS-CoV-2 middle-stage infection in human female blood from GSE161731	77/496	0.000399386	0.00379825	1.56978	12.2845	CEP57;HDDC2;RPL3;PYROXD1;GMFG;MPV17L;CETN3;ZBTB8OS;ZFAND1;SAT1;CD3D;GIMAP7;FAM204A;HEBP2;SERP1;CASP4;CASP1;RBM7;RPL39;HMGN3;CCDC50;EIF2A;RALGPS2;CD52;ESCO1;VBP1;DYNLT3;CMC1;MRPS18C;NSA2;PSMA3;BANK1;SUB1;RPL27;SNRPE;CD48;S100A8;IDI1;ENY2;BEX2;STXBP3;FGL2;BTF3L4;TAF9;DAPP1;PARL;SNX4;TAF1D;SNX2;EMC2;BNIP1;NAE1;KLRC1;BID;DCAF13;MAP2K6;MCTS1;DNAJC19;ARL14EP;RABGAP1L;SSB;TNFSF15;ATP5PB;SVIP;TTC39B;CALH…
Top 500 up genes for SARS-CoV-2 infection in Rhesus macaques at Group 3 dose in PBMCs at 2 DPI from GSE156701	74/474	0.000434179	0.00402276	1.57968	12.23	DDX3X;PTPRO;GIMAP1;ROGDI;PLEK;TMEM51;GIMAP6;IFIT3;GIMAP8;GLS;MILR1;TIFAB;TFG;GM2A;DHX58;EPSTI1;TNFSF10;CASP1;TK1;CCR5;CBR1;PTGIR;SP110;LMO2;HDHD3;MR1;CD2AP;PLSCR1;PSMA3;HSH2D;OAS3;KCNMA1;PSME1;CD300E;IRF8;TLR7;IRF5;ALPK1;DTL;CX3CR1;IDI1;MVK;DAPP1;DDX60;RPF2;FBXO44;PLAC8;P2RY6;SOCS1;SNX2;MTHFD1L;RNF138;CLEC7A;ST3GAL4;MICALL2;MVB12A;RNF170;PTK2B;PAK3;S1PR5;MPZL1;CD164;FDPS;SEMA4D;TNK2;MX1;DEK;FIBP;…
Top 500 up genes for SARS-CoV-2 infection in Rhesus macaques at Group 3 dose in PBMCs at 7 DPI from GSE156701	75/482	0.000440259	0.00402276	1.57363	12.1613	ARHGAP11A;ADAMDEC1;TFRC;PLXND1;GIMAP1;TMEM51;CTSW;NUCKS1;GIMAP6;CD3D;GIMAP7;GIMAP8;SPN;TIFAB;RGS3;AIFM2;DHX58;TK1;CCR5;FADS1;IER3;PTGIR;ITGA4;METRN;GFRA2;MR1;MTAP;SLCO4A1;LCK;GUF1;SIDT1;CD300E;SNRPE;SLC25A10;SLC25A53;GLCCI1;DTL;CX3CR1;IDI1;MVK;CTTNBP2;PLD4;PRR5L;JAKMIP1;DDX60;AP3M2;P2RY6;STAT4;RBBP7;KLRC1;S1PR5;RXRG;EMC9;FDFT1;E2F8;SLC14A1;FDPS;RWDD3;CDKN2C;MYEF2;PDHA1;ABCA5;GLMN;MX1;MCOLN2;FABP5…
500 genes down-regulated by SARS-CoV-2 in Calu-3 cells from GSE148729	75/483	0.000468325	0.00419692	1.56969	12.0338	CYFIP2;ARHGAP11A;TOP2B;GPSM2;TFRC;HFE;SLC40A1;HMGB3;HNRNPR;NUCKS1;MSMO1;HS2ST1;PPP1CB;GM2A;ARHGDIB;SLC25A40;GNPNAT1;NEK2;ITGB6;SEPHS1;SPA17;HADH;HMGN3;APPL2;FADS1;PLS1;PDK1;IKBIP;TRIQK;TNFRSF19;HOGA1;CMBL;CDC25C;DNM1;EID1;ARHGEF9;RNF128;CD109;PLBD1;MVD;USP13;IDI1;ASAH1;INSIG1;PALM3;NCAPG;MGST2;PBXIP1;CXXC5;CRYZ;PRDX5;PGRMC1;TSPAN8;SC5D;IARS2;VILL;SLC25A23;LNPK;FDFT1;E2F8;FDPS;CCDC18;ATP5PB;IDH1;A…
Top 500 up genes for SARS-CoV-2 infection in Mesocricetus auratus hamster lung Day 2 from GSE162208	60/368	0.000481887	0.00423697	1.66081	12.6849	CDA;DDX3X;ZBTB22;SLC2A6;PPP1CB;HERC4;SENP7;CTSO;TIFAB;DHX58;EPSTI1;TNFSF10;CASP1;NEK2;CCR5;CCR2;RAB8B;APOBEC1;MORC3;ITGA4;GPR35;ARG1;RNASE6;PPP4R3B;GPCPD1;CD2AP;PTBP3;TLR1;HSH2D;EXOC6;TLR3;S100A8;RNASEL;HLF;CLEC12A;INSIG1;BRCC3;LIN7C;DDX60;SAMSN1;FGD2;TRPM2;SOCS1;LPXN;KCNJ2;SUZ12;MSR1;SEMA4D;IL10RA;MX1;KLHL23;DEK;LACC1;PTPRC;THEMIS2;SELL;ID4;ACKR4;SPATS2L;MBTPS2
500 genes down-regulated by SARS-CoV-2 in mouse Heart cells at 7 dpi from GSE162113	69/444	0.000755333	0.00639973	1.56956	11.2825	TNFAIP8;SH3KBP1;CCNC;MSMO1;TMEM97;TSPAN12;PEPD;DCAF4;LRRC1;RCBTB2;PYCARD;RGS2;LGALS1;TMEM88;NPTN;IL13RA1;SMIM14;TSTD3;TRIQK;CXADR;COMMD10;DYNLT3;PEX2;SDHD;ASPN;TM4SF1;MRPS18C;EMCN;TMX3;ASPH;TRIM13;EXOC6;SNRNP25;SEC22A;ASAH1;RNASEH2B;MYCBP;LRRC17;ARHGAP18;SELENOF;TRMT2B;LAGE3;SH3BGRL;MAPK8;RAP1A;SVBP;TCEAL1;EMC2;MYH11;SPTSSA;RXRG;SCAI;CBR4;TRDMT1;DNAJC19;TRAPPC1;ANGPT2;LUM;SREK1IP1;BBIP1;SVIP;MOB4…
Top 500 downregulated genes in mouse heart with SARS-CoV-2 infection (Day 7) from GEO GSE162113	69/444	0.000755333	0.00639973	1.56956	11.2825	TNFAIP8;SH3KBP1;CCNC;MSMO1;TMEM97;TSPAN12;PEPD;DCAF4;LRRC1;RCBTB2;PYCARD;RGS2;LGALS1;TMEM88;NPTN;IL13RA1;SMIM14;TSTD3;TRIQK;CXADR;COMMD10;DYNLT3;PEX2;SDHD;ASPN;TM4SF1;MRPS18C;EMCN;TMX3;ASPH;TRIM13;EXOC6;SNRNP25;SEC22A;ASAH1;RNASEH2B;MYCBP;LRRC17;ARHGAP18;SELENOF;TRMT2B;LAGE3;SH3BGRL;MAPK8;RAP1A;SVBP;TCEAL1;EMC2;MYH11;SPTSSA;RXRG;SCAI;CBR4;TRDMT1;DNAJC19;TRAPPC1;ANGPT2;LUM;SREK1IP1;BBIP1;SVIP;MOB4…
Top 500 up genes for SARS-CoV-2 infection in Rhesus macaques at Group 1 dose in PBMCs at 1 DPI from GSE156701	72/471	0.000934965	0.00778025	1.53943	10.7375	ARHGAP9;CSF3R;ITGAM;DDX3X;AMHR2;NCF4;ROGDI;PLEK;ARHGEF10L;RBPJ;IFIT3;GLS;SGSH;MILR1;HK3;IL18RAP;DHX58;CASP4;EPSTI1;CASP1;RRP12;NUDT16;PGLYRP1;SP110;SLC11A1;LMO2;TNFRSF1B;MR1;MMP9;VAV1;IL17RA;HCK;PLSCR1;B3GNT9;HSH2D;OAS3;SIDT1;PLBD1;IRF8;IRF5;ALPK1;RNASEL;IGSF6;ARHGAP18;DAPP1;DDX60;STX11;PLAC8;P2RY6;SOCS1;SNX2;CYTH4;AMDHD2;ST3GAL4;PTK2B;HIVEP3;PAK3;KCNJ2;MPZL1;LYN;CD164;SEMA4A;FDPS;SEMA4D;TNK2;MX1…
Top 500 downregulated genes in mouse fat with SARS-CoV-2 infection from GEO GSE162113	68/443	0.00114325	0.0093287	1.54606	10.4728	PGAP1;BTG1;CD83;PLXND1;AMHR2;FRMPD1;HDAC11;TNC;SLC40A1;CALML3;ENO3;RAPGEFL1;CX3CL1;GIMAP8;GLS;AMOT;STK10;GJA1;DACH1;PSD4;BLNK;KIF21B;LRRFIP1;BBS4;WSB1;IZUMO4;KCND3;MATK;PIPOX;IQCD;ASPN;LAT2;RNF128;DPEP2;PADI2;CFAP54;CUEDC1;INTS6L;SLC25A13;GRAMD1B;NFAT5;PDGFA;KCNA5;NREP;ADCY7;MALT1;NT5E;CASKIN1;ST8SIA4;STAP1;CKB;KCNN4;KCNJ2;IVNS1ABP;GALNT6;ANGPT2;MPP4;NOS2;TMEM132B;IFFO2;ARHGAP25;NIN;GIPC2;STAC2;L…
SARS Perturbation 441 Up Genes from GEN3VA Mouse Lung; Accession: GSE68820 Platform: GPL7202 Entry 2	64/412	0.00116108	0.0093287	1.56738	10.593	ARHGAP11A;CD86;CD84;GPR65;NCAPG2;PTPN22;TREM2;CTSW;IFIT3;PYCARD;SPN;SPIC;HK3;CHAF1B;PSTPIP1;IL18RAP;CLEC5A;DHX58;EPSTI1;TK1;CCR5;POLE;CCR2;TCF19;APOBEC1;HELLS;DUSP2;SLC11A1;CYBB;MASTL;DCK;VAV1;NEIL3;LCK;OAS3;HCLS1;TLR7;CD48;DTL;IGSF6;CD5L;NCAPG;PLD4;MEFV;LY9;CLEC7A;CXCR3;AGR2;LPXN;KLRC1;LAIR1;E2F8;LRRC25;MSR1;CDT1;IL10RA;LY86;NDC80;GPR141;LACC1;EVI2A;PSAT1;IL2RB;TACC3
Top 500 up genes for SARS-CoV-2 infection in Rhesus macaques at Group 2 dose in Bronchoalveolar Lavage at 4 DPI from GSE156701	71/468	0.00124181	0.00970332	1.52512	10.2049	CD86;TREM2;GIMAP6;IFIT3;GIMAP8;LIMD2;ZC3H12D;FCRLA;DHX58;EPSTI1;BLNK;CD38;CCR5;CCDC50;RAB8B;MEF2C;PAQR6;PTGIR;HGF;CD180;PAX5;TM4SF1;RUNX2;MMP11;TMEM37;HSH2D;FCHSD2;IRF4;OAS3;SLC9A9;LY6D;TLR9;CD300E;TLR7;DTL;SERPINB10;BLK;GRAMD1B;SP140;PLD4;SLCO5A1;KCNA5;NREP;DDX60;PLA2G7;CD79A;SNN;SYNGR1;PDPN;BTLA;IL21R;ST8SIA4;SLAMF6;KLRC1;MAP2K6;SRPK3;CDT1;P2RY10;TMEM86A;BCL11A;SUSD1;MX1;SLC16A12;HMGA1;POU2F2;T…
Top 500 up genes for SARS-CoV-2 infection in Rhesus macaques at Group 1 dose in Bronchoalveolar Lavage at 4 DPI from GSE156701	72/476	0.00124935	0.00970332	1.51994	10.161	CD86;CD84;F13A1;TREM2;LSP1;ANTXR2;GIMAP6;IFIT3;GIMAP8;MILR1;ZC3H12D;FCRLA;DHX58;EPSTI1;SLC39A8;ITGB7;CCR7;CCR5;CCR3;CCR2;RAB8B;TCF19;MEF2C;PAQR6;PTGIR;HGF;CD180;WNT5A;ADAM10;TNFRSF1B;TM4SF1;RUNX2;TMEM37;HSH2D;FCHSD2;OAS3;SLC9A9;LY6D;TLR9;PADI2;CD300E;TLR7;SERPINB10;GRAMD1B;SELPLG;PLD4;KCNA5;NREP;DDX60;PLA2G7;SNN;P2RY6;MSTO1;IL21R;ST8SIA4;NCKAP1L;MAP2K6;SRPK3;TMEM86A;RABGAP1L;IL10RA;SUSD1;MX1;SLC1…
Top 500 up genes for SARS-CoV-2 infection in Rhesus macaques at Group 2 dose in PBMCs at 7 DPI from GSE156701	70/461	0.00130693	0.0099841	1.5265	10.136	GPSM2;NCAPG2;HMGB3;NUCKS1;ZFAND1;PHF7;SMC4;CD3D;GIMAP7;AACS;GIMAP8;DOCK10;IL18RAP;CDC27;CTLA4;NEK2;TK1;HMGN2;CCR5;POLE;PDK1;DENND2D;THOC3;BHLHA15;IQCD;CDC25C;MR1;NUP93;CACNB2;TIAM1;DDX39A;EWSR1;LCK;PEX3;KCNMA1;SRSF2;SRSF5;DTL;CX3CR1;HDAC3;MYCBP;NCAPG;BRCC3;SDAD1;TMEM165;PGRMC1;CXCR3;BNIP1;FDFT1;E2F8;CNTLN;CDT1;FDPS;CCDC18;ABCA5;ATAD5;FUS;HMGA1;NDC80;KTN1;CD2;FABP5;PSAT1;TMEM117;TRMT6;CD28;PTPN7;N…
500 genes down-regulated by SARS-CoV-2 in human Calu3 cells at 24h from GSE148729 totalRNA	74/495	0.0014903	0.0110011	1.49909	9.75722	CYFIP2;ARHGAP11A;TOP2B;GPSM2;TFRC;SLC40A1;HMGB3;HNRNPR;NUCKS1;MSMO1;TSPAN12;FAM107B;HS2ST1;PPP1CB;GM2A;ARHGDIB;SLC25A40;GNPNAT1;NEK2;ITGB6;SEPHS1;HADH;HMGN3;FADS1;PLS1;IKBIP;TRIQK;CXADR;HOGA1;CMBL;CDC25C;DNM1;EID1;RNF128;CD109;PIGK;PLBD1;MVD;LCP1;USP13;IDI1;ASAH1;COX16;INSIG1;PALM3;NCAPG;MGST2;PBXIP1;CXXC5;CRYZ;PRDX5;GNG10;PGRMC1;TSPAN8;FAM172A;SC5D;IARS2;VILL;SLC25A23;FDFT1;E2F8;FDPS;CCDC18;IDH1…
500 genes down-regulated by SARS-CoV-2 in mouse Lung cells at 7 dpi from GSE162113	66/432	0.00151089	0.0110011	1.53678	9.98147	PGAP1;GMFB;CD83;TFRC;CETN3;CHM;F13A1;TMEM97;RCBTB2;GJA1;RGS2;CASP12;POF1B;PPAT;RRP15;IL13RA1;CCR2;ACTR2;LYNX1;TRIQK;CXADR;EIF1AX;HGF;DYNLT3;SSR3;ZDHHC13;PEX2;FAM91A1;MASTL;MR1;RP2;IRF4;CD109;SLC9A9;TLR3;ASAH1;RNASEH2B;EIF5A2;MGST1;ARHGAP18;TRMT2B;LIN7C;TFPI;HACD4;PRDX3;DYNC2LI1;SNX4;TMEM168;SLITRK6;SCN7A;ST8SIA6;TAF9B;SCN3A;PDHA1;LUM;BMP5;PTPRD;RAD50;SCCPDH;COPS2;DNAJC10;ATP13A4;SPATS2L;RPL22L1;C…
Top 500 downregulated genes in mouse lung with SARS-CoV-2 infection (Day 7) from GEO GSE162113	66/432	0.00151089	0.0110011	1.53678	9.98147	PGAP1;GMFB;CD83;TFRC;CETN3;CHM;F13A1;TMEM97;RCBTB2;GJA1;RGS2;CASP12;POF1B;PPAT;RRP15;IL13RA1;CCR2;ACTR2;LYNX1;TRIQK;CXADR;EIF1AX;HGF;DYNLT3;SSR3;ZDHHC13;PEX2;FAM91A1;MASTL;MR1;RP2;IRF4;CD109;SLC9A9;TLR3;ASAH1;RNASEH2B;EIF5A2;MGST1;ARHGAP18;TRMT2B;LIN7C;TFPI;HACD4;PRDX3;DYNC2LI1;SNX4;TMEM168;SLITRK6;SCN7A;ST8SIA6;TAF9B;SCN3A;PDHA1;LUM;BMP5;PTPRD;RAD50;SCCPDH;COPS2;DNAJC10;ATP13A4;SPATS2L;RPL22L1;C…
Top 500 downregulated genes for SARS-CoV-2 infection in human cornea from GSE164073	73/488	0.00157018	0.011257	1.49999	9.68479	ARHGAP11A;LTV1;SH2D4A;NCAPG2;TNC;HMGB3;HNRNPR;SMC4;FAM107B;HERC4;CHAF1B;RGS2;LBH;UBASH3B;PPAT;GNPNAT1;NEK2;HMGN2;SPA17;TMPO;TCF19;DUSP2;TIPIN;VBP1;SORD;LRRC40;VRK1;CIP2A;CDC25C;DCK;TM4SF1;NUP93;GREM2;PLSCR1;NEIL3;LACTB2;SRSF3;SUCLG2;DTL;FJX1;BLM;LXN;WNK4;NCAPG;ARHGAP18;ABRACL;TNFRSF11B;NDNF;ADGRG6;SNRPB2;CTNNAL1;E2F8;CDT1;NOP58;DUT;SSB;PLK2;PCDH7;FANCB;DEK;LARP4;MZT1;NDC80;FABP5;TRMT6;CDK2;ID4;TA…
Top 500 downregulated genes in mouse D2 cardiomyocytes with SARS-CoV-2 infection from GEO GSE162113	68/451	0.00182088	0.0128565	1.51307	9.54512	N6AMT1;TNFAIP8;CDCA7L;PIGP;MPI;ROGDI;SLC8A1;JPH2;LBH;GM2A;RBPMS2;PGM5;NUDT16;HMGN3;PPFIA4;STUM;BBS4;DIS3L2;PDK1;GAMT;STARD4;APOBEC2;CIRBP;NIPSNAP2;ARHGEF9;ASPH;RFX5;PLBD1;PRKN;TRUB2;STX17;KLHL14;CCDC69;CAMK2A;MRPL16;CEBPZOS;PBXIP1;NREP;TRMT2B;SDAD1;RBFA;TSPAN32;UNG;ACAT1;EXTL2;HRH2;MVB12A;FSD2;SLC25A23;RXRG;AASDHPPT;TTC14;PDHA1;CHURC1;LRRN3;FUS;NUBPL;AGL;PLEKHA6;RMDN1;BMP5;FIBP;GRHPR;PKIA;TCEA3;P…
SARS-CoV perturbation; 477 Down Genes from GEN3VA; Human Vero E6 cells; Accession: GSE30589 Platform: GPL570 Entry 4	67/444	0.00191747	0.0133364	1.51433	9.47479	ISCA2;TOP2B;NCAPG2;PIGP;CETN3;ZBTB8OS;FAM107B;SYNCRIP;HEBP2;GJA1;LGALS1;C1QBP;HMGN3;CBR1;TIPIN;SSR4;DYNLT3;CMC1;DCK;EID1;RNF128;LACTB2;ARMCX6;C1D;PSME1;SNRPE;MICU2;PTMA;ITGB3BP;PFN2;BEX2;MRPS35;MRPL16;CXXC5;CRYZ;RAP1B;SNX4;PRDX5;EXTL2;COMMD8;SH3BGRL;PGRMC1;PRDX4;EMC2;G3BP2;NAE1;RBBP7;METTL9;EMC9;SEC11C;SSB;MRPL27;NDC80;DERA;MOB4;FIBP;COPS5;FABP5;GNPDA2;APEX1;PPT1;MPLKIP;EBPL;OCIAD2;FGF13;PFKM;NUP…
Top 500 up genes for SARS-CoV-2 infection in Rhesus macaques at Group 2 dose in Bronchoalveolar Lavage at 7 DPI from GSE156701	71/477	0.00205467	0.0140805	1.49055	9.22297	DENND1C;CD86;CD84;NCAPG2;SLC40A1;F13A1;TREM2;LSP1;GIMAP6;SLC2A6;IFIT3;GIMAP8;ZC3H12D;CHAF1B;DHX58;EPSTI1;CTLA4;SLC39A8;CCR7;CCR5;CCR2;RAB8B;TCF19;PTGIR;HGF;CD180;TNFRSF1B;TM4SF1;APBB1IP;TMEM37;LCK;OAS3;SLC9A9;PADI2;DTL;GRAMD1B;SELPLG;NREP;DDX60;PLA2G7;CORO1A;ZFP36L2;SNN;GNG2;OLFML3;HRH2;CXCR3;PDPN;IL21R;ST8SIA4;NCKAP1L;SLAMF6;TXNDC5;CDT1;P2RY10;IL10RA;SUSD1;MX1;SGPP1;CD2;SELL;PSAT1;IL2RB;CD7;CD28…
Top 500 up genes for SARS-CoV-2 infection in Rhesus macaques at Group 3 dose in PBMCs at 1 DPI from GSE156701	69/462	0.00216069	0.0145925	1.49613	9.18225	HDDC2;CD82;PIGN;MPG;NCF4;MPI;PLEK;SLC7A11;PEPD;PYCARD;SPN;HK3;CTSO;TIFAB;IL18RAP;TMEM88;AIFM2;EMILIN2;TNFAIP8L2;XXYLT1;SREBF1;PTGIR;GPR35;IL15;CD300A;SLC11A1;PLEKHG6;CIRBP;CDC25C;TNFRSF1B;JMJD7;HDHD3;MR1;DNM1;FGR;HCK;EWSR1;SLCO4A1;SLC25A10;ALPK1;CX3CR1;BLM;MVK;DAPP1;PRR5L;NOL3;PLAC8;P2RY6;NT5E;CYTH4;CLEC7A;HRH2;ESD;TIFA;MVB12A;RELT;KCNJ2;FDPS;ABCA5;GK;SYT15;ACSF2;TTC39B;PDP1;FIBP;LPCAT2;LNX1;PTPN…
Top 150 negative hits from GSE154783: SARS-CoV-2 CRISPR screen in Vero-E6 cells	27/148	0.00347596	0.02314	1.89233	10.7141	NCF2;MGST1;ARHGAP18;FMN1;SLC7A11;ENO3;SLC4A4;MYOM3;UGCG;LGALS1;TSPAN8;PLAU;SLC39A8;CCDC50;SEC11C;IVNS1ABP;NQO1;LRRN3;SUCO;ETV4;RUNX2;APBB1IP;FABP5;PSAT1;PKIA;STK17B;S100A4
Top 500 down genes for SARS-CoV-2 infection in Mesocricetus auratus hamster blood Day 5 from GSE162208	58/387	0.00429762	0.0280607	1.49972	8.17301	TCERG1;VIPR1;STEAP3;NRROS;PLXND1;TNFRSF13B;DDX46;PTPRO;PIK3CD;TNFRSF13C;RCBTB2;HHEX;BLNK;EMILIN2;ARFIP1;IL12A;CD37;PPFIA4;CCR3;RALGPS2;MYLIP;TET2;RSBN1;RAB32;TLR1;PADI2;MS4A1;INTS6L;ND5;HDGFL3;LUC7L2;CDKL1;TRUB1;CX3CR1;ND6;TBCEL;ASAH2;KLHL14;CXCR5;PLD4;MALT1;HACD4;PRDX3;XKRX;CD79B;NT5DC1;COMMD8;INPP5F;PLCG2;NCKAP1L;SLAMF6;SLC14A1;GK;SUCO;POU2F2;SVIP;ACKR4;CRYL1
SARS Perturbation 143 Down Genes from GEN3VA Mouse Lung; Accession: GSE68820 Platform: GPL7202 Entry 4	25/136	0.00433556	0.0280607	1.90926	10.3881	COLGALT2;HLF;LRRC17;DIXDC1;CALML3;DBP;GSG1L;SCN7A;SCN3A;WNT2;MAP2K6;CTHRC1;GDF10;WNT10B;KCNIP4;SORD;PIPOX;SHISA2;KAZALD1;PER3;ATP13A4;ACKR4;ANGPTL2;OCIAD2;HCN1
Top 500 up genes for SARS-CoV-2 infection in Rhesus macaques at Group 3 dose in PBMCs at 4 DPI from GSE156701	69/477	0.00473249	0.0302101	1.43989	7.70817	DENND1C;HDDC2;ADAMDEC1;TFRC;PIGN;MPG;PTPRO;WDR41;TMEM51;ITGAL;IFIT3;GIMAP8;AMOT;SPN;SYNCRIP;TIFAB;NAGLU;NMRK1;DHX58;EPSTI1;CCR5;PTGIR;ITGA4;GPR35;CD180;HDHD3;MR1;NUP93;ACAP1;TMX3;RFX7;SLCO4A1;OAS3;SPATA13;CD300E;SLC25A53;CX3CR1;RNASEL;MVK;CUL5;TUBGCP2;PDE1B;CTTNBP2;AGAP2;PLD4;PRR5L;JAKMIP1;HSD17B7;DDX60;RPF2;P2RY6;AMDHD2;MICAL1;DHX36;IL21R;IARS2;KLRC1;PAK3;S1PR5;RXRG;EMC9;MX1;MCOLN2;CDK8;BHLHE40;…
Top 500 downregulated genes in human nasal epithelial cells with SARS-CoV-2 infection (Mutant, 8 hpi) from GEO GSE162131	64/437	0.00480695	0.0302708	1.46024	7.7943	PUS10;COLGALT2;TFRC;ZFAND5;SLC40A1;FAM107B;NR3C2;LBH;PPIP5K2;NMRK1;PAMR1;TRIM66;GARNL3;HTATIP2;MYLIP;CERS4;GUCY1A2;WSB1;TRIQK;PHYKPL;SEMA6D;WNT5A;LIFR;TMEM150C;MR1;RAD51B;SLC9A9;TNNT3;RARB;ALPK1;RNASEL;BEX2;INTU;PRR5L;PBXIP1;MBTD1;ARHGAP20;TAF1D;PLCG2;LYN;IVNS1ABP;TTC14;CBX7;TGFB2;MGAM;ABCA5;GK;TNFSF15;NR1D2;ACSF2;AIF1L;TTC39B;FAM111A;PSAT1;POU2AF1;TCEA3;ATP13A4;LNX1;CD27;CYB5RL;PYROXD2;OGT;FRK;F…
500 genes down-regulated by SARS-CoV-2 in human hiPSC-CMs cells at 24h from GSE150392	70/488	0.00545257	0.0338056	1.42569	7.43023	VIPR1;FAM13C;CDCA7L;ROGDI;SLC40A1;HMGB3;NUCKS1;TMEM97;EFCAB7;ENO3;MANEA;SLC8A1;BABAM2;CHAF1B;NEK2;TK1;NUDT16;HADH;PDK1;LRRCC1;KCNH2;PHYH;APOBEC2;UBE2E1;CIRBP;NEIL3;ALDH5A1;VSNL1;ACOX2;PEX3;PCCB;GPD1;PLBD1;SLC27A6;PXYLP1;ALDOC;DTL;CAMK2A;NCAPG;NREP;MACROH2A2;TSPAN32;FOXRED1;ART3;UNG;ACAT1;HRH2;STAT4;ISOC1;FSD2;TAF9B;RXRG;SRPK3;PDHA1;DMPK;FAM78A;KCNIP4;KLHL23;RMDN1;NDC80;COLQ;AIF1L;BMP5;QDPR;SCCPDH…
Top 500 down genes for SARS-CoV-2 infection in Rhesus macaques at Group 1 dose in Bronchoalveolar Lavage at 14 DPI from GSE156701	68/472	0.00551336	0.0338056	1.4327	7.45088	HDDC2;TNFAIP8;CD83;NCF1;GMFG;CDCA7L;QPRT;LST1;PLEK;HCCS;MSMO1;SMC6;ENO3;RND1;SPIB;PYCARD;RBM3;FUNDC2;CLEC5A;RAC2;PGM5;TK1;TNFAIP8L2;PPFIA4;CD52;TRIQK;CMC1;VAV1;FGR;AIM2;B3GNT5;GPD1;TMEM126A;S100A4;ALDOC;MVD;LTB;MS4A1;S100A8;COL17A1;IDI1;BEX2;PDE1B;ANKRD55;NCAPG;ABRACL;SAMSN1;GPR82;PMF1;PLAC8;CD79B;NT5DC1;PRDX5;GNG10;SH3BGRL;MTHFD1L;CHRNE;CD19;TIFA;HNRNPA0;LY86;SNX20;PNRC2;APOC2;ACER3;EIF3E;SSBP1;…
Top 500 down genes for SARS-CoV-2 infection Day 7 in ferret right caudal lung from GSE160824	64/440	0.00560687	0.0339325	1.44834	7.50785	RNF11;PGAP1;TMEM200A;FAM13C;ICE2;HHIP;DIXDC1;NUCKS1;BMI1;MANEA;SLC8A1;ELK3;HS2ST1;PPP1CB;NADK2;SENP7;BMPER;HOXA4;TRIM23;TMPO;LRRCC1;GUCY1A2;EIF1AX;CACNA2D1;HGF;TNFRSF19;LRRC40;PTBP2;ASPN;SLC25A16;CACNB2;ZC2HC1A;ANGPTL2;SPOPL;PHIP;TRIM59;MICU3;ASPA;FYTTD1;NFAT5;EIF5A2;NDNF;NREP;PCDH17;HACD4;TMEM26;UGCG;RNF138;DHX36;WNT2;SCAI;MYEF2;CPSF6;NR1D2;NR2F2;MZT1;GULP1;PTPRD;LRCH2;LPAR6;KATNBL1;SP4;PHF14;CU…
500 genes down-regulated by SARS-CoV-2 in human Calu3 cells at 4h from GSE148729 untreated s1 polyA	71/497	0.00568396	0.033958	1.41894	7.33609	GPSM2;BTG1;PIGN;CCDC125;SLC40A1;HMGB3;NUCKS1;SAT1;FAM107B;AMOT;CFL2;TNFSF10;BLNK;NEK2;TCF19;SMIM14;MEF2C;TRIQK;HAUS4;ADAM10;CDC25C;DDB2;APBB1IP;TIAM2;PLSCR1;PLSCR4;PIGK;RARB;ALPK1;CCDC150;ASAH1;PALM3;NCAPG;PIK3R3;NEXN;TNFRSF11B;PBXIP1;DDX60;TFPI;FAM214A;CRYZ;SH3BGRL;TSPAN8;AGR2;CD164;RABGAP1L;FZD2;CDKN2C;STYK1;MX1;ERBIN;SYT15;NR1D2;DEK;NDC80;ACSF2;GULP1;CYLD;NFIB;LPAR6;PKIA;TCEA3;PIR;PDCD4;ATP13A…
Top 500 up genes for SARS-CoV-2 infection in Rhesus macaques at Group 3 dose in Bronchoalveolar Lavage at 14 DPI from GSE156701	68/473	0.00578935	0.0341498	1.42908	7.36225	DENND1C;ADAMDEC1;SLC40A1;F13A1;TREM2;GIMAP6;GIMAP8;NAGLU;ITGB7;CCR5;CCR2;PTGIR;NFAM1;HGF;CD180;ADAM10;IL16;DNM1;TLR1;TMEM37;B3GNT9;LCK;RBP1;SLC9A9;PADI2;SLC25A10;SYNC;DTL;GRAMD1B;SELPLG;NREP;JAKMIP1;PLA2G7;SMIM6;TMEM26;TSPAN8;OLFML3;CXCR3;PDPN;ST8SIA4;NCKAP1L;SLAMF6;KLRC1;S1PR5;TXNDC5;TMEM86A;NOS2;IL10RA;SUSD1;SLC16A12;HPS3;FANCC;MCOLN2;REC8;SGPP1;SLC2A9;THEMIS2;PSAT1;TMEM117;GIPC2;IL2RB;CD7;CD28…
500 genes up-regulated by SARS-CoV-2 in human liver organoids from GSE151803	64/442	0.00620125	0.0361223	1.44051	7.32213	N6AMT1;CPNE8;TNFAIP8;HNRNPR;ZFAND1;CWC27;FAM204A;IFIT3;CX3CL1;MRPL33;IL27RA;RND1;CASP4;CASP1;KIF21B;RBM34;RBM7;CCDC50;IER3;IL13RA1;RAB8B;IKBIP;TIPIN;VRK2;MTAP;PLSCR1;NEIL2;MSH3;NCL;SUB1;PLSCR4;PSME1;CMPK1;SRSF3;ALPK1;PTMA;TLR3;BLM;SPTBN5;BRCC3;DDX60;TFPI;HIF1A;OGFRL1;MTHFD1L;TIFA;LPXN;E2F3;SSB;FUS;PLK2;MX1;SUCO;DEK;KTN1;PNRC2;LACC1;NIN;LPAR6;TTC5;IL7;NEURL3;BHLHE40;RBMX
Top 500 down genes for SARS-CoV-2 infection in Rhesus macaques at Group 3 dose in PBMCs at 14 DPI from GSE156701	66/459	0.00645269	0.0371229	1.42899	7.20678	ARF4;PECR;BTG1;CD82;GPR65;TREM2;ARHGEF10L;PEPD;PLB1;MILR1;HHEX;TMED7;IL13RA1;CD53;MORC3;CD300A;UBE2E3;LMO2;ATP1B3;CMBL;RAB32;LAT2;TLR1;HCK;RABL3;PLBD1;LRIF1;SERPINB10;TMEM185B;ASAH1;SELPLG;MGST1;DAPP1;SAMSN1;PLA2G7;STX11;ZFP36L2;RTN4;NT5DC1;SNN;GNG10;SH3BGRL;SNX2;GNG2;TIFA;ST3GAL4;CD300LB;MGAT2;SPTSSA;KCNJ2;LYN;IVNS1ABP;CD164;MSR1;NMNAT3;ARPC5;PILRA;TMEM60;GPR141;SELL;KATNBL1;LPCAT2;PPT1;EVI2B;CA…
392 genes up-regulated by SARS-CoV-2 in ferret nasal wash from GSE147507	55/371	0.00663913	0.0377297	1.4796	7.41985	CD86;PLXND1;QPRT;CTSW;NUCKS1;TREM2;PEPD;METRNL;ENO3;LGALS1;TIFAB;C1QBP;GRAP2;TNFSF10;ARL6IP4;EMILIN2;CCR7;CCR5;CCDC50;MAP4K1;PHYKPL;MATK;CYBB;EMP3;DDX39A;IRF8;PTPRCAP;TKT;CHST2;FAN1;PTGES;SEH1L;PALM3;GATA3;CD79A;SOCS1;MSTO1;UAP1L1;MYH11;KCNN4;PDLIM4;TXNDC5;MSR1;CARD9;MX1;LY86;TBCD;CD2;GALNS;IL2RB;PPT1;PTPN7;CD247;NAA15;GALK1
500 genes down-regulated by SARS-CoV-2 382-deletion mutant in human Nasal Epithelial Cells cells at 24 hpi from GSE162131	64/449	0.00872253	0.0483892	1.41375	6.70381	COLGALT2;TFRC;SH2D4A;CALCOCO2;PYROXD1;ZFAND5;TNC;HMGB3;SLC7A11;ZFAND1;METRNL;PEPD;FAM107B;DOCK11;LBH;SERP1;AIFM2;DGCR6;KIF21B;SEPHS1;NUDT14;SYBU;HTATIP2;MYLIP;CERS4;CBR1;GUCY1A2;TMEM150C;TMEM37;HCK;CLDN4;PSPC1;MPPE1;PHPT1;CHST2;PFN2;RNASEL;BEX2;SLC20A2;BRI3;BTF3L4;CLCN3;STX11;PRDX5;ARHGAP20;MTHFD1L;SH3BP2;LYN;NQO1;TGFB2;MGAM;GSR;TPD52L1;AIF1L;TTC39B;GULP1;TSPAN15;PSAT1;TCEA3;PIR;CRYL1;MUC20;FGFR2…
Top 500 downregulated genes in human nasal epithelial cells with SARS-CoV-2 infection (Mutant, 24 hpi) from GEO GSE162131	64/449	0.00872253	0.0483892	1.41375	6.70381	COLGALT2;TFRC;SH2D4A;CALCOCO2;PYROXD1;ZFAND5;TNC;HMGB3;SLC7A11;ZFAND1;METRNL;PEPD;FAM107B;DOCK11;LBH;SERP1;AIFM2;DGCR6;KIF21B;SEPHS1;NUDT14;SYBU;HTATIP2;MYLIP;CERS4;CBR1;GUCY1A2;TMEM150C;TMEM37;HCK;CLDN4;PSPC1;MPPE1;PHPT1;CHST2;PFN2;RNASEL;BEX2;SLC20A2;BRI3;BTF3L4;CLCN3;STX11;PRDX5;ARHGAP20;MTHFD1L;SH3BP2;LYN;NQO1;TGFB2;MGAM;GSR;TPD52L1;AIF1L;TTC39B;GULP1;TSPAN15;PSAT1;TCEA3;PIR;CRYL1;MUC20;FGFR2…
Down regulated gene from COVID-19 infected bronchoalveolar lavage from patients	54/370	0.00963627	0.0528294	1.45199	6.74048	CD86;ARF4;BTG1;CD83;CALCOCO2;BHLHE41;ATIC;C1QBP;ARHGDIB;CASP4;CASP1;ARL6IP4;CD37;ACP1;CDK5RAP3;CD53;ACTR3;CD52;CBR1;ACTR2;CIRBP;ADAM10;ATP1B3;APRT;APBB1IP;B3GNT5;BTK;CMPK1;ASAH1;CLEC12A;BRI3;ARHGAP18;ABRACL;CLN6;ACAT1;CDC42;CLEC7A;ARGLU1;CMTM7;CD164;CHURC1;ATP5PB;CNBP;APOBR;ARPC5;COPS5;ARHGAP30;ARPC2;APEX1;APOC2;CAPZA2;BHLHE40;CHMP2B;CALM2
Top 500 upregulated genes for SARS-CoV-2 infection in human limbus from GSE164073	67/476	0.0097819	0.0530043	1.3933	6.4471	ARHGAP11A;GPSM2;TFRC;NCAPG2;LSP1;PIGW;SMC4;CX3CL1;HS2ST1;MTBP;EPSTI1;SLC39A8;TK1;PAMR1;FADS1;RAB8B;TCF19;HGF;TNFRSF19;IL16;LIFR;CMBL;CIP2A;TNFRSF1B;TM4SF1;MTSS1;DNM1;TIAM2;RAP2B;BDH1;ASPH;CD109;B3GNT5;OAS3;SLC9A9;PPIF;DNA2;DOCK2;FJX1;LUC7L2;INSIG1;ARHGAP18;DDX60;UGCG;GNG2;UAP1L1;ADGRG6;MICALL2;STXBP6;LDLR;CCDC18;WTAP;ST8SIA1;MX1;HMGA1;NR1D2;NETO2;POU2F2;NDC80;SLC6A6;PER3;KIF26B;BHLHE40;TACC3;ACKR…
Top 500 up genes for SARS-CoV-2 infection in Rhesus macaques at Group 1 dose in PBMCs at 2 DPI from GSE156701	67/478	0.0107037	0.0573325	1.38636	6.29014	CD86;CPNE8;PTPRO;ROGDI;TMEM51;ARHGEF10L;GIMAP6;IFIT3;GLS;MILR1;SPN;CYSLTR1;GM2A;DHX58;EPSTI1;TNFSF10;CASP1;EMILIN2;CD38;NUDT16;CBR1;PTGIR;IL15;VRK2;HDHD3;MR1;CD2AP;TMEM37;PLSCR1;HSH2D;DDX39A;OAS3;KCNMA1;LY6D;CD300E;IRF8;TLR7;IRF5;MVD;DTL;TLR3;PDE1B;DAPP1;DDX60;FBXO44;FGD2;PLAC8;P2RY6;SOCS1;AMDHD2;PTK2B;PAK3;MPZL1;FDPS;CADM4;SEMA4D;TNK2;IDH1;MX1;DEK;TMEM60;TTC39B;FIBP;FAM111A;FABP5;PARVG;SPATS2L
Top 500 up genes for SARS-CoV-2 infection in Rhesus macaques at Group 2 dose in PBMCs at 2 DPI from GSE156701	67/479	0.0111912	0.0592625	1.38291	6.21292	DDX3X;ROGDI;NUCKS1;ARHGEF10L;IFIT3;GLS;MILR1;CYSLTR1;TFG;GM2A;DHX58;CASP4;EPSTI1;TNFSF10;CASP1;NUDT16;RAB8B;SP110;IL15;CD300A;LMO2;CYBB;VRK2;MR1;PLSCR1;HSH2D;OAS3;CD300E;TLR7;IRF5;ALPK1;DTL;IDI1;STX17;PDE1B;FGL2;DAPP1;NOL3;DDX60;NT5C2;FBXO44;TMEM165;PLAC8;P2RY6;GNG10;SOCS1;RNF138;ST3GAL4;MICALL2;STK38L;PTK2B;PAK3;LDLR;MPZL1;CNTLN;CD164;RABGAP1L;SEMA4D;TNK2;MX1;DEK;NDC80;TMEM60;TTC39B;FAM111A;FABP…
500 genes down-regulated by SARS-CoV-2 in human cardiomyocytes from GSE150392	58/410	0.0139558	0.0730721	1.39989	5.98013	VIPR1;FAM13C;ROGDI;HMGB3;NUCKS1;TMEM97;EFCAB7;ENO3;MANEA;BABAM2;CHAF1B;NEK2;TK1;NUDT16;HADH;PDK1;LRRCC1;KCNH2;PHYH;APOBEC2;UBE2E1;CIRBP;NEIL3;ALDH5A1;VSNL1;PEX3;GPD1;SLC27A6;ALDOC;DTL;CAMK2A;NCAPG;NREP;MACROH2A2;TSPAN32;FOXRED1;ACAT1;HRH2;STAT4;ISOC1;FSD2;TAF9B;RXRG;SRPK3;PDHA1;FAM78A;KCNIP4;KLHL23;RMDN1;NDC80;COLQ;AIF1L;BMP5;QDPR;GPR183;PKIA;FGF13;KLHDC9
447 genes down-regulated by SARS-CoV-2 infection in Vero E6 cells from GSE153940	62/444	0.014713	0.0761805	1.37923	5.81899	TOP2B;BTG1;AHCYL1;PIGN;NCF2;CALCOCO2;HEXB;CETN3;NUCKS1;MSMO1;PIGW;TSPAN12;FAM107B;RBM3;TFG;NPTN;HMGN3;WLS;IL13RA1;HTATIP2;SMIM14;STARD4;PHYH;CIRBP;PIPOX;ATP1B3;PEX2;PSMA3;RNF128;PPA2;LACTB2;CD109;PCCB;CMPK1;EXOC5;ASAH1;STXBP3;COX16;SELENOF;OAZ2;ACAT1;PRDX3;GNG10;PGRMC1;G3BP2;IARS2;SPTSSA;MPZL1;CTSA;DUT;TMEM30A;IDH1;YIPF5;SLC6A6;VMA21;CAPZA2;PPT1;PDCD4;YIPF6;SPATS2L;SFXN1;OCIAD2
SARS Perturbation 430 Up Genes from GEN3VA Mouse Lung; Accession: GSE68820 Platform: GPL7202 Entry 3	57/404	0.0154474	0.0787303	1.3953	5.81884	ARHGAP11A;ITGAM;GPR65;NCAPG2;TREM2;IFIT3;SPIC;CHAF1B;CLEC5A;DHX58;EPSTI1;TK1;CCR5;POLE;CCR2;TCF19;APOBEC1;HELLS;SLC11A1;CYBB;CDC25C;MASTL;DCK;NEIL3;OAS3;HCLS1;TLR7;DTL;IGSF6;NPRL3;CD5L;NCAPG;PLD4;MEFV;LY9;UNG;PLAC8;CLEC7A;CXCR3;AGR2;LPXN;S100A14;LAIR1;E2F8;LRRC25;MSR1;CDT1;CCDC18;IL10RA;LY86;NDC80;NMRAL1;GPR141;LACC1;EVI2A;PSAT1;TACC3
Top 500 downregulated genes in human nasal epithelial cells with SARS-CoV-2 infection (WT, 8 hpi) from GEO GSE162131	61/437	0.0155433	0.0787303	1.37844	5.73999	PGAP1;TFRC;ZFAND5;SLC40A1;RCBTB2;NR3C2;SENP7;PPIP5K2;TNFSF10;KIF21B;HTATIP2;MYLIP;CERS4;GUCY1A2;WSB1;PHYKPL;SEMA6D;WNT5A;TMEM150C;MR1;DDB2;RAD51B;SLC9A9;RARB;MPPE1;ALPK1;RNASEL;BEX2;BHLHB9;PRR5L;PBXIP1;FBXO44;MBTD1;ARHGAP20;CLEC7A;PLCG2;MAP2K6;LYN;IVNS1ABP;TTC14;CBX7;MGAM;ABCA5;GK;NOS2;TNFSF15;PCP4L1;NR1D2;ACSF2;AIF1L;TTC39B;FAM111A;SELL;PSAT1;POU2AF1;TCEA3;ATP13A4;LNX1;CD27;PYROXD2;FGFR2
Top 500 upregulated genes in human nasal epithelial cells with SARS-CoV-2 infection (Wild Type, 72 hpi) from GEO GSE162131	63/455	0.0165873	0.083054	1.3656	5.59776	TCERG1;CCDC122;GPSM2;NCF2;BHLHE41;HNRNPR;ZC3H6;SMC4;WDR43;IFIT3;SYNCRIP;SENP7;LSM12;ATIC;POF1B;EPSTI1;ANKRD1;PIP4K2A;TMED5;FNBP4;STARD4;MBNL1;MORC3;ESCO1;FBXW10;SP110;ATRX;TET2;UNC5C;PTBP2;PTBP3;NCL;OAS3;SRSF2;LRIF1;MCTP2;NFAT5;URI1;SDAD1;LIN7C;DDX60;GSPT1;AP3M1;ARHGAP21;HNRNPDL;TDG;DHX36;SLITRK6;LDLR;LNPK;CDRT4;RABGAP1L;MAP3K1;PRRX1;STYX;MX1;U2SURP;GULP1;PRPF39;FAM135A;KATNBL1;PHF14;RBMX
SARS Perturbation; 224 Down Genes from GEN3VA Mouse Lung; Accession: GSE19137 Platform: GPL1261 Entry 4	33/213	0.016816	0.083054	1.55403	6.34888	RPL3;DDX3X;CETN3;MGST1;ABRACL;SAT1;GIMAP8;PPP1CB;RBM3;GNG10;SH3BGRL;DBP;EMC2;SCN7A;SPTSSA;NAE1;RBM7;IVNS1ABP;TRAPPC2;VBP1;FBXO16;DYNLT3;CNBP;NR1D2;EID1;PSMA3;SUB1;CAPZA2;VDAC2;SRSF3;RPL27;MATR3;EIF3E
Top 500 down genes for SARS-CoV-2 infection Day 2 in ferret nasal turbinates from GSE160824	57/406	0.0169316	0.083054	1.38714	5.65757	TOP2B;TMEM200A;FAM13C;ICE2;GPR21;PTPN20;SLC40A1;PCSK5;GLS;GHR;POF1B;ZMYM4;PPIP5K2;GJA4;HMGN3;SGCG;GARNL3;TRIQK;UBE2E3;LRRC40;ZDHHC13;FOXP2;ASPN;RAD51B;PSPC1;RAB34;CD109;SLC9A9;FAM76B;PLCB1;SLC25A12;ITGB3BP;FYTTD1;TMTC2;NEXN;TFPI;SLITRK6;NPHP3;DPH6;NAE1;ARGLU1;CNTLN;ANKRD28;MAP3K1;PRRX1;PLK2;GLMN;PDE2A;KLHL23;NETO2;PTPRD;SLC4A7;CDK8;PRPF39;FAM135A;PHF14;CRYL1
Top 500 down genes for SARS-CoV-2 infection in Rhesus macaques at Group 1 dose in Bronchoalveolar Lavage at 2 DPI from GSE156701	60/432	0.0179324	0.0870468	1.37007	5.50924	CDA;CCDC122;GMFG;CDCA7L;CCDC125;QPRT;LST1;BHLHE41;DIXDC1;SAT2;GCC2;RND1;CLEC5A;ARHGDIB;TBC1D10C;RAC2;FCER1A;PGM5;TNFAIP8L2;SPA17;HADH;PPFIA4;TTC36;CD52;METRN;LRRIQ1;UNC5C;GFRA2;TEX9;B3GNT5;GPD1;S100A4;LTB;INTU;ANKRD55;HAAO;RASAL1;JAKMIP1;TFPI;GPR82;TGFBR3L;CD19;NPHP1;SUSD3;SCAI;DNAH12;ATP8B4;ARHGEF37;HAGHL;LY86;BMX;SNX20;ACSF2;NMRAL1;CD2;MORN1;APOC2;ACER3;PXMP2;CLEC2D
500 genes up-regulated by MHV-A59 in murine liver cells from GSE146074 5d	55/394	0.0206978	0.0994348	1.37741	5.34121	ARF4;LST1;PLEK;SERPINA7;SAT1;IFIT3;HK3;LGALS1;SERP1;DHX58;ARHGDIB;CD38;ACTR3;CD53;ACTR2;CD52;SLC11A1;CYBB;ATP1B3;HCK;TYROBP;OAS3;PSME1;LY6D;HCLS1;IRF8;S100A4;LCP1;S100A9;PTMA;S100A8;ASAH1;FGL2;PLD4;DDX60;HIF1A;PLA2G7;CORO1A;PLAC8;RAP1B;PRDX5;TIFA;G3BP2;LYN;NOS2;GSR;MX1;HMGA1;ARPC5;CALHM6;PTPRC;ARPC2;THEMIS2;CAPZA2;PTPN6
500 genes down-regulated by SARS-CoV-2 in human Calu3 cells at 4h from GSE148729 mock totalRNA	66/486	0.0213182	0.10137	1.33506	5.13759	UBE2D3;CCNC;MSMO1;SAT1;PCSK5;CX3CL1;SERP1;ARHGDIB;TNFSF10;BCAP29;SPA17;TMED7;RBM34;HMGN3;LRRCC1;VBP1;LRRC40;SDHD;EID1;NSA2;PSMA3;NEIL3;PPA2;SUB1;SRSF3;SNRPE;FKBP3;ITGB3BP;IDI1;ENY2;COX16;ABRACL;LAGE3;CRYZ;PRDX3;RAP1B;PRDX5;COMMD8;SH3BGRL;PGRMC1;SRP72;TSPAN8;AGR2;METTL5;BID;SEC11C;MCTS1;NAA50;CD164;SSB;MX1;MRPL27;ARPC5;DEK;SVIP;MZT1;TMEM60;EIF3M;APEX1;POU2AF1;EIF3E;OCIAD2;SSBP1;POLR3K;MUC20;MSRB1
499 genes down-regulated by SARS-CoV-2 in Calu-3 cells from GSE148729	60/437	0.0222086	0.104537	1.35151	5.14557	UBE2D3;CCNC;MSMO1;SAT1;CX3CL1;SERP1;ARHGDIB;TNFSF10;BCAP29;SPA17;TMED7;RBM34;HMGN3;LRRCC1;TIPIN;VBP1;CMC1;LRRC40;SDHD;EID1;PSMA3;NEIL3;PPA2;SUB1;SRSF3;SNRPE;FKBP3;ITGB3BP;FAIM;IDI1;ENY2;COX16;SELENOF;ABRACL;LAGE3;CRYZ;PRDX3;PRDX5;COMMD8;SH3BGRL;PGRMC1;SRP72;TSPAN8;AGR2;METTL5;SEC11C;NAA50;CD164;SSB;STYX;ARPC5;DEK;SVIP;MZT1;TMEM60;EIF3E;OCIAD2;SSBP1;POLR3K;MUC20
152 Down Genes from GEN3VA Mouse Lung; Accession: GSE19137 Platform: GPL1261 Entry 6	24/148	0.022895	0.106691	1.63875	6.18928	MYLIP;MBNL1;RPL3;DDX3X;HLF;FBXO16;DYNLT3;CNBP;SSR3;MGST1;NR1D2;NREP;DEK;PPP1CB;RBM3;EID1;RGS2;SH3BGRL;LGALS1;DBP;NFIB;CAPZA2;EIF3E;HADH
Top 500 down genes for SARS-CoV-2 infection Day 14 in ferret nasal turbinates from GSE160824	55/397	0.0236299	0.109025	1.36509	5.11259	CPNE8;TCERG1;ALDH1L1;DCAF4;PCSK5;GLS;ELK3;ALKBH3;PLAU;PPIP5K2;GJA4;SGCG;GARNL3;FNBP4;MEF2C;WSB1;MAGI2;TET2;LRRC40;PTBP2;RUNX2;TIAM2;RAD51B;GREM2;PSPC1;CD109;SLC9A9;S100A4;FAM76B;SRSF5;PLCB1;SLC25A12;DTL;NFAT5;PTGER3;SLC41A3;TMTC2;OLFML1;NPHP3;DPH6;ARGLU1;CNTLN;ANKRD28;WWOX;CPSF6;PRRX1;PLK2;GLMN;RANBP17;SYT15;KLHL23;PTPRD;CDK8;PRPF39;PHF14
500 genes down-regulated by SARS-CoV-2 in human Calu3 cells at 24h from GSE148729 polyA	67/498	0.0245735	0.112267	1.32051	4.89394	CYFIP2;SLC25A1;ARHGAP11A;TOP2B;GPSM2;RPL3;TFRC;PLXND1;PIGN;ROGDI;HMGB3;MSMO1;HS2ST1;GM2A;NEK2;ITGB6;SEPHS1;HADH;APPL2;FADS1;PLS1;PDK1;ACTR2;UBE2E3;NIPSNAP1;DNM1;EID1;RNF128;SUCLG2;MVD;IDI1;ASAH1;COX16;INSIG1;NCAPG;RASAL1;PBXIP1;CXXC5;CRYZ;PRDX3;SYNGR1;PGRMC1;RAB40B;TSPAN8;CEP70;SC5D;IARS2;VILL;SLC25A23;FDFT1;FDPS;CBX7;TGFB2;FZD2;IDH1;TBCD;TPD52L1;BRI3BP;SVIP;ACSF2;AIF1L;SQLE;CPD;PPT1;PDCD4;DHCR7;…
Top 500 down genes for SARS-CoV-2 infection Day 21 in ferret nasal turbinates from GSE160824	53/383	0.026403	0.119454	1.3629	4.95316	TCERG1;CD83;DDX46;FAM13C;GPR21;PTPN20;DCAF4;PCSK5;GLS;ELK3;DOCK10;RGS2;PPIP5K2;CCDC50;FNBP4;SBSPON;WSB1;MAGI2;TNFRSF19;NPY1R;LRRC40;VPS37B;FOXP2;TIAM2;RAD51B;GCFC2;PSPC1;MTF2;SLC9A9;FAM76B;PLCB1;MCTP2;DTL;GREB1L;TMTC2;NEXN;ARHGAP15;PDLIM3;ADGRG6;NPHP3;DPH6;ARGLU1;CNTLN;ANKRD28;MAP3K1;ST8SIA2;PLK2;IL10RA;GLMN;CDK8;PRPF39;BHLHE40;PHF14
Top 500 down genes for SARS-CoV-2 infection in Rhesus macaques at Group 3 dose in PBMCs at 7 DPI from GSE156701	61/451	0.0279684	0.12532	1.32789	4.74945	PRDM8;CD86;PECR;FCGBP;SFT2D3;TNFRSF13B;CCDC125;BHLHE41;PLB1;HHEX;DACH1;RAVER2;BLNK;TK2;RALGPS2;IKBIP;MEF2C;NFAM1;HGF;ZDHHC13;ATP1B3;NIPA2;MTSS1;RAB32;SLC25A16;LAT2;TYROBP;BANK1;BTK;TLR9;DPEP2;LRIF1;CHST2;CLEC4G;SERPINB10;TMEM185B;SPTBN5;KLHL14;SP140;NEXN;CXXC5;PLA2G7;NT5DC1;SNN;CD300LB;HACL1;CD300LD;STXBP6;MGAT2;BID;RELT;NQO1;CBX7;SETDB2;SLC35E3;NMNAT3;POU6F1;KATNBL1;LPCAT2;CHMP2B;OCIAD2
Top 500 down genes for SARS-CoV-2 infection Day 7 in ferret nasal turbinates from GSE160824	49/352	0.0289105	0.128307	1.37178	4.86096	TCERG1;DDX46;TMEM200A;GPR21;PCSK5;GLS;ZMYM4;PPIP5K2;GARNL3;FNBP4;HGF;TET2;FOXP2;PTBP2;RAD51B;GCFC2;GREM2;DMTF1;PSPC1;PLSCR4;SLC9A9;FAM76B;SRSF5;PLCB1;CFAP54;NFAT5;CTTNBP2;PTGER3;TMTC2;NEXN;MBTD1;NPHP3;DPH6;ARGLU1;ANKRD28;TTC14;RWDD3;CPSF6;PRRX1;RANBP17;KLHL23;RMDN1;CDK8;PRPF39;LRCH2;FAM135A;PER3;PHF14;OGT
Top 500 downregulated genes for SARS-CoV-2 infection in Rhesus macaques at Group 3 dose in Bronchoalveolar Lavage at 1 DPI from GSE156701	58/428	0.0304211	0.133738	1.33042	4.64665	CCDC122;CETN3;GCC2;CTSW;SMC4;CD3D;GIMAP7;FAM204A;MRPL33;LIMD2;HEBP2;HINT2;TNFSF10;SPA17;CCR3;LRRCC1;FNBP4;OFD1;TTC36;HELLS;SSR4;SP110;CMC1;LRRIQ1;MMP9;MRPS18C;TEX9;SUB1;PSME1;LY6D;RPL27;LTB;PHPT1;HCST;PAFAH1B3;S100A9;S100A8;SMIM4;CCDC148;NOL7;NPHP1;SUSD3;ARGLU1;HNRNPA0;CMTM7;SSB;AGL;MRPL27;LY86;SREK1IP1;BMX;SNX20;MORN1;LPAR6;OCIAD2;SSBP1;CLEC2D;COX20
Top 500 down genes for SARS-CoV-2 middle-stage infection in human male blood from GSE161731	65/498	0.0454919	0.198124	1.27379	3.9363	DDX3X;GPR65;GCC2;ZC3H6;DOCK10;HERC4;DOCK11;ERMARD;RPL39;HMGN3;FNBP4;FCRL1;MBNL1;PBRM1;ANKRD49;ITGA4;ESCO1;SP110;ATRX;TET2;TENT5A;FAM91A1;PTBP2;SLC25A16;DMTF1;SPATA13;CMPK1;RPL27;PHIP;EXOC5;INTS6L;NFAT5;IDI1;CUL5;IREB2;FAM214A;BCLAF3;OGFRL1;TAF1D;MAPK8;KLRK1;DHX36;TRPM7;ARGLU1;TTC14;SLF1;CCDC18;IFTAP;TMEM30A;ERBIN;SUCO;ORMDL1;DEK;KTN1;PNRC2;FAM111A;CYLD;PRPF39;PTPRC;EVI2A;UVSSA;TRMT13;RBIS;OGT;CLE…
500 genes down-regulated by SARS-CoV-2 in human Nasal Epithelial Cells cells at 24 hpi from GSE162131	58/440	0.0480439	0.205399	1.28774	3.90912	TFRC;SH2D4A;CALCOCO2;PYROXD1;ZFAND5;SLC40A1;HMGB3;SLC7A11;ZFAND1;FAM107B;DOCK11;LBH;SERP1;AIFM2;DGCR6;KIF21B;SEPHS1;HTATIP2;MYLIP;GUCY1A2;TMEM150C;MR1;PSPC1;PSME1;TMEM9;PHPT1;PFN2;RNASEL;BEX2;SLC20A2;BRI3;BTF3L4;CLCN3;MBTD1;PRDX5;ARHGAP20;MTHFD1L;TRPM7;LYN;NQO1;CBX7;TGFB2;MGAM;GK;TNFSF15;GSR;AIF1L;TTC39B;GULP1;TSPAN15;EIF3M;PSAT1;TCEA3;PIR;CRYL1;EIF3E;FGFR2;MSRB1
Top 500 downregulated genes in human nasal epithelial cells with SARS-CoV-2 infection (Wild Type, 24 hpi) from GEO GSE162131	58/440	0.0480439	0.205399	1.28774	3.90912	TFRC;SH2D4A;CALCOCO2;PYROXD1;ZFAND5;SLC40A1;HMGB3;SLC7A11;ZFAND1;FAM107B;DOCK11;LBH;SERP1;AIFM2;DGCR6;KIF21B;SEPHS1;HTATIP2;MYLIP;GUCY1A2;TMEM150C;MR1;PSPC1;PSME1;TMEM9;PHPT1;PFN2;RNASEL;BEX2;SLC20A2;BRI3;BTF3L4;CLCN3;MBTD1;PRDX5;ARHGAP20;MTHFD1L;TRPM7;LYN;NQO1;CBX7;TGFB2;MGAM;GK;TNFSF15;GSR;AIF1L;TTC39B;GULP1;TSPAN15;EIF3M;PSAT1;TCEA3;PIR;CRYL1;EIF3E;FGFR2;MSRB1
500 genes down-regulated by SARS-CoV-2 in human Caco2 cells at 4h from GSE148729 mock	63/484	0.0505194	0.214018	1.26943	3.78974	ARF4;PYROXD1;NUCKS1;MRPL33;HS2ST1;SERP1;CFL2;CASP3;ARHGDIB;ANKRD1;SLC39A8;ARFIP1;TMED7;NUDT14;TMED5;TPD52;CXADR;ANKRD49;METRN;ADAM10;SDHD;PPP4R3B;SLC25A16;GCFC2;TMEM212;BIN3;LACTB2;SUB1;PIH1D2;SNRPE;MICU3;ITGB3BP;CUL5;RHOBTB3;GTPBP10;CXXC5;TM9SF3;COMMD8;GNG10;TSPAN8;BID;CBR4;NAA50;DUT;POU2F1;TMEM30A;YTHDF3;AGL;ORMDL1;PRSS35;DEK;TMEM60;MOB4;SLC2A9;KLHL6;ID2;CAPZA2;PPT1;EBPL;RAB17;POLR3K;CALM2;COX20
Top 500 downregulated genes in mouse D1 cardiomyocytes with SARS-CoV-2 infection from GEO GSE162113	60/465	0.063198	0.265318	1.25606	3.46859	DAZAP2;PIGP;MPI;ROGDI;ARHGAP1;HMGB3;HNRNPR;MTFR1L;SLC8A1;HS6ST2;MRPL33;GM2A;NPTN;NEK2;PGM5;TK1;SPA17;HMGN3;STUM;WLS;PDK1;RSAD1;CIRBP;NIPSNAP2;EID1;PCCB;PSME1;SRSF5;SNRNP25;FKBP3;SLC25A11;ENY2;DMAC2;CAMK2A;MRPL16;ATP1A3;PBXIP1;NREP;TRMT2B;FOXRED1;ACAT1;PRDX3;PGRMC1;OLFML3;CEP70;RBBP7;TAF9B;RXRG;WNT2;GSTM4;TRAPPC1;PDHA1;LRRN3;NUBPL;RMDN1;DEK;AGBL5;QDPR;PKIA;KLHDC9
Top 500 down genes for SARS-CoV-2 infection in Rhesus macaques at Group 1 dose in PBMCs at 7 DPI from GSE156701	60/468	0.0696902	0.289961	1.24661	3.32059	BTG1;SFT2D3;CD83;IL5RA;ELK3;HID1;FCRLA;HERC4;HHEX;BLNK;APPL2;GPSM3;EDARADD;FCRL1;TPD52;MEF2C;CR2;WNT5A;TACR2;PAX5;SLC25A16;MAF;FCHSD2;LRIF1;MS4A1;CHST2;TLR3;FAN1;BLK;NFAT5;KLHL14;SP140;TMTC2;PLA2G7;CD79B;CD79A;SOCS1;INPP5F;FAM172A;CD19;STAP1;CMTM7;WWOX;CBX7;MYEF2;CPSF6;POU2F1;IRX3;MTX3;SLC16A11;SUCO;SLC4A7;PER3;GNPDA2;KATNBL1;AGBL3;POU2AF1;STK17B;TCEA3;RBMX
Top 500 down genes for SARS-CoV-2 infection in Rhesus macaques at Group 2 dose in Bronchoalveolar Lavage at 4 DPI from GSE156701	54/417	0.0708827	0.292313	1.26061	3.3365	CCDC122;QPRT;CETN3;IL5RA;CLEC5A;FCER1A;SPA17;FAM81B;WLS;TTC36;METRN;APOBEC4;FBXO16;SPNS3;LRRIQ1;CMBL;IQCD;FOXP2;SLC25A18;ARHGEF9;TMEM212;ZC2HC1A;TEX9;CLDN8;PLSCR4;PIH1D2;FBP2;FAIM;MYCBP;CCDC148;AK1;NCALD;MIPOL1;GLB1L2;NPHP1;CTNNAL1;KCNJ2;DNAH12;ABCA5;IRX5;ARHGEF37;IRX3;HAGHL;BMX;SNX20;LRP2BP;ACSF2;MORN1;NFIB;PIR;RAB17;FSIP1;FRK;KLHDC9
COVID-19 patients PBMC up	65/514	0.0760581	0.310904	1.22727	3.16177	GASK1B;STEAP3;SH2D4A;HEXB;PTPRO;ROGDI;HCCS;ACCS;SEPTIN10;MILR1;TRIM7;LGALS1;EPSTI1;TNFSF10;TK2;NEK2;TK1;NUDT16;TNFAIP8L2;XXYLT1;FADS1;CCR2;CBR1;HGF;CD180;LMO2;SLC39A11;SDHD;ANO5;SLCO4A1;KCNMA1;PLBD1;PADI2;IRF5;DTL;SERPINB10;CLEC12A;MAOA;TMEM121B;MGST1;NCAPG;TMTC2;NREP;NOL3;FGD2;PRDX3;TRPM2;UAP1L1;LDLR;METTL9;LAIR1;MPDU1;MSR1;FZD2;SNAPIN;ATP5PB;IDH1;NETO2;DERA;GRHPR;PPT1;SPATS2L;ECHDC3;INKA1;GALK1
Top 500 downregulated genes for SARS-CoV-2 infection in human limbus from GSE164073	60/472	0.0790779	0.320428	1.23423	3.13163	DDR1;COLGALT2;CLIC3;HSPB6;TMEM200A;ZFAND5;ROGDI;DIXDC1;SLC40A1;SLC8A1;GLS;LRRC1;GJA1;JPH2;LBH;CFL2;RAVER2;ANKRD1;BLNK;DACT1;CXADR;UBE2E2;SHISA4;TC2N;GREM2;CLDN4;B3GNT8;FCHSD2;PADI2;S100A9;PADI1;S100A8;PTGES;SLC20A2;NXPH3;TMPRSS4;PTGER3;NEXN;DAPP1;NT5C2;MFSD4A;PDLIM3;AGR2;STK38L;CKB;DTD2;ATP6V1C2;FAM83A;PPP1R14A;DMPK;ARHGEF37;PCDH7;SYT15;SHISAL1;TPD52L1;KAZALD1;SMOC1;ID4;MUC20;FGFR2
Top 500 down genes for SARS-CoV-2 infection in Rhesus macaques at Group 1 dose in Bronchoalveolar Lavage at 7 DPI from GSE156701	58/455	0.0797632	0.320428	1.23802	3.13058	CCDC122;STEAP3;CDCA7L;DIXDC1;PIGZ;FMN1;SAT2;GCC2;SMC6;ZC3H6;ABRA;CLEC5A;ARL6IP4;FCER1A;PGM5;TNFAIP8L2;CCR6;RBM34;FCRL1;TTC36;METRN;ATRX;LRRIQ1;PAX5;RSBN1;TEX9;TNNT3;GPD1;PHIP;FJX1;MS4A1;BLK;INTU;CCDC148;ANKRD55;PRUNE2;NOL7;PDGFA;MGST2;ADRB1;GPR82;CD79B;TAF1D;CD19;PAK3;ARGLU1;ARHGEF37;TNK2;HAGHL;LY86;SNX20;MORN1;PER3;APOC2;ATP13A4;FRK;CD22;ZFP28
Top 500 up genes for SARS-CoV-2 infection in Rhesus macaques at Group 1 dose in PBMCs at 4 DPI from GSE156701	59/464	0.080675	0.321321	1.23453	3.10771	DENND1C;CSF3R;PLEK;GCC2;ITGAL;IFIT3;SPN;MTBP;RGS2;NAGLU;DHX58;EPSTI1;RBPMS2;EMILIN2;FADS1;MYLIP;DDX59;ATRX;TNFRSF1B;MR1;APBB1IP;NEIL3;HSH2D;B3GNT8;NCL;OAS3;ARMCX6;PHIP;ALPK1;DOCK2;DTL;ASAH1;RNASEL;NEXN;PLD4;DDX60;ARHGAP21;P2RY6;CYTH4;AMDHD2;HIVEP3;PAK3;MPZL1;LRRC25;CTSA;MAP3K1;SEMA4D;SLC35E3;MX1;SLC6A6;FAM111A;TSPAN15;EVI2A;PARVG;KIF26B;TMEM117;SPATS2L;OGT;TUBA8
500 genes down-regulated by SARS-CoV-1 in human intestinal organoids from GSE149312 24h	58/456	0.0823072	0.325044	1.23484	3.08377	DENND1C;CDA;FCGBP;COLGALT2;BTG1;AHCYL1;CLIC3;TFRC;QPRT;HDAC11;NRM;SLC40A1;PIGZ;TMEM97;ZC3H6;RBPJ;SMC4;SAT1;LGALS1;DBP;TNFSF10;SYBU;PDK1;APOBEC1;ATRX;HAUS4;NME4;SOX12;PHKA2;RFX7;SLCO4A1;LCK;ALDOC;PAFAH1B3;PTMA;COL17A1;NFAT5;CEMIP;PNCK;PALM3;TMTC2;PBXIP1;NDNF;HIF1A;SC5D;HIVEP3;KCNN4;IVNS1ABP;RAP1GAP2;SLC50A1;USP28;SLC6A6;SMOC1;CPD;BHLHE40;PDCD4;DHCR7;FGFR2
SARS Perturbation 357 Up Genes from GEN3VA Mouse Lung; Accession: GSE68820 Platform: GPL7202 Entry 4	45/347	0.0904024	0.354013	1.2616	3.03224	CD86;GPR65;SLC7A11;MEFV;PLA2G7;SLC2A6;IFIT3;PLAC8;SPIC;HK3;PSTPIP1;SOCS1;PLAU;DHX58;CLEC5A;CASP4;TIFA;EPSTI1;AGR2;S100A14;CCR5;APOBEC1;LRRC25;MSR1;DUSP2;SP110;GPR35;ARG1;PDE2A;CD180;DCK;MCOLN2;GPR141;LACC1;HSH2D;EVI2A;SLCO4A1;PSAT1;OAS3;APOC2;IRF5;HAP1;HPSE;TLR3;PTGES
Top 500 down genes for SARS-CoV-2 infection in Rhesus macaques at Group 1 dose in PBMCs at 14 DPI from GSE156701	57/452	0.0949793	0.368836	1.22239	2.87762	N6AMT1;SLC35B2;ISCA2;PIGP;CD3D;RBM3;LGALS1;HINT2;CREB3L4;ARL6IP4;AP1S3;TMEM8B;GAMT;EDARADD;DUSP2;COMMD10;SSR3;RSAD1;CMC1;TACR2;CIRBP;MATK;UBE2E2;RHOH;TC2N;GCAT;DNM1;DDB2;APRT;NSA2;MAF;SLC25A12;HCST;SKAP1;CCDC150;USP13;MVK;MRPS35;EBI3;TMTC2;FBXO44;EXTL2;PRDX4;NUP43;STXBP6;RALGDS;DCAF13;WWOX;NOP58;ABCA5;SLC16A11;NR1D2;NETO2;QDPR;MORN4;CD27;CD247
500 genes up-regulated by SARS-CoV-2 (2 MOI) in human A549 cells from GSE147507	59/470	0.0967557	0.372629	1.21609	2.84025	BTG1;PYROXD1;SH3KBP1;RTCA;WDR41;ZC3H6;SLC7A11;ZFAND1;ANTXR2;SAT1;RND3;DOCK11;GJA1;BMPER;PLAU;NMRK1;KIF21B;CCDC50;IER3;EIF2A;IL15;UBE2E1;VRK2;FOXL1;ZFP90;RUNX2;VAV1;MID2;TMX3;KCNMA1;ALPK1;BEX2;EBI3;BTF3L4;GTPBP10;PDGFA;DDX60;TFPI;UGCG;OGFRL1;TMEM168;NT5E;TAF1D;MTHFD1L;STK38L;CTNNAL1;ANKRD28;RAP1GAP2;CHURC1;GK;NR1D2;TTC39B;PDP1;SLC4A7;LACC1;PSAT1;EIF3E;OGT;CLEC2D
660 genes upregulated by cystine and theanine in IAV-infected mouse spleen	71/576	0.0997984	0.381197	1.19155	2.74605	ISCA2;CSF3R;TFRC;MRPS10;HMGB3;SMC4;PPP1CB;RAC2;BCAP29;TK1;PGLYRP1;HMGN2;BTRC;ACP1;TMPO;TCF19;TIPIN;EIF1AX;VBP1;SSR3;LMO2;ADAM10;SDHD;PPP2R5C;CDC25C;DCK;TYROBP;EWSR1;MTF2;SRSF2;PPIF;TRIM59;TKT;S100A9;DTL;S100A8;FYTTD1;RNASEH2B;TBCEL;CD5L;MRPL16;PPOX;CLCN3;PMF1;PRDX3;PRDX5;TAF1D;ORC6;STK38;ST3GAL4;PNPO;ISOC1;KCNN4;FDFT1;E2F8;SUZ12;CDT1;CDKN2C;DEK;POU2F2;EPOR;PNRC2;GRHPR;RAD50;PSAT1;TAB3;SFXN1;LAMTO…
Top 500 down genes from control vs. Ad5-hACE2 for SARS-CoV-2 infection in mouse lung from GSE158069	51/402	0.101031	0.382767	1.23034	2.82034	STEAP3;COLGALT2;FAM13C;GPR21;HDAC11;DIXDC1;CLEC14A;ZC3H6;SLC4A4;HS6ST2;NR3C2;GHR;JPH2;CTSO;DBP;RAVER2;SHISA2;PTBP2;RBP1;PLSCR4;PCCB;COL4A6;ANGPTL2;ECT2L;MS4A1;CHST3;SLC22A3;HLF;LRRC17;RHOBTB3;TMTC2;GLB1L2;ARHGAP20;WNT2;GDF10;WNT10B;CBX7;CDKN2C;DMPK;PRRX1;LRRN3;PCDH7;SLC16A12;NR1D2;RMDN1;FANCB;COLQ;LRCH2;PER3;PKIA;TLL1
500 top downregulated genes from SARS-CoV-2 infection at 24 HPI from GSE157852	53/420	0.103149	0.387641	1.22291	2.77794	N6AMT1;PECR;SLC40A1;IL5RA;FMN1;RCBTB2;BLNK;NEK2;PGM5;HMGN3;APPL2;SYBU;EPHA4;SEMA6D;SLC39A11;NPY1R;TC2N;TMEM37;CACNB2;FCHSD2;AIM2;PLBD1;EXOC6;EFHC2;SLC25A12;SLC20A2;CCDC148;AK1;ARHGAP18;KCNA5;LPAR4;DDX60;RTN4;ACAT1;RGS22;MAP2K6;GSTM4;NQO1;TMEM86A;RABGAP1L;WSCD2;AGL;IDH1;PLEKHA6;LRP2BP;COLQ;ACSF2;PER3;FABP5;ID2;ATP13A4;CRYL1;FGFR2
Top 500 down genes for SARS-CoV-2 infection in Rhesus macaques at Group 3 dose in Bronchoalveolar Lavage at 14 DPI from GSE156701	54/431	0.11057	0.412205	1.21283	2.67078	CCDC122;CLIC3;CCDC125;CETN3;PIGZ;FMN1;GCC2;ZC3H6;ABRA;HINT2;SPA17;FAM81B;RBM34;CC2D2A;LRRCC1;OFD1;TTC36;METRN;FBXO16;CMC1;LRRIQ1;RSBN1;EID1;ARHGEF9;ZC2HC1A;TEX9;PTMA;CHST3;SMIM4;CCDC148;AK1;NOL7;PDGFA;PIK3R3;ADRB1;GPR82;PRDX5;CTNNAL1;KCNJ2;DNAH12;ABCA5;FUS;AGL;TNK2;LY86;DEK;SNX20;KTN1;MORN1;PER3;NFIB;APOC2;TRMT6;RAB17
Top 500 down genes for SARS-CoV-2 infection in Rhesus macaques at Group 1 dose in Bronchoalveolar Lavage at 10 DPI from GSE156701	55/440	0.111505	0.412393	1.20965	2.65359	CCDC122;TNFRSF13B;GMFG;CDCA7L;CCDC125;LST1;GCC2;SMC6;ZC3H6;SPIB;ARL6IP4;FCER1A;PGM5;TNFAIP8L2;CCR6;RBM34;PPFIA4;FNBP4;FCRL1;SP110;LRRIQ1;AIM2;TEX9;B3GNT5;SDHAF1;GPD1;PHIP;ALDOC;LTB;PTMA;MS4A1;BLK;INO80C;BEX2;INTU;ANKRD55;NOL7;PDGFA;GPR82;CD79B;PRDX5;TAF1D;CHRNE;CD19;PAK3;ARGLU1;KCNJ2;ABCA5;TNK2;LY86;SREK1IP1;SNX20;APOC2;TRMT6;CD22
Top 500 down genes for SARS-CoV-2 infection in Rhesus macaques at Group 2 dose in Bronchoalveolar Lavage at 14 DPI from GSE156701	55/441	0.114796	0.421222	1.20645	2.61148	CLIC3;GMFG;LST1;CETN3;PIGZ;SAT2;ABRA;MRPL33;SPIB;ZFYVE28;HINT2;FCER1A;FAM81B;RBM34;HMGN3;RPP38;OFD1;TTC36;FBXO16;CMC1;LRRIQ1;RSBN1;MRPS18C;TMEM134;TEX9;SUB1;SDHAF1;PSME1;RPL27;LTB;PHPT1;S100A8;SMIM4;CCDC148;AK1;NOL7;PMF1;PLAC8;CDC42;PRDX5;PAK3;HNRNPA0;CMTM7;SSB;FUS;TCEANC;MRPL27;DEK;BMX;SNX20;PM20D1;MORN1;PER3;RAB17;SSBP1
500 genes up-regulated by SARS-CoV-2 in human A549 cells from GSE147507 Series5	61/494	0.116406	0.42173	1.19308	2.56593	BTG1;PYROXD1;SH3KBP1;RTCA;WDR41;ZC3H6;SLC7A11;ZFAND1;ANTXR2;SAT1;RND3;DOCK11;GJA1;BMPER;PLAU;NMRK1;KIF21B;CCDC50;IER3;EIF2A;IL15;UBE2E1;VRK2;FOXL1;GPCPD1;ZFP90;RUNX2;VAV1;MID2;TMX3;KCNMA1;ALPK1;BEX2;EBI3;BTF3L4;GTPBP10;PDGFA;DDX60;TFPI;UGCG;OGFRL1;TMEM168;NT5E;TAF1D;MTHFD1L;STK38L;CTNNAL1;ANKRD28;RAP1GAP2;CHURC1;GK;NR1D2;TTC39B;PDP1;SLC4A7;LACC1;PSAT1;DNAJC10;EIF3E;OGT;CLEC2D
Top 500 up genes for SARS-CoV-2 infection Day 21 in ferret right cranial lung from GSE160824	50/398	0.116745	0.42173	1.21623	2.61218	RPL3;LST1;MPI;MSMO1;TMEM97;FUNDC2;HINT2;SERP1;EVA1A;ARL6IP4;RPL39;HTATIP2;STARD4;HCK;PSMA3;DDX39A;PCCB;RPL27;CEMIP;ENY2;IGSF6;INSIG1;MGST1;RPF2;ACAT1;NEU2;PGRMC1;SOCS1;PTPMT1;EMC2;GSG1L;SC5D;E2F5;FDFT1;LRRC25;CMTM7;SNAPIN;PCP4L1;IDH1;MCOLN2;QDPR;SQLE;TSPAN15;SCCPDH;PSAT1;CRYL1;LAMTOR1;FGF13;CALM2;CCDC62
500 genes up-regulated by MHV-A59 in murine spleen cells from GSE146074 5d	48/381	0.118126	0.4231	1.22004	2.60602	DAZAP2;FCMR;SELPLG;CD5L;FGL2;PLD4;CORO1A;IFIT3;PLAC8;RAP1B;CD79A;HK3;PRDX5;LGALS1;C1QBP;ARHGDIB;RAC2;RBBP7;HMGN2;RPL39;TXNDC5;SEC11C;CD53;CD52;GSR;HMGA1;CYBB;SDHD;CS;HCK;TYROBP;THEMIS2;ARPC2;OAS3;POU2AF1;PSME1;LY6D;VDAC2;RPL27;CD48;PTPN6;LCP1;TKT;PTMA;S100A9;S100A8;FERMT3;MSRB1
SARS-CoV perturbation; 283 Down Genes from GEN3VA; Human Vero E6 cells; Accession: GSE30589 Platform: GPL570 Entry 7	33/252	0.11894	0.4231	1.27447	2.71352	ISCA2;CEMIP;MRPS35;TMEM200A;HCCS;PIGW;PTS;UNG;CRYZ;PRDX5;HAUS7;CFL2;NUP43;TK1;CKB;STAT5A;ELOVL4;GLMN;SYTL1;MRPL27;CDC25C;MMP9;NDC80;NEIL3;FABP5;PSAT1;CAPZA2;ARMCX6;TMEM126A;TACC3;SRSF2;OCIAD2;PLCB1
Top 500 upregulated genes for SARS-CoV-2 in human colon organoid from GSE148696	56/452	0.122417	0.432168	1.19726	2.51464	TNFAIP8;SH3KBP1;SLC40A1;SAT1;RND3;RND1;DOCK11;RGS2;LBH;LGALS1;PLAU;NMRK1;CASP4;EPSTI1;TNFSF10;ITGB6;RBM7;IER3;RAB8B;ACTR3;MORC3;SP110;EMP3;VRK2;FOXL1;TM4SF1;TMEM37;PLSCR1;CD109;B3GNT5;RBP1;S100A4;ATG4A;SEC22A;CCDC69;ARHGAP18;TNFRSF11B;TFPI;MALT1;PLAC8;RAP1B;CDC42;NPHP1;LPXN;MAP3K1;TPK1;PLK2;KTN1;GULP1;LPAR6;IL7;KATNBL1;BHLHE40;CHMP2B;PIR;OCIAD2
Top 500 down genes for SARS-CoV-2 infection in Rhesus macaques at Group 1 dose in PBMCs at 1 DPI from GSE156701	56/454	0.129402	0.453392	1.19111	2.43562	CD84;BTG1;PIGP;PTPN22;AHR;HID1;IPO5;HEBP2;RAVER2;EDARADD;TSTD3;CHUK;ALG6;DYNLT3;WNT5A;TACR2;CASD1;PTBP2;GCAT;NSA2;PEX3;RARB;TFAM;MATR3;SLC25A53;FYTTD1;USP13;MVK;GTPBP10;ADRB1;LIN7C;FAM214A;MALT1;EXTL2;FAM172A;ZKSCAN8;G3BP2;NUP43;STXBP6;SUZ12;ARL14EP;WWOX;CPSF6;PLK2;AGL;MTX3;SLC16A11;NR1D2;USP28;CD2;SLC4A7;GNPDA2;GPR183;PDCD4;RBMX;COX20
Top 500 down genes for SARS-CoV-2 infection Day 2 in ferret right caudal lung from GSE160824	56/455	0.132987	0.462478	1.18805	2.3969	PGAP1;TMEM200A;FAM13C;GPR21;HHIP;NUCKS1;ZC3H6;SLC4A4;SLC8A1;ELK3;NR3C2;NADK2;SENP7;DACH1;BMPER;HOXA4;GUCY1A2;CACNA2D1;SEMA6D;HGF;TNFRSF19;ATRX;PTBP2;ZC2HC1A;RFX7;ANGPTL2;SPOPL;PHIP;LRIF1;PLCB1;ASPA;USP13;NFAT5;KLHL14;EIF5A2;PTGER3;NDNF;TFPI;FAM214A;CACNA1E;PCDH17;TMEM26;ARHGAP20;DPH6;WNT2;SCAI;CPSF6;ST8SIA2;NR1D2;NR2F2;PTPRD;LRCH2;FAM135A;NFIB;CPD;SP4
500 genes down regulated by MERS infection of Calu3 cells	58/475	0.141726	0.489219	1.1773	2.30027	AHCYL1;CALCOCO2;HEXB;ZBTB8OS;TMEM97;FAM107B;GJA1;UBASH3B;GM2A;NPTN;NEK2;ITGB6;XXYLT1;RPL39;WLS;IKBIP;HELLS;LEFTY1;VBP1;DYNLT3;ATP1B3;NIPSNAP1;PLSCR1;LACTB2;SRSF2;PXYLP1;MVD;LCP1;LXN;SLC41A3;MGST1;CEBPZOS;PRCP;BRCC3;OAZ2;ACAT1;PRDX3;SH3BGRL;PGRMC1;TSPAN8;ESD;ADGRG6;SNRPB2;IARS2;NUP43;S100A14;RBBP7;CTSA;NQO1;FDPS;DUT;IDH1;SLC4A7;FABP5;APEX1;ID2;PDCD4;SSBP1
Top 500 down genes for SARS-CoV-2 infection in Rhesus macaques at Group 1 dose in PBMCs at 2 DPI from GSE156701	57/467	0.144799	0.49615	1.17666	2.27378	PRDM8;CCDC125;LST1;PTPN22;AHR;SLC7A11;SAT1;SENP7;HERC3;CASP3;SLC25A40;FCER1A;APPL2;TMED5;TGM3;PHYH;WNT5A;JMJD7;IPCEF1;PHKA2;GCAT;SLC25A16;NSA2;RP2;LTB;PLCB1;CHST2;PFN2;PTGES;SLC45A4;RGS14;FAM214A;TSPAN32;SH3BGRL;GNG2;FAM172A;CD300LB;CD300LD;STXBP6;IVNS1ABP;CBX7;ATP8B4;MGAM;GK;DENND4A;NMNAT3;FUZ;BBIP1;BMX;USP28;SLC4A7;KATNBL1;CPD;STK17B;YIPF6;OGT;MCU
500 genes up-regulated by SARS-CoV-2 in human Calu3 cells from GSE147507	60/494	0.146657	0.498206	1.17018	2.24636	ITGAM;NCF2;LST1;BHLHE41;SAT1;IKZF3;RND3;IFIT3;CX3CL1;RND1;PLAU;DHX58;EPSTI1;TNFSF10;ANKRD1;CASP1;IL12A;KIF21B;JARID2;IER3;RAB8B;SP110;IL15;LMO2;LIFR;GPCPD1;TIAM2;PLSCR1;HSH2D;B3GNT5;OAS3;LTB;TLR3;NFAT5;DAPP1;TNFRSF11B;GATA3;DDX60;SAMSN1;RASGRP1;ZFP36L2;UGCG;CYTH4;PTK2B;SCN3A;LYN;RABGAP1L;TGFB2;LRRN3;TNFSF15;MX1;NR1D2;TTC39B;PDP1;CYLD;THEMIS2;PSAT1;NEURL3;BHLHE40;CD22
SARS Perturbation; 209 Down Genes from GEN3VA Mouse Lung; Accession: GSE19137 Platform: GPL1261 Entry 5	26/198	0.148429	0.498206	1.27763	2.43728	DDX3X;HLF;CETN3;MGST1;ABRACL;RBM3;RGS5;GNG10;SH3BGRL;PGRMC1;RGS2;LGALS1;DBP;EMC2;SCN7A;CD164;VBP1;FBXO16;DYNLT3;SSR3;UBE2E1;HAUS4;NR1D2;MRPS18C;PSMA3;FABP5
499 genes down-regulated by SARS-CoV-1 in Calu-3 cells from GSE148729	57/468	0.148607	0.498206	1.17373	2.23765	ARHGAP11A;GPSM2;RPL3;TFRC;HMGB3;NUCKS1;MSMO1;MRPL33;GM2A;ARHGDIB;GNPNAT1;NEK2;TK1;HMGN3;ACP1;FADS1;PLS1;PDK1;IKBIP;APRT;EID1;RNF128;PIGK;SNRPE;PFN2;FAIM;IDI1;ASAH1;COX16;NCAPG;SELENOF;RASAL1;PBXIP1;PPOX;CRYZ;PRDX3;PRDX5;PGRMC1;TSPAN8;AGR2;SC5D;VILL;LNPK;FDFT1;FDPS;FZD2;IFTAP;IDH1;ARPC5;TPD52L1;BRI3BP;SVIP;ACSF2;NMRAL1;AIF1L;CPD;PPT1
SARS Perturbation; 134 Down Genes from GEN3VA Mouse Lung; Accession: GSE19137 Platform: GPL1261 Entry 3	18/132	0.159747	0.531729	1.33381	2.44642	MYLIP;RPL3;DDX3X;HLF;FBXO16;MGST1;NR1D2;NREP;RBM3;RGS2;SH3BGRL;LGALS1;DBP;LBH;NFIB;STK38;CAPZA2;EIF3E
500 genes down-regulated by SARS-CoV-2 in human Calu3 cells at 4h from GSE148729 untreated totalRNA	59/489	0.161444	0.533565	1.16109	2.11736	BTG1;UBE2D3;ROGDI;MSMO1;ZBTB22;SAT1;PCSK5;ARHGAP4;AMOT;LGALS1;SERP1;ARHGDIB;TNFSF10;SLC25A40;TK1;TPD52;MBNL1;MEF2C;LRRIQ1;NPY1R;EID1;PLSCR4;RARB;SNRPE;FKBP3;ASAH1;SDR39U1;NEXN;TNFRSF11B;PBXIP1;FAM214A;RTN4;CRYZ;PRDX3;SH3BGRL;PGRMC1;RAB40B;AMDHD2;TCEAL1;NAA50;CD164;CDT1;RABGAP1L;FZD2;LRRN3;MX1;SYT15;ARPC5;NDC80;ACSF2;SGPP1;TMEM60;ARHGAP30;ATP13A4;LNX1;MUC20;MYO1F;FGFR2;MSRB1
Top 500 up genes for SARS-CoV-2 infection Day 14 in ferret right cranial lung from GSE160824	48/393	0.167164	0.548451	1.1768	2.10504	CEMIP;INSIG1;F13A1;MGST2;TREM2;MSMO1;TMEM97;RPF2;ACAT1;FCRLA;SOCS1;TSPAN8;CLEC7A;ISOC1;SC5D;ARL6IP4;TK2;CKB;NUDT14;FDFT1;EDARADD;LRRC25;CMTM7;FDPS;STARD4;PCP4L1;CD180;CMBL;SLC50A1;GCAT;NMRAL1;RAB32;SQLE;TSPAN15;DDX39A;BDH1;PSAT1;B3GNT5;PCCB;TCEA3;PXMP2;PPIF;MVD;LAMTOR1;DHCR7;OCIAD2;CALM2;FERMT3
COVID-19 patients BALF down	40/323	0.168933	0.548451	1.19513	2.12524	RNASEL;STEAP3;ITGAM;ARHGEF10L;LSP1;ITGAL;ADCY7;ARHGAP4;TM9SF3;SPN;HK3;NAGLU;MICAL1;PSD4;SH3BP2;TBC1D10C;NPTN;EMILIN2;PTK2B;CD37;RELT;LAIR1;LRRC25;TTC14;NUP210;SLC11A1;TMC8;EMP3;KCNAB2;IFFO1;GALNS;SLC6A6;ARHGAP30;PARVG;RFX5;ACER3;GPD1;PIGK;TKT;MYO1G
500 genes down-regulated by SARS-CoV-2 in human Caco2 cells at 4h from GSE148729 untreated	59/491	0.169478	0.548451	1.15558	2.05119	PUS10;CAB39L;CETN3;SLC40A1;NUCKS1;ARHGEF10L;AMOT;NADK2;RGS3;PPIP5K2;CFL2;EPSTI1;NEK2;SMIM14;MYLIP;EPHA4;PLA2G12B;TNFRSF19;PLEKHG6;TET1;LIFR;PPP4R3B;CDC25C;HDHD3;TMEM37;NR5A2;ALDH5A1;RARB;IRF8;PHIP;SLC25A12;PIK3R3;AKAP7;CXXC5;TRPM7;CKB;CAMK2G;GALNT6;FZD2;MAP3K1;TMEM30A;AGL;IDH1;SETDB2;NMNAT3;NR2F2;TPD52L1;NDC80;ACSF2;SLC6A6;NEURL3;ID2;KIF26B;BMT2;ASB8;RAB17;NECTIN3;FGFR2;MSRB1
SARS-CoV perturbation; 291 Down Genes from GEN3VA; Human bronchial epithelial 2B4 cells; Accession: GSE17400 Platform: GPL570; Entry 2	33/263	0.175318	0.563436	1.21276	2.11161	BEX2;CDCA7L;VPS4B;NCAPG2;NCAPG;PIGZ;HMGB3;SLC7A11;PIGW;METRNL;DDX60;PCSK5;UNG;FAM107B;HS2ST1;PLAC8;PRDX5;CHRAC1;PLAGL1;TK1;SYBU;E2F8;HELLS;SLC35E3;PLEKHA6;VRK1;MASTL;NDC80;GIPC2;TRIM59;DNA2;SNRNP25;DTL
Top 500 upregulated genes for SARS-CoV-2 infection in human sclera from GSE164073	57/475	0.17694	0.564754	1.15361	1.99798	PGAP1;BTG1;MSMO1;ZC3H6;SLC7A11;SAT1;RND3;HS2ST1;CTSO;BMPER;EPSTI1;TNFSF10;SLC39A8;WLS;RAB8B;SMIM14;MYLIP;EPHA4;ITGA4;HGF;IL16;LIFR;PEX2;CMBL;TENT5A;ASPN;DNM1;ASPH;CD109;PLSCR4;SLC9A9;TRIM13;S100A4;TKT;TLR3;NFAT5;SATB1;INSIG1;CCDC69;LRRC17;MGST1;DDX60;FAM214A;OLFML1;MICALL2;SC5D;FDFT1;WTAP;ST8SIA1;LUM;IDH1;SLC6A6;CYLD;LACC1;LNX1;ACKR4;DHCR7
Top 500 down genes for SARS-CoV-2 infection Day 14 in ferret right caudal lung from GSE160824	54/455	0.207521	0.657856	1.13868	1.7906	PGAP1;TMEM200A;TNC;NUCKS1;ZC3H6;BMI1;SLC4A4;MANEA;SLC8A1;ELK3;NR3C2;HS2ST1;PPP1CB;NADK2;BMPER;CD38;GAL3ST2;HOXA4;IER3;TMPO;HGF;TNFRSF19;PTBP2;ASPN;DISP1;SLC25A16;ZC2HC1A;ANGPTL2;SPOPL;TRIM59;LRIF1;ASPA;NFAT5;EIF5A2;GATA5;TNFRSF11B;NDNF;GATA3;NREP;TMEM26;UGCG;RNF138;ADGRG6;LUM;SREK1IP1;NR1D2;NR2F2;GULP1;PDP1;LRCH2;NFIB;TAB3;LIMS1;CUL4B
500 top downregulated genes from SARS-CoV-2 infection at 72 HPI from GSE157852	49/411	0.210982	0.660988	1.14435	1.78058	DGKE;SLC40A1;IL5RA;SLC4A4;RCBTB2;NR3C2;BLNK;NUDT16;FAM81B;HMGN3;APPL2;STARD4;SEMA6D;NPY1R;ANO5;FCHSD2;AIM2;EXOC6;SRSF5;EFHC2;SLC25A12;FBP2;SLC20A2;SATB1;CCDC148;KCNA5;NDNF;RTN4;GNA14;ARHGAP20;TRPM7;RGS22;SCAI;LYN;RABGAP1L;ABCA5;DENND4A;WSCD2;AGL;IDH1;PLEKHA6;LRP2BP;COLQ;PTPRD;PTPRC;ID2;GIPC2;CRYL1;FGFR2
SARS perturbation; 280 Up Genes from GEN3VA; Human PBMCs; Accession: GDS1028 Platform: GPL201	33/269	0.211346	0.660988	1.18153	1.8364	CDA;CSF3R;ITGAM;NCF4;WAS;F13A1;CORO1A;PYCARD;HK3;PGRMC1;SNN;LGALS1;SERP1;PGLYRP1;HMGN2;GPSM3;CTSA;MGAM;SSR4;ARG1;SLC11A1;EMP3;MMP9;HCK;TYROBP;THEMIS2;POU2AF1;PTPN6;PADI4;TKT;S100A9;S100A8;MSRB1
500 genes down-regulated by SARS-CoV-2 (2 MOI) in human A549 cells transduced with ACE2 vector from GSE147507	58/492	0.212917	0.661462	1.13008	1.74807	MPI;SLC40A1;TMEM97;SLC7A11;PEPD;HS2ST1;ATIC;LGALS1;TK1;HADH;PHYH;TRAPPC2L;NUP210;SSR4;SLC39A11;ADAM10;THOC3;APRT;ASPH;PITPNM1;PCCB;RPUSD3;SLC25A10;TKT;PHPT1;SMPDL3B;SLC25A11;SAMD5;ASAH1;PBXIP1;CPLX2;CRYZ;PRDX3;PRDX5;SH3BGRL;PGRMC1;PRDX4;PNPO;AGR2;CKB;FDFT1;MPDU1;NQO1;FDPS;PDHA1;TNFSF15;IDH1;GSR;TBCD;TPD52L1;GRHPR;SCCPDH;FABP5;PSAT1;PPT1;PDCD4;MBTPS2;MSRB1
SARS-CoV perturbation; 409 Down Genes from GEN3VA; Human Vero E6 cells; Accession: GSE30589 Platform: GPL570 Entry 2	46/385	0.215036	0.663622	1.14702	1.76291	ISCA2;MRPS35;PLGRKT;HEXB;ZBTB8OS;HMGB3;SAT1;SMIM6;PRIMPOL;CRYZ;ALKBH3;RAP1B;PRDX5;CTSO;SH3BGRL;PGRMC1;PRDX4;ATIC;LGALS1;HAUS7;CFL2;EMC2;SPTSSA;CD164;NQO1;NOP58;TIPIN;PDE2A;MRPL27;UBE2E2;VRK1;DCK;NDC80;EID1;MRPS9;COPS5;FABP5;GNPDA2;SUB1;ARMCX6;TMEM126A;RABL3;PPT1;NDUFS3;OCIAD2;SLC25A11
500 genes up regulated by SARS-COV-2 infection of Calu3 cells	56/476	0.222276	0.668497	1.1273	1.69527	ITGAM;NCF2;LST1;BHLHE41;SAT1;IKZF3;RND3;IFIT3;CX3CL1;RND1;PLAU;DHX58;EPSTI1;TNFSF10;ANKRD1;CASP1;IL12A;KIF21B;IER3;RAB8B;SP110;IL15;LIFR;GPCPD1;TIAM2;PLSCR1;HSH2D;B3GNT5;OAS3;LTB;TLR3;NFAT5;DAPP1;TNFRSF11B;GATA3;DDX60;SAMSN1;RASGRP1;UGCG;CYTH4;PTK2B;SCN3A;LYN;TGFB2;LRRN3;TNFSF15;MX1;NR1D2;TTC39B;PDP1;CYLD;THEMIS2;PSAT1;NEURL3;BHLHE40;CD22
500 genes up-regulated by SARS-CoV-2 (2 MOI) in human Calu-3 cells from GSE147507	56/476	0.222276	0.668497	1.1273	1.69527	ITGAM;NCF2;LST1;BHLHE41;SAT1;IKZF3;RND3;IFIT3;CX3CL1;RND1;PLAU;DHX58;EPSTI1;TNFSF10;ANKRD1;CASP1;IL12A;KIF21B;IER3;RAB8B;SP110;IL15;LIFR;GPCPD1;TIAM2;PLSCR1;HSH2D;B3GNT5;OAS3;LTB;TLR3;NFAT5;DAPP1;TNFRSF11B;GATA3;DDX60;SAMSN1;RASGRP1;UGCG;CYTH4;PTK2B;SCN3A;LYN;TGFB2;LRRN3;TNFSF15;MX1;NR1D2;TTC39B;PDP1;CYLD;THEMIS2;PSAT1;NEURL3;BHLHE40;CD22
Top 500 up genes from SARS-CoV-2 infection in human lung from GSE150316	1955-08-01	0.223981	0.668497	1.43646	2.14922	GPR141;PEX7;TSTD3;PLGRKT;TXNRD3;GSTT2;STAP1;SKAP1
100 gene most correlated to LDLRAD4 based on ARCHS4 co-expression	1980-11-01	0.224808	0.668497	1.34563	2.00836	CX3CR1;NT5E;SELPLG;LCK;OLFML3;HEXB;IL10RA;EIF5A2;TMEM119;RHOH;TREM2
Top 500 down genes for SARS-CoV-2 infection in Mesocricetus auratus hamster blood Day 2 from GSE162208	48/405	0.226285	0.668497	1.13647	1.68875	CX3CR1;DDR1;ASAH2;PLXND1;TNFRSF13B;HEPACAM;MAOA;ATL1;PIGP;PTPRO;PDGFA;HNRNPR;FMN1;CTSW;NUCKS1;FAM214A;RND3;GSPT1;SGSH;ZC3H12D;SYNCRIP;KLRK1;NAGLU;AIFM2;WDR6;CCR6;CAMK2G;FADS1;WLS;CD276;TCF19;ANKRD28;FDPS;IZUMO4;LRRN3;METRN;TNK2;CD180;EML3;DUSP22;TIAM1;SLCO4A1;IRF4;APEX1;CD109;IL2RB;TMEM119;PLCB1
COVID19-Orf8 protein host PPI from Krogan	1947-07-01	0.226648	0.668497	1.47674	2.19201	FKBP10;ERLEC1;CHPF2;SMOC1;PUSL1;HS6ST2;IL17RA
Top 500 up genes for SARS-CoV-2 infection in Rhesus macaques at Group 2 dose in Bronchoalveolar Lavage at 2 DPI from GSE156701	55/468	0.227136	0.668497	1.12584	1.66872	CD86;DDX3X;TMEM51;ARHGEF10L;GIMAP6;SLC2A6;IFIT3;GIMAP8;GLS;ELK3;ZC3H12D;DHX58;EPSTI1;TNFSF10;CD38;SLC39A8;CCR7;CCR5;TMED5;RAB8B;STARD4;PTGIR;WSB1;CD180;ADAM10;TNFRSF1B;HSH2D;OAS3;CD300E;TLR7;IRF5;TLR3;GRAMD1B;CAMK2D;PDE1B;KCNA5;NREP;DDX60;PLA2G7;ZFP36L2;P2RY6;SOCS1;HRH2;PLAGL1;ST8SIA4;STAP1;NCKAP1L;MPZL1;TMEM86A;RABGAP1L;IL10RA;MX1;THEMIS2;LPCAT2;HPSE
COVID19-Nsp13 protein host PPI from Krogan	1939-06-01	0.228092	0.668497	1.53415	2.26748	USP13;NIN;GCC2;JAKMIP1;CEP43;MIPOL1
Top 500 down genes for SARS-CoV-2 infection in Rhesus macaques at Group 2 dose in PBMCs at 2 DPI from GSE156701	54/460	0.232122	0.671856	1.12433	1.64208	PRDM8;CD84;BTG1;CCDC125;SLC7A11;FAM107B;IL27RA;HEBP2;RGS2;BCAP29;FCER1A;KIF21B;POLE;CCR3;DACT1;APC2;SPNS3;SYTL1;MATK;IL16;VPS37B;TC2N;PHKA2;SLC25A16;NSA2;DPEP2;LTB;SKAP1;CHST2;BTF3L4;PRR5L;CXXC5;LY9;FAM214A;SPATA7;TSPAN32;OGFRL1;GNG2;CD300LB;RALGDS;CAMK2G;IVNS1ABP;CBX7;RWDD3;DMPK;ORMDL1;NMNAT3;FUZ;USP28;BRI3BP;SLC4A7;KATNBL1;CPD;CYB5RL
Top 500 up genes for SARS-CoV-2 infection 48 hpi in human alveolar organoids for GSE152586	54/460	0.232122	0.671856	1.12433	1.64208	CSF3R;ZFAND5;TNC;SLC4A4;IFIT3;DHX58;CASP4;EPSTI1;TNFSF10;BLNK;CASP1;CD38;IL13RA1;FNBP4;SMIM14;STARD4;WSB1;SP110;PHYKPL;LIFR;PLSCR1;HSH2D;OAS3;RFX5;SPATA13;SIDT1;TMEM219;ALDOC;TLR3;FYTTD1;STX17;INSIG1;PIK3R3;DAPP1;DDX60;TFPI;SH3BGRL;NT5E;SOCS1;CLEC7A;MICAL1;PTK2B;VILL;LDLR;MAP2K6;RABGAP1L;MX1;USP28;PNRC2;TTC39B;BHLHE40;ATP13A4;SPATS2L;CUL4B
Top 500 upregulated genes in human nasal epithelial cells with SARS-CoV-2 infection (Mutant, 24 hpi) from GEO GSE162131	44/371	0.236353	0.673703	1.13709	1.64017	WDR27;ARHGAP11A;TCERG1;IDI1;CEMIP;MVK;INSIG1;NCAPG2;NRM;NCAPG;CALML3;MSMO1;TMEM97;TMEM131L;SMC4;TRIM7;ORC6;ARHGDIB;TK1;LDLR;FADS1;TMPO;FDFT1;E2F8;HELLS;SREBF1;FDPS;STARD4;ATAD5;FBXW10;FANCB;ETV4;NDC80;SQLE;CD109;OAS3;TRIM13;TACC3;SRSF2;TRIM59;MVD;DNA2;DHCR7;PADI1
500 genes down-regulated by SARS-CoV-2 in human Calu3 cells at 4h from GSE148729 mock s1 polyA	58/497	0.236883	0.673703	1.11689	1.60853	ARF4;TFRC;CCDC125;MRPS10;HMGB3;TMEM97;SAT1;SLC2A6;FAM107B;CTSO;PLAU;TNFSF10;RAC3;WLS;ACTR2;TRIQK;COMMD10;SLC39A11;ADAM10;THOC3;CDC25C;VAV1;PSMA3;PIGK;TMEM9;FKBP3;IDI1;ASAH1;TMPRSS4;TNFRSF11B;PBXIP1;LPAR4;PARL;CRYZ;PRDX3;PGRMC1;TSPAN8;AGR2;SPTSSA;DCAF13;FDFT1;NOP58;DUT;PRRX1;MX1;MRPL27;DEK;NDC80;SGPP1;SQLE;SCCPDH;FABP5;TCEA3;PPT1;ATP13A4;CALM2;MUC20;MSRB1
chloroquine-2869 from Old CMAP down	1981-11-01	0.237097	0.673703	1.32633	1.90897	B4GALT2;PDP1;NFAT5;SSR3;ZBTB33;TRMT2B;DCAF4;SYBU;DCAF13;RCBTB2;PDK1
500 top downregulated genes for SARS-CoV-2 infection vs. mock from GSE161881	58/498	0.241827	0.679895	1.11429	1.58177	DAZAP2;PIGN;NCF2;NCAPG2;CETN3;ARHGAP1;ZBTB8OS;NUCKS1;SLC7A11;FAM107B;RBM3;LGALS1;TK1;CDK5RAP3;EDARADD;ACTR2;COMMD10;CIRBP;ATP1B3;CDC25C;EID1;MRPS9;EWSR1;SRSF3;ENY2;MRPS35;PARL;CRYZ;PRDX3;PRDX5;TMEM168;PGRMC1;G3BP2;IARS2;RBBP7;SPTSSA;HNRNPA1;MPDU1;CTSA;DUT;ATP5PB;CNBP;YIPF5;MRPL27;ARPC5;AIF1L;COPS5;SCCPDH;ARPC2;CDK2;PPT1;PDCD4;SPATS2L;POLR3H;OCIAD2;SSBP1;CALM2;NUP37
Top 500 up genes for SARS-CoV-2 infection in Rhesus macaques at Group 1 dose in Bronchoalveolar Lavage at 1 DPI from GSE156701	54/462	0.242344	0.679895	1.11869	1.58563	CD86;ALDH1L1;CSF3R;DDX3X;SLC40A1;F13A1;ARHGEF10L;CXCL14;SLC2A6;IFIT3;NAGLU;DHX58;EPSTI1;SLC39A8;IL13RA1;SREBF1;STARD4;PTGIR;WSB1;NSUN4;NFAM1;WNT5A;NIPA2;SHISA2;TNFRSF1B;TLR1;HSH2D;RP2;OAS3;TMEM185B;NDNF;MEFV;DDX60;MSTO1;SH3BP2;ST3GAL4;MGAT2;SLC25A23;RALGDS;TXNDC5;SEMA4A;NQO1;TMEM86A;YTHDF3;MX1;SLC16A12;HMGA1;REC8;GPR141;THEMIS2;PSAT1;TMEM117;HPSE;MSRB1
500 genes down-regulated by SARS-CoV-1 in human intestinal organoids from GSE149312 60h	54/463	0.247533	0.679895	1.11589	1.55803	DENND1C;CDA;FCGBP;BTG1;CLIC3;QPRT;HDAC11;SLC40A1;PTPN22;MSMO1;ZC3H6;ZFAND1;RBPJ;SAT1;SENP7;HERC3;LGALS1;DBP;IER3;PDK1;APOBEC1;TET2;LIFR;TNFRSF1B;PHKA2;TM4SF1;MID2;CLDN4;RNF128;SLCO4A1;S100A4;ALDOC;TKT;COL17A1;NFAT5;CEMIP;PNCK;INSIG1;PALM3;TMTC2;CXXC5;UGCG;SH3BP2;SC5D;HIVEP3;S100A14;KCNN4;RAP1GAP2;CD164;NR1D2;SLC6A6;SQLE;BHLHE40;LNX1
Top 500 down genes for SARS-CoV-2 infection in Rhesus macaques at Group 1 dose in PBMCs at 4 DPI from GSE156701	53/454	0.247668	0.679895	1.11705	1.55903	RNF11;AHR;HID1;RND1;FCRLA;PPP1CB;RBM3;HEBP2;CREB3L4;RAVER2;PIP4K2A;FCER1A;TMED5;TGM3;PHYH;SSR3;WNT5A;TACR2;NIPA2;JMJD7;PHKA2;DCK;NSA2;MAF;PPA2;PEX3;RPL27;LRIF1;CHST2;GRAMD1B;GTF2A2;MYCBP;PTS;CD79B;RAP1A;ESD;CD300LD;STXBP6;SUZ12;CMTM7;ATP8B4;MGAM;RWDD3;SNAPIN;BCL11A;SLC16A11;MEMO1;GPR183;VMA21;CPD;ASB8;MPLKIP;CORO7
Top 500 down genes for SARS-CoV-2 infection in Rhesus macaques at Group 1 dose in Bronchoalveolar Lavage at 4 DPI from GSE156701	49/418	0.248004	0.679895	1.12219	1.56468	CCDC122;CDCA7L;QPRT;CETN3;SAT2;GCC2;FAM204A;MRPL33;LBH;HINT2;PGM5;SPA17;FAM81B;HMGN3;CC2D2A;TTC36;METRN;FBXO16;SPNS3;CMC1;LRRIQ1;CMBL;EID1;TEX9;GPD1;PIH1D2;PTMA;FBP2;BEX2;CCDC148;NOL7;PDGFA;GPR82;NCALD;NPHP1;CTNNAL1;DNAH12;ABCA5;IRX3;HAGHL;NR2F2;BMX;ACSF2;KTN1;MORN1;NFIB;APOC2;RPL22L1;RAB17
500 genes down-regulated by MHV-A59 in murine liver cells from GSE146074 5d	48/409	0.24803	0.679895	1.12362	1.56656	SLC25A1;PECR;HAAO;GSTT2;TSPAN12;GHR;NADK2;PRDX4;DBP;EVA1A;GM2A;ISOC1;SC5D;HACL1;SLC25A23;HADH;FADS1;GAMT;TTC36;SDR42E1;STARD4;PHYH;MGAM;PDHA1;IDH1;GOT2;NR1H4;SORD;PIPOX;NR1D2;HOGA1;CMBL;SDHD;NIPSNAP1;MTSS1;ACSF2;ERG28;BDH1;LACTB2;PCCB;GPD1;PXMP2;BHLHE40;PDCD4;SLC25A10;ECHDC3;SLC25A13;GALK1
Top 500 up genes for COVID-19 mild disease in human NK cells from GSE165461	57/494	0.267655	0.724015	1.10225	1.45283	ISY1;RNF11;BTG1;CD82;DDX46;NUCKS1;AHR;METRNL;SAT1;RBM3;RGS2;LGALS1;RSRC1;EME2;EPSTI1;EMILIN2;RAB8B;ITGA4;ESCO1;SLC11A1;ATP1B3;TNFRSF1B;GPCPD1;DMTF1;RP2;NCL;SUB1;B3GNT5;XRN2;SRSF2;PPIF;CD300E;S100A9;PTMA;S100A8;PDE1B;HIF1A;SAMSN1;PMF1;SELENOH;OGFRL1;SNN;TAF1D;SRP72;CLEC7A;CKB;RELT;IVNS1ABP;SLF1;CDKN2C;MX1;FANCB;ARPC2;STK17B;OTULIN;BHLHE40;CALM2
SARS-CoV perturbation; 267 Up Genes from GEN3VA; Human bronchial epithelial 2B4 cells; Accession: GSE17400 Platform: GPL570; Entry 3	27/224	0.268652	0.724015	1.15732	1.52111	ZFAND1;DDX60;IFIT3;PLAC8;COMMD8;C1QBP;EPSTI1;TNFSF10;CASP1;HADH;STARD4;ANKRD49;SP110;LMO2;MX1;MASTL;MOB4;HSH2D;OAS3;C1D;ACKR4;RPL22L1;LRIF1;RBMX;TLR3;ITGB3BP;NUP37
500 genes down-regulated by SARS-CoV-2 in human intestinal organoids from GSE149312 expansion 24h	54/467	0.268787	0.724015	1.10483	1.45157	CYFIP2;DENND1C;CDA;FCGBP;COLGALT2;AHCYL1;CLIC3;QPRT;NRM;TMEM97;ZBTB22;ZC3H6;RBPJ;SAT1;LGALS1;DBP;SLC39A8;SYBU;PDK1;KCNH2;APOBEC1;TET2;NME4;TNFRSF1B;PHKA2;NIPSNAP1;ZFP90;DNM1;SLCO4A1;LCK;TMEM219;ALDOC;COL17A1;NFAT5;MAOA;PALM3;PBXIP1;NDNF;HIVEP3;SLC25A23;KCNN4;MAP2K6;CTSA;CMTM7;CADM4;POU2F1;TBCD;HMGA1;USP28;BRI3BP;SLC6A6;SMOC1;BHLHE40;OGT
Top 500 down genes for SARS-CoV-2 infection in Rhesus macaques at Group 3 dose in Bronchoalveolar Lavage at 7 DPI from GSE156701	53/459	0.274629	0.7355	1.10298	1.42542	RPL3;QPRT;LST1;PIGZ;ABRA;RND1;SPIB;CLEC5A;PPFIA4;TTC36;MYBPC2;ARG1;METRN;MATK;MMP9;VAV1;DOK3;B3GNT5;GPD1;S100A4;ALDOC;MVD;PTMA;CHST3;CTTNBP2;ANKRD55;PRUNE2;PALM3;PDGFA;TMTC2;GPR82;TGFBR3L;RAP1A;MTHFD1L;EPB41L1;CD19;HNRNPA1;HNRNPA0;IRX5;CARD9;TCEANC;LY86;APOBR;NR1D2;BMX;SNX20;MORN1;ARHGAP30;APOC2;RAB17;FRK;CD22;MYO1G
SARS-CoV perturbation; 402 Up Genes from GEN3VA; Human bronchial epithelial 2B4 cells; Accession: GSE17400 Platform: GPL570; Entry 6	43/370	0.284113	0.749422	1.11071	1.3977	SH3KBP1;METRNL;DDX60;SAT1;RND3;IFIT3;ART3;CX3CL1;PLAC8;SOCS1;DHX58;EPSTI1;TNFSF10;BLNK;CASP1;MVB12A;CD38;IL12A;RAB8B;MAP2K6;STARD4;RABGAP1L;MORC3;SP110;TNFSF15;IL15;LMO2;MX1;STYK1;LIFR;ZBTB33;MASTL;HSH2D;THEMIS2;SELL;IL7;NEURL3;OAS3;PLSCR4;MTF2;SIDT1;ACKR4;TLR3
500 genes down regulated by SARS-COV-2 infection of Calu3 cells	55/479	0.284688	0.749422	1.09594	1.3769	SLC25A1;STEAP3;NCAPG2;MPV17L;ROGDI;NRM;HMGB3;TMEM97;TSPAN12;ARL6IP4;HADH;GAMT;SCARA3;TRAPPC2L;UBE2E3;FBXW9;THOC3;HOGA1;EMP3;GCAT;BDH1;SRSF2;NDUFS3;SLC25A10;MVD;SNRNP25;IDI1;MVK;NCAPG;SDR39U1;HSD17B7;LAGE3;CLN6;SYNGR1;PGRMC1;TSPAN8;AMDHD2;AGR2;STXBP6;FDFT1;IVNS1ABP;WWOX;FDPS;SNAPIN;CDKN2C;TBCD;NETO2;BRI3BP;AIF1L;SQLE;ID2;PXMP2;TACC3;DHCR7;POLR3K
500 genes down-regulated by SARS-CoV-2 (2 MOI) in human Calu-3 cells from GSE147507	55/479	0.284688	0.749422	1.09594	1.3769	SLC25A1;STEAP3;NCAPG2;MPV17L;ROGDI;NRM;HMGB3;TMEM97;TSPAN12;ARL6IP4;HADH;GAMT;SCARA3;TRAPPC2L;UBE2E3;FBXW9;THOC3;HOGA1;EMP3;GCAT;BDH1;SRSF2;NDUFS3;SLC25A10;MVD;SNRNP25;IDI1;MVK;NCAPG;SDR39U1;HSD17B7;LAGE3;CLN6;SYNGR1;PGRMC1;TSPAN8;AMDHD2;AGR2;STXBP6;FDFT1;IVNS1ABP;WWOX;FDPS;SNAPIN;CDKN2C;TBCD;NETO2;BRI3BP;AIF1L;SQLE;ID2;PXMP2;TACC3;DHCR7;POLR3K
Top 500 upregulated genes in human nasal epithelial cells with SARS-CoV-2 infection (WT, 8 hpi) from GEO GSE162131	52/452	0.28626	0.749422	1.09825	1.37375	SLC25A1;B4GALT2;PLXND1;HNRNPR;MSMO1;TMEM97;RBM3;LSM12;TRIM7;GNPNAT1;TK1;FADS1;IER3;SREBF1;STARD4;DUSP2;EMP3;VRK2;ETV4;NCL;CD109;SRSF2;SRSF3;MVD;SYNC;DTL;PADI1;SLC25A13;IDI1;CEMIP;SEH1L;MVK;RRAD;INSIG1;CKB;HNRNPA1;LDLR;FDFT1;NAA50;FDPS;GALNT6;NOP58;GOT2;HMGA1;PLEKHA6;BRI3BP;CS;SQLE;ERG28;RPL22L1;DHCR7;NAA15
500 genes down-regulated by SARS-CoV-2 in human intestinal organoids from GSE149312 expansion 60h	53/462	0.291368	0.758534	1.0947	1.34995	DDR1;CDA;FCGBP;BTG1;CLIC3;TFRC;QPRT;SLC40A1;PTPN22;GCC2;MSMO1;ZC3H6;RBPJ;SAT1;SENP7;HERC3;LGALS1;DBP;FAM174A;PDK1;APOBEC1;ATRX;TET2;LIFR;PHKA2;RSBN1;MID2;RNF128;SLCO4A1;SUCLG2;S100A4;ALDOC;COL17A1;PNCK;INSIG1;PALM3;PBXIP1;NDNF;CXXC5;UGCG;STK38;SH3BP2;SC5D;HIVEP3;S100A14;SLC25A23;KCNN4;FAM83A;RAP1GAP2;CD164;SLC6A6;BHLHE40;MUC20
Top 500 up genes for SARS-CoV-2 infection in Rhesus macaques at Group 3 dose in PBMCs at 10 DPI from GSE156701	53/463	0.297035	0.76899	1.09197	1.32555	HDDC2;TFRC;HDAC11;MPI;CTSW;CD3D;GIMAP7;TIFAB;LGALS1;HINT2;RGS3;ARL6IP4;FCER1A;TK1;CCR5;CD52;PTGIR;COMMD10;HDHD3;GFRA2;PSMA3;LCK;SUB1;SDHAF1;NDUFS3;SNRPE;SLC25A10;ATG4A;SNRNP25;PHPT1;DTL;CX3CR1;IDI1;ENY2;PRR5L;PTS;P2RY6;PTPMT1;KLRC1;S1PR5;RXRG;EMC9;E2F8;FDPS;RWDD3;CDKN2C;MRPL27;FABP5;ID2;KLRD1;DHCR7;PTPN7;FSIP1
500 genes down-regulated by SARS-CoV-2 in human Calu3 cells from GSE147507	56/491	0.300629	0.773995	1.08749	1.30703	SLC25A1;STEAP3;NCAPG2;MPV17L;ROGDI;NRM;HMGB3;TMEM97;TSPAN12;SMPD4;ARL6IP4;HADH;GAMT;SCARA3;TRAPPC2L;UBE2E3;FBXW9;THOC3;HOGA1;EMP3;GCAT;BDH1;SRSF2;NDUFS3;SLC25A10;MVD;SNRNP25;IDI1;MVK;NCAPG;SDR39U1;HSD17B7;LAGE3;CLN6;SYNGR1;PGRMC1;TSPAN8;AMDHD2;AGR2;STXBP6;FDFT1;IVNS1ABP;WWOX;FDPS;SNAPIN;CDKN2C;TBCD;NETO2;BRI3BP;AIF1L;SQLE;ID2;PXMP2;TACC3;DHCR7;POLR3K
Top 500 up genes for SARS-CoV-2 infection in Mesocricetus auratus hamster lung Day 14 from GSE162208	42/364	0.303595	0.774461	1.10151	1.31307	SLC45A4;SAMD5;ASAH1;CEMIP;CD83;HLF;TNFRSF13B;TNC;ZBTB8OS;SMC4;CACNA1E;ABRA;AACS;ARHGAP4;UGCG;CACNA1I;HK3;GNA14;CTSO;KLRK1;SH3BP2;CD38;CCR5;IER3;IVNS1ABP;SREBF1;CCDC18;WSB1;XCR1;PLK2;RSAD1;MASTL;MMP11;NEIL2;FABP5;STK17B;KCNMA1;BHLHE40;LNX1;CORO7;NOL11;CLEC4G
Top 500 down genes for SARS-CoV-2 infection in Rhesus macaques at Group 2 dose in Bronchoalveolar Lavage at 10 DPI from GSE156701	51/446	0.304134	0.774461	1.09054	1.29806	CCDC122;GMFG;CCDC125;QPRT;LST1;PTPRO;PIGZ;SAT2;MRPL33;PYCARD;CLEC5A;EMILIN2;ARL6IP4;PGM5;NUDT16;SPA17;RBM34;HMGN3;PPFIA4;OFD1;TTC36;FBXO16;FGR;AIM2;TEX9;B3GNT5;S100A4;S100A8;FAIM;CCDC148;ANKRD55;NOL7;MGST2;AKAP7;ARHGAP18;GPR82;NCALD;PLAC8;CDC42;PRDX5;NPHP1;PAK3;HNRNPA0;CNTLN;CARD9;LY86;SNX20;U2SURP;MORN1;AGBL3;APOC2
SARS perturbation; 201 Up Genes from GEN3VA; Human airway epithelium (HAE) cells; Accession: GSE47961 Platform: GPL6480; Entry 1	20/166	0.306837	0.774787	1.1562	1.36598	CD86;P2RY10;FZD2;PIANP;FAM78A;BCL11A;PIK3R3;NR2F2;CXXC5;DISP1;XKRX;CACNB2;P2RY6;IL7;ID2;TNFSF10;CCR7;GLCCI1;EVI2B;E2F8
Top 500 up genes for SARS-CoV-2 infection in Rhesus macaques at Group 2 dose in PBMCs at 4 DPI from GSE156701	53/465	0.30849	0.774787	1.08654	1.27784	DDR1;GPSM2;GCC2;ZFAND1;ITGAL;GIMAP7;IFIT3;ZDHHC4;RGS2;NAGLU;NIPAL1;DHX58;EPSTI1;TNFSF10;EMILIN2;TK1;POLE;CBR1;WSB1;GPR35;IL15;IQCD;CDC25C;MR1;MMP11;ARMCX5;OAS3;KCNMA1;SIDT1;CD300E;TLR7;SRSF5;DTL;CX3CR1;IDI1;ASAH1;RNASEL;ATP1A3;PRCP;DDX60;ADCY7;PLAC8;AMDHD2;UAP1L1;S1PR5;GSTM4;CDT1;ABCA5;FUS;TNK2;MX1;TMEM60;SPATS2L
500 genes down-regulated by SARS-CoV-2 in human intestinal organoids from GSE149312 differentiation 60h	52/456	0.30925	0.774787	1.08712	1.27585	CDA;SLC35B2;DDX3X;CHM;PIGZ;MYOM3;NPTN;XXYLT1;SEPHS1;SPA17;WLS;TMPO;RAB8B;UNC5CL;ATRX;NME4;ASPH;S100A4;ALDOC;SEC22A;PTMA;COL17A1;IDI1;CEMIP;PNCK;SATB1;INSIG1;MRPL16;RASAL1;NDNF;RNF7;PMF1;CRYZ;TAF1D;SC5D;NAE1;AASDHPPT;CD164;RABGAP1L;TMEM30A;GK;TNFSF15;DEK;MZT1;KTN1;FA2H;PSAT1;CPD;CDK2;BHLHE40;MPLKIP;TAB3
Top 500 down genes for SARS-CoV-2 infection in Rhesus macaques at Group 3 dose in Bronchoalveolar Lavage at 4 DPI from GSE156701	48/420	0.31226	0.778144	1.08971	1.26834	CCDC122;SMIM4;MYCBP;CCDC148;CCDC125;QPRT;AK1;CETN3;PDGFA;PIGZ;GCC2;ADRB1;ABRA;NCALD;MRPL33;NPHP1;SPA17;FAM81B;TTC36;CMTM7;ABCA5;METRN;FBXO16;IRX3;SPNS3;CMC1;LRRIQ1;HAGHL;LY86;CMBL;BMX;MMP9;ACSF2;MORN1;TMEM212;ZC2HC1A;NFIB;TEX9;CLDN8;PXMP2;PIR;PIH1D2;S100A4;OCIAD2;ECT2L;S100A9;S100A8;FBP2
Top 500 up genes for SARS-CoV-2 infection in Rhesus macaques at Group 3 dose in Bronchoalveolar Lavage at 7 DPI from GSE156701	53/466	0.314277	0.779005	1.08385	1.25453	CD86;ADAMDEC1;F13A1;TREM2;CXCL14;IFIT3;MILR1;ALKBH3;EPSTI1;SLC39A8;NEK2;ITGB6;CCR5;CERS3;HGF;WNT5A;TM4SF1;APBB1IP;TMEM37;ELF5;OAS3;RBP1;SLC9A9;LY6D;PADI1;SLC22A3;MAOA;MGST1;NREP;DDX60;PLA2G7;SMIM6;TSPAN8;AGR2;ST8SIA4;S1PR5;MAP2K6;CDT1;NOS2;MX1;SLC16A12;HPS3;FANCC;TPD52L1;USP28;REC8;SLC2A9;SELL;GPR183;TMEM117;KLRD1;HPSE;HCN1
500 genes up-regulated by SARS-CoV-2 in A549-ACE2 cells from GSE154613 terfenadine	47/412	0.319192	0.785186	1.08738	1.24175	ENY2;GTF2A2;BEX2;HSPB6;BRI3;SH3KBP1;TM2D1;HNRNPR;NREP;SAT1;OAZ2;MRPL33;TMEM165;TAF1D;ORC6;NUDCD2;PLAU;TCEAL1;NPHP1;SPTSSA;HMGN2;HMGN3;ACP1;HOXA4;IER3;SEC11C;HTATIP2;PAQR6;UNC5CL;PLEKHG6;BBIP1;POU2F2;SVIP;PNRC2;MRPS18C;NSA2;PSAT1;NCL;HNRNPD;SRSF3;RPL27;RPL22L1;SRSF5;OCIAD2;SSBP1;PTMA;COX20
Top 32 genes involved in SARS-CoV-2 infection from genome-wide CRISPR screen of Zhu et al.	2027-04-01	0.32014	0.785186	1.46688	1.67077	ACTR3;ACTR2;COMMD8;COMMD10
500 genes down-regulated by SARS-CoV-2 in human Calu3 cells at 12h from GSE148729	56/495	0.323136	0.788384	1.07733	1.21704	CCDC122;ALDH1L1;CD84;TFRC;PIGN;MPV17L;HS2ST1;ZC3H12D;SPN;SHH;CYSLTR1;SCML4;GNPNAT1;AP1S3;PLS1;PDK1;ACTR2;CXADR;SLC11A1;TNFRSF19;HOGA1;VWA5B1;MR1;TMEM212;RNF128;IGSF6;CCDC69;TMPRSS4;CAMK2A;RHOBTB3;GSTT2;PBXIP1;TRMT2B;BRCC3;MEFV;MIPOL1;TM9SF3;CRYZ;PNPO;IL21R;ST8SIA4;SCN3B;PAK3;FAM83A;SLC14A1;CADM4;LRRN3;GSR;SLC35E3;MORN1;POU2AF1;ACER3;PPT1;KLRD1;SLC28A2;FGF13
500 genes up-regulated by SARS-CoV-2 in human intestinal organoids from GSE149312 expansion 24h	52/459	0.326908	0.793432	1.07892	1.20632	RTCA;BHLHE41;CCNC;AHR;RND3;LRRC1;MRPL33;PYCARD;RBM3;RGS2;NIPAL1;ZMYM4;BORCS7;TM4SF1;MRPS18C;PLSCR1;RAP2B;LACTB2;TMEM126A;LY6D;SRSF2;TRUB1;GTF2A2;LXN;SLC20A2;CUL2;TAF9;MGST2;PRR5L;NT5C2;STX11;CRYZ;PLAC8;RAP1B;COMMD8;RNF139;TSPAN8;STK38;ADGRG6;AGR2;DCAF13;SEC11C;NQO1;RWDD3;GK;PLK2;PCDH7;FABP5;PSAT1;ID2;HPSE;CALM2
500 genes down-regulated by SARS-CoV-2 in human Organoids cells from GSE154613	49/432	0.329768	0.796228	1.0803	1.19845	AMHR2;CAB39L;SLC40A1;TMEM97;PCSK5;FAM107B;AMOT;JARID2;PAMR1;SYBU;SH3GL2;EDARADD;KCNH2;EPHA4;SCARA3;PIPOX;CMBL;SSTR1;SSTR2;MTSS1;MMP11;RNF128;KCNMA1;GPD1;RARB;SLC27A6;FBP2;FAN1;CDKL1;IDI1;ASAH1;LRRC17;TMPRSS4;PTGER3;ADCY1;NREP;LPAR4;CXXC5;EPB41L1;CARNS1;PLCG2;IL21R;IDH1;PLCL2;AGBL5;PER3;TMEM119;ATP13A4;FGFR2
Top 500 upregulated genes in human nasal epithelial cells with SARS-CoV-2 infection (Wild Type, 24 hpi) from GEO GSE162131	45/396	0.333617	0.801369	1.08246	1.18828	WDR27;ARHGAP11A;IDI1;MVK;RRAD;INSIG1;NCAPG2;NRM;NCAPG;CALML3;MSMO1;TMEM97;SMC4;SMIM6;IFIT3;PLB1;PYCARD;DCAF15;TRIM7;EPSTI1;TK1;LDLR;FADS1;IER3;FDFT1;TMPO;CD52;SREBF1;FDPS;STARD4;ATAD5;PLEKHA6;ETV4;NDC80;MTSS1;SQLE;CD109;OAS3;CDK2;SRSF2;TACC3;MVD;DHCR7;DTL;PADI1
Top 500 down genes for SARS-CoV-2 early infection in human female blood from GSE161731	56/498	0.340372	0.813402	1.06984	1.15298	CD86;RNF11;RPL3;CDCA7L;MPV17L;LST1;ROGDI;IL5RA;TNFRSF13C;FAM204A;FUNDC2;FAM174A;RPL39;BORCS7;RALGPS2;CD52;VBP1;SPNS3;CD180;ATG10;PAX5;CMBL;MRPS18C;NSA2;BANK1;RPL27;SNRPE;BBOF1;S100A8;FGL2;BTF3L4;TAF9;SPATA7;GSPT1;SNX4;TMEM168;SNX2;CD19;BTLA;KLRC1;DCAF13;ARL14EP;BCL11A;DENND4A;LY86;CALHM6;SCCPDH;LPAR6;AGBL3;CAPZA2;RPL22L1;EIF3E;ECHDC3;CHPT1;CALM2;GAPT
SARS-CoV perturbation; 311 Down Genes from GEN3VA; Human bronchial epithelial 2B4 cells; Accession: GSE17400 Platform: GPL570; Entry 4	27/233	0.342214	0.813631	1.10619	1.18619	ND6;NFAT5;NCAPG;SDAD1;CWC27;CTSO;GLT1D1;ORC6;BMPER;TMEM88;RSRC1;TNFSF10;ANKRD1;BBS4;TTC14;HELLS;ESCO1;ATAD5;LMO2;ATRX;TET2;RFX7;BTK;TRIM59;PTMA;CUEDC1;TLR3
SARS Perturbation; 246 Down Genes from GEN3VA Mouse Lung; Accession: GSE19137 Platform: GPL1261 Entry 2	27/234	0.350711	0.828788	1.10078	1.15339	RPL3;BTG1;DDX3X;MGST1;ABRACL;NREP;GIMAP8;PPP1CB;GNG10;SH3BGRL;RGS2;DBP;SCN7A;SPTSSA;NAE1;RBBP7;HADH;MBNL1;DYNLT3;CNBP;QDPR;EID1;FABP5;PDCD4;RPL27;MATR3;EIF3E
Top 500 upregulated genes in human nasal epithelial cells with SARS-CoV-2 infection (Mutant, 8 hpi) from GEO GSE162131	51/454	0.352146	0.828788	1.06841	1.11511	SLC25A1;B4GALT2;PLXND1;HNRNPR;MSMO1;TMEM97;PYCARD;RBM3;TRIM7;GNPNAT1;TK1;FADS1;IER3;SREBF1;STARD4;DUSP2;EMP3;ETV4;APRT;NCL;CD109;SRSF2;SRSF3;MVD;DTL;PADI1;SLC25A13;SLC22A3;IDI1;CEMIP;SEH1L;MVK;RRAD;INSIG1;NCAPG;CKB;HNRNPA1;LDLR;FDFT1;NAA50;FDPS;GALNT6;GOT2;HMGA1;PLEKHA6;CS;SQLE;ERG28;RPL22L1;DHCR7;NAA15
21 Positive hits from CRISPR screen from Hoffmann et al. (PMID 32935098) in Huh-7.5 cells at 37 deg C	2020-03-01	0.357652	0.837517	1.48825	1.53021	RAB14;CUL2;HS2ST1
500 genes up-regulated by SARS-CoV-2 in human A549 cells from GSE154613	53/476	0.373957	0.87132	1.05762	1.04029	CD83;ZFAND5;AHR;SAT1;SLC2A6;MRPL33;RND1;GJA1;RGS2;BMPER;PLAU;SLC39A8;TMED7;TMED5;IER3;RAB8B;ESCO1;UBE2E1;CYBB;TC2N;PTBP3;PLSCR1;B3GNT5;TBC1D7;TFAM;PTGES;LXN;SLCO5A1;ZDHHC21;TFPI;HIF1A;RASGRP1;TMEM165;UGCG;OGFRL1;TDG;TIFA;ST3GAL4;SPTSSA;BID;LYN;STAT5A;WTAP;PLK2;LARP4;PDP1;CYLD;LACC1;COPS2;BHLHE40;CHMP2B;NAA15;CDC42SE2
500 genes down-regulated by SARS-CoV-2 in human intestinal organoids from GSE149312 differentiation 24h	51/459	0.383147	0.888291	1.05501	1.01211	CDA;FCGBP;PYROXD1;QPRT;SLC40A1;PIGZ;SAT2;PTPN22;PEPD;GLS;BLNK;NEK2;APPL2;PLS1;APOBEC1;CBR1;STARD4;PHYH;PLA2G12B;ATRX;SLC39A11;ATP11B;NME4;CD2AP;MAF;DMTF1;GPD1;SUCLG2;ALDOC;TBC1D23;PNCK;MAOA;PALM3;NDNF;UGCG;HACL1;VILL;GSTM4;DNAH12;MGAM;GK;NOS2;TPK1;TNFSF15;ERBIN;SLC4A7;CPD;UVSSA;GIPC2;PDCD4;CRYL1
SARS perturbation; 386 Up Genes from GEN3VA; Human airway epithelium (HAE) cells; Accession: GSE47961 Platform: GPL6480; Entry 6	38/340	0.390767	0.901472	1.06177	0.99769	CD84;PNCK;CSF3R;KLHL14;TMEM200A;PDE1B;HHIP;F13A1;MSMO1;PTPN22;DDX60;SLC4A4;IFIT3;NEU2;SNTG2;P2RY6;GNG2;OLFML3;DHX58;EPSTI1;IL21R;CD38;KLRC1;IER3;PIANP;SP110;MX1;LAX1;GREM2;PLSCR1;HSH2D;AIM2;THEMIS2;OAS3;BHLHE40;PADI4;PTPN7;EVI2B
Top 500 up genes for SARS-CoV-2 infection in Rhesus macaques at Group 2 dose in Bronchoalveolar Lavage at 10 DPI from GSE156701	52/470	0.394028	0.904517	1.04987	0.97778	ARHGAP11A;NCAPG2;CXCL14;SLC2A6;LIMD2;CHAF1B;SLC39A8;NEK2;ITGB6;PGLYRP1;TCF19;CERS3;SCARA3;HGF;BHLHA15;SHISA2;TM4SF1;TMEM37;MYO3B;OAS3;RBP1;LY6D;PADI2;SLC25A10;PADI1;PTGES;GRAMD1B;MAOA;TMPRSS4;MGST1;GATA3;NREP;SMIM6;PCDH17;CXCR3;SLAMF6;KLRC1;TXNDC5;CDT1;FZD2;NOS2;LUM;GSR;SLC16A12;FANCC;SELL;PSAT1;IL2RB;CD7;FAT2;CD27;HPSE
Top 500 up genes for SARS-CoV-2 infection in Mesocricetus auratus hamster blood Day 5 from GSE162208	30/267	0.397007	0.906889	1.06799	0.986609	GTF2A2;CLIC3;MAOA;UBE2D3;HMGB3;BRCC3;ENO3;PMF1;BABAM2;KLRK1;TMEM88;CFL2;ESD;ANKRD1;E2F5;METTL9;MCTS1;APOBEC1;TIPIN;CXADR;CMC1;MX1;GCAT;PSMA3;COPS5;COPS2;IL2RB;RLIM;RPL27;SSBP1
Top 500 down genes for SARS-CoV-2 infection in Rhesus macaques at Group 2 dose in Bronchoalveolar Lavage at 2 DPI from GSE156701	47/425	0.40267	0.915339	1.0492	0.954395	CCDC122;CCDC148;QPRT;CETN3;PIK3R3;FMN1;SAT2;GCC2;NCALD;MRPL33;HINT2;DBP;NPHP1;ARL6IP4;FCER1A;SPA17;FAM81B;CTNNAL1;OFD1;TTC36;CMTM7;DNAH12;CDKN2C;ABCA5;FBXW10;ARHGEF37;METRN;FBXO16;SPNS3;LRRIQ1;HAGHL;UNC5C;NR2F2;BMX;ACSF2;DISP1;MORN1;ARHGEF9;ZC2HC1A;NFIB;TEX9;CLDN8;PXMP2;PIR;PIH1D2;RAB17;KLHDC9
Top 500 up genes for SARS-CoV-2 infection in Rhesus macaques at Group 2 dose in PBMCs at 10 DPI from GSE156701	49/444	0.405581	0.91748	1.04677	0.944638	ISCA2;ALDH1L1;HDAC11;ZFAND1;FAM204A;MRPL33;PPP1CB;PYCARD;CREB3L4;NIPAL1;ARL6IP4;PGLYRP1;ACP1;HTATIP2;CD52;CBR1;CDC25C;TBC1D7;NDUFS3;SNRNP25;TMEM9;PHPT1;S100A9;SLC25A11;S100A8;CX3CR1;ENY2;PLGRKT;BRI3;TM2D1;RHOBTB3;MGST2;RNF7;TSPAN32;PLAC8;RAP1B;NT5DC1;SYNGR1;RAP1A;S1PR5;RWDD3;PLCL2;BMX;CD2;EIF3M;FSIP1;CALM2;LIMS1;GALK1
Top 500 down genes for SARS-CoV-2 infection in Rhesus macaques at Group 2 dose in Bronchoalveolar Lavage at 7 DPI from GSE156701	46/417	0.411146	0.925576	1.04617	0.929842	CCDC122;CCDC148;CCDC125;QPRT;PDGFA;PIK3R3;FMN1;SAT2;GCC2;ZC3H6;PRDX5;HINT2;CLEC5A;NPHP1;SPA17;FAM81B;CTNNAL1;PAMR1;WLS;OFD1;TTC36;DNAH12;TRIQK;ABCA5;IRX5;METRN;FBXO16;IRX3;SPNS3;LRRIQ1;HAGHL;BMX;ACSF2;MORN1;ARHGEF9;ZC2HC1A;NFIB;TEX9;APOC2;GPD1;PIR;RAB17;FSIP1;FJX1;S100A8;FAIM
500 genes up-regulated by SARS-CoV-2 in human Organoids cells from GSE154613	51/464	0.414674	0.92903	1.04194	0.917182	PIK3CD;RND3;IFIT3;RND1;EVA1A;PLAU;GRAP2;DHX58;CASP4;EPSTI1;TNFSF10;RAC2;CASP1;IL12A;IER3;PTGIR;SP110;IL15;NFAM1;LMO2;IL16;CDC25C;MASTL;MMP9;PLSCR1;HSH2D;AIM2;OAS3;IRF8;S100A9;DTL;TLR3;SPTBN5;DAPP1;DDX60;SAMSN1;P2RY6;NT5E;SOCS1;MTHFD1L;CLEC7A;STAT5A;RABGAP1L;MGAM;STYK1;MX1;THEMIS2;IL7;NEURL3;BHLHE40;RAB19
50 genes involved in SARS-CoV-2 entry from genome-wide CRISPR screen of Zhu et al.	1949-06-01	0.420289	0.937103	1.17671	1.01999	PRDX5;TMEM30A;CLEC5A;YME1L1;TFPI;CLEC4G
SARS perturbation; 112 Down Genes from GEN3VA; Human airway epithelium (HAE) cells; Accession: GSE47961 Platform: GPL6480; Entry 4	1995-11-01	0.426709	0.946887	1.10441	0.940572	CD52;C1QTNF2;PDLIM3;PLSCR2;HEPACAM;LRRC17;GIPC2;RGS22;ECT2L;CXCL14;PAMR1
SARS perturbation; 114 Down Genes from GEN3VA; Human airway epithelium (HAE) cells; Accession: GSE47961 Platform: GPL6480; Entry 6	1977-09-01	0.431795	0.953632	1.11616	0.93736	KCNH2;PDLIM3;EVI2A;IRF4;PLSCR2;LST1;PRUNE2;IL31RA;CACNA1E
500 genes up-regulated by SARS-CoV-2 in human NHBE cells from GSE147507	53/486	0.435902	0.958162	1.0326	0.857409	B4GALT2;CDA;ARF4;BTG1;CD82;NCF2;SH3KBP1;TNC;TMEM51;HMGB3;SAT1;SLC2A6;IFIT3;RND1;STK10;PLAU;EPSTI1;IER3;IZUMO4;RHOF;MMP9;FAHD2A;MTSS1;PLSCR1;HSH2D;OAS3;PPIF;LTB;S100A9;CHST2;S100A8;IDI1;MAOA;DAPP1;CORO1A;RBFA;P2RY6;PDPN;LPXN;BID;LDLR;RELT;FAM83A;LYN;STAT5A;FDPS;TNFSF15;MX1;POU2F2;ARHGAP25;CEACAM19;SQLE;DHCR7
SARS Perturbation 180 Down Genes from GEN3VA Mouse Lung; Accession: GSE19137 Platform: GPL1261 Entry 1	19/170	0.440443	0.958809	1.06122	0.870169	RPL3;BTG1;SLC36A2;HLF;FBXO16;MGST1;SLC16A11;NR1D2;NREP;RGS2;GNG10;SH3BGRL;LGALS1;DBP;FABP5;S100A4;RPL27;EIF3E;RBBP7
500 genes up-regulated by SARS-CoV-2 in human intestinal organoids from GSE149312 expansion 60h	50/459	0.442307	0.958809	1.03124	0.841235	HMGB3;PEPD;IFIT3;CHAF1B;RGS2;EPSTI1;TK1;HMGN2;TCF19;TIPIN;SCARA3;SP110;SSR3;NUP93;PLSCR1;HSH2D;ALDH5A1;DOK3;EWSR1;OAS3;SRSF2;PPIF;PLBD1;SNRNP25;SLC25A12;DTL;FAIM;USP13;LXN;DDX60;PTPMT1;AGR2;DCAF13;SEC11C;GSTM4;DUT;NOS2;PLK2;PCDH7;MX1;PLEKHA6;NDC80;QDPR;FABP5;PSAT1;DNAJC10;PPT1;ACKR4;LAMTOR1;POLR3K
COVID19-Nsp7 protein host PPI from Krogan	1932-04-01	0.445047	0.958809	1.2046	0.975216	DNAJC19;SCCPDH;RAB14;HS2ST1
COVID19-Nsp10 protein host PPI from Krogan	2014-02-01	0.446184	0.958809	1.4053	1.13411	CUL2;PPT1
SARS perturbation; 299 Down Genes from GEN3VA; Human airway epithelium (HAE) cells; Accession: GSE47961 Platform: GPL6480; Entry 1	27/245	0.446484	0.958809	1.04459	0.842307	GRAMD1B;DGKE;PNCK;CD83;SLC7A11;PIGW;PCSK5;RND1;RBM3;HERC3;RGS2;PDLIM3;TMEM88;CD19;JARID2;RALGDS;PPFIA4;PDK1;EPHX4;GREM2;EVI2A;SLCO4A1;PSAT1;HPSE;LCP1;FJX1;CHST2
500 genes down-regulated by SARS-CoV-2 (2 MOI) in human A549 cells from GSE147507	53/489	0.454697	0.971966	1.02532	0.808082	SLC25A1;FCGBP;PLXND1;CDCA7L;SLC23A1;TMEM97;ENO3;CHAF1B;SMPD4;TK1;DGCR6;POLE;TCF19;CBR1;SREBF1;SCARA3;METRN;THOC3;DDX39A;PITPNM1;SRSF2;SLC25A10;MVD;SNRNP25;DTL;SLC25A11;CUEDC1;IDI1;MVK;NCAPG;PIK3R3;ARHGAP18;CXXC5;CPLX2;FOXRED1;ZFP36L2;NCALD;UNG;OLFML3;AGR2;CKB;FDFT1;MAP2K6;E2F8;FDPS;SNAPIN;CDKN2C;TBCD;IFFO2;BRI3BP;TACC3;DHCR7;GALK1
Top 500 down genes for SARS-CoV-2 infection 48 hpi in human alveolar organoids for GSE152586	49/454	0.470596	0.996938	1.02034	0.769085	HDDC2;TFRC;PEPD;FAM107B;IPO5;LBH;GNPNAT1;SEPHS1;HADH;HTATIP2;PHYH;TRAPPC2L;GCAT;APRT;RAB32;SLC25A16;PCCB;TBC1D7;SNRPE;SLC25A10;SNRNP25;SLC25A11;PFN2;TRUB2;SMIM4;MRPS35;ABRACL;LAGE3;PTS;ACAT1;PRDX3;AMDHD2;PUSL1;DCAF13;NAA50;CTSA;NQO1;TRAPPC1;PDHA1;GSR;GOT2;HMGA1;QDPR;GRHPR;PXMP2;RPL22L1;POLR3H;LAMTOR1;POLR3K
Top 500 upregulated genes in human nasal epithelial cells with SARS-CoV-2 infection (Mutant, 72 hpi) from GEO GSE162131	43/398	0.472591	0.996938	1.02148	0.765622	NFAT5;TCERG1;CEMIP;CD83;PLXND1;BHLHE41;NRM;NEXN;TMEM97;TMEM131L;NREP;DDX60;IFIT3;GSPT1;AP3M1;ARHGAP21;HNRNPDL;CD19;TDG;ZKSCAN8;EPSTI1;SLITRK6;ZKSCAN2;FNBP4;CPSF6;FBXW10;SP110;BCL11A;MX1;TET2;UNC5C;IL16;FOXP2;RUNX2;DISP1;CS;HSH2D;RFX7;OAS3;HNRNPD;MATR3;MCTP2;RBMX
61 genes down regulated by MERS and COVID-19 in Calu3 cells from two separate studies	1961-07-01	0.472797	0.996938	1.09302	0.818772	FDPS;PGRMC1;TSPAN8;ID2;SRSF2;MVD;TMEM97
500 genes down-regulated by SARS-CoV-2 in human A549 cells from GSE147507 Series5	53/494	0.486049	0.999995	1.01341	0.731118	SLC25A1;FCGBP;PLXND1;CDCA7L;SLC23A1;TMEM97;ENO3;CHAF1B;SMPD4;TK1;DGCR6;POLE;TCF19;CBR1;SREBF1;SCARA3;METRN;THOC3;DDX39A;PITPNM1;SRSF2;SLC25A10;MVD;SNRNP25;DTL;SLC25A11;IDI1;MVK;NCAPG;PIK3R3;ARHGAP18;CXXC5;CPLX2;FOXRED1;ZFP36L2;NCALD;CLN6;UNG;OLFML3;AGR2;CKB;FDFT1;MAP2K6;E2F8;FDPS;SNAPIN;CDKN2C;TBCD;IFFO2;BRI3BP;TACC3;DHCR7;GALK1
523 genes upregulated by IAV-infection in mouse spleen	45/419	0.487769	0.999995	1.01456	0.728363	CD86;RNF11;TFRC;PLGRKT;CD5L;HMGB3;PPOX;IFIT3;GSPT1;PLAC8;SNX2;CASP3;NEK2;TK1;ACP1;CDK5RAP3;E2F8;TMPO;CCR2;STAT5A;CDT1;PBRM1;CDKN2C;CHUK;SEMA4D;STYX;LMO2;MX1;ADAM10;CYBB;MEMO1;FOXL1;DEK;GPCPD1;DCK;EPOR;CDK8;EIF3M;LY6D;SRSF2;SRSF3;EIF3E;CD48;PLCB1;MSRB1
COVID19-E protein host PPI from Krogan	2022-06-01	0.489682	0.999995	1.68623	1.20397	CWC27
500 genes up-regulated by SARS-CoV-1 in human intestinal organoids from GSE149312 60h	49/457	0.49014	0.999995	1.01266	0.722092	SH3KBP1;WDR43;CHAF1B;RGS2;GNPNAT1;TK1;HMGN2;BORCS7;RRP15;TMPO;TCF19;HELLS;TIPIN;CHUK;SSR3;APRT;NUP93;PLSCR1;BANK1;GPD1;SRSF2;PPIF;PLBD1;SNRNP25;DTL;SLC25A11;TMEM185B;USP14;BLM;GTF2A2;EIF5A2;TAF1B;AGR2;SEC11C;GSTM4;NOP58;NOS2;PLK2;NETO2;NDC80;FAM111A;FABP5;PSAT1;TRMT6;DNAJC10;PPT1;ACKR4;LAMTOR1;NOL11
SARS perturbation; 286 Up Genes from GEN3VA; Human airway epithelium (HAE) cells; Accession: GSE47961 Platform: GPL6480; Entry 3	27/250	0.490418	0.999995	1.02088	0.727373	ADAMDEC1;CD84;CD83;HHIP;DDX60;IFIT3;SNTG2;SOCS1;CLEC7A;DHX58;EPSTI1;CTLA4;FCER1A;IER3;MAP4K1;DUSP2;SP110;MX1;SSTR2;PLSCR1;HSH2D;AIM2;PARVG;THEMIS2;SLCO4A1;IRF4;OAS3
SARS perturbation; 236 Up Genes from GEN3VA; Human airway epithelium (HAE) cells; Accession: GSE47961 Platform: GPL6480; Entry 2	22/203	0.490739	0.999995	1.02484	0.729526	DUSP2;CD84;CD83;PIANP;HLF;HEPACAM;HHIP;WNT5A;MX1;WAS;DDX60;SSTR2;IFIT3;DNM1;TYROBP;AIM2;CYTH4;PARVG;RCAN2;OAS3;EPSTI1;IER3
500 genes up-regulated by SARS-CoV-2 in human A549 cells from GSE147507 Series2	53/495	0.492309	0.999995	1.01106	0.716482	LTV1;SAT1;WDR43;IFIT3;MRPL33;HERC4;GJA1;BMPER;PPAT;SLC39A8;IER3;TMPO;MORC3;SP110;UBE2E1;ADAM10;MASTL;GPCPD1;PLSCR1;TEX9;SUB1;OAS3;PSME1;PIGK;ALDOC;CTTNBP2;EBI3;GTPBP10;NOL7;DDX60;NT5C2;HIF1A;TAF1D;STAT4;AGR2;SLITRK6;CTNNAL1;KCNJ2;CCDC18;NOP58;SSB;PLK2;MX1;BBIP1;DEK;REC8;U2SURP;KTN1;THEMIS2;HNRNPD;PIR;RPL22L1;ZFP28
500 genes down-regulated by SARS-CoV-2 in mouse Kidney cells at 7 dpi from GSE162113	47/439	0.495621	0.999995	1.01092	0.709611	RNASEH2B;COX16;QPRT;AK1;SELENOF;CCNC;MSMO1;RNF7;ACAT1;SELENOH;PRDX3;GNA14;PRDX4;SERP1;NPHP1;CKB;DGCR6;SPTSSA;TAF9B;E2F5;RPL39;NUDT14;METTL9;AASDHPPT;TRDMT1;TRAPPC1;APOBEC2;TRAPPC2L;SSR4;TPK1;CNBP;IDH1;DYNLT3;ATG10;UBE2E1;ORMDL1;SDHD;MRPS18C;DERA;PEX7;COPS5;SDHAF1;CMPK1;LAMTOR1;SNRNP25;POLR3K;CALM2
Top 500 downregulated genes in mouse kidney with SARS-CoV-2 infection (Day 7) from GEO GSE162113	47/439	0.495621	0.999995	1.01092	0.709611	RNASEH2B;COX16;QPRT;AK1;SELENOF;CCNC;MSMO1;RNF7;ACAT1;SELENOH;PRDX3;GNA14;PRDX4;SERP1;NPHP1;CKB;DGCR6;SPTSSA;TAF9B;E2F5;RPL39;NUDT14;METTL9;AASDHPPT;TRDMT1;TRAPPC1;APOBEC2;TRAPPC2L;SSR4;TPK1;CNBP;IDH1;DYNLT3;ATG10;UBE2E1;ORMDL1;SDHD;MRPS18C;DERA;PEX7;COPS5;SDHAF1;CMPK1;LAMTOR1;SNRNP25;POLR3K;CALM2
Top 500 up genes in human lung AT2 cells organoids from GSE160435	49/458	0.496643	0.999995	1.01013	0.706972	CD86;CDA;SH2D4A;SH3KBP1;HMGB3;CCNC;IFIT3;ELK3;RND1;MFSD9;EPSTI1;CD38;TK1;TMPO;TCF19;SP110;IL15;MMP9;PTBP3;RAB32;PLSCR1;PSMA3;HSH2D;DDX39A;OAS3;PAFAH1B3;FAIM;DMAC2;SLC35D2;ABRACL;DDX60;CORO1A;MALT1;FGD2;CD79A;SUSD3;SLC25A23;TGFB2;MGAM;MX1;PLEKHA6;REC8;CYLD;MAB21L4;THEMIS2;KATNBL1;SPATS2L;TLL1;MCU
Coronavirus Perturbation; 143 Down Genes from GEN3VA Human Calu-3 2B4 cells; Accession: GSE45042 Platform: GPL6480 Entry 1	13/119	0.498659	0.999995	1.03402	0.719504	TCERG1;FKBP10;GPR65;RORB;THNSL2;ART3;SLC2A9;RPGRIP1;RAB37;APOC2;TBC1D10C;SCN4A;CTHRC1
SARS-CoV perturbation; 381 Down Genes from GEN3VA; Human Vero E6 cells; Accession: GSE30589 Platform: GPL570 Entry 1	38/355	0.501429	0.999995	1.01067	0.697659	ISCA2;SEH1L;PLGRKT;BRI3;HEXB;ZBTB8OS;HMGB3;HCCS;CRYZ;PRDX5;SH3BGRL;PGRMC1;LGALS1;PRDX4;CFL2;EMC2;RBPMS2;G3BP2;ARFIP1;TK1;CKB;SPTSSA;NQO1;TIPIN;MRPL27;UBE2E2;NDC80;DERA;MRPS9;COPS5;FABP5;GNPDA2;SUB1;ARMCX6;TMEM126A;PPT1;NDUFS3;SLC25A11
Top 500 down genes for SARS-CoV-2 infection in Rhesus macaques at Group 1 dose in PBMCs at 10 DPI from GSE156701	50/469	0.506777	0.999995	1.00605	0.683797	PRDM8;SLC23A1;AHR;IFIT3;HID1;IL27RA;SPIB;FCRLA;DHX58;ITGB7;APPL2;GPSM3;EDARADD;FCRL1;MEF2C;WNT5A;TACR2;RHOF;JMJD7;MR1;HSH2D;ADORA2A;MDFIC;RP2;LRIF1;MS4A1;TLR3;TMEM185B;SP140;CXCR5;WAS;DAPP1;SLCO5A1;SPATA7;FOXRED1;CD79B;CD79A;SOCS1;CD19;SH3BP2;NUP43;PAK3;SCN3A;RELT;CMTM7;CBX7;FZD2;NETO2;PSAT1;TCEA3
SARS-CoV-2/Human Interactome Gene Set from Guzzi	1982-09-01	0.50916	0.999995	1.03942	0.701603	RNF128;SMOC1;CHMP2B;NPHP3;COX2;LCP1;NAE1;OCIAD2;CLEC4G
500 genes up-regulated by SARS-CoV-2 (0.2 MOI) in human A549 cells transduced with ACE2 vector from GSE147507	49/460	0.50962	0.999995	1.0051	0.677526	RNF11;TNFAIP8;PGAP1;BTG1;CD83;BHLHE41;RBPJ;SMC4;WDR43;DBP;HMGN2;IER3;ANKRD49;TET2;GPCPD1;RAP2B;DMTF1;RFX7;ARMCX5;B3GNT5;PHIP;TRIM59;LTB;CHST2;SLC45A4;NFAT5;TAF1D;ZKSCAN8;UAP1L1;MBIP;SPTSSA;ARGLU1;SUZ12;POU2F1;YTHDF3;WTAP;CARD9;POU2F2;PNRC2;CYLD;LACC1;PRPF39;PER3;ARHGAP30;NEURL3;BHLHE40;RLIM;TAB3;ZCCHC3
Top 500 down genes for SARS-CoV-2 infection in Rhesus macaques at Group 2 dose in PBMCs at 7 DPI from GSE156701	49/461	0.516091	0.999995	1.0026	0.663192	ARF4;DAZAP2;BTG1;SLC23A1;CCDC125;NCF4;LST1;METRNL;SAT1;IL27RA;SERP1;RBPMS2;APPL2;GPSM3;NFAM1;NIPA2;VPS37B;RAB32;LAT2;HCK;TYROBP;DOK3;ACOX2;TLR9;IRF8;LRIF1;CHST2;BRI3;EBI3;CXXC5;PLA2G7;PCDH17;ZFP36L2;PRDX5;SNN;PLCG2;CD300LD;BID;LYN;IVNS1ABP;TMEM30A;YTHDF3;SLC35E3;NMNAT3;GALNS;KATNBL1;CHMP2B;MSRB1;TUBA8
COVID-19 patients BALF up	53/500	0.52348	0.999995	0.999459	0.646905	GASK1B;SLC40A1;IL5RA;FMN1;SLC4A4;RND3;ZC3H12D;LSM12;RGS2;TRIM7;POF1B;TNFSF10;RPL39;SYBU;RALGPS2;TPD52;LMNTD1;CD180;TET2;TC2N;FOXP2;TM4SF1;AOPEP;RARB;CD300E;RPL27;BBOF1;MCTP2;NFAT5;IGSF6;HLF;SATB1;TMPRSS4;RHOBTB3;PLA2G7;FAM214A;MIPOL1;NT5E;RAB40B;TSPAN8;AGR2;SLITRK6;S100A14;SLC25A23;TGFB2;PCP4L1;FZD6;FBXL13;GULP1;NFIB;FRK;FGFR2;KLHDC9
Top 500 down genes for SARS-CoV-2 infection in Rhesus macaques at Group 2 dose in PBMCs at 14 DPI from GSE156701	49/463	0.528989	0.999995	0.997642	0.635285	CD86;BHLHE41;TREM2;RND1;FCER1A;IL13RA1;IKBIP;MYLIP;MORC3;CHUK;NIPA2;VPS37B;LAT2;RP2;PADI2;HCLS1;IRF8;NAF1;IRF5;LRIF1;MCTP2;TLR3;FAN1;PDE1B;NXPH3;EBI3;CXCR5;PRCP;ZDHHC21;CXXC5;ZFP36L2;XKRX;SNN;SYNGR1;SOCS1;TIFA;PLCG2;NCKAP1L;FSD2;DCAF13;LYN;BCL11A;DENND4A;IL10RA;TMEM132B;SNX20;PRPF39;KATNBL1;YIPF6
SARS-CoV perturbation; 269 Down Genes from GEN3VA; Human Vero E6 cells; Accession: GSE30589 Platform: GPL570 Entry 6	26/246	0.538247	0.999995	0.996168	0.617065	CEMIP;TMEM200A;RND3;UNG;RND1;PRDX5;PPP3CB;LBH;TSPAN8;TK1;FUS;GLMN;NR1D2;VRK1;NETO2;SHISA2;DEK;MMP9;NDC80;PTPRD;NEIL3;YIPF6;SRSF2;OCIAD2;PLCB1;DTL
Top 500 down genes for SARS-CoV-2 infection in Rhesus macaques at Group 3 dose in PBMCs at 2 DPI from GSE156701	49/465	0.54182	0.999995	0.992732	0.608368	PRDM8;FCGBP;RNF11;PGAP1;BTG1;SFT2D3;TNFRSF13B;ABRA;PLB1;SMPD4;CFL2;KIF21B;APPL2;HOXA4;RALGPS2;TSTD3;SPNS3;VPS37B;GPCPD1;SLC25A16;ADORA2A;TBC1D7;CHST2;CDKL1;BHLHB9;NPRL3;RNF7;FAM214A;RBFA;TGFBR3L;SNN;CD300LB;NUP43;ARSG;IVNS1ABP;CBX7;SLC35E3;FANCC;TPD52L1;USP28;EPOR;POU6F1;SLC4A7;PRPF39;KATNBL1;CPD;STK17B;OGT;MCU
SARS coronavirus protease from BioPlanet 2019	2022-07-01	0.543817	0.999995	1.40511	0.855912	NCL
SARS-CoV perturbation; 7 Up Genes from GEN3VA; Human Vero E6 cells; Accession: GSE30589 Platform: GPL570 Entry 3	2022-07-01	0.543817	0.999995	1.40511	0.855912	NEURL3
500 genes down-regulated by SARS-CoV-2 in human liver organoids from GSE151803	44/418	0.545016	0.999995	0.991532	0.6018	SLC25A1;INSIG1;PALM3;ASB13;PDGFA;PEPD;FBXO44;PCSK4;NADK2;AMDHD2;RAC3;NUDT16;TMEM8B;GAMT;APC2;SRPK3;CBR1;MEF2C;LYNX1;PHYH;IZUMO4;TCEANC;HAGHL;SLC39A11;CMBL;SDHD;NIPSNAP1;MYO16;DERA;TIAM2;LAT2;TMEM37;GRHPR;FMNL1;ACOX2;PCCB;PXMP2;CRYL1;SLC25A10;ALDOC;PTPRCAP;RAB17;FGFR2;KLHDC9
Top 500 up genes for COVID-19 severe disease in human NK cells from GSE165461	52/495	0.551266	0.999995	0.989204	0.589108	RNF11;BTG1;NUCKS1;RORB;METRNL;SMC4;SAT1;RBM3;RGS2;EME2;EMILIN2;RRP12;LRRFIP1;ACP1;RAB8B;PHYH;CIRBP;VPS37B;DMTF1;IRF4;NCL;SUB1;OAS3;XRN2;SRSF2;PLBD1;S100A9;DTL;PTMA;S100A8;MTMR1;ASAH1;PDE1B;CCDC69;GATA3;HIF1A;SELENOH;OGFRL1;TAF1D;CLEC7A;RELT;MPDU1;SLF1;MGAM;CDKN2C;WTAP;FUS;MX1;ARPC2;CPD;OTULIN;RBMX
27 Positive hits from CRISPR screen from Hoffmann et al. (PMID 32935098) in Huh-7.5 cells at 33 deg C	2027-03-01	0.556993	0.999995	1.05377	0.616666	SRP72;CUL2;HS2ST1
Genome-wide CRISPR screen reveals host genes that regulate SARS-CoV-2 infection	2027-03-01	0.556993	0.999995	1.05377	0.616666	TMX3;ATRX;PHIP
40 SARS-CoV-2 host factor genes from genome-wide CRISPR screen in Huh7 cells from Baggen et al.	1937-04-01	0.562024	0.999995	1.0218	0.588772	AHCYL1;TMEM30A;PHIP;ITGB6
Top 500 down genes for SARS-CoV-2 infection Day 2 in ferret right cranial lung from GSE160824	41/392	0.562417	0.999995	0.984341	0.5665	NFAT5;AMHR2;KLHL14;TMEM200A;GPR21;HHIP;NDNF;PCDH17;NR3C2;RGS5;ARHGAP21;ZMYM4;ERMARD;ZKSCAN2;SCN7A;DPH6;BTRC;WNT2;SCAI;DIS3L2;FNBP4;GDF10;GUCY1A2;ST8SIA1;CACNA2D1;TNFRSF19;TET2;UNC5C;FOXP2;PTBP2;PTPRD;RAD51B;ARHGEF9;NFIB;AGBL3;KCNMA1;PHF14;ANGPTL2;PLCB1;CFAP54;ASPA
Top 500 upregulated genes for SARS-CoV-2 infection in human cornea from GSE164073	49/470	0.573513	0.999995	0.980661	0.545222	TNFAIP8;BTG1;CD82;MSMO1;ARHGEF10L;RORB;PCSK5;CX3CL1;AMOT;PLAU;EPSTI1;SLC39A8;FADS1;SYBU;EPHA4;IL16;HIC1;ASPN;DNM1;TIAM2;VMAC;CD109;SLC9A9;MVD;TLR3;PRKN;SLC22A3;SATB1;INSIG1;ARHGAP20;PDPN;UAP1L1;SC5D;STXBP6;SLC25A23;LDLR;CBX7;WTAP;ST8SIA1;LUM;TMEM132B;POU2F2;SLC6A6;SQLE;CYLD;LACC1;TMEM119;TAB3;DHCR7
SARS-CoV perturbation; 228 Down Genes from GEN3VA; Human bronchial epithelial 2B4 cells; Accession: GSE17400 Platform: GPL570; Entry 1	14/135	0.576865	0.999995	0.975152	0.536477	FNBP4;CCDC112;TTC14;PAQR6;APOBEC4;TET1;TAF1D;PRPF39;BMPER;SELL;RP2;HCLS1;S100A9;FRK
30 host factors of SARS-CoV-2 in HEK293T-hACE2 cells with MOI 0.01 from CRISPR screen of Grodzki et al.	2028-03-01	0.582401	0.999995	1.01156	0.546844	FBXW10;NPRL3;TBC1D7
Top 500 up genes for SARS-CoV-2 infection in Rhesus macaques at Group 3 dose in Bronchoalveolar Lavage at 4 DPI from GSE156701	48/462	0.58326	0.999995	0.97681	0.526621	ARHGAP11A;NCAPG2;GIMAP6;DDX60;NT5C2;CXCL14;SLC2A6;IFIT3;CLN6;AP3M2;DOCK10;FCHO1;DHX58;UAP1L1;EPSTI1;SLC39A8;CCR5;MAP2K6;CCR2;TCF19;CDT1;TMEM86A;PTGIR;SUSD1;WNT5A;MX1;SLC16A12;HPS3;MYO5A;ADAM10;FANCC;FANCB;MCOLN2;REC8;TM4SF1;IFFO1;DNM1;TLR1;NEIL3;THEMIS2;OAS3;RBP1;LY6D;TACC3;HPSE;DTL;PADI1;HCN1
Top 389 positive hits from genome-wide CRISPR screen for SARS-CoV-2 for 33 deg C from Schneider et al.	39/377	0.590888	0.999995	0.972124	0.511463	N6AMT1;SLC25A1;SLC35B2;RNASEH2B;ENY2;GTF2A2;MVK;PYROXD1;TAMM41;ICE2;PIGP;ZBTB8OS;SMC6;FAM204A;TM9SF3;HS2ST1;TAF1B;MSTO1;DHX36;DPH6;LDLR;CFAP20;AASDHPPT;TTC14;MAP3K1;SSB;ALG6;VRK1;SQLE;PPA2;EWSR1;DOLPP1;TRMT6;C1D;CMPK1;MVD;SRSF5;LUC7L2;MBTPS2
COVID19-Nsp4 protein host PPI from Krogan	2022-08-01	0.592212	0.999995	1.20431	0.630928	NUP210
COVID19-Orf3a protein host PPI from Krogan	2022-08-01	0.592212	0.999995	1.20431	0.630928	TRIM59
SARS coronavirus E2 glycoprotein precursor (gene: S) from Virus-Host PPI P-HIPSTer 2020	1969-07-01	0.607291	0.999995	0.951559	0.474587	CD79B;CD7;NPTN;CTLA4;TREM2;SCN3B;MPZL1
chloroquine-7012 from Old CMAP down	1979-08-01	0.609087	0.999995	0.949614	0.470814	TMEM185B;GJA1;ELOVL4;FCHO1;RAC3;SLC25A23;SYBU;VAV1
500 genes down-regulated by MERS-CoV in Calu-3 cells from GSE139516 24h	49/476	0.610616	0.999995	0.966549	0.476786	SLC25A1;NRM;TMEM97;LGALS1;GM2A;C1QBP;RAC2;TK1;XXYLT1;CBR1;SSR4;ATP1B3;NIPSNAP1;APRT;RPUSD3;PSME1;SRSF2;TKT;PAFAH1B3;SLC41A3;MGST1;UNG;PRDX5;SYNGR1;PGRMC1;ESD;MVB12A;S100A14;CKB;VILL;SLC25A23;FDFT1;MPDU1;CDT1;NQO1;FDPS;DUT;FUS;GSR;GOT2;TBCD;BRI3BP;NMRAL1;AIF1L;PSAT1;SMOC1;CALM2;MSRB1;GALK1
Top 500 up genes for SARS-CoV-2 early infection in human female blood from GSE161731	51/496	0.615385	0.999995	0.965243	0.468632	PRDM8;ARF4;COLGALT2;PIGP;GIMAP6;IKZF3;SGSH;RGS3;NMRK1;EPSTI1;CD38;TK1;KIF21B;HMGN2;EDARADD;TCF19;DENND2D;PAQR6;CD300A;BHLHA15;HDHD3;LAX1;MR1;DDB2;B3GNT9;TNNT3;SIDT1;CERCAM;KCTD14;FAN1;CX3CR1;SASH3;ATP1A3;PRR5L;CACNA1I;CHRNE;SLAMF6;SLC25A23;RALGDS;TXNDC5;RAB11FIP5;CBX7;IL10RA;SNX20;COLQ;CDK2;IL2RB;SPATS2L;POLR3H;PTPN7;CD247
Top 500 up genes for SARS-CoV-2 infection Day 21 in ferret nasal turbinates from GSE160824	42/410	0.618836	0.999995	0.961298	0.46134	CX3CR1;SMIM4;AK1;HDAC11;ROGDI;MGST2;KCNA5;HSD17B7;AP3M2;MFSD9;PGRMC1;NEK2;CKB;GAL3ST2;E2F5;FADS1;BBS4;MPZL1;SH3GL2;HNRNPA0;SLC14A1;TRAPPC1;PCP4L1;FBXO16;GOT2;SLC16A11;WDR31;TPD52L1;BRI3BP;TMEM150C;AGBL5;SQLE;SCCPDH;LCK;CLDN8;DOLPP1;SDHAF1;PXMP2;RAB19;FGF13;PFKM;TBATA
500 genes up-regulated by SARS-CoV-1 in human intestinal organoids from GSE149312 24h	47/459	0.624218	0.999995	0.96075	0.452759	GRAMD1B;GTF2A2;VIPR1;LXN;SLC20A2;SH3KBP1;ABRACL;PRR5L;NT5C2;RND3;PTS;LRRC1;PLAC8;RBM3;RGS2;TSPAN8;NIPAL1;TDG;ADGRG6;AGR2;SEC11C;NQO1;CHUK;PLK2;RAB32;QDPR;CLDN4;PLSCR1;PSMA3;RAP2B;FABP5;EWSR1;LACTB2;BANK1;ID2;TRMT6;ID4;ACKR4;PLBD1;PADI2;ATG4A;LAMTOR1;SNRNP25;MICU2;SSBP1;CALM2;FAIM
500 genes up-regulated by SARS-CoV-2 (0.2 MOI) in human A549 cells from GSE147507	49/480	0.634652	0.999995	0.957359	0.435291	LTV1;SAT1;WDR43;IFIT3;MRPL33;HERC4;GJA1;BMPER;PPAT;SLC39A8;IER3;MORC3;SP110;ADAM10;MASTL;GPCPD1;PLSCR1;TEX9;SUB1;OAS3;PSME1;PIGK;ALDOC;EBI3;GTPBP10;NOL7;DDX60;NT5C2;HIF1A;TAF1D;STAT4;SLITRK6;CTNNAL1;KCNJ2;CCDC18;NOP58;SSB;PLK2;MX1;BBIP1;DEK;REC8;U2SURP;KTN1;THEMIS2;HNRNPD;PIR;RPL22L1;ZFP28
500 up regulated genes in A549 cells infected with COVID-19 extracted from GSE147507	49/480	0.634652	0.999995	0.957359	0.435291	LTV1;SAT1;WDR43;IFIT3;MRPL33;HERC4;GJA1;BMPER;PPAT;SLC39A8;IER3;MORC3;SP110;ADAM10;MASTL;GPCPD1;PLSCR1;TEX9;SUB1;OAS3;PSME1;PIGK;ALDOC;EBI3;GTPBP10;NOL7;DDX60;NT5C2;HIF1A;TAF1D;STAT4;SLITRK6;CTNNAL1;KCNJ2;CCDC18;NOP58;SSB;PLK2;MX1;BBIP1;DEK;REC8;U2SURP;KTN1;THEMIS2;HNRNPD;PIR;RPL22L1;ZFP28
SARS coronavirus RNA-dependent RNA polymerase (gene: orf1ab) from Virus-Host PPI P-HIPSTer 2020	2022-09-01	0.635475	0.999995	1.05371	0.477736	CDK2
500 genes up-regulated by SARS-CoV-2 in human H1299 cells at 36h from GSE148729	49/483	0.652256	0.999995	0.950578	0.406199	ARHGAP11A;LTV1;GMFB;TFRC;DCAF4;RBM3;HERC3;GM2A;AIFM2;C1QBP;TK1;HTATIP2;ACOT11;PEX2;GCAT;APRT;NUP93;GCFC2;DDX39A;ADORA2A;NCL;PPIF;TFAM;ACOX3;PARL;PLAC8;PRDX5;PGRMC1;HNRNPDL;MTHFD1L;ARGLU1;HNRNPA0;CDT1;CDKN2C;SSB;TXNRD3;FUS;CNBP;TPD52L1;NDC80;SLC6A6;FABP5;TMEM117;HNRNPD;TACC3;PHF14;POLR3K;ZCCHC3;COX20
500 genes up-regulated by MERS-CoV in Calu-3 cells from GSE139516 6h	47/465	0.660171	0.999995	0.946634	0.393096	HDDC2;SLC40A1;PIGW;PCSK5;RND3;WDR43;MALT1;RBM3;SNX4;ARHGAP21;TMEM168;HHEX;RNF139;HNRNPDL;TDG;ZKSCAN8;SLC39A8;E2F3;TRPM7;RRP15;SUZ12;SDR42E1;TIPIN;MAP3K1;CHURC1;DMPK;ARHGEF37;WTAP;PLK2;CNBP;TET2;MYO5A;NR1D2;KLHL23;SHISA2;CEACAM19;GULP1;RAP2B;RFX7;CD109;SPATA13;OTULIN;TAB3;SRSF5;NECTIN3;CDC42SE2;LIMS1
chloroquine-1719 from Old CMAP down	1983-08-01	0.665311	0.999995	0.898766	0.366248	B4GALT2;TIPIN;CLEC7A;COMMD10;GPR183;PIGK;NIPA2;PTBP2
500 genes up-regulated by SARS-CoV-2 in human H1299 cells at 4h from GSE148729 mock	49/488	0.680706	0.999995	0.939482	0.361348	ISY1;DENND1B;ITGAM;DDX3X;PCSK5;IFIT3;ELK3;MYOM3;FUNDC2;LSM12;HERC3;CASP3;ITGB6;IER3;CXADR;TRAPPC2L;THOC3;VPS37B;SSTR2;HDHD3;LAT2;NCL;C1D;NDUFS3;MATR3;LUC7L2;INO80C;IDI1;ASAH1;SMIM4;RRAD;STX11;TDG;ATP6V1C2;GSTM4;TTC14;ARL14EP;WWOX;SSB;PDHA1;NUBPL;PLK2;CNBP;HMGA1;KTN1;ARPC2;IL7;PXMP2;PPT1
SARS perturbation; 388 Up Genes from GEN3VA; Human airway epithelium (HAE) cells; Accession: GSE47961 Platform: GPL6480; Entry 4	34/342	0.681951	0.999995	0.929399	0.355771	CD84;ITGAM;NCF1;HHIP;GPR21;DDX60;IFIT3;HK3;JPH2;SOCS1;DHX58;EPSTI1;FCER1A;CD38;IER3;WNT10B;DUSP2;SP110;WSCD2;MX1;PIPOX;SSTR2;MYO16;APBB1IP;PLSCR1;HSH2D;AIM2;PARVG;THEMIS2;SLCO4A1;OAS3;BHLHE40;CERCAM;CD300E
SARS-CoV perturbation; 311 Up Genes from GEN3VA; Human bronchial epithelial 2B4 cells; Accession: GSE17400 Platform: GPL570; Entry 5	27/274	0.686566	0.999995	0.920432	0.346131	CD83;RRAD;DDX60;IKZF3;IFIT3;CX3CL1;PLAC8;EPSTI1;TNFSF10;CASP1;RBM34;CTNNAL1;DUSP2;SP110;IL15;PLK2;LMO2;MX1;TET1;MASTL;HSH2D;THEMIS2;B3GNT5;OAS3;SIDT1;ACKR4;TLR3
500 genes down-regulated by SARS-CoV-2 in human Caco2 cells at 24h from GSE148729	49/490	0.691752	0.999995	0.935114	0.344615	SLC25A1;SLC35B3;DDR1;DAZAP2;TMEM200A;HFE;QPRT;SLC40A1;SAT2;ARHGEF10L;ACCS;PEPD;AMOT;GM2A;EPSTI1;WDR6;WLS;SMIM14;PLA2G12B;PLEKHG6;HAUS4;SDHD;NIPSNAP1;MMP11;TMEM37;GPD1;PSME1;MVD;TMEM9;HAAO;AKAP7;PBXIP1;PMF1;P2RY6;TSPAN8;AGR2;HACL1;S100A14;CKB;VILL;IDH1;PRSS35;NR2F2;TPD52L1;ACSF2;SLC6A6;KIF26B;CRYL1;FGFR2
Top 500 up genes for SARS-CoV-2 infection in Rhesus macaques at Group 1 dose in Bronchoalveolar Lavage at 10 DPI from GSE156701	47/472	0.699955	0.999995	0.930669	0.332006	ALDH1L1;AHCYL1;BHLHB9;DDX3X;MAOA;SLC40A1;F13A1;NREP;TRMT2B;AACS;CHAF1B;PDPN;SLC39A8;NEK2;ITGB6;MGAT2;SLC25A23;TXNDC5;CDT1;GUCY1A2;SCARA3;PTGIR;LUM;WNT5A;SLC16A12;ADAM10;VPS37B;SHISA2;REC8;TM4SF1;PDP1;B3GNT9;RP2;TMEM117;RBP1;KCNMA1;MAP7D2;DNAJC10;CD7;LY6D;PADI2;CYB5RL;SLC25A10;HPSE;SYNC;DTL;MCU
SARS perturbation; 69 Down Genes from GEN3VA; Human airway epithelium (HAE) cells; Accession: GSE47961 Platform: GPL6480; Entry 5	1944-04-01	0.700135	0.999995	0.842655	0.300391	SBSPON;CR2;GLI1;CCDC62
500 genes down-regulated by SARS-CoV-2 in human H1299 cells at 4h from GSE148729 untreated	48/482	0.70128	0.999995	0.930729	0.330267	WDR27;FCGBP;BTG1;INSIG1;VPS4B;SLC7A11;ZFAND1;TFPI;DCAF4;SMC4;ARHGAP4;PLAC8;MBTD1;NADK2;HERC4;TAF1D;FCHO1;HAUS7;EME2;STK38;EMC2;ADGRG6;ANKRD1;SLC25A40;KCNN4;LDLR;CDK5RAP3;AASDHPPT;FDFT1;GARNL3;IVNS1ABP;CD164;CDRT4;FDPS;CCDC18;CDKN2C;LRRC75A;SOX12;SDHD;SLC4A7;DOK3;PSAT1;ID2;PDCD4;TRIM59;OGT;CALM2;MCU
COVID19-Orf9b protein host PPI from Krogan	2022-11-01	0.708724	0.999995	0.842877	0.290194	PTBP2
500 genes up-regulated by SARS-CoV-2 in human Caco2 cells at 4h from GSE148729 untreated	49/494	0.713236	0.999995	0.926496	0.313103	TNFAIP8;FMN1;AHR;SLC7A11;ANTXR2;RND3;WDR43;FAM107B;IL27RA;STK10;GJA1;SHH;RGS2;UBASH3B;ANKRD1;AP1S3;RRP12;LRRFIP1;IER3;DUSP2;VPS37B;RHOF;TM4SF1;MTAP;CLDN4;RNF128;SLCO4A1;SAMD5;TMEM185B;SEH1L;EIF5A2;WNK4;GREB1L;TNFRSF11B;RAP1B;ARHGAP21;EPB41L1;ADGRG6;S100A14;LDLR;RALGDS;RELT;PLK2;PCDH7;HMGA1;SLC4A7;FA2H;CHMP2B;SPATS2L
Top 500 up genes for SARS-CoV-2 infection in Rhesus macaques at Group 1 dose in Bronchoalveolar Lavage at 2 DPI from GSE156701	47/475	0.716218	0.999995	0.923987	0.308399	IDI1;DDX3X;MAOA;INSIG1;DDX60;CXCL14;IFIT3;ELK3;DHX58;PDPN;EPSTI1;ST3GAL4;TNFSF10;SLC39A8;MGAT2;SLC25A23;CCR5;LDLR;MPZL1;TXNDC5;SREBF1;STARD4;PTGIR;PLK2;WNT5A;MX1;SLC16A12;HMGA1;ADAM10;VPS37B;SHISA2;REC8;TM4SF1;HSH2D;SELL;PSAT1;OAS3;LY6D;SPATS2L;CD300E;TAB3;HPSE;DTL;MCU;TLR3;MSRB1;PTGES
SARS-CoV perturbation; 23 Up Genes from GEN3VA; Human Vero E6 cells; Accession: GSE30589 Platform: GPL570 Entry 4	2023-02-01	0.717199	0.999995	0.802625	0.266794	RGS2;NEURL3
500 genes up-regulated by SARS-CoV-2 in human pancreatic organoids from GSE151803	43/438	0.728239	0.999995	0.915939	0.290469	MPG;HPN;TMEM51;ACCS;RND1;LSM12;HHEX;SOCS1;LGALS1;EVA1A;GRAP2;AMDHD2;SCN7A;S1PR5;SCN3A;IER3;IL13RA1;MEF2C;UNC5CL;PHYKPL;PLK2;FOXL1;IQCD;HDHD3;MMP9;TM4SF1;EML3;MMP11;TMEM37;CLDN4;NEIL2;B3GNT8;LPAR6;IL7;ID2;KIF26B;SDHAF1;SLC9A9;BHLHE40;PSME1;ANGPTL2;MSRB1;GALK1
COVID-19 patients PBMC down	18/190	0.728518	0.999995	0.88115	0.279098	PRDM8;COLGALT2;MATK;RHOBTB3;IL5RA;PBXIP1;GATA3;GLI1;SLC4A4;NCALD;ZFYVE28;PER3;MYH11;ST8SIA6;CD247;S1PR5;CCR3;RAB11FIP5
192 negative hits from CRISPR screen of Heaton et al. in A549-ACE2 cells	17/180	0.729133	0.999995	0.878175	0.277414	WFDC12;B4GALT2;CERS3;STRADA;SP140;PRUNE2;SMC6;FAM204A;ELK3;SLC25A16;SLC25A18;ACOX2;SLC25A40;S100A4;ALDOC;SPA17;CHST3
500 genes down-regulated by MHV-A59 in murine liver cells from GSE146074 3d	40/410	0.736646	0.999995	0.909594	0.278016	HDAC11;GSTT2;TSPAN12;CRYZ;GHR;NADK2;PRDX4;DBP;EVA1A;GM2A;SC5D;HADH;RPL39;FADS1;PDK1;GAMT;IVNS1ABP;STARD4;PDHA1;GOT2;NR1H4;SORD;PIPOX;NR1D2;HOGA1;SDHD;FAM91A1;NIPSNAP1;PTPRD;ERG28;BDH1;APOC2;PCCB;GPD1;BHLHE40;SLC25A10;SLC25A11;CLEC4G;SLC25A13;GALK1
500 genes up-regulated by SARS-CoV-2 in human intestinal organoids from GSE149312 differentiation 60h	43/440	0.738971	0.999995	0.911221	0.275641	CYFIP2;B4GALT2;STEAP3;MAOA;HAAO;PEPD;PLA2G7;CXCL14;IFIT3;GLS;SCAMP5;PYCARD;PRDX5;HERC3;EPSTI1;HACL1;TAF9B;EMC9;MPDU1;DENND2D;DNAJC19;TTC14;CBR1;SP110;SUSD1;ACOT11;MX1;SLC39A11;CMBL;BRI3BP;APRT;SLC4A7;TMEM212;HSH2D;ACOX2;GPD1;RLIM;GUF1;NDUFS3;PADI2;IRF8;SLC25A10;CALM2
ACE2 Pathway from BioCarta 2013	2022-12-01	0.73963	0.999995	0.766209	0.231092	COL4A6
Top 500 up genes for SARS-CoV-2 infection in Rhesus macaques at Group 2 dose in PBMCs at 14 DPI from GSE156701	44/451	0.744973	0.999995	0.90942	0.26774	CX3CR1;GPSM2;ALDH1L1;PUS10;PLGRKT;DDX46;HDAC11;NUCKS1;ZBTB22;TRMT2B;ZFAND1;LIN7C;CD3D;GIMAP7;PPP1CB;PGRMC1;RAP1A;RGS3;NIPAL1;GRAP2;PIP4K2A;KCNN4;S1PR5;FADS1;TMEM8B;PDK1;SLC14A1;CCDC18;RWDD3;PLCL2;RSAD1;CIRBP;IQCD;CDC25C;CD2;CDK8;PLSCR1;B3GNT9;AGBL3;DPEP2;PHF14;KLRD1;SRSF5;LIMS1
Coronavirus Perturbation; 174 Down Genes from GEN3VA Human Calu-3 2B4 cells; Accession: GSE45042 Platform: GPL6480 Entry 2	12/131	0.745649	0.999995	0.849182	0.249235	SLC14A1;CDT1;GNA14;HERC3;FUS;GPR65;HGF;CXCR3;SMOC1;MRI1;SLC25A23;GLB1L2
Top 500 up genes for SARS-CoV-2 infection in Rhesus macaques at Group 1 dose in Bronchoalveolar Lavage at 7 DPI from GSE156701	46/472	0.751488	0.999995	0.908239	0.259484	SLC22A3;MAOA;CALML3;NREP;DDX60;CXCL14;SMIM6;FAM178B;CHAF1B;EVA1A;PDPN;SLC39A8;NEK2;MYH11;ITGB6;S1PR5;TXNDC5;CDT1;SCARA3;TGFB2;PTGIR;ELOVL4;HGF;WNT5A;SLC16A12;HMGA1;SHISA2;NIPSNAP1;REC8;TM4SF1;B3GNT9;MYO3B;PSAT1;RBP1;DNAJC10;CD7;LY6D;PADI2;FAT2;SLC25A10;HPSE;SYNC;DTL;PADI1;MCU;PTGES
SARS-CoV perturbation; 162 Down Genes from GEN3VA; Human Vero E6 cells; Accession: GSE30589 Platform: GPL570 Entry 5	11/122	0.75811	0.999995	0.834499	0.231095	COL17A1;SRPK3;LMNTD2;LRRC17;TNFSF10;SRSF2;ANKRD1;ARGLU1;OGT;RAPGEFL1;HNRNPA0
26 Negative hits from CRISPR screen from Hoffmann et al. (PMID 32935098) in Huh-7.5 cells at 33 deg C	2025-02-01	0.759661	0.999995	0.732749	0.20142	DNAJC19;CWC27
Top 500 up genes for SARS-CoV-2 infection in Rhesus macaques at Group 1 dose in Bronchoalveolar Lavage at 14 DPI from GSE156701	45/464	0.760775	0.999995	0.903265	0.246969	SLC22A3;FKBP10;ALDH1L1;UBR3;TREM2;NREP;FAM214A;SMIM6;CACNA1E;TMEM26;GJA1;PDPN;JARID2;S1PR5;GUCY1A2;TGFB2;NUP210;LUM;HGF;WNT5A;SLC16A12;FANCC;SHISA2;ZFP90;REC8;TM4SF1;RUNX2;MTSS1;DNM1;SLC7A4;MMP11;B3GNT9;MYO3B;PSAT1;RCAN2;TMEM117;ELF5;RBP1;GIPC2;MAP7D2;DNAJC10;CD7;PADI2;PYROXD2;PADI1
SARS-CoV perturbation; 189 Up Genes from GEN3VA; Human bronchial epithelial 2B4 cells; Accession: GSE17400 Platform: GPL570; Entry 4	13/143	0.760996	0.999995	0.841983	0.229968	WFDC12;CHUK;YTHDF3;RNASE6;UBE2E2;HCCS;ZFAND1;HS6ST2;PLAU;PSAT1;C1QBP;HADH;BRDT
500 genes up-regulated by SARS-CoV-2 in Calu-3 cells from GSE148729	41/425	0.763767	0.999995	0.898056	0.242019	SERPINB10;RIPOR2;ITGAM;CD83;PIK3R3;RTL9;DAPP1;DDX60;SAT1;IKZF3;IFIT3;CX3CL1;RND1;STK10;SOCS1;DHX58;EPSTI1;PLCG2;TNFSF10;CASP1;IL12A;SCN3A;EPHA4;ANGPT2;SP110;TNFSF15;IL10RA;MX1;TET2;LIFR;TENT5A;GPCPD1;CYLD;HSH2D;THEMIS2;NEURL3;OAS3;ACKR4;GLCCI1;CFAP54;TLR3
Top 500 down genes for SARS-CoV-2 infection in Rhesus macaques at Group 2 dose in PBMCs at 4 DPI from GSE156701	44/456	0.770055	0.999995	0.898126	0.234674	SLC23A1;CCDC125;NCF4;BTF3L4;AKAP7;PPP1CB;HEBP2;SH3BGRL;RAP1A;CD300LB;FCER1A;CD300LD;AP1S3;PGLYRP1;CDK5RAP3;IVNS1ABP;ACTR2;ATP8B4;MGAM;RWDD3;DMPK;GK;DENND4A;NFAM1;GSR;CMC1;FUZ;NIPA2;VPS37B;BMX;USP28;RAB32;SLC25A16;FAM135A;RP2;KATNBL1;CPD;LPCAT2;EXOC6;RPL22L1;PADI4;EFHC2;LRIF1;CHST2
Top 500 down genes in human lung AT2 cells organoids from GSE160435	42/437	0.774157	0.999995	0.894208	0.2289	FKBP10;PGAP1;ANKRD16;HSPB6;RGS14;TMEM200A;RRAD;DIXDC1;PRCP;ACCS;SLC4A4;RGS5;CTSO;DACH1;SLITRK6;CCN5;NPHP3;SCN7A;PAMR1;KCNJ2;GARNL3;CTHRC1;GAMT;SREBF1;FZD2;ITGA4;LRRN3;PCP4L1;LUM;TNFRSF19;CIRBP;MR1;DNM1;BMP5;AGBL5;TMEM134;SLC9A9;MAP7D2;TMEM119;FAT2;ANGPTL2;CRYL1
COVID19-Orf9c protein host PPI from Krogan	2026-02-01	0.778744	0.999995	0.702179	0.175596	TMEM97;TMED5
500 genes up-regulated by SARS-CoV-1 in Calu-3 cells from GSE148729 24h	42/438	0.779027	0.999995	0.891899	0.222715	NFAT5;RIPOR2;ITGAM;RTL9;DAPP1;AHR;DDX60;FAM214A;SAT1;IKZF3;RASGRP1;SLC2A6;IFIT3;CX3CL1;RND1;STK10;PLAU;DHX58;EPSTI1;TNFSF10;SCN3A;EPHA4;ABCA5;LRRN3;SP110;TNFSF15;DENND4A;IL10RA;STYK1;MX1;TET2;TENT5A;GPCPD1;CYLD;HSH2D;THEMIS2;NEURL3;B3GNT5;OAS3;GLCCI1;CFAP54;TLR3
SARS-CoV perturbation; 231 Up Genes from GEN3VA; Human Vero E6 cells; Accession: GSE30589 Platform: GPL570 Entry 6	19/207	0.779992	0.999995	0.850581	0.211346	TNFSF15;FRMPD1;INSIG1;LRRC17;MSMO1;MTFR1L;SOX12;HSD17B7;CD3D;SQLE;EXTL2;TIFAB;CREB3L4;ID2;BHLHE40;PIR;HACL1;MCU;IER3
500 top upregulated genes from SARS-CoV-2 infection at 24 HPI from GSE157852	41/429	0.783618	0.999995	0.888594	0.21667	COL17A1;RHOBTB3;AHR;RBPJ;RND3;ZFP36L2;ELK3;UGCG;RGS5;GJA1;HERC3;EVA1A;PLAU;ANKRD1;PIP4K2A;STK38L;E2F3;DCAF13;IER3;PLS1;IL13RA1;CTHRC1;EDARADD;TMEM30A;PCDH7;HGF;FAM91A1;ASPN;TM4SF1;RUNX2;AIF1L;SLC4A7;CYLD;LRCH2;RAP2B;NFIB;BHLHE40;CDH11;RARB;OCIAD2;TBC1D23
Top 500 up genes for SARS-CoV-2 infection in Rhesus macaques at Group 2 dose in Bronchoalveolar Lavage at 14 DPI from GSE156701	44/460	0.78896	0.999995	0.889287	0.210796	SLC22A3;SLC40A1;TREM2;NREP;TRMT2B;PLA2G7;ADCY7;CXCL14;SMIM6;SLC2A6;PCDH17;FGD2;MSTO1;PDPN;NCKAP1L;MYH11;ITGB6;SLC25A23;TXNDC5;DIS3L2;CCR2;GUCY1A2;TMEM86A;SCARA3;NOS2;LUM;HGF;CD180;SLC16A12;ATP11B;FANCC;TM4SF1;SGPP1;B3GNT9;ALDH5A1;TMEM117;OAS3;RBP1;CD7;PADI2;FAT2;PYROXD2;PADI1;MBTPS2
500 genes up-regulated by SARS-CoV-2 in human hiPSC-CMs cells at 24h from GSE150392	47/490	0.789736	0.999995	0.891933	0.210546	SLC22A3;SELPLG;CD83;HLF;NCF1;TMEM200A;HFE;BHLHE41;TNC;WNK4;PRR5L;TFPI;ADCY7;IFIT3;IL27RA;RND1;UGCG;MYCT1;NT5E;DBP;GNG2;EVA1A;UBASH3B;PLAGL1;UAP1L1;CASP4;TGM3;IL13RA1;TXNDC5;ITGA4;LMO2;MX1;FOXL1;SSTR1;TNFRSF1B;TM4SF1;PTBP3;SLC2A9;OAS3;BHLHE40;TMEM119;IRF8;SPOPL;SMIM41;FJX1;FERMT3;PTGES
SARS coronavirus P2 envelope protein from Virus-Host PPI P-HIPSTer 2020	2014-01-01	0.791957	0.999995	0.648258	0.151205	CDK2
SARS coronavirus protein E (gene: E) from Virus-Host PPI P-HIPSTer 2020	2014-01-01	0.791957	0.999995	0.648258	0.151205	CDK2
500 genes down-regulated by MERS-CoV in Calu-3 cells from GSE139516 6h	45/472	0.79816	0.999995	0.885936	0.199731	SLC25A1;TFRC;PLXND1;NPRL3;TMPRSS4;NRM;PBXIP1;PEPD;HID1;LGALS1;GRK6;RAC2;MVB12A;CKB;VILL;PUSL1;LARGE2;PDLIM4;EMC9;FDFT1;GAMT;FDPS;TRAPPC1;SSR4;FBXW9;SORD;TBCD;NME4;SLC50A1;ADAP1;ETV4;FAHD2A;NIPSNAP1;GCAT;ACSF2;DNM1;APRT;SMOC1;RAB34;RPUSD3;MVD;METTL27;SLC25A11;MSRB1;GALK1
Up regulated gene from COVID-19 infected bronchoalveolar lavage from patients	11/127	0.80202	0.999995	0.798304	0.176123	LACC1;TMEM212;P2RY10;CD82;INTU;CADM2;LPAR6;PNPO;KLRD1;RBM34;FRK
Gr5vs Gr 4	1985-07-01	0.810275	0.999995	0.755689	0.158983	LYN;MAF;XCR1;FABP5;CALML3;BID;TGM3
SARS-CoV perturbation; 338 Up Genes from GEN3VA; Human Vero E6 cells; Accession: GSE30589 Platform: GPL570 Entry 5	29/314	0.811116	0.999995	0.855768	0.17915	SLC7A11;ZFAND1;PCSK5;SAT1;MALT1;RGS2;G3BP2;ARFIP1;NEK2;SPTSSA;SYBU;MYLIP;TMEM30A;IRX5;GOT2;TNFRSF19;PLEKHG6;TACR2;UBE2E2;NR1D2;NR2F2;DDB2;PTBP3;FABP5;ARMCX6;PPT1;SUCLG2;FRK;CUL4B
31 host factors of SARS-CoV-2 in HEK293T-hACE2 cells with MOI 0.3 from CRISPR screen of Grodzki et al.	2028-02-01	0.812951	0.999995	0.648092	0.13421	STRADA;LUC7L2
COVID19-N protein host PPI from Krogan	2015-01-01	0.814035	0.999995	0.60192	0.123846	G3BP2
Top 500 up genes for SARS-CoV-2 infection in Rhesus macaques at Group 3 dose in PBMCs at 14 DPI from GSE156701	44/466	0.815354	0.999995	0.876341	0.17889	CX3CR1;TOP2B;FKBP10;ALDH1L1;RNF11;TBCEL;MVK;TFRC;CTTNBP2;NPRL3;HDAC11;PLD4;PRR5L;CTSW;NUCKS1;GATA3;AHR;ITGAL;IKZF3;CD3D;PTS;MRPL33;SPN;ARHGAP21;UBASH3B;SV2A;PTPMT1;KLRC1;S1PR5;CD52;RWDD3;MYEF2;ITGA4;IFFO2;GFRA2;RSBN1;EPOR;RPGRIP1;SLC4A7;NCL;CD109;SNRPE;TRIM59;SRSF5
500 genes down-regulated by SARS-CoV-2 in A549-ACE2 cells from GSE154613 loperamide	44/467	0.819524	0.999995	0.87422	0.173998	B4GALT2;MVK;NCAPG2;CPLX2;ENO3;UNG;CHAF1B;RGS3;EPB41L1;AGR2;ANKRD1;WDR6;ARL6IP4;TK1;RELT;POLE;TCF19;IVNS1ABP;CDT1;SCARA3;CADM4;TRAPPC2L;SSR4;SORD;TBCD;PLEKHA6;ACSF2;NMRAL1;DNM1;DDB2;APRT;FA2H;GRHPR;DDX39A;CDK2;TACC3;S100A4;SLC25A10;TKT;PHPT1;PAFAH1B3;SLC25A11;CUEDC1;PADI1
SARS-CoV perturbation; 217 Up Genes from GEN3VA; Human Vero E6 cells; Accession: GSE30589 Platform: GPL570 Entry 7	17/193	0.823538	0.999995	0.812713	0.157784	MYLIP;MAP3K1;LRRC17;MSMO1;ZBTB22;PRKAG3;MALT1;SQLE;B3GNT8;NEURL3;ID2;BHLHE40;HACL1;MVD;SKAP1;MCU;IER3
500 genes up-regulated by MHV-A59 in murine liver cells from GSE146074 3d	39/418	0.824759	0.999995	0.864934	0.166642	ARF4;FGL2;LST1;CD5L;PLD4;SERPINA7;SAT1;IFIT3;PLAC8;RAP1B;CTSO;SNX2;ESD;TIFA;DHX58;G3BP2;TMED7;IL13RA1;HTATIP2;GSTM4;LYN;ACTR3;CD53;ACTR2;CD52;GSR;ATP1B3;ARPC5;CALHM6;SLC6A6;TYROBP;ACOX2;PSME1;PPT1;LY6D;PLBD1;LCP1;S100A9;S100A8
Top 500 down genes for SARS-CoV-2 infection in Mesocricetus auratus hamster lung Day 14 from GSE162208	35/378	0.826466	0.999995	0.857808	0.163496	VIPR1;HSPB6;MISP3;GIMAP1;AK1;CLEC14A;CORO1A;RGS5;RGS2;IL18RAP;GJA4;DGCR6;PGLYRP1;HADH;APOBEC1;TCF19;LRRC25;SRPK3;TGFB2;TXNRD3;ARG1;METRN;SLC16A11;EMP3;ADAP1;SDHAF1;GPD1;ALDOC;PADI4;LAMTOR1;LTB;PFKM;CHST2;S100A8;TUBA8
SARS Perturbation; 276 Up Genes from GEN3VA Mouse Lung; Accession: GSE19137 Platform: GPL1261 Entry 4	24/266	0.826894	0.999995	0.834108	0.158546	APOBEC1;LXN;CLIC3;NUFIP1;NCF4;RNASE6;LY86;SAT2;EMP3;CORO1A;IFIT3;LIMD2;PLAC8;HCK;TYROBP;THEMIS2;ARPC2;GM2A;CLEC7A;PDPN;PSME1;PLBD1;IRF8;IER3
SARS coronavirus nucleocapsid protein (gene: N) from Virus-Host PPI P-HIPSTer 2020	2029-02-01	0.828217	0.999995	0.624054	0.117622	CDK2;TUBA8
500 genes up-regulated by SARS-CoV-2 in human Calu3 cells at 12h from GSE148729	46/490	0.831284	0.999995	0.87052	0.160858	ITGAM;CD83;RRAD;CXCR5;TMEM51;DAPP1;GATA3;AHR;DDX60;FAM214A;RND3;IFIT3;CX3CL1;ZFP36L2;UGCG;SOCS1;DHX58;EPSTI1;TNFSF10;CASP1;E2F3;RPP38;IER3;RABGAP1L;MAP3K1;SP110;IL15;PLK2;LMO2;MX1;MASTL;PTBP2;REC8;TIAM2;CYLD;PLSCR1;HSH2D;THEMIS2;NEURL3;OAS3;MTF2;BHLHE40;ATP13A4;ACKR4;LTB;TLR3
500 top upregulated genes from SARS-CoV-2 infection at 72 HPI from GSE157852	41/440	0.832436	0.999995	0.863553	0.158375	COL17A1;BLM;STEAP3;TNC;MGST1;DAPP1;HMGB3;AHR;RND3;ELK3;RGS5;NT5E;PDLIM3;EVA1A;PLAU;ANKRD1;PIP4K2A;STK38L;E2F3;ITGB6;DCAF13;IER3;PLS1;IL13RA1;CTHRC1;ACTR2;TMEM30A;PCDH7;FZD6;ARPC5;ETV4;ASPN;TM4SF1;BMP5;PDP1;ARPC2;ACOX2;NFIB;RBP1;RARB;OCIAD2
500 genes up-regulated by SARS-CoV-2 in human cardiomyocytes from GSE150392	43/461	0.835812	0.999995	0.864402	0.155032	SLC22A3;SELPLG;CD83;HLF;NCF1;TMEM200A;HFE;BHLHE41;TNC;WNK4;PRR5L;TFPI;ADCY7;IFIT3;UGCG;MYCT1;NT5E;DBP;GNG2;EVA1A;UBASH3B;CASP4;SUSD3;TGM3;TXNDC5;ITGA4;LMO2;MX1;FOXL1;SSTR1;TNFRSF1B;ETV4;TM4SF1;PTBP3;SLC2A9;OAS3;BHLHE40;TMEM119;IRF8;SMIM41;FJX1;FERMT3;PTGES
500 genes up-regulated by SARS-CoV-2 in human intestinal organoids from GSE149312 differentiantion 24h	43/461	0.835812	0.999995	0.864402	0.155032	DDR1;GRAMD1B;GTF2A2;CD82;NPRL3;GTPBP10;NOL7;SLC2A6;OAZ2;PYCARD;SERP1;POF1B;C1QBP;ESD;STK38;AGR2;GNPNAT1;SNRPB2;S100A14;HMGN2;HNRNPA1;RPL39;IER3;SEC11C;STAT5A;FUS;SP110;SSR3;VPS37B;TM4SF1;APRT;SQLE;CLDN4;PSMA3;FABP5;RBP1;PPT1;PPIF;RPL22L1;SNRPE;NOL11;TKT;NECTIN3
SARS perturbation; 431 Up Genes from GEN3VA; Human airway epithelium (HAE) cells; Accession: GSE47961 Platform: GPL6480; Entry 5	34/371	0.840177	0.999995	0.848019	0.147677	SASH3;CD84;PNCK;HHIP;LST1;AKAP7;SLCO5A1;PTPN22;DDX60;IFIT3;ART3;HK3;P2RY6;DHX58;EPSTI1;CD38;LAIR1;IER3;PPP1R14A;DUSP2;SP110;MX1;MYO16;APBB1IP;PLSCR1;HSH2D;AIM2;PARVG;THEMIS2;PLSCR2;SLCO4A1;OAS3;CD300E;HAP1
Top 500 down genes for SARS-CoV-2 infection in Rhesus macaques at Group 3 dose in Bronchoalveolar Lavage at 10 DPI from GSE156701	39/422	0.841287	0.999995	0.855705	0.147885	CCDC122;CCDC148;CCDC125;PDGFA;IL5RA;GCC2;ADRB1;GPR82;MIPOL1;NPHP1;RGS22;SPA17;FAM81B;CTNNAL1;CC2D2A;OFD1;TTC36;DNAH12;ABCA5;IRX5;METRN;AGL;FBXO16;TNK2;IRX3;PCDH7;SPNS3;LRRIQ1;HAGHL;PLEKHA6;MORN1;ARHGEF9;ZC2HC1A;NFIB;TEX9;PIR;PIH1D2;RAB17;FBP2
COVID19-M protein host PPI from Krogan	1930-02-01	0.842351	0.999995	0.601733	0.103233	TUBGCP2;RTN4
500 genes up-regulated by SARS-CoV-2 in human Lung Organoid cells at 24 hpi from GSE148697	43/464	0.84725	0.999995	0.858095	0.142237	LTV1;CD83;RRAD;HHIP;TNC;TMEM51;DAPP1;TNFRSF11B;HIF1A;CXCL14;SAT1;PCSK5;RASGRP1;SLC2A6;IFIT3;CX3CL1;NR3C2;RND1;MTHFD1L;PLAU;CASP4;IGF2BP1;ITGB6;KIF21B;LDLR;FADS1;IER3;FDPS;ANGPT2;PRRX1;LRRN3;PLK2;MYO16;BMP5;PLSCR1;NEURL3;KIF26B;OAS3;RFX5;KCNMA1;BHLHE40;ATG4A;LTB
Top 500 upregulated genes for SARS-CoV-2 infection in human lung organoids from GSE148697	43/464	0.84725	0.999995	0.858095	0.142237	LTV1;CD83;RRAD;HHIP;TNC;TMEM51;DAPP1;TNFRSF11B;HIF1A;CXCL14;SAT1;PCSK5;RASGRP1;SLC2A6;IFIT3;CX3CL1;NR3C2;RND1;MTHFD1L;PLAU;CASP4;IGF2BP1;ITGB6;KIF21B;LDLR;FADS1;IER3;FDPS;ANGPT2;PRRX1;LRRN3;PLK2;MYO16;BMP5;PLSCR1;NEURL3;KIF26B;OAS3;RFX5;KCNMA1;BHLHE40;ATG4A;LTB
Top 500 down genes for SARS-CoV-2 infection in Rhesus macaques at Group 3 dose in PBMCs at 4 DPI from GSE156701	42/454	0.847653	0.999995	0.856477	0.141562	PRDM8;RNF11;PGAP1;BTG1;SFT2D3;TNFRSF13B;NPRL3;EBI3;PLA2G7;GPR82;PLB1;TGFBR3L;HEBP2;NT5DC1;SNN;RAP1A;CD300LB;CD300LD;STXBP6;BID;APPL2;IKBIP;CBX7;RWDD3;SLC35E3;WNT5A;NETO2;KCNAB2;USP28;MZT1;EPOR;SLC25A16;SLC4A7;TYROBP;ARMC10;DPEP2;OCIAD2;CHST2;CLEC4G;CDKL1;TUBA8;FAIM
500 genes up-regulated by SARS-CoV-2 in human Calu3 cells at 24h from GSE148729 totalRNA	46/495	0.849855	0.999995	0.860579	0.140007	ITGAM;CD83;PDGFA;PIK3R3;DAPP1;DDX60;SAT1;IKZF3;IFIT3;CX3CL1;ZFP36L2;NCALD;RND1;STK10;SOCS1;DHX58;EPSTI1;TNFSF10;CASP1;IL12A;SCN3A;STUM;FAM83A;EPHA4;ANGPT2;LRRN3;SP110;TNFSF15;IL15;IL10RA;LMO2;MX1;TET2;LIFR;TNFRSF1B;GPCPD1;FA2H;CYLD;HSH2D;THEMIS2;NEURL3;OAS3;ACKR4;GLCCI1;CFAP54;TLR3
Top 500 down genes for SARS-CoV-2 infection in Mesocricetus auratus hamster blood Day 14 from GSE162208	37/404	0.850334	0.999995	0.847176	0.137349	SLC45A4;CDA;GRAMD1B;CSF3R;NRROS;PLXND1;FMN1;ARHGEF10L;TMEM131L;IKZF3;SLC2A6;PRIMPOL;UGCG;ST8SIA4;HIVEP3;KCNJ2;LRRC25;MGAM;WSB1;GK;DENND4A;TET2;HPS3;MYO5A;SUCO;GMIP;RUNX2;PTBP3;TTC39B;APBB1IP;TIAM1;RAB14;CPD;ACER3;TLR9;ALPK1;PADI1
Top 500 up genes for SARS-CoV-2 infection in Mesocricetus auratus hamster blood Day 14 from GSE162208	22/251	0.855508	0.999995	0.807829	0.12607	LTV1;ISY1;METRN;CETN3;RNASE6;MRPL27;CEBPZOS;ABRACL;TMEM97;MRPS9;EIF3M;HINT2;MED30;SUB1;FAM241A;PSME1;RPL27;SNRPB2;SSBP1;PHPT1;NUDT14;EMC9
Top 437 positive hits from genome-wide CRISPR screen for SARS-CoV-2 for 37 deg C from Schneider et al.	38/416	0.857308	0.999995	0.844628	0.130037	N6AMT1;INO80C;SLC25A1;SLC35B2;TFRC;PYROXD1;NCAPG2;PIGP;NCF4;MSMO1;AHR;FAM204A;TM9SF3;HS2ST1;SYNGR1;SH3BGRL;CYTH4;GRAP2;DHX36;RAC2;DGCR6;LDLR;CFAP20;SSB;ALG6;SUSD1;TMC8;VRK1;IL17RA;SLC25A18;EIF3M;RAB14;PARVG;EWSR1;MVD;SRSF5;LUC7L2;MBTPS2
Top 500 up genes for SARS-CoV-2 infection in Rhesus macaques at Group 2 dose in PBMCs at 1 DPI from GSE156701	43/467	0.8581	0.999995	0.851877	0.130366	CX3CR1;GPSM2;RNASEL;ITGAM;ROGDI;PIK3R3;ARHGAP18;NOL3;ADCY7;ABRA;TMEM165;CRYZ;HK3;DACH1;MSTO1;TMEM88;EPSTI1;PTK2B;RRP12;NAE1;PGLYRP1;CC2D2A;PLS1;CNTLN;FNBP4;CERS4;CDT1;GK;CD300A;FBXW9;BHLHA15;IQCD;CDC25C;GCAT;MMP11;PLSCR1;DDX39A;ARMCX5;KIF26B;PHF14;PHIP;SRSF5;S100A9
Top 150 positive hits from GSE154783: SARS-CoV-2 CRISPR screen in Vero-E6 cells	12/147	0.866438	0.999995	0.747864	0.107217	EPHA4;TGFB2;ABCA5;PLK2;RCAN2;CCDC69;TNFRSF19;PLCG2;LIFR;SMC6;NREP;ANO5
Top 500 up genes for SARS-CoV-2 infection in Rhesus macaques at Group 1 dose in PBMCs at 14 DPI from GSE156701	42/460	0.868942	0.999995	0.843893	0.11855	ALDH1L1;ITGAM;DDX3X;BRI3;CALCOCO2;HDAC11;PTGER3;PLEK;NEXN;BRCC3;SLC7A11;ITGAL;IFIT3;PPP1CB;ARHGAP21;RGS2;DACH1;PLAU;GRAP2;ST3GAL4;PLCG2;PTK2B;PAK3;OSBPL8;RWDD3;ATRX;PLCL2;MX1;TET2;GPCPD1;VAV1;EPOR;FAM111A;NIN;HSH2D;EVI2A;OAS3;TAB3;SMPDL3B;DOCK2;MYO1F;TUBA8
498 genes down-regulated by SARS-CoV-1 in Calu-3 cells from GSE148729	37/409	0.868965	0.999995	0.835551	0.117355	HDDC2;TAF9;MGST1;ABRACL;SAT1;LAGE3;PMF1;SLC2A6;CRYZ;RGS2;IL1RL2;ORC6;SNX2;TSPAN8;ARHGDIB;AGR2;TK1;BID;CFAP20;FDFT1;CDT1;FDPS;NOP58;PRRX1;MX1;MRPL27;ARPC5;DERA;TMEM134;ERG28;HSH2D;PSAT1;RPL27;SNRNP25;DHCR7;OCIAD2;TMEM9
434 genes down-regulated by SARS-CoV-2 in ferret trachea from GSE147507	39/430	0.870912	0.999995	0.837813	0.115798	SPTBN5;PNCK;PLXND1;RASAL1;PRR5L;CLEC14A;GLI1;SLC2A6;NCALD;HID1;RASD2;CD79A;JPH2;PLAU;HRH2;RBPMS2;EMILIN2;PGM5;MYH11;PGLYRP1;SLC25A23;KCNN4;GARNL3;SLC14A1;SEMA4A;PPP1R14A;SRPK3;SCARA3;DMPK;NFAM1;LMO2;SHISA4;GMIP;FGR;DPEP2;PADI2;DHCR7;CHST2;MYO1F
Top 500 downregulated genes in human nasal epithelial cells with SARS-CoV-2 infection (Mutant, 72 hpi) from GEO GSE162131	40/441	0.873576	0.999995	0.83779	0.113236	PECR;RPL3;CLIC3;SLC20A2;RRAD;HDAC11;SAT2;PEPD;LAGE3;CFAP97D2;SELENOH;PRDX5;COMMD8;LBH;MVB12A;AP1S3;DGCR6;VILL;RPL39;NUDT14;PDLIM4;GAMT;APC2;CERS4;LYNX1;SNAPIN;SSR4;FBXW9;CMC1;HAGHL;SLC16A12;ADAP1;TSPAN15;CLDN4;PITPNM1;CDH11;TMEM9;PHPT1;MSRB1;KLHDC9
Top 500 down genes for COVID-19 ARDs vs. non-COVID-19 ARDs for human trachea from GSE163426	45/492	0.873798	0.999995	0.845327	0.11404	CDA;PYROXD1;MPV17L;HDAC11;EIF5A2;DIXDC1;NCAPG;DAPP1;MSMO1;ADRB1;NOL3;HACD4;DOCK10;OGFRL1;MSTO1;DHX58;DHX36;MVB12A;EMILIN2;BCAP29;NEK2;CCR6;PDK1;APC2;PHYH;CHUK;METRN;EIF1AX;TNFSF15;IL15;PCDH7;RNASE6;SOX12;RUNX2;SGPP1;TMX3;APEX1;SUCLG2;POLR3H;EFHC2;SLC25A12;ECT2L;FSIP1;CCDC62;COX20
332 proteins enriched in AP-MS using various SARS-CoV-2 proteins as bait from Gordon et al. (2020)	29/331	0.884884	0.999995	0.806815	0.0986724	USP13;FKBP10;TUBGCP2;CUL2;GCC2;TMEM97;CWC27;JAKMIP1;HS6ST2;RTN4;MIPOL1;HS2ST1;ERLEC1;SRP72;G3BP2;PUSL1;TMED5;DNAJC19;NUP210;CHPF2;PTBP2;IL17RA;NIN;SCCPDH;RAB14;SMOC1;PPT1;TRIM59;CEP43
COVID19-All 332 protein host PPI from Krogan	29/331	0.884884	0.999995	0.806815	0.0986724	USP13;FKBP10;TUBGCP2;CUL2;GCC2;TMEM97;CWC27;JAKMIP1;HS6ST2;RTN4;MIPOL1;HS2ST1;ERLEC1;SRP72;G3BP2;PUSL1;TMED5;DNAJC19;NUP210;CHPF2;PTBP2;IL17RA;NIN;SCCPDH;RAB14;SMOC1;PPT1;TRIM59;CEP43
500 genes down-regulated by SARS-CoV-2 in human A549 cells from GSE147507 Series2	45/497	0.888874	0.999995	0.835736	0.0984491	BEX2;MVK;ARHGAP1;SAT2;ARHGEF10L;CXXC5;PEPD;PMF1;AACS;PLB1;TRPM2;SHH;SNN;LBH;RGS3;RAB40B;NAGLU;AIFM2;AMDHD2;UAP1L1;NUDT14;TMEM8B;DACT1;APC2;PTPN18;SRPK3;SREBF1;CDKN2C;DMPK;METRN;FBXW9;PLEKHG6;PLEKHA6;KCNAB2;GCAT;IFFO1;FA2H;DDX39A;ACAP1;DOK3;NEURL3;KCNMA1;TBC1D7;CYB5RL;CHST3
262 proteins up-regualated at 4h in SARS-CoV-2 infected cells from Bouhaddou et al. 2020	22/259	0.890053	0.999995	0.780207	0.0908743	SUZ12;MTMR1;SSB;NUP210;SH3KBP1;HMGA1;NCAPG;NUCKS1;USP28;SMC4;CD2AP;STK10;PSMA3;PGRMC1;LGALS1;RGS3;PDCD4;RPL22L1;MATR3;TKT;RBM34;HNRNPA1
Coronavirus Perturbation; 357 Up Genes from GEN3VA Human Calu-3 2B4 cells; Accession: GSE45042 Platform: GPL6480 Entry 1	25/291	0.891426	0.999995	0.78977	0.0907702	CX3CR1;RGS14;RRAD;LST1;QPRT;PTGER3;PLD4;TREM2;GLI1;SAMSN1;MYCT1;TMEM88;UTY;RGS22;OIT3;MAP4K1;NOS2;AZIN2;IL16;POU2F2;SYT6;KIF26B;IL2RB;PADI4;FERMT3
chloroquine-7251 from Old CMAP down	1984-06-01	0.892585	0.999995	0.647427	0.0735692	EPHA4;TRPM2;SLC25A40;ZDHHC13;SLC25A10;SLC25A23
SARS coronavirus leader protein (gene: orf1ab) from Virus-Host PPI P-HIPSTer 2020	2020-01-01	0.893884	0.999995	0.443396	0.0497398	LYN
Top 500 down genes for SARS-CoV-2 infection in Mesocricetus auratus hamster blood Day 3 from GSE162208	36/407	0.896055	0.999995	0.814815	0.0894292	FYTTD1;CPNE8;STEAP3;ASAH2;CSF3R;PLXND1;TNFRSF13B;MAOA;NRM;FMN1;NUCKS1;ADCY1;TNFRSF13C;SGSH;STK10;UGCG;IL12A;KIF21B;CCR6;CAMK2G;RAB11FIP5;RALGPS2;ANKRD28;OSBPL8;SLC14A1;MGAM;PDHA1;TNK2;CD180;SOX12;CASD1;RSBN1;RAD50;IRF4;CPD;PADI4
Top 500 downregulated genes for SARS-CoV-2 in human colon organoid from GSE148696	38/432	0.908205	0.999995	0.809587	0.0779511	FCGBP;VIPR1;STEAP3;ASAH2;TMEM200A;MAOA;MPV17L;PALM3;WNK4;ASB13;ADCY1;PCSK4;FGD2;DACH1;SLC25A23;POLE;CAMK2G;SYBU;SMIM14;PTPN18;NUP210;SEMA4D;RSAD1;HAGHL;SOX12;MTSS1;DOK3;BDH1;ACOX2;SLCO4A1;RAB37;KCNMA1;SPATA13;MAP7D2;PPIF;RAB17;PFKM;FGFR2
SARS-CoV perturbation; 98 Down Genes from GEN3VA; Human bronchial epithelial 2B4 cells; Accession: GSE17400 Platform: GPL570; Entry 6	1987-06-01	0.910407	0.999995	0.623343	0.058509	LGALS1;HMGB3;NCAPG;SHISA2;HOGA1;BRI3BP
SARS coronavirus hypothetical protein sars7a from Virus-Host PPI P-HIPSTer 2020	1937-02-01	0.915057	0.999995	0.481197	0.0427156	FMNL1;ITGA4
500 down regulated genes in A549 cells infected with COVID-19 extracted from GSE147507	40/456	0.916478	0.999995	0.806888	0.0703746	BEX2;MVK;ARHGAP1;SAT2;ARHGEF10L;CXXC5;PEPD;PMF1;AACS;PLB1;TRPM2;SHH;SNN;LBH;RAB40B;NAGLU;AMDHD2;UAP1L1;NUDT14;DACT1;APC2;PTPN18;SRPK3;SREBF1;CDKN2C;DMPK;METRN;FBXW9;PLEKHG6;PLEKHA6;KCNAB2;GCAT;FA2H;DDX39A;ACAP1;DOK3;NEURL3;TBC1D7;CYB5RL;CHST3
500 genes down-regulated by SARS-CoV-2 (0.2 MOI) in human A549 cells from GSE147507	40/456	0.916478	0.999995	0.806888	0.0703746	BEX2;MVK;ARHGAP1;SAT2;ARHGEF10L;CXXC5;PEPD;PMF1;AACS;PLB1;TRPM2;SHH;SNN;LBH;RAB40B;NAGLU;AMDHD2;UAP1L1;NUDT14;DACT1;APC2;PTPN18;SRPK3;SREBF1;CDKN2C;DMPK;METRN;FBXW9;PLEKHG6;PLEKHA6;KCNAB2;GCAT;FA2H;DDX39A;ACAP1;DOK3;NEURL3;TBC1D7;CYB5RL;CHST3
355 proteins up-regualated at 12h in SARS-CoV-2 infected cells from Bouhaddou et al. 2020	30/352	0.917696	0.999995	0.782279	0.0671892	SH3KBP1;NUCKS1;SMC4;SLC4A4;ACAT1;STK10;PGRMC1;EPB41L1;ZMYM4;MVB12A;RBM34;HNRNPA1;TMPO;RALGPS2;SUZ12;MAP3K1;POU2F1;SSB;ATRX;HMGA1;USP28;CD2AP;DDB2;PSMA3;RAD50;PDCD4;RPL22L1;PHIP;MATR3;TKT
500 genes up-regulated by SARS-CoV-2 in A549-ACE2 cells from GSE154613 RS504393	41/467	0.91798	0.999995	0.807572	0.0691115	RPL3;AK1;ENO3;ADCY7;SAT1;AACS;MYOM3;RND1;STK10;LBH;LGALS1;PLAU;MICAL1;C1QBP;PNPO;ARL6IP4;TK1;HMGN2;KCNN4;POLE;EMC9;PPP1R14A;FDPS;GALNT6;PDHA1;SORD;NME4;NMRAL1;EML3;DDB2;GRHPR;APEX1;RAB34;NCL;PSME1;TACC3;RPL27;SNRNP25;SYNC;DOCK2;PTMA
SARS perturbation; 264 Down Genes from GEN3VA; Human airway epithelium (HAE) cells; Accession: GSE47961 Platform: GPL6480; Entry 2	18/224	0.918374	0.999995	0.734305	0.0625263	GPR21;LRRC17;ITGAL;CXCL14;MMP9;CD2;MYCT1;LGALS1;FABP5;OLFML3;CXCR3;ANKRD1;STAT4;DPEP2;PADI4;ITGB6;PAMR1;MYO1G
Top 500 up genes for SARS-CoV-2 infection Day 2 in ferret nasal turbinates from GSE160824	33/384	0.918927	0.999995	0.789239	0.066729	SLC45A4;CDA;INSIG1;MPV17L;IL5RA;GATA3;DDX60;IFIT3;SPIB;MFSD9;DHX58;SUSD3;SLC39A8;E2F3;TK1;JARID2;LDLR;FDFT1;APC2;CXADR;NUP210;DENND4A;MX1;AZIN2;KCNAB2;DCK;NDC80;REC8;SQLE;NEIL2;PADI2;TUBA8;SLC25A35
Top 500 downregulated genes in human nasal epithelial cells with SARS-CoV-2 infection (Wild Type, 72 hpi) from GEO GSE162131	39/448	0.922119	0.999995	0.800117	0.0648739	SLC35B2;RPL3;CD82;RRAD;HDAC11;SLC41A3;ARHGEF10L;PEPD;LAGE3;SELENOH;ZFYVE28;DCAF15;SYNGR1;CKB;DGCR6;VILL;PUSL1;RPL39;NUDT14;PDLIM4;GAMT;CDT1;LYNX1;CADM4;SSR4;FBXW9;HAGHL;SYTL1;ADAP1;TMEM134;CLDN4;PITPNM1;NEURL3;TMEM219;MVD;TMEM9;PHPT1;METTL27;GALK1
178 positive hits from CRISPR screen of Heaton et al. in A549-ACE2 cells	13/170	0.922137	0.999995	0.696123	0.0564284	GAMT;ACTR2;SCARA3;LRRN3;NXPH3;MRPL16;XKRX;RASD2;UGCG;LSM12;ARHGEF9;G3BP2;PDK1
Top 500 down genes for SARS-CoV-2 infection Day 21 in ferret right cranial lung from GSE160824	31/367	0.928902	0.999995	0.774426	0.0571156	AMHR2;SATB1;GPR21;CAMK2A;TNC;NDNF;GLI1;NR3C2;MUSTN1;ERMARD;BTRC;FNBP4;PPP1R14A;TNFRSF19;TET2;MTSS1;FOXP2;DNM1;REC8;RAD51B;DUSP22;ARHGEF9;ZC2HC1A;NFIB;PLSCR4;KCNMA1;GPD1;ANGPTL2;TAB3;ASPA;ITGB3BP
Top 500 down genes for SARS-CoV-2 infection in Rhesus macaques at Group 2 dose in PBMCs at 1 DPI from GSE156701	39/452	0.930907	0.999995	0.792186	0.0567173	COL17A1;BTG1;TAMM41;NPRL3;PIGP;IREB2;HDAC11;PTGER3;BTF3L4;AKAP7;ABRACL;ZDHHC21;MTFR1L;RND1;PPP1CB;HEBP2;MAPK8;RAP1A;PIP4K2A;FCER1A;IARS2;POLE;CDK5RAP3;DTD2;CCR3;DACT1;RWDD3;YTHDF3;PLK2;UBE2E3;WNT5A;UBE2E1;GFRA2;EPOR;SCCPDH;RP2;SFXN1;RBMX;TLR3
COVID19-Nsp8 protein host PPI from Krogan	2024-01-01	0.932265	0.999995	0.366202	0.0256849	SRP72
500 genes down-regulated by SARS-CoV-2 in human H1299 cells at 4h from GSE148729 mock	41/474	0.933166	0.999995	0.794197	0.0549362	WDR27;FCGBP;BTG1;ASAH2;ATP1A3;SDAD1;ANTXR2;PLA2G7;ADCY7;ARHGAP4;AMOT;MBTD1;GHR;RGS5;CYSLTR1;TAF1D;EME2;MICAL1;STK38;ADGRG6;IGF2BP1;FSD2;CD37;LDLR;CDK5RAP3;TRIM66;CTSA;MAP4K1;IVNS1ABP;CBX7;NUP210;DMPK;SOX12;GPCPD1;EML3;SLC4A7;DOK3;SPATA13;SLC25A10;MPPE1;OGT
500 genes up-regulated by SARS-CoV-2 (2 MOI) in human A549 cells transduced with ACE2 vector from GSE147507	40/464	0.934058	0.999995	0.791301	0.0539799	NFAT5;TNFAIP8;BTG1;CD83;BHLHE41;RBPJ;DDX60;IFIT3;RND1;SENP7;TAF1D;SOCS1;DBP;IER3;MORC3;ANKRD49;POU2F1;WTAP;SP110;MX1;TET2;VPS37B;POU2F2;GPCPD1;PTBP2;REC8;CYLD;PLSCR1;RAP2B;PER3;DMTF1;THEMIS2;B3GNT5;OAS3;BHLHE40;RLIM;RPL22L1;LTB;ZCCHC3;FERMT3
500 genes down-regulated by SARS-CoV-2 in human H1299 cells at 36h from GSE148729	42/488	0.939905	0.999995	0.789645	0.0489398	WDR27;NFAT5;SATB1;MPV17L;GREB1L;PCSK5;HACD4;MIPOL1;ALKBH3;PPP3CB;PLAU;EME2;MICAL1;RNF170;NPHP3;TRPM7;KCNN4;RALGDS;WLS;IER3;GAMT;TRAPPC2;TTC14;STARD4;MORC3;DMPK;ABCA5;ALG6;CARD9;ATRX;SUCO;ZBTB33;FAM71E1;RUNX2;DNM1;MOB4;TIAM2;SLC4A7;FAM135A;DMTF1;ALDOC;OGT
Top 500 downregulated genes for SARS-CoV-2 infection in human sclera from GSE164073	42/488	0.939905	0.999995	0.789645	0.0489398	CEMIP;SELPLG;HSPB6;NXPH3;NCAPG2;FGL2;RHOBTB3;SLC40A1;NCAPG;SLC8A1;GLS;DOCK10;CHAF1B;LBH;EVA1A;OLFML3;PLAGL1;ANKRD1;EMILIN2;PTK2B;TK1;CKB;CTNNAL1;POLE;DACT1;TCF19;CDKN2C;SSB;DMPK;SYT15;SHISAL1;ARPC5;TPD52L1;KAZALD1;TM4SF1;GREM2;RCAN2;CDK2;TACC3;ANGPTL2;DTL;FGFR2
Top 209 positive hits from SARS-CoV-2 CRISPR screen from Wang et al.	13/176	0.941435	0.999995	0.670272	0.0404508	SLC35B2;WNK4;PPP2R5C;SERPINA7;GPR141;MMP11;DHX36;TCEA3;EXOC6;SPTSSA;LDLR;MBTPS2;RAB8B
Top 500 up genes for SARS-CoV-2 infection Day 14 in ferret nasal turbinates from GSE160824	31/373	0.941926	0.999995	0.760579	0.045504	CYFIP2;SMIM4;HDAC11;MPV17L;AK1;MGST2;MFSD9;NEK2;CKB;SCN3B;PAK3;SCN3A;BBS4;SH3GL2;TRIM66;KCNJ2;CDRT4;NUP210;ST8SIA1;FBXO16;WDR31;COLQ;NEIL2;VSNL1;IRF4;LCK;RP2;MAP7D2;TMEM218;TBATA;HCN1
SARS-CoV perturbation; Up Genes from GEN3VA; Human bronchial epithelial 2B4 cells; Accession: GSE17400 Platform: GPL570; Entry 1	17/222	0.944185	0.999995	0.696601	0.0400077	CDKN2C;NCAPG;ATP1A3;MASTL;IFIT3;ZFP36L2;NDC80;RND1;TRPM2;B3GNT8;RNF139;NEK2;EIF3E;TK1;KCNN4;IER3;BRDT
Top 500 down genes for SARS-CoV-2 infection in Mesocricetus auratus hamster lung Day 2 from GSE162208	35/417	0.944769	0.999995	0.768518	0.0436631	SLC25A1;LXN;SMIM4;CLIC3;AK1;ROGDI;PDGFA;NREP;NOL3;CD3D;NCALD;HID1;HEBP2;LGALS1;HINT2;TMEM88;GJA4;CKB;DGCR6;RALGPS2;GAMT;NQO1;TRAPPC1;TXNRD3;METRN;SLC16A11;SHISA4;EMP3;RHOF;ADAP1;SLC7A4;SDHAF1;NDUFS3;S100A4;GALK1
Daniloski et al. Cell CRISPR screen to positive hits	9/131	0.945178	0.999995	0.620238	0.03497	ACTR3;ACTR2;LGALS1;SOCS1;ARPC2;ATL1;LPCAT2;S1PR5;SEC22A
Top 772 negative hits from genome-wide CRISPR screen for SARS-CoV-2 for 37 deg C from Schneider et al.	65/730	0.945917	0.999995	0.818371	0.0455019	DAZAP2;AHCYL1;NCF1;DDX46;UBE2D3;HDAC11;MRPL33;LSM12;HHEX;SMPD4;C1QBP;CDC27;RPL39;RRP15;MBNL1;ANKRD49;NUP210;COMMD10;ATRX;HAUS4;THOC3;FAM91A1;RABGGTA;MRPS18C;PLSCR1;RPUSD3;NDUFS3;YME1L1;SRSF3;TFAM;PHIP;SLC25A10;MATR3;SNRNP25;HCST;MRPS35;COX16;TUBGCP2;BRI3;AGAP2;PARL;UNG;HAUS7;CARNS1;NCKAP1L;NUP43;NAE1;DTD2;STAT5A;CPSF6;POU2F1;PDE2A;NR1H4;TBCD;HMGA1;UBE2G1;U2SURP;CS;VMA21;CDK2;POLR3H;NAA15;PFKM;RBM…
Top 500 up genes for SARS-CoV-2 infection in Rhesus macaques at Group 3 dose in Bronchoalveolar Lavage at 1 DPI from GSE156701	40/471	0.946831	0.999995	0.778137	0.0425136	SLC22A3;CSF3R;ARHGAP1;SLC40A1;SLC2A6;ZFP36L2;STK10;HERC3;NAGLU;MSTO1;TSPAN8;PPAT;SH3BP2;GRK6;NCKAP1L;SLC39A8;SLC25A23;TXNDC5;CCR2;TMEM86A;NOS2;NFAM1;SLC16A12;ADAM10;FANCC;KCNAB2;TPD52L1;REC8;MID2;SGPP1;CS;TLR1;ALDH5A1;THEMIS2;TMEM117;OAS3;CYB5RL;SLC25A10;CHST2;HCN1
SARS-CoV perturbation; 119 Up Genes from GEN3VA; Human Vero E6 cells; Accession: GSE30589 Platform: GPL570 Entry 1	7/108	0.948295	0.999995	0.582847	0.0309432	RGS2;DUSP2;TAF1D;NEURL3;BHLHE40;IER3;E2F8
Daniloski et al. Cell CRISPR screen to negative hits	9/133	0.951034	0.999995	0.610165	0.0306337	TIAM2;WFDC12;IL15;ARMCX6;NOL7;NCAPG;VRK2;CCR5;RBM7
SARS-CoV perturbation; 91 Up Genes from GEN3VA; Human Vero E6 cells; Accession: GSE30589 Platform: GPL570 Entry 2	1984-05-01	0.951424	0.999995	0.532411	0.0265114	DUSP2;TAF1D;BHLHE40;IER3;RAB11FIP5
28 Negative hits from CRISPR screen from Hoffmann et al. (PMID 32935098) in Huh-7.5 cells at 37 deg C	2028-01-01	0.956767	0.999995	0.31188	0.0137836	CWC27
500 genes up-regulated by SARS-CoV-2 in human Caco2 cells at 24h from GSE148729	41/489	0.958012	0.999995	0.766946	0.0328982	NFAT5;EIF5A2;ZFAND5;BHLHE41;WNK4;GREB1L;ARHGAP18;FMN1;AHR;ZC3H6;FAM214A;RND3;WDR43;ELK3;MIPOL1;UGCG;CYSLTR1;RGS2;TAF1D;UBASH3B;HNRNPDL;PLAU;DHX36;ANKRD1;E2F3;LDLR;IER3;ANGPT2;FBXW10;PLK2;SUCO;GPCPD1;TM4SF1;GULP1;SLC4A7;CYLD;NR5A2;LPAR6;BHLHE40;RLIM;FJX1
Top 500 up genes for SARS-CoV-2 infection in Rhesus macaques at Group 1 dose in PBMCs at 10 DPI from GSE156701	38/458	0.959173	0.999995	0.758341	0.0316106	ALDH1L1;BLM;RNF11;GMFB;TFRC;BRI3;HDAC11;SLC35D2;JAKMIP1;PLAC8;PPP1CB;ARHGAP21;LSM12;ZMYM4;PTPMT1;GRAP2;PIP4K2A;KLRC1;CTNNAL1;FADS1;SLC14A1;CD52;DDX59;RWDD3;CDKN2C;TRAPPC2L;PLCL2;PEX2;SVIP;EPOR;KTN1;GCFC2;CDK8;NEIL2;EBPL;PHPT1;SLC25A11;S100A8
Top 500 up genes for SARS-CoV-2 infection in Rhesus macaques at Group 1 dose in PBMCs at 7 DPI from GSE156701	39/469	0.959655	0.999995	0.760127	0.031303	DENND1C;ALDH1L1;TFRC;NCAPG2;HDAC11;NCAPG;SMIM6;PTS;PLAC8;SPN;PTPMT1;GRAP2;AMDHD2;IL21R;PIP4K2A;CTLA4;TK1;KLRC1;CTNNAL1;E2F8;TCF19;SLC14A1;DUT;DDX59;CDKN2C;IL15;HAUS4;MR1;DDB2;PM20D1;EVI2A;NEIL2;ARMCX6;PPIF;SNRPE;FKBP3;DTL;S100A8;GALK1
Top 500 down genes for SARS-CoV-2 infection in Rhesus macaques at Group 2 dose in PBMCs at 10 DPI from GSE156701	39/470	0.960968	0.999995	0.75832	0.0301917	SEMA5B;STX17;AGAP2;CXCR5;ASB13;MTFR1L;TNFRSF13C;CXXC5;RASGRP1;IL27RA;SPIB;XKRX;CD79A;SOCS1;CYTH4;NCKAP1L;RDH13;RALGDS;DACT1;APC2;ELOVL4;DENND4A;HMGA1;FANCC;NIPA2;ZBTB33;RHOF;POU2F2;SNX20;EML3;MTAP;PRPF39;MORN4;PITPNM1;IRF4;BTK;SUCLG2;CYB5RL;TLR3
ACE2 Co-expressed genes from ARCHS4	1974-04-01	0.961316	0.999995	0.480707	0.0189649	ASAH2;ST3GAL4;BTNL2;PLS1
500 genes down-regulated by SARS-CoV-2 (0.2 MOI) in human A549 cells transduced with ACE2 vector from GSE147507	41/494	0.964315	0.999995	0.758263	0.027553	CDA;GRAMD1B;FCGBP;CD82;SH3KBP1;INSIG1;SLC41A3;ARHGAP1;TNC;MSMO1;RTN4;PRDX3;DOCK10;NT5E;LBH;LGALS1;EPB41L1;AGR2;ANKRD1;TK1;FDFT1;MPDU1;SREBF1;FDPS;SCARA3;TRAPPC1;GSR;ENTPD6;MRPL27;HMGA1;EMP3;DNM1;SLC6A6;TSPAN15;PCCB;COL4A6;SPATS2L;MVD;DHCR7;OCIAD2;ACOX3
500 genes up-regulated by SARS-CoV-2 in human Calu3 cells at 4h from GSE148729 mock s2 polyA	40/486	0.967341	0.999995	0.75132	0.0249472	DENND1B;NFAT5;TCERG1;PALM3;GCC2;AHR;SMC4;PLB1;ZFP36L2;AMOT;ARHGAP21;SENP7;MAPK8;ZMYM4;ZKSCAN2;E2F3;RALGPS2;OFD1;ANKRD28;MYLIP;OSBPL8;CCDC18;PBRM1;MAP3K1;RANBP17;ERBIN;TMC8;LIFR;PDP1;FAM135A;RFX7;PLSCR4;BHLHE40;ATP13A4;RARB;TAB3;NAA15;OGT;INTS6L;LUC7L2
SARS-CoV perturbation; 209 Up Genes from GEN3VA; Human bronchial epithelial 2B4 cells; Accession: GSE17400 Platform: GPL570; Entry 2	9/141	0.969281	0.999995	0.572927	0.0178758	RASD2;ND6;RRAD;EBI3;TBC1D10C;ATP1A3;MEFV;JAKMIP1;IKZF3
500 genes down-regulated by SARS-CoV-2 in mouse lung tissue from GSE150847	28/358	0.969362	0.999995	0.711422	0.0221373	COL17A1;CX3CR1;FCGBP;RHOBTB3;RNF7;LIN7C;AMOT;CRYZ;ARHGAP20;RAB40B;PGM5;OIT3;DACT1;GDF10;PPP1R14A;DUT;CDKN2C;LMNTD1;MAGI2;TET1;FOXL1;GCAT;EID1;PKIA;KIF26B;RCAN2;RBP1;KCNMA1
Genes whose expression is altered by MHV infection	1978-04-01	0.971604	0.999995	0.454621	0.0130964	RPL3;PTMA;S100A9;S100A8
Genes whose expression is altered by SARS-COV-2 infection	7/118	0.972676	0.999995	0.53004	0.0146842	NQO1;ASPH;PSAT1;HMGA1;SLC7A11;CPLX2;IER3
500 genes up-regulated by SARS-CoV-1 in Calu-3 cells from GSE148729 4h	31/395	0.973894	0.999995	0.713714	0.0188796	NFAT5;PGAP1;IREB2;BHLHE41;FAM214A;ELK3;OGFRL1;LBH;UBASH3B;ZXDB;ZKSCAN8;ANKRD1;ITGB6;TMED7;PDLIM4;SCAI;IER3;MTX3;GPCPD1;PTBP3;APBB1IP;TIAM2;B3GNT5;BHLHE40;TRIM13;PIH1D2;MICU3;SPACA6;PADI1;FRK;CHST3
Top 500 down genes for SARS-CoV-2 infection Day 21 in ferret right caudal lung from GSE160824	37/462	0.975503	0.999995	0.729139	0.0180839	COLGALT2;PGAP1;TMEM200A;FAM13C;HHIP;NDNF;NREP;SLC8A1;NCALD;ELK3;NR3C2;HS2ST1;TMEM26;ARHGAP21;MYCT1;BMPER;CD38;BTRC;WNT2;GUCY1A2;LUM;CACNA2D1;TNFRSF19;NR1D2;NR2F2;ASPN;MTSS1;CACNB2;LRCH2;ZC2HC1A;RAB14;NFIB;CD109;ANGPTL2;TAB3;PLCB1;ASPA
500 genes down-regulated by SARS-CoV-2 in human pancreatic organoids from GSE151803	35/441	0.97612	0.999995	0.722096	0.0174526	PRUNE2;PTGER3;UBR3;NDNF;SLC8A1;NIPAL1;ZKSCAN8;PLCG2;STAT4;SCAI;RALGPS2;EPHA4;GUCY1A2;ABCA5;CACNA2D1;IL10RA;AGL;HGF;PDE2A;TET1;MYO5A;RHOH;LIFR;MYO16;MTSS1;COLQ;PTPRD;ASPH;TMEM117;KCNMA1;TCEA3;MAP7D2;ID4;ALDOC;OGT
500 genes up-regulated by SARS-CoV-2 in human Calu3 cells at 24h from GSE148729 s1 polyA	40/497	0.97765	0.999995	0.732773	0.0165636	ITGAM;SH3KBP1;SP140;PIK3R3;DAPP1;DDX60;SAT1;IKZF3;RND3;IFIT3;CX3CL1;NCALD;STK10;NT5E;SOCS1;DHX58;EPSTI1;TNFSF10;CASP1;SCN3A;EPHA4;ANGPT2;SP110;TNFSF15;IL10RA;MX1;MASTL;CD2AP;FA2H;CYLD;PLSCR1;HSH2D;THEMIS2;NEURL3;B3GNT5;OAS3;PSME1;ACKR4;GLCCI1;TLR3
SARS Perturbation 59 Down Genes from GEN3VA Mouse Lung; Accession: GSE68820 Platform: GPL7202 Entry 2	1952-02-01	0.979038	0.999995	0.336555	0.00712979	PRDM8;CD19
Top 500 down genes for SARS-CoV-2 infection in Rhesus macaques at Group 3 dose in PBMCs at 1 DPI from GSE156701	36/456	0.979496	0.999995	0.717739	0.0148695	RNF11;TBCEL;PGAP1;BTG1;SFT2D3;NPRL3;EBI3;TRMT2B;CXXC5;LRRC1;AP3M2;TGFBR3L;HEBP2;LSM12;MED30;NUP43;STXBP6;RBM34;CTNNAL1;STARD4;TSTD3;NAA30;RWDD3;HMGA1;SUCO;SVIP;MZT1;POU6F1;PRPF39;PSAT1;POU2AF1;PXMP2;OCIAD2;LRIF1;CLEC4G;CDKL1
Top 500 down genes for SARS-CoV-2 infection in Rhesus macaques at Group 3 dose in PBMCs at 10 DPI from GSE156701	37/467	0.97958	0.999995	0.720454	0.0148638	PRDM8;CD86;NFAT5;SPTBN5;SFT2D3;KLHL14;NEXN;MTFR1L;PLB1;RCBTB2;TGFBR3L;MYCT1;HHEX;SMPD4;BLNK;ZKSCAN2;TK2;FSD2;KIF21B;STXBP6;JARID2;APPL2;RALGPS2;CBX7;MEF2C;PBRM1;APOBEC2;POU2F1;NFAM1;SETDB2;SLC35E3;TET2;NIPA2;TIAM2;RABL3;TLR9;OCIAD2
500 genes up-regulated by SARS-CoV-2 in human H1299 cells at 4h from GSE148729 untreated	39/489	0.979788	0.999995	0.725511	0.0148144	GRAMD1B;CD83;DDX3X;RRAD;PALM3;TNC;PIK3CD;IL27RA;C1QTNF2;SYNGR1;RGS3;TDG;ST3GAL4;STK38L;RELT;IER3;GSTM4;KCNH2;DUSP2;TRAPPC2L;ARHGEF37;PLK2;CMC1;HMGA1;IFFO2;VPS37B;HDHD3;HIC1;IL17RA;MOB4;SLC6A6;EWSR1;NCL;B3GNT5;PPIF;ACOX3;SLC28A2;FJX1;CHST3
235 proteins up-regualated in SARS-CoV-2 infected cells from Bouhaddou et al. 2020	16/233	0.980739	0.999995	0.618654	0.0120321	SUZ12;SSB;SH3KBP1;HMGA1;NCAPG;NUCKS1;USP28;CD2AP;STK10;PSMA3;PGRMC1;RPL22L1;PHIP;MATR3;TKT;RBM34
500 genes down-regulated by SARS-CoV-2 in A549-ACE2 cells from GSE154613 terfenadine	35/448	0.981633	0.999995	0.709573	0.0131541	CYFIP2;ARF4;SLC22A3;USP14;INTU;ZFAND5;MGST2;SLC4A4;HIF1A;GSPT1;RTN4;IPO5;CRYZ;PSTPIP1;RAP1A;ZXDB;TDG;CARNS1;ESD;HACL1;IARS2;RBBP7;HADH;RPL39;ANKRD28;ACTR3;NOP58;HPS3;ATP11B;ZFP90;RFX7;CPD;VDAC2;CORO7;DTL
Top 500 down genes for SARS-CoV-2 infection Day 14 in ferret right cranial lung from GSE160824	31/407	0.983724	0.999995	0.690462	0.0113302	PGAP1;CSF3R;HLF;AMHR2;TNC;NDNF;GLI1;SLC4A4;IFIT3;NR3C2;ZKSCAN8;CD38;KCNJ2;IER3;PPP1R14A;LUM;UBE2E3;ST8SIA2;TNFRSF19;TET2;NR1D2;NR2F2;FOXP2;HIC1;TIAM2;ARHGEF9;ZC2HC1A;ID2;KCNMA1;ANGPTL2;ASPA
300 proteins up-regualated at 8h in SARS-CoV-2 infected cells from Bouhaddou et al. 2020	21/295	0.984202	0.999995	0.642518	0.0102316	SUZ12;MAP3K1;POU2F1;SSB;HMGA1;NCAPG;NUCKS1;NT5C2;USP28;KTN1;STK10;PSMA3;PGRMC1;RAD50;MVB12A;RPL22L1;MATR3;RBBP7;TKT;RBM34;TMPO
500 genes up-regulated by SARS-CoV-2 in human Calu3 cells at 4h from GSE148729 untreated s1 polyA	38/489	0.98651	0.999995	0.704961	0.00957456	LTV1;TMEM185B;DGKE;ANTXR2;HIF1A;WDR43;ELK3;STK10;NT5E;RGS2;UBASH3B;RNF139;INPP5F;PLAU;PSD4;TDG;GNPNAT1;E2F3;RDH13;E2F5;LDLR;PDLIM4;RRP15;IER3;LYN;DUSP2;TXNRD3;ENTPD6;HAGHL;IFFO2;FOXL1;RHOF;FA2H;MTAP;B3GNT5;PPIF;NOL11;CHST3
SARS-CoV perturbation; 189 Down Genes from GEN3VA; Human bronchial epithelial 2B4 cells; Accession: GSE17400 Platform: GPL570; Entry 5	10/167	0.986563	0.999995	0.534718	0.00723379	RBM3;NT5DC1;PRDX5;LGALS1;CDCA7L;NPY1R;TRIM59;SLC7A11;CXXC5;CRYZ
318 proteins up-regualated at 2h in SARS-CoV-2 infected cells from Bouhaddou et al. 2020	22/313	0.988368	0.999995	0.633481	0.00741199	SUZ12;HELLS;PBRM1;SSB;SH3KBP1;ARHGAP1;HMGA1;NCAPG;NUCKS1;USP28;SLC4A4;CD2AP;ACAT1;SLC4A7;GCFC2;PSMA3;PGRMC1;RPL22L1;PHIP;MATR3;RBBP7;RBM34
SARS Perturbation; 254 Up Genes from GEN3VA Mouse Lung; Accession: GSE19137 Platform: GPL1261 Entry 2	16/243	0.988556	0.999995	0.591066	0.00680293	DAZAP2;PPP1R14A;CLIC3;LMO2;EMP3;IFIT3;PLAC8;RAP1B;PRDX5;ARPC2;C1QBP;PSME1;NDUFS3;ARL6IP4;VDAC2;IER3
500 genes up-regulated by SARS-CoV-2 in human Calu3 cells at 4h from GSE148729 mock s1 polyA	37/483	0.988884	0.999995	0.693971	0.00775758	TCERG1;SLC22A3;PLXND1;RASAL1;ZDHHC21;GATA3;AHR;ANTXR2;IFIT3;ZFP36L2;ELK3;ZXDA;NT5E;TAF1D;UBASH3B;MICAL1;NPHP3;PTK2B;E2F3;ITGB6;PDLIM4;RPP38;IER3;WSB1;DMPK;FBXW10;SETDB2;TET2;FOXL1;RHOF;RAP2C;FAM135A;DOK3;B3GNT5;BHLHE40;FAM76B;CHST3
500 genes up-regulated by SARS-CoV-2 in human Caco2 cells at 4h from GSE148729 mock	37/485	0.989725	0.999995	0.690794	0.00713469	SLC45A4;CEMIP;TNFAIP8;TMEM51;GSTT2;PIK3CD;SLC7A11;ANTXR2;SGSH;STK10;ARHGAP21;MFSD9;GJA1;SHH;HERC3;RGS2;EPB41L1;ZXDB;S100A14;LRRFIP1;LDLR;RELT;KCNJ2;LAIR1;IER3;GARNL3;GK;PCDH7;HMGA1;SUCO;PLEKHA6;VPS37B;RHOF;TM4SF1;CLDN4;NCL;B3GNT5
500 genes down-regulated by SARS-CoV-2 in human lung tissue cells from GSE147507	37/487	0.990508	0.999995	0.687644	0.00655833	TCERG1;RPL3;HDAC3;PLXND1;CD82;TUBGCP2;RRAD;HEXB;PBXIP1;ELK3;RND1;MYCT1;SMPD4;LBH;RGS3;MICAL1;C1QBP;GJA4;STK38;MBIP;RRP12;CKB;LRRFIP1;SEPHS1;RALGDS;STAT5A;FDPS;ATRX;ENTPD6;RSAD1;PDE2A;CIRBP;TBCD;NR1D2;VPS37B;FIBP;DDX39A
Healthy human lung biopsy vs. COVID-19 infected human lung series 15 from GSE147507 down genes	37/487	0.990508	0.999995	0.687644	0.00655833	TCERG1;RPL3;HDAC3;PLXND1;CD82;TUBGCP2;RRAD;HEXB;PBXIP1;ELK3;RND1;MYCT1;SMPD4;LBH;RGS3;MICAL1;C1QBP;GJA4;STK38;MBIP;RRP12;CKB;LRRFIP1;SEPHS1;RALGDS;STAT5A;FDPS;ATRX;ENTPD6;RSAD1;PDE2A;CIRBP;TBCD;NR1D2;VPS37B;FIBP;DDX39A
Top 500 down genes for SARS-CoV-2 infection Day 7 in ferret right cranial lung from GSE160824	31/421	0.990904	0.999995	0.665144	0.00607808	PGAP1;HLF;KLHL14;TMEM200A;HDAC11;TNC;DIXDC1;SLC40A1;NDNF;ACCS;CACNA1E;NR3C2;ARHGAP21;IL1RL2;MUSTN1;ZKSCAN8;BTRC;PAMR1;WNT2;GUCY1A2;ST8SIA2;TNFRSF19;NR2F2;FOXP2;DNM1;CACNB2;GREM2;ARHGEF9;KCNMA1;ANGPTL2;PLCB1
500 genes down-regulated by SARS-CoV-2 in human Calu3 cells at 4h from GSE148729 mock polyA	37/489	0.991236	0.999995	0.684523	0.00602533	INO80C;ISCA2;ANKRD16;CD82;PLGRKT;MPG;AK1;LAGE3;CX3CL1;PTS;TGFBR3L;PRDX5;PRDX4;LGALS1;AIFM2;SPATA24;RAC3;S100A14;BID;NUDT14;BORCS7;EMC9;CBR1;FDPS;TRAPPC1;SSR4;METRN;ST8SIA1;PLA2G2C;CMC1;APRT;SDHAF1;PXMP2;MVD;OCIAD2;PHPT1;GALK1
Top 500 down genes for SARS-CoV-2 infection in Mesocricetus auratus hamster lung Day 3 from GSE162208	32/434	0.991554	0.999995	0.665966	0.00564896	DDR1;FCGBP;FCMR;SMIM4;CD82;HSPB6;MISP3;AK1;HDAC11;PBXIP1;PEPD;FBXO44;MTLN;HID1;MFSD4A;HEBP2;MUSTN1;GJA4;PGLYRP1;HADH;LYNX1;TXNRD3;SLC16A11;SHISA4;RHOF;SLC7A4;MORN1;GPD1;ALDOC;PADI4;PFKM;GALK1
SARS coronavirus nsp8-pp1a/pp1ab (gene: orf1ab) from Virus-Host PPI P-HIPSTer 2020	1943-01-01	0.991978	0.999995	0.200326	0.00161341	SPTBN5
Top 500 up genes for SARS-CoV-2 infection in Rhesus macaques at Group 3 dose in Bronchoalveolar Lavage at 2 DPI from GSE156701	35/469	0.992016	0.999995	0.674427	0.00540623	SLC40A1;DDX60;NT5C2;SLC2A6;IFIT3;TSPAN8;DHX58;EPSTI1;AGR2;SLC39A8;SLC25A23;TXNDC5;MAP2K6;STARD4;NOS2;GSR;TNFRSF19;WNT5A;MX1;SLC16A12;FANCC;USP28;REC8;TM4SF1;TLR1;HSH2D;TMEM117;OAS3;RBP1;CD300E;MCU;TLR3;MBTPS2;PTGES;HCN1
SARS Perturbation; 291 Up Genes from GEN3VA Mouse Lung; Accession: GSE19137 Platform: GPL1261 Entry 5	18/274	0.992159	0.999995	0.589214	0.00463842	DAZAP2;TRUB2;BTG1;CSNK1A1;NUCKS1;LSP1;CORO1A;GIMAP8;LIMD2;PLAC8;QDPR;PITPNM1;ARPC2;KIF26B;ARHGDIB;IRF8;LAMTOR1;IER3
SARS Perturbation 70 Down Genes from GEN3VA Mouse Lung; Accession: GSE68820 Platform: GPL7202 Entry 3	1963-02-01	0.992801	0.999995	0.275695	0.00199184	WNT10B;LYZL4
500 genes down-regulated by SARS-CoV-2 in human A549 cells from GSE154613	30/417	0.993387	0.999995	0.648479	0.00430239	CYFIP2;ADCY1;NOL3;CPLX2;NCALD;LBH;EPB41L1;MICAL1;AGR2;ANKRD1;POLE;SYBU;MAP2K6;DIS3L2;IVNS1ABP;PTPN18;SCARA3;TNFSF15;TBCD;SYT15;SOX12;HOGA1;TPD52L1;FAHD2A;DDB2;GRHPR;CYB5RL;S100A4;SLC25A53;CHST3
500 genes down-regulated by SARS-CoV-2 in human lung cells from GSE147507	37/496	0.993403	0.999995	0.673813	0.00446004	TCERG1;RPL3;HDAC3;PLXND1;CD82;TUBGCP2;RRAD;HEXB;PBXIP1;ELK3;RND1;MYCT1;SMPD4;LBH;RGS3;MICAL1;C1QBP;GJA4;STK38;MBIP;RRP12;CKB;LRRFIP1;SEPHS1;RALGDS;STAT5A;FDPS;ATRX;ENTPD6;RSAD1;PDE2A;CIRBP;TBCD;NR1D2;VPS37B;FIBP;DDX39A
Top 500 up genes for SARS-CoV-2 middle-stage infection in human male blood from GSE161731	37/497	0.993669	0.999995	0.67231	0.00427021	SLC25A1;SASH3;CDA;SELPLG;CCDC69;NRM;LSP1;METRNL;CORO1A;PYCARD;PRDX5;ARHGDIB;GRK6;RAC2;HMGN2;GPSM3;FDFT1;CERS4;PTPN18;FDPS;TRAPPC1;HMGA1;EMP3;VPS37B;TNFRSF1B;B3GNT8;ARHGAP30;PSME1;FNDC10;HCLS1;S100A4;PTPN6;LAMTOR1;TKT;SLC25A11;FERMT3;INKA1
Coronavirus Perturbation; 326 Up Genes from GEN3VA Human Calu-3 2B4 cells; Accession: GSE45042 Platform: GPL6480 Entry 2	17/266	0.993671	0.999995	0.572079	0.00363232	MPP4;QPRT;TET1;PLD4;TREM2;IKZF1;TMEM150C;ARHGAP25;HIC1;BMP5;MYCT1;CYTH4;B3GNT5;GJA4;TLR9;CTLA4;PGLYRP1
500 genes up-regulated by SARS-CoV-2 in human Calu3 cells at 4h from GSE148729 untreated totalRNA	36/492	0.995123	0.999995	0.659712	0.00322557	SERPINB10;LTV1;TMEM185B;CEMIP;SEH1L;EIF5A2;HCCS;ANTXR2;HIF1A;CXCL14;WDR43;AP3M2;NT5E;RGS2;UBASH3B;PLAU;PPAT;E2F3;PDLIM4;IER3;FAM83A;CDRT4;SUCO;IFFO2;FOXL1;RHOF;GPCPD1;TMEM150C;SLC4A7;NEIL2;FABP5;BHLHE40;KCTD14;RPL22L1;PADI1;CHST3
197 proteins down-regualated at 4h in SARS-CoV-2 infected cells from Bouhaddou et al. 2020	11/196	0.995172	0.999995	0.498614	0.00241292	CHAF1B;SLCO4A1;SUB1;ID2;IREB2;NUCKS1;LARP4;SYNC;LNPK;TMPO;MTDH
405 proteins down-regualated at 24h in SARS-CoV-2 infected cells from Bouhaddou et al. 2020	28/401	0.995176	0.999995	0.627866	0.0030364	KHDRBS1;NUCKS1;WDR43;MTDH;BCLAF3;DCAF15;CHAF1B;SMPD4;LRRFIP1;RBM7;LNPK;TMPO;PPP1R14A;PBRM1;CXADR;SNAPIN;LARP4;MASTL;CD2AP;PTBP3;SLC4A7;SLCO4A1;CPD;ID2;CDK2;XRN2;FAM76B;DTL
Top 500 up genes for SARS-CoV-2 early infection in human male blood from GSE161731	36/497	0.996063	0.999995	0.65237	0.00257352	SASH3;CDA;DMAC2;BRI3;CCDC69;NRM;LSP1;PEPD;PYCARD;BABAM2;ARHGDIB;CD300LB;RAC2;HMGN2;GPSM3;FDFT1;CTSA;PTPN18;FDPS;TRAPPC1;APOBR;EMP3;VPS37B;KCNAB2;TNFRSF1B;SNX20;FIBP;B3GNT8;ARHGAP30;PSME1;TMEM219;S100A4;PTPN6;PAFAH1B3;SLC25A11;FERMT3
Top 500 down genes for SARS-CoV-2 infection in Mesocricetus auratus hamster lung Day 5 from GSE162208	31/442	0.996413	0.999995	0.630401	0.00226507	FAM13C;CAMK2A;ARHGAP1;GATA5;NREP;PCDH17;HID1;RGS5;PDLIM3;SV2A;CARNS1;MYH11;PAMR1;CAMK2G;MPZL1;TMEM8B;MYLIP;SREBF1;SCARA3;ANGPT2;WSCD2;FZD6;PLEKHA6;NR2F2;VWA5B1;GFRA2;MMP11;CDH11;TMEM119;PFKM;CHST2
SARS perturbation; 214 Down Genes from GEN3VA; Human airway epithelium (HAE) cells; Accession: GSE47961 Platform: GPL6480; Entry 3	9/176	0.996825	0.999995	0.45196	0.00143715	ADORA2A;LRRC17;STAT4;GLI1;EVI2B;CXCL14;PAMR1;SCN3A;MMP9
500 genes up-regulated by SARS-CoV-2 in mouse Kidney cells at 7 dpi from GSE162113	28/412	0.997138	0.999995	0.609497	0.00174683	DENND1C;NFAT5;ANKRD16;WNK4;PPOX;ADCY7;PCSK4;ARHGAP21;RGS3;JARID2;LARGE2;ARGLU1;FNBP4;CBX7;FUS;IFFO1;PRPF39;PER3;PITPNM1;EWSR1;UVSSA;HAP1;SRSF5;SPACA6;OGT;CUEDC1;INTS6L;LUC7L2
Top 500 upregulated genes in mouse kidney with SARS-CoV-2 infection (Day 7) from GEO GSE162113	28/412	0.997138	0.999995	0.609497	0.00174683	DENND1C;NFAT5;ANKRD16;WNK4;PPOX;ADCY7;PCSK4;ARHGAP21;RGS3;JARID2;LARGE2;ARGLU1;FNBP4;CBX7;FUS;IFFO1;PRPF39;PER3;PITPNM1;EWSR1;UVSSA;HAP1;SRSF5;SPACA6;OGT;CUEDC1;INTS6L;LUC7L2
184 proteins up-regualated at 0h in SARS-CoV-2 infected cells from Bouhaddou et al. 2020	9/182	0.997915	0.999995	0.436137	0.000910443	CXADR;DDX39A;EVA1A;SSR3;HMGA1;PHIP;MATR3;MTFR1L;CD2AP
500 genes up-regulated by MERS-CoV in Calu-3 cells from GSE139516 24h	32/466	0.997988	0.999995	0.615733	0.00123989	ITGAM;ZFAND5;BHLHE41;DDX60;FAM214A;RND3;TDG;ZKSCAN8;TCEAL1;MBIP;STK38L;CCDC50;NAA30;MAP3K1;DMPK;ARHGEF37;CSNK1A1;PLK2;TET2;NR1D2;GPCPD1;PTBP2;CEACAM19;GULP1;TIAM2;CYLD;RFX7;LPAR6;NEURL3;B3GNT5;RARB;CD22
SARS coronavirus nsp3-pp1a/pp1ab (gene: orf1ab) from Virus-Host PPI P-HIPSTer 2020	4/116	0.998827	0.999995	0.299733	0.000351767	MAP3K1;ITGA4;EPB41L1;FERMT3
277 proteins down-regualated at 0h in SARS-CoV-2 infected cells from Bouhaddou et al. 2020	15/271	0.998904	0.999995	0.490312	0.000537741	KHDRBS1;NUP210;SH2D4A;ATRX;NT5C2;SLC4A4;SEPTIN7;RSBN1;SMPD4;EPB41L1;XRN2;DTL;PDLIM4;LNPK;TMPO
Top 500 down genes from SARS-CoV-2 infection in human lung from GSE150316	8/177	0.99891	0.999995	0.396755	0.000432806	CR2;MTX3;SLC35D2;BTNL2;TRMT11;PPCDC;NCALD;HOXA4
Top 500 up genes for SARS-CoV-2 infection in Rhesus macaques at Group 2 dose in Bronchoalveolar Lavage at 1 DPI from GSE156701	31/471	0.999105	0.999995	0.587874	0.00052611	FCGBP;AHCYL1;SLC40A1;MRI1;TRMT2B;PIGW;AACS;GHR;TMEM168;NAGLU;MSTO1;PLAGL1;PNPO;SLC25A23;LDLR;TXNDC5;TMEM86A;NOS2;GSR;SLC16A12;FANCC;KCNAB2;SHISA2;TPD52L1;MID2;ALDH5A1;KLHL6;OAS3;PADI2;SLC25A10;DHCR7
238 proteins down-regualated in SARS-CoV-2 infected cells from Bouhaddou et al. 2020	12/236	0.999176	0.999995	0.448461	0.000369783	KHDRBS1;CHAF1B;SLCO4A1;ID2;CPD;NUCKS1;LARP4;SLC4A4;DTL;LNPK;TMPO;MTDH
Top 797 negative hits from genome-wide CRISPR screen for SARS-CoV-2 for 33 deg C from Schneider et al.	55/753	0.999315	0.999995	0.655278	0.000448813	ISY1;DAZAP2;GPSM2;NCF1;UBE2D3;PPP1CB;MTBP;HHEX;CDC27;SPATA24;ARL6IP4;CDK5RAP3;FADS1;TIPIN;PAQR6;EIF1AX;RSAD1;HAUS4;THOC3;PLSCR1;NSA2;XRN2;SRSF2;SRSF3;RPL27;PTPRCAP;SNRNP25;PTMA;KHDRBS1;URI1;SPTBN5;TUBGCP2;BRI3;AGAP2;GREB1L;SDAD1;UNG;ORC6;RAB40B;MED30;DTD2;DCAF13;CDT1;NOP58;CPSF6;NOS2;HMGA1;POU6F1;CS;COPS2;ASB8;PXMP2;POLR3H;EIF3E;RBMX
SARS Perturbation; 348 Up Genes from GEN3VA Mouse Lung; Accession: GSE19137 Platform: GPL1261 Entry 6	19/330	0.999326	0.999995	0.510602	0.000344165	CLIC3;BRI3;EMP3;CORO1A;IFIT3;LIMD2;PLAC8;QDPR;TYROBP;FABP5;ARPC2;CLEC7A;PDPN;PSME1;PLBD1;RPL27;LAMTOR1;TKT;IER3
Top 500 upregulated genes in mouse D1 cardiomyocytes with SARS-CoV-2 infection from GEO GSE162113	31/480	0.999431	0.999995	0.575793	0.000327762	DENND1B;RRAD;SATB1;INSIG1;RND3;STX11;ZFP36L2;GHR;PPP3CC;DBP;UAP1L1;E2F3;JARID2;LDLR;DACT1;MORC3;PLK2;CARD9;TET2;NR1D2;RSBN1;CYLD;LRCH2;RFX7;NFIB;ID2;BHLHE40;RLIM;PHIP;FERMT3;CHST3
SARS-CoV perturbation; 233 Down Genes from GEN3VA; Human bronchial epithelial 2B4 cells; Accession: GSE17400 Platform: GPL570; Entry 3	9/200	0.999434	0.999995	0.394634	0.000223623	TRUB2;NFAT5;CTSO;ASB8;ATRX;ANKRD1;TET1;TRIM59;PCSK5
SARS coronavirus excised polyprotein 1..4369 (gene: orf1ab) from Virus-Host PPI P-HIPSTer 2020	8/189	0.999561	0.999995	0.3702	0.000162592	LYN;SPTBN5;MAP3K1;ITGA4;EPB41L1;UBE2D3;GMIP;FERMT3
Top 500 downregulated genes in mouse heart with SARS-CoV-2 infection from GEO GSE162113	27/438	0.99959	0.999995	0.54801	0.00022475	SLC22A3;PNCK;TFRC;PLXND1;CCDC69;SLC41A3;NDNF;ARHGEF10L;SLC8A1;ABRA;MFSD4A;RAVER2;GSG1L;DGCR6;ITGB6;LRRFIP1;RELT;SH3GL2;RAP1GAP2;EPHA4;PDE2A;BRI3BP;LRP2BP;COLQ;TIAM2;EBPL;TUBA8
347 proteins down-regualated at 8h in SARS-CoV-2 infected cells from Bouhaddou et al. 2020	19/343	0.999691	0.999995	0.489753	0.000151418	KHDRBS1;PPP1R14A;URI1;ERBIN;HMGA1;NUCKS1;LARP4;MASTL;SLC4A4;PTBP3;SLC4A7;CHAF1B;ID2;CPD;FAM76B;ARGLU1;DTL;LNPK;CUL4B
500 genes down-regulated by SARS-CoV-2 in mouse Lung cells at 3 dpi from GSE162113	22/382	0.999706	0.999995	0.510055	0.000149914	IDI1;UNC5CL;NOP58;IZUMO4;CTTNBP2;QPRT;TNC;BHLHA15;JMJD7;HSD17B7;GFRA2;AACS;COLQ;DNM3;ACAP1;CASKIN1;SCN7A;DHCR7;SCN3A;LDLR;CCR3;SLC25A35
Top 500 downregulated genes in mouse lung with SARS-CoV-2 infection (Day 3) from GEO GSE162113	22/382	0.999706	0.999995	0.510055	0.000149914	IDI1;UNC5CL;NOP58;IZUMO4;CTTNBP2;QPRT;TNC;BHLHA15;JMJD7;HSD17B7;GFRA2;AACS;COLQ;DNM3;ACAP1;CASKIN1;SCN7A;DHCR7;SCN3A;LDLR;CCR3;SLC25A35
SARS Perturbation 320 Up Genes from GEN3VA Mouse Lung; Accession: GSE19137 Platform: GPL1261 Entry 1	16/305	0.999709	0.999995	0.462632	0.000134463	DAZAP2;CLIC3;NUFIP1;LMO2;CLEC14A;AHR;RNF7;RABGGTA;IFIT3;PLAC8;PPP1CB;TFG;PSME1;SCN7A;SPTSSA;IER3
Top 500 downregulated genes in mouse kidney with SARS-CoV-2 infection (Day 3) from GEO GSE162113	26/434	0.999739	0.999995	0.531431	0.000138802	MVK;HAAO;ROGDI;PALM3;MSMO1;ARHGEF10L;LRRC1;PRDX5;MYCT1;NT5E;ESD;IGF2BP1;SLITRK6;CKB;ITGB6;SREBF1;ANGPT2;WSCD2;ATP1B3;SQLE;GREM2;ID2;SPATS2L;ALDOC;MVD;COX20
Top 500 up genes for SARS-CoV-2 late-stage infection in human male blood from GSE161731	31/496	0.99975	0.999995	0.55547	0.00013876	SLC25A1;SASH3;SELPLG;CCDC69;NPRL3;LSP1;METRNL;CORO1A;CD79B;DBP;ARHGDIB;GRK6;RAC2;GPSM3;FDFT1;CMTM7;CERS4;PTPN18;TRAPPC1;HMGA1;SHISA4;EMP3;VPS37B;RHOF;APRT;HCLS1;PTPN6;ALDOC;TKT;HCST;SLC25A11
SARS Perturbation 76 Down Genes from GEN3VA Mouse Lung; Accession: GSE68820 Platform: GPL7202 Entry 1	1975-01-01	0.999778	0.999995	0.113494	2.5243e-05	S100A9
Top 500 upregulated genes in mouse spleen with SARS-CoV-2 infection (Day 7) from GEO GSE162113	25/425	0.999784	0.999995	0.521201	0.000112598	DENND1C;PLXND1;SLC23A1;MRI1;MGST2;PBXIP1;TRPM2;FCHO1;KIF21B;SEMA4A;CBX7;FUS;CHPF2;TNK2;GMIP;IFFO1;ACSF2;DNM1;POU6F1;SLC6A6;FMNL1;ALDH5A1;PITPNM1;HAP1;SPACA6
500 genes up-regulated by SARS-CoV-2 in A549-ACE2 cells from GSE154613 berbamine	28/463	0.999794	0.999995	0.53647	0.000110604	SLC45A4;DDR1;PLXND1;PBXIP1;ARHGEF10L;RND1;PRDX5;ST3GAL4;ARL6IP4;PTK2B;CD37;KCNN4;LDLR;NUDT14;FDPS;LYNX1;TRAPPC1;IQCD;ADAP1;NMRAL1;DNM1;FMNL1;THEMIS2;PSME1;CERCAM;PTPN6;TKT;PTGES
Top 500 upregulated genes in mouse D2 cardiomyocytes with SARS-CoV-2 infection from GEO GSE162113	29/477	0.999812	0.999995	0.539362	0.000101416	CEMIP;SELPLG;DDX3X;TFPI;SAT1;RND3;STX11;ZFP36L2;LRRC1;RND1;UGCG;GJA1;RGS2;BTLA;ANKRD1;MAP3K1;YTHDF3;ATAD5;LUM;PLK2;NPY1R;NR1D2;TIAM2;DDX39A;ID2;BHLHE40;ID4;SRSF3;PHIP
499 genes up-regulated by SARS-CoV-2 in Calu-3 cells from GSE148729	22/395	0.999862	0.999995	0.491913	6.77267e-05	RAP1GAP2;NFAT5;CEMIP;NUP210;SEMA4D;FUS;CCDC69;IREB2;UBR3;ACCS;TMEM150C;ELK3;TIAM2;EME2;TMEM117;BHLHE40;ZKSCAN2;POLR3H;PDLIM4;PADI1;CHST3;MYO1G
Top 500 up genes for COVID-19 ARDs vs. non-COVID-19 ARDs for human trachea from GSE163426	29/483	0.999864	0.999995	0.532051	7.25537e-05	CEMIP;SPTBN5;CLIC3;GPR21;HCCS;FCRLA;TIFAB;OLFML3;MBIP;BNIP1;CCN4;FCER1A;HIVEP3;TAF9B;PAMR1;STUM;TGM3;CTHRC1;PLA2G12B;APOBEC2;IZUMO4;CD180;ZBTB33;BTNL2;CIP2A;FAHD2A;CD109;CHST2;GSDME
464 genes up-regulated by SARS-CoV-2 infection in Vero E6 cells from GSE153940	23/412	0.999892	0.999995	0.492904	5.31088e-05	FNBP4;B4GALT2;PLK2;PIK3CD;IFFO2;ARHGEF10L;ADCY7;THNSL2;TSPAN15;SLCO4A1;NEURL3;MICAL1;GRK6;BHLHE40;RPL27;S100A4;RDH13;RRP12;XXYLT1;LDLR;PDLIM4;IER3;CHST3
419 proteins down-regualated at 2h in SARS-CoV-2 infected cells from Bouhaddou et al. 2020	23/415	0.999909	0.999995	0.489048	4.43473e-05	KHDRBS1;CXADR;SNAPIN;NUP210;IREB2;ERBIN;NUCKS1;LARP4;SLC4A4;U2SURP;MTDH;CHAF1B;EPB41L1;SLCO4A1;CPD;SUB1;ID2;XRN2;ADGRG6;RBM7;PDLIM4;LNPK;TMPO
500 top upregulated genes for SARS-CoV-2 infection vs. mock from GSE161881	29/495	0.999928	0.999995	0.517993	3.72558e-05	GRAMD1B;ND6;IREB2;ZFAND5;DDX60;IFIT3;ZFP36L2;LSM12;RGS2;TAF1D;RGS3;RNF139;DHX58;MICALL2;LDLR;IER3;RAB11FIP5;FNBP4;WSB1;MAP3K1;PLK2;TET2;IFFO2;TNFRSF1B;PTBP2;NEURL3;BHLHE40;S100A4;ND3
Top 500 up genes for SARS-CoV-2 late-stage infection in human female blood from GSE161731	29/497	0.999935	0.999995	0.51572	3.33835e-05	SASH3;SH3KBP1;ANKRD55;AGAP2;ARHGAP1;PIK3CD;PRR5L;STK10;GPR132;SNN;HRH2;PSD4;WDR6;KIF21B;RALGDS;POLE;KCNH2;STAT5A;GALNT6;IL10RA;TNK2;IRAG1;TBCD;ARHGAP25;ARHGAP30;PITPNM1;IL2RB;BHLHE40;PTPN7
Top 500 up genes for SARS-CoV-2 middle-stage infection in human female blood from GSE161731	28/497	0.999966	0.999995	0.496609	1.68273e-05	B4GALT2;SASH3;STEAP3;MVK;ANKRD55;NCAPG2;AGAP2;PRR5L;CACNA1I;CHAF1B;WDR6;TK1;RALGDS;TCF19;DENND2D;CERS4;CDT1;GALNT6;ARHGEF37;IL10RA;HDHD3;DDB2;IL2RB;POLR3H;PTPN7;CD247;DTL;CHST2
500 genes up-regulated by SARS-CoV-2 in human Calu3 cells at 4h from GSE148729 mock totalRNA	27/487	0.99997	0.999995	0.488261	1.44409e-05	WDR27;NFAT5;CEMIP;IREB2;UBR3;ACCS;DCAF4;ELK3;CARNS1;DHX36;ZKSCAN2;PDLIM4;TRIM66;LAIR1;HNRNPA0;CDRT4;NUP210;FUS;TMEM150C;CEACAM19;TIAM2;BHLHE40;POLR3H;SPACA6;PADI1;CHST3;MYO1G
SARS Perturbation; Up Genes from GEN3VA Mouse Lung; Accession: GSE19137 Platform: GPL1261 Entry 3	16/350	0.999982	0.999995	0.399277	7.28834e-06	BRI3;CORO1A;IFIT3;LIMD2;PLAC8;QDPR;TYROBP;RAP1A;ARPC2;CLEC7A;C1QBP;PDPN;LAMTOR1;TKT;METTL9;IER3
541 proteins up-regualated at 24h in SARS-CoV-2 infected cells from Bouhaddou et al. 2020	30/537	0.999982	0.999995	0.491597	8.60431e-06	USP14;SH2D4A;SH3KBP1;ARHGAP1;NCAPG;NUCKS1;MTFR1L;SMC4;SLC4A4;STK10;PGRMC1;EPB41L1;MVB12A;HNRNPA1;RBM34;RBM7;SUZ12;PBRM1;SSB;ATRX;HMGA1;CD2AP;KTN1;PSMA3;RAD50;PDCD4;SRSF3;PHIP;MATR3;TKT
500 genes down-regulated by SARS-CoV-2 in mouse Liver cells at 3 dpi from GSE162113	20/412	0.999987	0.999995	0.424652	5.67722e-06	OSBPL8;NFAT5;MBNL1;BTG1;PIGN;INSIG1;TNK2;ASB13;EML3;CS;SYNCRIP;TFG;RFX7;SC5D;STK38L;HACL1;MVD;MGAT2;MCU;AASDHPPT
Top 500 downregulated genes in mouse liver with SARS-CoV-2 infection (Day 3) from GEO GSE162113	20/412	0.999987	0.999995	0.424652	5.67722e-06	OSBPL8;NFAT5;MBNL1;BTG1;PIGN;INSIG1;TNK2;ASB13;EML3;CS;SYNCRIP;TFG;RFX7;SC5D;STK38L;HACL1;MVD;MGAT2;MCU;AASDHPPT
404 proteins down-regualated at 12h in SARS-CoV-2 infected cells from Bouhaddou et al. 2020	19/401	0.999988	0.999995	0.41402	4.96331e-06	KHDRBS1;PPP1R14A;CXADR;NUCKS1;LSP1;LARP4;MASTL;SLC4A4;MTDH;PPP1CB;SLC4A7;CHAF1B;SLCO4A1;CPD;ID2;RBM7;DTL;LNPK;TMPO
Top 500 upregulated genes in mouse lung with SARS-CoV-2 infection (Day 7) from GEO GSE162113	21/448	0.999993	0.999995	0.408712	2.91056e-06	SREBF1;CBX7;SPTBN5;IZUMO4;FUS;CHPF2;TNK2;WNK4;PPOX;IFFO1;PCSK4;ZFP36L2;ACSF2;CLN6;EML3;RASD2;PITPNM1;HNRNPD;PPIF;SPACA6;CUEDC1
Top 500 upregulated genes in mouse heart with SARS-CoV-2 infection (Day 7) from GEO GSE162113	20/439	0.999993	0.999995	0.396674	2.61305e-06	FNBP4;SPTBN5;ANKRD16;IZUMO4;FUS;CHPF2;AGAP2;WNK4;PBXIP1;IFFO1;PCSK4;ACSF2;SLC6A6;TGFBR3L;STK38;SCN4A;SPACA6;CUEDC1;LUC7L2;CCDC62
500 genes up-regulated by MERS-CoV in Calu-3 cells from GSE122876	23/485	0.999994	0.999995	0.413289	2.64298e-06	MAP3K1;WTAP;PLK2;BHLHA15;SDAD1;RPF2;RND3;WDR43;GULP1;UGCG;RFX7;PLAU;PSPC1;NEURL3;ARMCX5;B3GNT5;TDG;ANKRD1;PIP4K2A;STK38L;TRPM7;RRP12;IER3
500 genes up regulated by MERS infection of Calu3 cells	18/477	0.999995	0.999995	0.324839	1.77868e-06	MAP3K1;WTAP;TNFSF15;PLK2;TET2;BHLHA15;IKZF3;RASGRP1;RND3;CEACAM19;RND1;TIAM2;ZMYM4;NEURL3;SPATS2L;TAB3;RRP12;IER3
500 genes up-regulated by SARS-CoV-2 in A549-ACE2 cells from GSE154613 trifluoperazine	17/471	0.999995	0.999995	0.310113	1.69065e-06	DMPK;SSR4;HAGHL;SOX12;METRNL;NOL3;DNM1;SLC6A6;RGS3;EWSR1;MICAL1;MICALL2;CERCAM;ARL6IP4;PTMA;LUC7L2;IER3
500 genes down-regulated by SARS-CoV-2 in A549-ACE2 cells from GSE154613 amlodipine	15/470	0.999995	0.999995	0.272753	1.48506e-06	SREBF1;SCARA3;PLXND1;METRN;TNK2;TBCD;HMGA1;SOX12;GCAT;APRT;NAGLU;CERCAM;MVD;TKT;PHPT1
