# Supplementary material for: Sleep and circadian rhythm disruption alters the lung transcriptome to predispose to viral infection
Source: iScience. 2022 Dec 24;26(2):105877. doi: 10.1016/j.isci.2022.105877 (PMC9788990; doi:10.1016/j.isci.2022.105877)
Supplement: Table S4. Overlapping gene/protein lists with our SD differential genes, related to Figure 3 [file mmc5.xlsx]

## Sheet: Table Descriptions
Table heading	Description
SD differential:Significantly cycling	Overlapping proteins between SD significantly differntial genes and significantly cycling genes
SD differential:Daniloski et al	Overlapping proteins between SD significantly differntial genes and hits from Daniloski et al
SD differential:Wei et al	Overlapping proteins between SD significantly differntial genes and and hits from Wei et al
SD differential:Zu et al	Overlapping proteins between SD significantly differntial genes and and hits from Zu et al
SD differential:Gordon et al	Overlapping proteins between SD significantly differntial genes and and hits from Gordon et al
SD Up:Li et al Down	Overlapping proteins between SD significantly upregulated genes and the top 500 genes downregulated genes in mouse lung - Day 3 post SARS-CoV-2 infection, from Li et al
SD Up:Li et al Up	Overlapping proteins between SD significantly upregulated genes and the top 500 genes upregulated genes in mouse lung - Day 3 post SARS-CoV-2 infection, from Li et al
SD Down:Li et al Up	Overlapping proteins between SD significantly downregulated genes and the top 500 genes upnregulated genes in mouse lung - Day 3 post SARS-CoV-2 infection, from Li et al
SD Down:Li et al Down	Overlapping proteins between SD significantly downregulated genes and the top 500 genes downregulated genes in mouse lung - Day 3 post SARS-CoV-2 infection, from Li et al

## Sheet: Data
SD differential:Significantly cycling	SD differential:Daniloski et al	SD differential:Wei et al	SD differential:Zu et al	SD differential:Gordon et al	SD Up:Li et al Down	SD Up:Li et al Up	SD Down:Li et al Up	SD Down:Li et al Down
0610040B10RIK	ACTR2	CREBBP	ACTR2	ANO6	1810019D21RIK	ACER2	3110082I17RIK	AACS
1110002L01RIK	ACTR3	DPF2	ACTR3	AP2M1	2700081O15RIK	ADGRL3	5430437J10RIK	ACAP1
1700007L15RIK	ATL1	ELOA	CCDC93	AP3B1	4930402H24RIK	AMIGO2	9930014A18RIK	AW551984
1700025G04RIK	ATP6AP1	JMJD6	COMMD10	ATP1B1	5830417I10RIK	ATP2B2	A530064D06RIK	BHLHA15
1700037C18RIK	ATP6V0B	KMT2D	COMMD8	ATP6AP1	9430015G10RIK	BMF	AB124611	CASKIN1
1810059H22RIK	ATP6V0D1	OSBPL8	NPC1	BRD4	ACRBP	BST1	ADGRE4	CCR3
1810062G17RIK	PIK3C3	PHIP	NPC2	CEP43	ADAM1A	C5AR1	ADSSL1	COLQ
2310015A10RIK	SFN	RAD54L2	WDR81	CHPF2	ADAMTS17	CCL6	ALDOC	CTTNBP2
2410002F23RIK	SPEN	RYBP		COMT	ADAT1	CCRL2	AMDHD2	CYP51
2610507I01RIK	WDR81	SIK1		CRTC3	AHCYL2	CHP1	ANGPTL2	DHCR7
2700046G09RIK		TMX3		CSDE1	AHDC1	CPT1A	APOBEC4	DNM3
2810004N23RIK				CUL2	AHSA2	CTSH	ARHGEF10L	GFRA2
2810402E24RIK				CWC27	AMIGO1	CYP39A1	ARHGEF37	HSD17B7
2810408A11RIK				DNAJC11	ANKRD33B	CYS1	ARSG	IDI1
3000002C10RIK				DNAJC19	APEX2	GM4956	ATP1A3	IZUMO4
3110082I17RIK				EIF4H	ARMC6	H2-T24	AZIN2	JMJD7
4833439L19RIK				ERC1	ARNTL	HBP1	B430306N03RIK	LDLR
4930581F22RIK				ERGIC1	BAG3	KRT79	BC147527	NOP58
5930430L01RIK				ERLEC1	BANP	LGALS9	BHLHE40	QPRT
6430548M08RIK				FKBP10	BC034090	LYVE1	BHLHE41	SCN3A
9030407P20RIK				FKBP15	BICD2	MMP3	BIN3	SCN7A
9330102E08RIK				G3BP2	BMS1	MS4A8A	BMX	SLC25A35
9330133O14RIK				GCC1	C030034L19RIK	OSGIN1	CARD9	TNC
9330159M07RIK				GCC2	CABP1	PNP	CASP4	UNC5CL
9330179D12RIK				GGCX	CAD	PRSS23	CCR2
9930014A18RIK				GNB1	CAMSAP1	SFTPD	CD300A
A630001G21RIK				GOLGA3	CCDC117	SGPP2	CD300E
A730011C13RIK				GOLGB1	CCDC137	STBD1	CD300LB
A930012O16RIK				HS2ST1	CCNJL	UCP2	CD300LD
AA986860				HS6ST2	CDH24	UPP1	CD38
AAK1				HYOU1	CDKN1A		CD84
AB124611				IL17RA	CHORDC1		CDA
ABCA8A				JAKMIP1	CHTF8		CHAF1B
ACADL				LMAN2	CNTNAP1		CIRBP
ACCS				LOX	CTRL		CLEC12A
ACOT1				MARK2	D630045J12RIK		CLEC4A3
ACSF2				MEPCE	DAPK1		CLEC5A
ADAMTS17				MIB1	DNAJA1		CLEC7A
ADAMTS4				MIPOL1	DNAJB1		CLN6
ADAMTSL4				MOGS	DNAJB2		CTSA
ADAP2				MRPS25	DNASE1L2		CX3CR1
ADARB1				NAT14	DPP9		CYBB
ADAT1				NIN	DQX1		DBP
ADCY1				NPC2	DTX4		DDX60
ADGRE5				NPTX1	DUSP1		DHX58
ADGRG3				NSD2	DUSP8		DIXDC1
ADGRL3				NUP210	DVL1		DTD2
ADRB2				PCNT	EFNB3		EIF2A
AFAP1				PLAT	EGFR		EMILIN2
AFDN				PLEKHA5	FAM124B		EPOR
AFF3				POGLUT2	FAM222B		ERLEC1
AGAP2				POGLUT3	FCHSD1		EVA1A
AGO2				PPT1	FOXK2		EVI2A
AHCY				PRKAR2A	GM10069		EXOC6
AHCYL2				PRRC2B	GM5737		EXTL2
AHNAK				PTBP2	GM9899		F13A1
AKAP13				PUSL1	GPRASP1		FCGR1
AKAP7				PVR	GRAMD1A		FCGR4
ALDH5A1				RAB14	HPS4		FGL2
ALKBH5				RAP1GDS1	HSP90AA1		FGR
ALPK1				RBM28	HSP90AB1		FOXL1
AMER1				RETREG3	HSPA12B		FRK
AMIGO1				RHOA	HSPA1A		GALNS
ANKRD1				RIPK1	HSPA1B		GBP9
ANKRD13A				RNF41	HSPA4L		GM1976
ANKRD16				RTN4	HSPA5		GM2A
ANKRD33B				SCCPDH	HSPA8		GM9733
ANKRD40				SDF2	HSPD1		GPR141
AOPEP				SLC30A9	HSPH1		GPR21
APC2				SLU7	HYOU1		GPR35
APOBEC1				SMOC1	IARS		GSR
ARGLU1				SRP72	INTS1		H1F0
ARHGAP20				SUN2	INTS2		HACD4
ARHGAP27OS3				TBKBP1	INTS3		HCK
ARHGAP4				TIMM29	IRF2BP2		HDAC11
ARHGAP9				TLE1	ITGA10		HEXB
ARHGEF10L				TMED5	JADE2		HID1
ARHGEF28				TMEM97	JAG2		HLF
ARHGEF37				TRIM59	JMJD6		HMGN2
ARL4D				TUBGCP2	KLF7		HOGA1
ARL5C				UBAP2L	LEO1		HPN
ARMC6				UPF1	LMAN2L		I830077J02RIK
ARNTL				USP13	LMTK2		ID2
ARRDC3				USP54	MAPK11		IFI204
ARSG				WFS1	MAPK1IP1		IFI209
ASB8				ZC3H18	MAPT		IFI211
ASH1L				ZDHHC5	MAT2A		IFI27L2A
ATG13					METTL16		IFIT3
ATP13A4					MIGA2		IFIT3B
ATP2B2					MOGS		IFITM6
ATP6V0A2					MORC4		IGSF6
ATP7B					MSC		IL15
ATP8A1					MST1R		KLRA2
AVEN					MTMR4		KLRA3
AW549542					MYO5C		KLRB1C
AXIN2					NCOA5		LAIR1
B230325K18RIK					NEURL4		LEFTY1
B430319G15RIK					NFIL3		LMO2
B4GALT2					NFYA		LRRC25
B630019A10RIK					NKD2		LRRC29
B9D1OS					NOCT		LST1
BANP					NPAS2		LY6C2
BATF					NR4A3		METRNL
BAZ1B					NTRK2		MILR1
BC004004					P4HA1		MIR22HG
BC043934					PALLD		MS4A4C
BCAR3					PCDH1		MS4A6B
BCL11A					PCDHGA12		MS4A6C
BCL2L1					PCYOX1L		MSRB1
BCL2L2					PEG10		MX1
BCL9L					PIGA		MYO1F
BCORL1					PKNOX1		NCF2
BCR					PLEC		NFAM1
BDP1					PLXNA3		NLRP1A
BHLHE41					POMT1		NMNAT3
BID					PPP1R26		NPTN
BIK					PRDM15		NR1D2
BLK					PRDM2		NXPE4
BLNK					PRKD2		OAS1C
BPNT1					PTK6		OAS3
BPTF					PTPN23		OAZ2
BRAP					RASGRP2		OGFRL1
BRI3					RASL11A		OIT3
BTBD3					RBM12B1		PER3
BTBD7					RBM14		PHF11A
C1GALT1C1					RBM28		PHF11B
C1QTNF2					RBM6		PILRA
C330011M18RIK					RET		PILRB2
C920009B18RIK					RIN3		PLA2G7
CABLES1					RRNAD1		PLAC8
CACHD1					RTP3		PLD4
CACNA1I					S100A7A		PLEK
CACNB1					SAMD1		PLK2
CACYBP					SERPINH1		PLSCR2
CALR					SH2B1		PPFIA4
CAMSAP1					SH3PXD2A		PRCP
CAND2					SIX5		PRR5L
CAPN2					SLC15A2		RAB32
CARMIL1					SLC2A4RG-PS		RASD2
CARNS1					SLC39A14		RGS2
CASP4					SLC5A3		RNASE6
CASTOR1					SLC7A6		S100A14
CBX7					SMPD3		S100A4
CCDC112					SNRNP48		S100A8
CCDC117					SRPK1		S100A9
CCDC141					ST13		S1PR5
CCDC42					STIP1		SAT1
CCDC6					STXBP1		SERPINB10
CCNJL					SUGP2		SETDB2
CCNT2					SYVN1		SGK3
CCPG1					TBC1D4		SIRPB1A
CCR6					TBX3		SIRPB1C
CCT3					TLN2		SKINT3
CCT5					TMC7		SLC11A1
CCT6A					TNFRSF25		SLC25A16
CD19					TOX2		SLC2A6
CD22					TRIM3		SLFN1
CD300A					TRIM65		SLFN2
CD300E					TRIM8		SLFN4
CD320					TTF1		SLFN8
CD37					TTLL4		SMPDL3B
CD7					TTPAL		SORD
CD79A					TUFT1		SUSD3
CD79B					UBA5		TBCEL
CDC25B					UBFD1		TC2N
CDC42BPA					UBQLN4		TCF19
CDH24					USP31		TGM3
CDK2AP2					WDCP		TIFA
CDKL1					WDR12		TIFAB
CDKN1A					ZBTB40		TLR13
CDR2					ZDHHC18		TLR7
CDYL2					ZFP142		TMEM51
CEACAM19					ZFP276		TMEM86A
CEBPG					ZFP319		TMEM88
CENPJ					ZFP366		TNFRSF1B
CEP43					ZFP592		TNFSF10
CERK					ZFP672		TPD52
CERS4					ZFP9		TRAPPC1
CFAP97D2					ZKSCAN3		TREM2
CHID1					ZSCAN20		TREM3
CHORDC1							TREML4
CHPF2							TRIM30A
CILK1							TRIM30D
CIRBP							TRIM34A
CKB							TYROBP
CLIC3							URI1
CLIC5							VRK2
CLIP1							WFDC17
CLN5							ZBTB22
CLN6							ZC3H6
CLOCK							ZEB2OS
CLPB
CMC1
CMTM7
COL23A1
COLQ
COMMD10
CORO1A
CORO7
CRELD1
CRELD2
CREM
CRK
CRY2
CSF3R
CSRNP1
CSRNP2
CTBP2
CTTNBP2
CX3CR1
CXCR3
CXCR5
CYFIP2
CYP2B10
CYS1
DAB2IP
DAND5
DAPK1
DAZAP2
DBP
DCAF1
DCAF15
DCAF4
DCLK3
DCUN1D3
DDB2
DDIT3
DDX46
DESI1
DGKD
DHCR7
DHRS3
DIPK1A
DIS3L
DIS3L2
DLEU2
DMAC2
DNAJA1
DNAJB1
DNAJC1
DNAJC14
DNAJC3
DOCK9
DPH6
DPP9
DTNA
DTX4
DUSP1
DUSP11
DUSP16
DUSP2
DUSP7
DUSP8
DUT
DYNC2LI1
DYNLL1
E030003E18RIK
E2F3
EBPL
ECH1
ECHDC3
EDN1
EFCAB14
EIF4G1
ELFN1
ELK1
ELOA
ELOVL7
EMP1
ENDOD1
ENSA
ENTPD1
ENTPD6
EP300
EPB41L4A
EPB41L4B
EPS15L1
EPSTI1
ERC1
ERCC5
ERLIN1
ESRP2
EWSR1
EXD2
EXOC8
EXTL2
FAM107A
FAM107B
FAM120B
FAM120C
FAM124B
FAM160A1
FAM169B
FAM178B
FAM189A2
FAM214A
FAM222A
FAM53C
FAM78B
FAM81B
FBP2
FBXO46
FBXW10
FBXW8
FCER2A
FCHSD1
FCMR
FCRL1
FCRLA
FGFR3
FIBIN
FIBP
FKBP10
FKBP14
FKBP4
FMNL2
FMO2
FNBP4
FOSL2
FOXK1
FOXO3
FUS
FXR1
FZD2
FZD3
FZD6
GASK1A
GATA3
GATA5
GATAD2B
GCAT
GDAP2
GDPD1
GFM2
GFPT2
GFRA2
GIMAP1
GIMAP1OS
GIMAP3
GIMAP8
GLB1L2
GLUL
GM10505
GM11346
GM13375
GM19461
GM19980
GM21188
GM4876
GM4956
GM8369
GMFG
GNG8
GOT2
GPR132
GPR137C
GPSM3
GRAMD2
GRAMD3
GRK6
GRPEL2
GSDME
GSTA3
GSTM4
GSTT2
GSTT3
GTF2H3
H2-OA
H2-OB
H2-Q10
H2AC7
H2AW
H2BC21
H2BC4
H2BC6
H3C14
HAAO
HACL1
HAGHL
HBP1
HDAC11
HDAC3
HDAC4
HDLBP
HEATR5B
HEBP2
HECTD3
HECTD4
HEPACAM
HERC2
HERC3
HERC4
HERPUD1
HFE
HHIP
HIVEP2
HMGN2
HNRNPA1
HNRNPC
HNRNPDL
HNRNPUL2
HOGA1
HS6ST1
HSH2D
HSP90AA1
HSP90AB1
HSP90B1
HSPA12B
HSPA1A
HSPA1B
HSPA4
HSPA4L
HSPA5
HSPA8
HSPB1
HTATIP2
HTRA3
HYOU1
IAH1
IARS2
IFI204
IFI209
IFI27L2A
IFITM10
IGFBP3
IGHD
IL21R
IL2RB
IL6RA
ING1
INO80C
INTS10
INVS
IPO13
IPO7
ITGB6
ITPRID2
ITPRIPL2
ITSN1
ITSN2
JADE2
JAM2
JARID2
JDP2
JMJD6
KANK2
KANK3
KANK4
KAT6A
KCNE2
KCNJ15
KCNK6
KCTD21
KDM5C
KHDRBS1
KIF13A
KIF21B
KIFC3
KLC1
KLF11
KLF15
KLF3
KLF9
KLHDC9
KLHL25
KLHL29
KLHL5
KMT2A
KMT5A
KRAS
KRT80
LAMTOR1
LARP4
LATS2
LAX1
LEFTY1
LEO1
LIMD2
LIMS2
LIPE
LMAN2L
LMNTD1
LMO7
LMTK2
LOC100862287
LONRF3
LPCAT2
LPIN2
LRP6
LRRC29
LRRC32
LSM14A
LST1
LTB
LUZP1
LY6C2
LY6D
LYZL4
MACROD2
MACROH2A2
MAFG
MAFK
MAN2A1
MANF
MAP3K6
MAP4
MAPRE2
MARVELD1
MAT2A
MATK
MAU2
MBD1
MCF2L
MCL1
MCM7
MCOLN1
MCTP1
MEFV
MEPCE
METTL16
METTL7A1
MFHAS1
MFSD4A
MGAT2
MGME1
MIB1
MICAL1
MIR142
MIR145A
MIR22HG
MIR24-1
MIRLET7B
MIRLET7C-2
MIRT1
MKNK2
MMAA
MMP11
MMP19
MMP9
MN1
MOGS
MON2
MORN1
MPDU1
MPG
MPP4
MPP5
MPPE1
MPZL1
MR1
MRAS
MRI1
MRPS25
MS4A4C
MS4A6C
MTAP
MTCL1
MTF1
MTMR4
MTRR
MTX3
MUC20
MXD4
MYH13
MYO1D
NASP
NAT8F7
NCALD
NCBP2
NCF4
NCK1
NCOA5
NCOR1
NDUFS3
NEIL2
NEK2
NEMP2
NEU2
NEURL3
NEURL4
NFE2L1
NFE2L2
NFIL3
NFYA
NIPSNAP2
NKD1
NKD2
NMNAT3
NNAT
NOL3
NPAS2
NPC1
NPEPPS
NPR1
NPTX1
NR1D2
NR4A2
NR4A3
NRM
NRROS
NUB1
NUDT16
NXPE4
NXPH3
OGFOD1
OIT3
OLFR1033
OLFR750
OPA3
OPLAH
ORMDL2
OSGIN1
OTUD7B
OXSR1
P2RX5
P3H1
P4HA1
P4HA2
PACS2
PACSIN2
PADI1
PADI2
PAFAH1B3
PAIP2
PARD3
PARL
PAX5
PCSK5
PDCD4
PDE1B
PDE2A
PDIA6
PDLIM2
PDLIM5
PDS5A
PEAR1
PER1
PER3
PEX26
PEX6
PEX7
PFKFB2
PFN2
PHACTR4
PHF10
PHF2
PHF3
PHF8
PHLDB1
PHLPP1
PHPT1
PHYKPL
PIGA
PIH1D2
PIK3CA
PIK3CD
PKD1
PKD2
PKNOX2
PKP4
PLA2G7
PLCB4
PLEKHA6
PLEKHF1
PLEKHG6
PLXNA2
PLXND1
PNP
POLB
POLG
POMT1
POMT2
POU6F1
PPCDC
PPL
PPM1B
PPME1
PPOX
PPP1R13B
PPP2R5D
PPP4R1L-PS
PRAF2
PRCD
PRDM2
PRDX6
PRKAR2A
PRKCA
PRKX
PROSER2
PRPF3
PRRG3
PSME3
PTGES3-PS
PTPMT1
PTPN11
PTPN20
PTPN21
PURG
PVR
PXDC1
RAB22A
RAB27A
RAB3A
RAB3C
RAB6A
RABEP1
RABGEF1
RABL6
RAC3
RAD52
RALBP1
RALGAPA2
RALGAPB
RALGPS2
RAMP2
RANGAP1
RAPGEF3
RAPGEF5
RAPH1
RASAL1
RASGEF1A
RASL11A
RBM15B
RBM3
RBM3-PS
RBMX
RCAN2
RCBTB2
RDH11
REM1
RGCC
RGMA
RGS12
RHOB
RHOC
RHOF
RHOU
RILP
RIN3
RIPK1
RIPOR2
RNASE6
RND1
RNF128
ROCK2
RORA
RPL3
RPRD1A
RPS6KC1
RRP15
RSAD1
RSLCAN18
RSRC1
RTCA
RTN4RL2
RUBCNL
RUSC2
RXRG
RYBP
RYK
S100A7A
S1PR5
SCARB2
SCN3A
SCNN1A
SDF2L1
SDHD
SDR39U1
SDR42E1
SECISBP2L
SELENBP1
SELL
SEPHS1
SEPTIN11
SEPTIN8
SERINC3
SERPINA7
SERPINB6B
SERPINE1
SERPINH1
SF1
SFT2D2
SH3D21
SH3KBP1
SIGLECG
SIK1
SIPA1L3
SIX5
SLC11A1
SLC12A4
SLC15A4
SLC18B1
SLC22A3
SLC25A25
SLC25A30
SLC25A51
SLC28A2
SLC2A9
SLC31A1
SLC35B3
SLC35B4
SLC35E3
SLC43A2
SLC43A3
SLC49A4
SLC50A1
SLC6A6
SLC9A3R2
SLCO3A1
SLFN1
SLIT2
SLITRK6
SMCR8
SMIM6
SMKR-PS
SMPD1
SNAPIN
SNHG11
SNORD14E
SNX22
SNX25
SNX29
SNX3
SORBS3
SORD
SP110
SPAAR
SPATA13
SPEN
SPHK1
SPHK2
SPTAN1
SRPK3
SRSF2
ST13
ST6GALNAC2
STAT5A
STAU1
STBD1
STK35
STK38
STMN1
STX17
STX1A
STX3
SUCLG2
SUN1
SWT1
SYDE2
SYT11
TACC2
TAF12
TAF4
TAF8
TBC1D10A
TBC1D10C
TBC1D8
TBCEL
TBL2
TCP1
TCTEX1D4
TEAD2
TEAD4
TENT4A
TENT5B
TEX2
TFDP2
TGFBRAP1
TGM2
THBD
TIAM1
TIMP3
TINAG
TK2
TKT
TLE1
TLR1
TMEM131L
TMEM185A
TMEM204
TMEM33
TMEM39A
TMEM50B
TMEM51
TMEM62
TMEM8B
TMEM9
TMTC1
TNFRSF13C
TNS1
TNS2
TOLLIP
TOP1
TOX2
TPBGL
TPD52L2
TRA2A
TRAF3IP3
TRAK2
TRAPPC2L
TRAPPC8
TRDMT1
TRIM16
TRIM3
TRIM65
TRIM7
TRIM8
TRIOBP
TRIP10
TRUB2
TSC22D3
TSPAN11
TSPAN5
TSPYL3
TUBD1
TUBGCP2
TUBGCP4
TUFT1
TULP4
TXNL4A
TXNRD3
UBL4A
UBQLN1
UBQLN4
UBR2
UBTF
UBXN2B
UBXN4
UHRF2
UNC13B
UNC5CL
UROS
USP13
USP21
USP28
USP31
USP47
USP54
UST
VASN
VDAC2
VIPR2
VPS45
WASF2
WASF3
WDCP
WDFY1
WDFY3
WDR12
WDR82
WIPF2
WIPF3
WSB1
XDH
XKRX
XPNPEP3
YAP1
YBX3
YLPM1
ZBTB16
ZBTB2
ZBTB39
ZBTB4
ZC3H12D
ZCCHC8
ZDHHC4
ZFP180
ZFP235
ZFP266
ZFP346
ZFP366
ZFP512B
ZFP609
ZFP623
ZFP664
ZFP809
ZFP831
ZFP84
ZFR
ZFYVE21
ZHX2
ZHX3
ZNFX1
ZRSR1
ZSCAN20
ZW10
