# Supplementary material for: Sleep and circadian rhythm disruption alters the lung transcriptome to predispose to viral infection
Source: iScience. 2022 Dec 24;26(2):105877. doi: 10.1016/j.isci.2022.105877 (PMC9788990; doi:10.1016/j.isci.2022.105877)
Supplement: Table S5. Transcription factor enrichment analysis of the SD significantly differential transcripts using Enrichr, related to Figure 1 [file mmc6.xlsx]

## Sheet: TF Motif Analysis
Term	P-value	Adjusted P-value	Odds Ratio	Combined Score
CLOCK	5e-26	7.45e-24	3.1083	181.082
TCF7	5.91e-26	7.45e-24	1.82347	105.927
MECOM	5.72e-25	5.41e-23	1.83314	102.328
LEF1	1.45e-26	3.65e-24	1.6928	100.718
RUNX2	3.6e-28	2.73e-25	1.54145	97.4061
HNF1A	1.09e-26	3.65e-24	1.60508	95.9484
MBD3	1.07e-25	1.16e-23	1.54942	89.0815
PPARG	1.31e-24	1.1e-22	1.60563	88.3024
CREM	4.78e-26	7.45e-24	1.50342	87.6532
IRF8	5.94e-22	3.46e-20	1.77134	86.5746
AF4	7.18e-24	5.44e-22	1.57535	83.9514
NCOR	1.67e-21	9.05e-20	1.7333	82.9191
WT1	9.24e-23	6.36e-21	1.56298	79.2986
FOXO1	1.26e-20	6.34e-19	1.71437	78.5578
CTCF	1.15e-22	7.23e-21	1.54638	78.1231
SMRT	3.07e-19	1.37e-17	1.68624	71.8791
MYB	1.13e-16	3.73e-15	1.93975	71.2183
RUNX1	2.95e-19	1.37e-17	1.52107	64.9024
CREB1	9.09e-18	3.44e-16	1.57447	61.7816
AF4	1.75e-14	3.69e-13	1.93735	61.3633
MEIS1	5.3e-16	1.6e-14	1.74284	61.3023
FOXA1	1.42e-18	5.96e-17	1.46449	60.188
SFPI1	7.94e-17	2.73e-15	1.57588	58.4218
NR3C1	3.41e-14	6.14e-13	1.87831	58.2462
SOX2	3.93e-16	1.24e-14	1.61139	57.1583
SOX9	4.02e-15	1.02e-13	1.6769	55.584
RXR	1.01e-15	2.84e-14	1.60648	55.4657
MITF	6.57e-18	2.62e-16	1.39745	55.2895
FOXA1	2.48e-17	8.96e-16	1.41887	54.2491
RUNX2	6.69e-15	1.63e-13	1.57458	51.3914
PPARA	8.71e-15	2.06e-13	1.58086	51.1796
ENL	1.09e-14	2.5e-13	1.58411	50.9324
KDM5B	5.62e-16	1.64e-14	1.43959	50.5516
SPI1	1.17e-13	1.93e-12	1.68754	50.2485
GFI1B	2.23e-14	4.44e-13	1.58563	49.8449
BRD4	1.85e-14	3.78e-13	1.56368	49.4474
SPI1	1.8e-15	4.87e-14	1.45211	49.3004
TBX20	2.82e-14	5.21e-13	1.56035	48.6819
TBX20	2.82e-14	5.21e-13	1.56035	48.6819
TP53	3.52e-15	9.19e-14	1.4613	48.632
EP300	1.33e-13	2.1e-12	1.60038	47.4501
FLI1	6.36e-14	1.07e-12	1.56129	47.441
TCF21	5.04e-14	8.68e-13	1.54653	47.3519
SCL	3.33e-09	2.34e-08	2.41443	47.1281
STAT3	1.93e-12	2.36e-11	1.72259	46.4601
CHD4	2.82e-14	5.21e-13	1.48385	46.2936
TAL1	1.68e-13	2.54e-12	1.55791	45.827
CEBPB	1.73e-13	2.56e-12	1.55004	45.5522
GATA2	2.34e-13	3.12e-12	1.54812	45.0277
DMRT1	1.54e-13	2.38e-12	1.52564	45.0079
AR	1.17e-14	2.6e-13	1.38727	44.5031
KDM2B	2.3e-13	3.12e-12	1.52307	44.3253
P300	2.18e-13	3.11e-12	1.51996	44.3136
WT1	6.7e-13	8.45e-12	1.58054	44.305
RUNX1	1.25e-14	2.71e-13	1.36276	43.6218
STAT5A	2.26e-13	3.12e-12	1.47961	43.0846
E2F1	1.22e-13	1.96e-12	1.41688	42.1342
CREB1	1.89e-13	2.76e-12	1.43348	41.9948
JUN	3.77e-14	6.64e-13	1.35597	41.9113
KDM2B	1.09e-12	1.36e-11	1.50652	41.4913
CEBPD	2.52e-12	3.02e-11	1.55333	41.4871
NR3C1	8.46e-11	8.54e-10	1.76169	40.8593
RUNX1	3.19e-11	3.45e-10	1.65998	40.1168
ZFX	6.52e-13	8.36e-12	1.42865	40.0871
CTCF	2.35e-13	3.12e-12	1.36106	39.5801
HSF1	2.04e-10	1.82e-09	1.74065	38.836
MYC	3.84e-10	3.3e-09	1.78496	38.7008
SMC1	6.07e-12	7.19e-11	1.49791	38.6863
TAL1	6.74e-12	7.85e-11	1.49646	38.4925
CCND1	1.21e-11	1.37e-10	1.50827	37.9109
EGR1	3.66e-13	4.77e-12	1.31848	37.7569
GATA3	1.19e-11	1.36e-10	1.48433	37.3422
NUCKS1	8.09e-10	6.44e-09	1.76562	36.9645
NFE2L2	1.46e-10	1.37e-09	1.63224	36.9613
NRF2	1.46e-10	1.37e-09	1.63224	36.9613
ELK3	1.31e-11	1.46e-10	1.47246	36.8993
ESR1	8.97e-11	8.94e-10	1.54129	35.6569
TCFAP2C	2e-11	2.2e-10	1.43146	35.2629
GATA1	6.71e-11	6.96e-10	1.48925	34.886
KLF6	4.54e-11	4.84e-10	1.46069	34.7882
FOXO1	3.07e-09	2.21e-08	1.76331	34.5649
MEF2A	1.28e-09	9.76e-09	1.67418	34.2859
GATA2	1.56e-10	1.44e-09	1.50185	33.9162
RACK7	7.41e-11	7.58e-10	1.45286	33.8895
SMAD3	1.11e-09	8.64e-09	1.60458	33.0881
RUNX1	1.74e-10	1.56e-09	1.45911	32.792
MAF	2.23e-10	1.96e-09	1.44572	32.1298
LXR	2.85e-10	2.48e-09	1.45015	31.8743
GATA2	7.2e-09	4.74e-08	1.6974	31.8247
CTCF	5.23e-11	5.5e-10	1.31709	31.1806
FOXA2	1.28e-10	1.23e-09	1.36363	31.061
TCFCP2L1	5.59e-10	4.76e-09	1.45517	31.0019
OLIG2	6.67e-10	5.47e-09	1.45498	30.7412
GATA2	6.16e-10	5.17e-09	1.43443	30.4199
E2A	6.71e-10	5.47e-09	1.43538	30.3174
ESR1	1.02e-10	1e-09	1.31445	30.2383
HAND2	1.25e-10	1.22e-09	1.3209	30.1171
NR3C1	1.69e-10	1.54e-09	1.33128	29.9534
FOXA1	6.21e-10	5.17e-09	1.40909	29.8724
ERG	1.19e-09	9.23e-09	1.44475	29.6828
STAT6	1.44e-07	7.23e-07	1.8669	29.408
SPI1	3.07e-09	2.21e-08	1.49215	29.2494
KLF4	2.72e-09	2e-08	1.47665	29.125
SPI1	2.18e-09	1.63e-08	1.424	28.4018
NKX2-5	8.61e-09	5.57e-08	1.51967	28.2214
TAF7L	5.55e-08	3.23e-07	1.66748	27.859
KDM2B	3.13e-09	2.21e-08	1.41065	27.6233
KDM2B	3.13e-09	2.21e-08	1.40865	27.5865
YY1	2.7e-09	2e-08	1.3921	27.4663
E2F1	1.05e-09	8.3e-09	1.31746	27.2343
MYC	7.43e-10	5.98e-09	1.27983	26.9022
YAP1	3.93e-09	2.71e-08	1.38143	26.7357
MAF	5.78e-09	3.87e-08	1.40354	26.6232
ASH2L	2.1e-09	1.59e-08	1.33209	26.6141
SALL4	5.53e-08	3.23e-07	1.5873	26.5257
TFAP2C	1.91e-08	1.19e-07	1.4905	26.4904
SOX2	8.84e-08	4.74e-07	1.63078	26.4868
HOXB4	1.44e-08	9.16e-08	1.46179	26.3946
TP63	4.17e-09	2.84e-08	1.35956	26.2344
MYB	7.53e-09	4.91e-08	1.40209	26.2261
MYC	3.45e-09	2.4e-08	1.34535	26.2126
TCF3	1.04e-07	5.38e-07	1.61472	25.9672
KDM2B	8.8e-09	5.64e-08	1.39382	25.8538
ILF3	8.21e-08	4.47e-07	1.57465	25.6901
FOXA1	6.99e-09	4.64e-08	1.36696	25.6696
FOXO3	1.46e-07	7.27e-07	1.62664	25.6027
GATA1	1.66e-08	1.04e-07	1.40284	25.1265
GATA4	2.12e-08	1.3e-07	1.4205	25.1012
GATA1	1.5e-08	9.44e-08	1.39309	25.0995
POU5F1	4.54e-09	3.07e-08	1.30344	25.0393
NFIB	4.09e-07	1.83e-06	1.68775	24.8261
TEAD4	2.25e-08	1.37e-07	1.37129	24.1491
FOXA1	1.39e-07	7.02e-07	1.52887	24.1386
TFAP2A	6.33e-08	3.66e-07	1.44406	23.936
TCF21	6.82e-08	3.88e-07	1.44587	23.858
TCF3	1.02e-07	5.32e-07	1.47426	23.7333
ATF3	3.42e-08	2.04e-07	1.37886	23.7033
RELB	1.92e-05	5.94e-05	2.1498	23.3532
PU	5.35e-08	3.16e-07	1.37904	23.0901
SOX2	2.8e-08	1.68e-07	1.32233	22.998
EOMES	9.15e-08	4.88e-07	1.41894	22.9975
Nerf2	1.73e-07	8.51e-07	1.45967	22.7262
CEBPA	7.77e-08	4.29e-07	1.38363	22.6511
ATF3	6.45e-08	3.7e-07	1.36716	22.6359
UTX	7.17e-08	4.05e-07	1.36914	22.5227
NANOG	5.02e-07	2.21e-06	1.55163	22.5072
FOXA1	7.59e-08	4.22e-07	1.36508	22.3798
KLF4	7.39e-08	4.14e-07	1.36239	22.3714
PPARG	1.12e-07	5.71e-07	1.39519	22.3249
TAL1	2.38e-07	1.15e-06	1.46254	22.3035
FOXO3	8.3e-08	4.49e-07	1.36502	22.256
PRDM14	9.83e-08	5.17e-07	1.37663	22.2127
PU.1	1.07e-07	5.49e-07	1.37669	22.0917
MYB	9.83e-08	5.17e-07	1.3637	22.0042
YY1	2.79e-08	1.68e-07	1.26399	21.9886
TCF3	2.75e-07	1.31e-06	1.45331	21.9526
SOX2	7.86e-08	4.31e-07	1.33732	21.8775
LYL1	3.21e-07	1.49e-06	1.45579	21.7668
CTNNB1	5.17e-07	2.25e-06	1.48464	21.4899
NANOG	1.86e-07	9.06e-07	1.38285	21.4337
NCOR1	1.58e-07	7.81e-07	1.3566	21.2474
NFI	2e-07	9.68e-07	1.36243	21.0186
NR0B1	3.41e-07	1.57e-06	1.40212	20.8802
PU.1	2.6e-07	1.24e-06	1.36187	20.6511
TP63	1.05e-07	5.4e-07	1.2744	20.4814
NR1H3	2.27e-06	8.52e-06	1.57216	20.4292
VDR	6.26e-07	2.65e-06	1.42505	20.3544
STAT5	1e-06	4.03e-06	1.44863	20.0108
GATA1	1.89e-06	7.26e-06	1.51696	19.9916
NELFA	4.42e-07	1.96e-06	1.36167	19.925
FOXA1	3.58e-07	1.64e-06	1.34169	19.9154
ZFP281	3.63e-07	1.65e-06	1.34271	19.9102
2004-10-01	3.87e-07	1.75e-06	1.34082	19.7956
POU5F1	4.35e-07	1.94e-06	1.34982	19.7707
FOSL1	6.78e-07	2.83e-06	1.3853	19.6772
NANOG	2.99e-07	1.4e-06	1.30195	19.5599
STAT3	5.45e-07	2.35e-06	1.35448	19.534
NANOG	5.2e-07	2.25e-06	1.34957	19.5267
ESR2	8.04e-06	2.63e-05	1.66094	19.4847
SOX9	1.14e-06	4.57e-06	1.42219	19.4617
UBF1/2	5.12e-07	2.24e-06	1.3409	19.4227
RUNX	4.74e-06	1.64e-05	1.56923	19.2378
TRIM28	3.6e-07	1.64e-06	1.29515	19.2152
CEBPB	6.85e-07	2.84e-06	1.35002	19.1627
GATA3	6.3e-07	2.65e-06	1.33619	19.0781
TBX5	6.86e-07	2.84e-06	1.34211	19.0484
SALL4	2.42e-06	8.9e-06	1.46938	18.9997
DACH1	9.08e-07	3.72e-06	1.36518	18.9923
SCL	8.11e-07	3.34e-06	1.34897	18.9198
STAT1	2.81e-07	1.33e-06	1.24655	18.8049
ZNF217	1.19e-06	4.71e-06	1.36752	18.6562
LMO2	1.17e-06	4.66e-06	1.36376	18.6262
POU5F1	2.58e-06	9.29e-06	1.44454	18.5897
LMO2	9.78e-07	3.96e-06	1.34141	18.5614
FOXP2	3.36e-06	1.19e-05	1.47091	18.5379
TAL1	6.09e-07	2.59e-06	1.29388	18.5167
TBX2	3.22e-06	1.15e-05	1.46404	18.5127
E2F4	5.51e-07	2.36e-06	1.27943	18.4393
STAT4	2e-06	7.61e-06	1.40338	18.4162
CEBPB	1.71e-06	6.65e-06	1.37644	18.2745
FLI1	3.1e-07	1.45e-06	1.21603	18.2258
SOX2	5.45e-06	1.86e-05	1.50081	18.1892
ISL1	1.64e-06	6.39e-06	1.36129	18.1361
KAP1	1.41e-06	5.54e-06	1.34192	18.0753
FOXA1	9.26e-07	3.77e-06	1.29732	18.0227
GATA6	1.3e-06	5.12e-06	1.32408	17.9461
ASXL1	7.37e-06	2.44e-05	1.50689	17.8083
ESR1	3.93e-06	1.39e-05	1.426	17.7492
SMARCA4	4.5e-06	1.57e-05	1.43323	17.646
PPARG	9.81e-06	3.12e-05	1.52863	17.6285
ZFP281	2.05e-06	7.72e-06	1.33516	17.4872
FOXA1	2e-06	7.61e-06	1.31719	17.2869
RARB	2.5e-06	9.11e-06	1.33672	17.2407
LMO2	2.56e-06	9.27e-06	1.33876	17.2369
SMAD3	1.88e-06	7.26e-06	1.30739	17.2349
SMAD2	2.41e-06	8.9e-06	1.3272	17.1676
SMAD3	2.41e-06	8.9e-06	1.3272	17.1676
SOX2	2.41e-06	8.9e-06	1.32165	17.0985
KLF4	2.03e-06	7.68e-06	1.30039	17.0449
MYC	2.66e-06	9.54e-06	1.32198	16.9703
SMAD1	5.13e-06	1.76e-05	1.3906	16.938
FOXO1	5.51e-05	0.000159	1.69112	16.5841
CEBPD	2.75e-05	8.33e-05	1.57317	16.5194
ESR1	4.37e-06	1.54e-05	1.32392	16.3367
SMC3	4.4e-06	1.54e-05	1.31378	16.2033
DPY	4.51e-06	1.57e-05	1.31048	16.1306
SOX2	9.23e-06	2.97e-05	1.38818	16.0939
RARG	5.69e-05	0.000164	1.63513	15.9834
GATA1	1.32e-05	4.15e-05	1.41269	15.8708
TP63	2.48e-06	9.06e-06	1.22667	15.8336
SPI1	6.13e-06	2.07e-05	1.31623	15.7979
BRD4	5.12e-06	1.76e-05	1.29115	15.7299
STAT3	7.29e-06	2.42e-05	1.32115	15.6288
SOX3	7.18e-06	2.39e-05	1.31457	15.5708
CEBPB	7.42e-06	2.44e-05	1.31133	15.4892
SOX3	6.97e-06	2.34e-05	1.30422	15.4857
CHD1	6.92e-06	2.33e-05	1.29674	15.4073
PU.1	8.15e-06	2.66e-05	1.31128	15.3656
POU5F1	5.21e-05	0.000152	1.55596	15.3444
NR3C2	1.41e-05	4.4e-05	1.37264	15.3339
LYL1	3.07e-05	9.27e-05	1.46649	15.2376
ETS1	9.78e-06	3.12e-05	1.31632	15.1845
TCF3	8.43e-06	2.74e-05	1.29654	15.1488
SOX11	9.82e-06	3.12e-05	1.30644	15.0646
PPARG	1.47e-05	4.56e-05	1.35163	15.0449
EP300	3.51e-05	0.000105	1.45679	14.9434
SREBP2	2.45e-05	7.5e-05	1.3996	14.8617
KDM2B	9.84e-06	3.12e-05	1.28871	14.8572
MYC	6.09e-06	2.07e-05	1.23129	14.786
LDB1	1.31e-05	4.13e-05	1.3065	14.6894
PPARG	4.24e-05	0.000125	1.43337	14.4328
FOXP3	0.000807	0.00194593	1.96763	14.0134
NFKB1	8.7e-06	2.81e-05	1.20023	13.9855
TCF7L2	4.13e-05	0.000122	1.38454	13.9779
RXRA	2.13e-05	6.54e-05	1.29778	13.962
ELF3	1.99e-05	6.13e-05	1.27646	13.8203
SOX17	2.56e-05	7.78e-05	1.30198	13.766
HOXB13	2.48e-05	7.57e-05	1.296	13.7443
ESR1	0.00035	0.000891	1.71785	13.6719
THAP11	8e-05	0.000223	1.44032	13.587
NR1I2	7.26e-05	0.000204	1.4222	13.5537
AR	9.08e-05	0.000251	1.42929	13.3028
STAT5B	0.000127	0.000345	1.46856	13.1733
RUNX1	8.64e-05	0.00024	1.38686	12.9757
MYCN	3.22e-05	9.67e-05	1.23658	12.791
TAL1	6.29e-05	0.000178	1.32196	12.7884
TET1	4.25e-05	0.000125	1.26832	12.7669
GF1B	5.39e-05	0.000156	1.29639	12.7408
UBF1/2	5.09e-05	0.000149	1.26259	12.4827
HNF4A	0.000112	0.000307	1.36673	12.4288
RARB	5.88e-05	0.000168	1.26307	12.3037
SRY	4.08e-05	0.000122	1.21456	12.2743
GATA1	5.72e-05	0.000164	1.23038	12.0198
SMAD4	6.38e-05	0.00018	1.24383	12.0143
TBX2	5.29e-05	0.000154	1.21822	11.997
PPAR	0.00012	0.000327	1.32765	11.9855
SA1	7.59e-05	0.000213	1.26348	11.9854
IRF1	0.00269431	0.00566554	2.01703	11.934
FOXA1	7.82e-05	0.000219	1.25719	11.8877
MYC	6.14e-05	0.000175	1.21833	11.8148
KLF1	0.000161	0.000428	1.33495	11.6629
RUNX1	0.000112	0.000306	1.2547	11.4189
RCOR3	9.55e-05	0.000263	1.22178	11.3099
MEIS1	0.000196	0.000519	1.3236	11.2992
YY1	0.000156	0.000417	1.28721	11.2853
LUZP1	0.000135	0.000365	1.25836	11.2132
OLIG2	0.000135	0.000365	1.24947	11.1293
MYCN	0.000142	0.000382	1.24261	11.0054
CNOT3	0.000206	0.000543	1.29261	10.9713
PPARD	0.000735	0.00179422	1.47509	10.6442
SPI1	0.000247	0.000644	1.27255	10.5709
STAT1	0.000241	0.000633	1.25845	10.485
CTCF	0.00018	0.000477	1.20351	10.3805
MYC	0.000345	0.000886	1.28999	10.2834
FOXA1	0.000695	0.00170262	1.41354	10.2787
NANOG	0.000243	0.000638	1.23329	10.2618
CREB1	0.00025	0.000652	1.23357	10.229
SOX9	0.000302	0.000782	1.25847	10.2021
RUNX1	0.00122791	0.00283392	1.50028	10.0555
CEBPB	0.000331	0.000855	1.24274	9.95873
FLI1	0.000349	0.000891	1.24363	9.89939
CTCF	0.000335	0.000862	1.23686	9.89811
NACC1	0.000747	0.00181351	1.37159	9.87385
LMO2	0.00118696	0.00274779	1.45948	9.83162
MYC	0.00037	0.000939	1.22042	9.6445
MYBL1	0.00463194	0.00925165	1.79029	9.62242
SOX6	0.000412	0.00104365	1.23388	9.61678
SMAD3	0.000578	0.0014397	1.2809	9.54992
CTCF	0.000547	0.00136721	1.26385	9.49229
CREB1	0.00043	0.00108515	1.22428	9.49011
CEBPB	0.000482	0.00121111	1.23396	9.42557
RELA	0.000604	0.00148982	1.26369	9.36598
SOX11	0.000836	0.00200321	1.30734	9.26464
SPI1	0.000585	0.00145317	1.22886	9.14649
NANOG	0.00158239	0.00353353	1.41704	9.13822
PBX	0.000595	0.00147076	1.22725	9.11568
XRN2	0.000659	0.00161961	1.24117	9.09137
POU2F1	0.000876	0.00207126	1.27726	8.99276
GF1	0.000849	0.00202053	1.25689	8.88836
SMAD1	0.00167315	0.00370694	1.38838	8.87597
ESET	0.000744	0.00181205	1.23193	8.8734
RUNX1	0.00128833	0.00292918	1.32772	8.83518
PPARD	0.000538	0.00134807	1.17218	8.8242
CEBPB	0.00075	0.00181418	1.22442	8.81003
FOXP3	0.000892	0.00210429	1.24232	8.72318
NR3C2	0.000812	0.00195085	1.22011	8.68265
RUNX1	0.00084	0.0020049	1.22564	8.68072
GATA3	0.000916	0.00215383	1.23522	8.64077
CRX	0.00170356	0.00372715	1.34341	8.56427
PGR	0.00128853	0.00292918	1.28551	8.55413
MYBL2	0.000923	0.00216393	1.22303	8.54599
PITX1	0.00689121	0.0132067	1.71515	8.53716
SOX9	0.000869	0.00206283	1.21035	8.53038
PRDM5	0.0012591	0.00288831	1.27632	8.52244
NANOG	0.00127578	0.00291772	1.27725	8.51186
ZFP281	0.00215489	0.00455658	1.38519	8.50511
FLI1	0.00101808	0.00237865	1.21879	8.39724
BCL3	0.00156795	0.00351166	1.29731	8.37798
ERA	0.00146108	0.00328202	1.28053	8.36003
HIF1A	0.00370866	0.00755142	1.48213	8.29562
TBX3	0.00169997	0.00372715	1.28598	8.20087
SETDB1	0.00116495	0.00271344	1.21344	8.1969
GATA2	0.00117783	0.00273502	1.212	8.17385
SREBP1	0.00213055	0.00451771	1.32706	8.16326
EOMES	0.00167473	0.00370694	1.27661	8.16025
TBP	0.00206449	0.00445248	1.3165	8.13975
CRX	0.00124972	0.0028755	1.21089	8.0946
FOXM1	0.00130937	0.00296765	1.20425	7.99403
TBX3	0.00207281	0.00445773	1.27888	7.90202
TP53	0.00208586	0.00445977	1.27944	7.89741
POU5F1	0.00371087	0.00755142	1.40996	7.89082
SOX2	0.00352502	0.00727095	1.39026	7.85203
SMARCA4	0.001321	0.00298507	1.17849	7.81261
VDR	0.0014325	0.0032274	1.18925	7.78758
TP63	0.0269183	0.0450821	2.14913	7.76899
RXR	0.00332972	0.00688688	1.36015	7.75947
KDM2B	0.00168904	0.00371687	1.21138	7.73295
SMARCD1	0.0016415	0.00365476	1.1931	7.65032
SMAD4	0.00168724	0.00371687	1.19757	7.64607
ETS2	0.00796998	0.0149339	1.5725	7.59844
FLI1	0.00186028	0.0040583	1.20159	7.55446
TTF2	0.00211744	0.00450254	1.21515	7.48237
P63	0.00189109	0.00411366	1.19317	7.48189
VDR	0.0030711	0.00638687	1.29264	7.47888
AR	0.00192961	0.00418543	1.19318	7.45792
JUND	0.001966	0.00425218	1.19548	7.44994
JUN	0.00209144	0.00445977	1.19325	7.36224
REST	0.00208444	0.00445977	1.18696	7.32743
BCL6	0.00220031	0.00463965	1.19106	7.28827
SMAD4	0.005348	0.0105428	1.39167	7.27988
EGR1	0.00439649	0.00880461	1.31318	7.12657
ETS1	0.00271322	0.00568949	1.1936	7.05373
PADI4	0.00356993	0.00734234	1.24642	7.02384
LXR	0.00272434	0.00569703	1.18571	7.00223
ZIC3	0.00782167	0.0146923	1.41992	6.88782
TRIM28	0.0193771	0.0333375	1.73726	6.85115
CTCF	0.0030307	0.00632022	1.18064	6.84649
TOP2B	0.00315054	0.00653414	1.18454	6.82315
REST	0.00375878	0.00762841	1.21592	6.7893
SOX2	0.00357903	0.00734234	1.19028	6.70446
KLF5	0.00363915	0.0074455	1.18026	6.62834
E2F1	0.00480166	0.00955239	1.23651	6.60147
NANOG	0.0111642	0.0203646	1.46284	6.57551
ARNT	0.00492368	0.00975714	1.23739	6.57513
IRF8	0.0107181	0.0196455	1.43749	6.5202
CDH4	0.00570631	0.011162	1.24335	6.42338
FOXM1	0.00431842	0.0086712	1.17598	6.40306
GABP	0.00393872	0.00797223	1.15457	6.39273
DCP1A	0.00652502	0.0125685	1.26437	6.36245
EVI1	0.00537717	0.0105728	1.21407	6.34425
IRF8	0.0078063	0.0146923	1.30457	6.33084
2004-10-01	0.00480774	0.00955239	1.17766	6.28581
TBX2	0.00422222	0.00850058	1.14709	6.27158
TCF4	0.00419253	0.00846333	1.12914	6.18143
MEIS1	0.00553772	0.0108602	1.17735	6.11774
BRD4	0.0141029	0.0252983	1.43026	6.09489
RARA	0.00588289	0.0114482	1.17723	6.04591
ESRRB	0.00656852	0.0126202	1.20082	6.03466
SOX2	0.00501737	0.00991685	1.13573	6.01352
RING1B	0.00583863	0.0113914	1.16682	6.00123
BCAT	0.0094914	0.0175672	1.28854	6.00119
TET1	0.00616846	0.0119731	1.17826	5.99534
ADNP	0.00978521	0.0180229	1.29505	5.99206
POU3F1	0.00620325	0.0120099	1.16913	5.94231
FLI1	0.00643258	0.0124221	1.17281	5.91843
WT1	0.0177132	0.0308961	1.45419	5.8654
AR	0.0148216	0.0262762	1.39247	5.86463
GABPA	0.0149325	0.0264111	1.38465	5.82135
2004-10-01	0.00700072	0.0133827	1.16955	5.803
CHD1	0.00975934	0.0180191	1.24985	5.78621
CDX2	0.00722572	0.013778	1.16753	5.75607
EBF1	0.0074487	0.0141675	1.16739	5.7199
KLF4	0.00812723	0.0151909	1.18777	5.7162
TAL1	0.00759696	0.0143414	1.16825	5.70106
GATA1	0.00913089	0.0170248	1.21239	5.69348
GATA3	0.00751753	0.0142269	1.16296	5.68749
SETDB1	0.00749345	0.0142169	1.16058	5.67954
FOXI1	0.017465	0.0305336	1.40107	5.6709
RCOR2	0.0151502	0.0267336	1.34453	5.63324
POU2F1	0.0122444	0.0221747	1.27111	5.59628
ESR1	0.0239083	0.0403087	1.4953	5.58273
EKLF	0.0094606	0.0175531	1.19187	5.55484
STAT3	0.0144379	0.0258381	1.28272	5.43602
GATA2	0.0109224	0.0199716	1.20171	5.42805
EZH2	0.0105136	0.0193174	1.19059	5.42323
RAD21	0.00936791	0.0174239	1.15913	5.41367
PPARG	0.0225761	0.0382329	1.4068	5.33299
PRDM14	0.0122261	0.0221747	1.16101	5.11328
AR	0.0139398	0.0250651	1.19251	5.09561
ESR1	0.0199583	0.034182	1.29613	5.07318
SMRT	0.0121179	0.022051	1.14885	5.06996
AHR	0.0165848	0.0290619	1.23664	5.06931
CMYC	0.0129623	0.0234188	1.15271	5.00936
TAL1	0.0138148	0.0248995	1.14766	4.9143
HCFC1	0.0277156	0.046315	1.36826	4.90624
CDX2	0.0229456	0.0387719	1.2846	4.8489
P53	0.0147694	0.0262451	1.14851	4.84118
JUN	0.0206931	0.0353604	1.24443	4.82586
CUX1	0.0146514	0.0260968	1.14179	4.82205
DNAJC2	0.0183772	0.0319072	1.20101	4.80001
GATA3	0.0157955	0.0277428	1.15366	4.78541
JARID1B-DAIN	0.0157357	0.0277022	1.14869	4.76917
AR	0.0145344	0.0259494	1.11205	4.70537
ELF1	0.0453143	0.0722167	1.51975	4.7023
ELF5	0.0195091	0.0334884	1.18608	4.66946
OLIG2	0.0178972	0.0311452	1.13602	4.57033
CTCF	0.0188464	0.0326316	1.14245	4.53717
NANOG	0.0188806	0.0326316	1.14104	4.52948
ARID1A	0.0446963	0.0713821	1.44778	4.49951
RUNX2	0.0446963	0.0713821	1.44778	4.49951
SMC4	0.0192854	0.0332552	1.13946	4.49905
PKCTHETA	0.027779	0.0463187	1.25311	4.49047
NR3C1	0.0242241	0.0407504	1.19319	4.43914
TCF4	0.0298589	0.0495684	1.26281	4.43408
SALL4	0.030889	0.0510545	1.26855	4.41118
JUN	0.0220956	0.0375031	1.1529	4.39528
TCFCP2L1	0.0216389	0.0368934	1.13748	4.36024
RUNX1	0.0220592	0.0375031	1.1386	4.34266
KAP1	0.0246955	0.0414513	1.16308	4.3047
NR4A2	0.0506708	0.079912	1.41278	4.21347
PCGF2	0.0358555	0.0587502	1.26086	4.19648
VDR	0.0300259	0.0497366	1.19312	4.18272
GATA4	0.0278736	0.0463743	1.1264	4.03258
GATA1	0.0519666	0.0817852	1.35999	4.02169
PAX6	0.0354827	0.0582656	1.18589	3.95935
GATA2	0.0753989	0.112136	1.51893	3.92638
PDX1	0.0398105	0.0645322	1.21367	3.9124
AR	0.0314212	0.0518211	1.12754	3.90159
NFE2	0.0374442	0.061089	1.17308	3.85346
CTCF	0.0330086	0.0543207	1.11977	3.81952
POU2F1	0.0395736	0.0642858	1.17088	3.78147
CDKN2AIP	0.0732649	0.109825	1.42998	3.7375
TP53	0.0422829	0.0681024	1.17336	3.71179
MNX1	0.0366191	0.0598718	1.12067	3.70625
GATA3	0.0393641	0.064083	1.11643	3.61153
GATA3	0.045944	0.0730665	1.15839	3.56822
TCF12/HEB	0.0414614	0.0670647	1.11458	3.54771
CDX2	0.0416039	0.0671517	1.1136	3.54075
KLF4	0.0424665	0.068253	1.11769	3.53081
YY1	0.0580525	0.0891395	1.22954	3.49978
CEBPB	0.0443389	0.0711113	1.11341	3.46927
STAT3	0.0589365	0.0899494	1.22106	3.45718
VDR	0.0473014	0.0750674	1.12911	3.44515
SUZ12	0.0525674	0.0825592	1.16624	3.43534
KLF4	0.0503085	0.0795063	1.14645	3.42741
P53	0.0549317	0.0852117	1.18087	3.4265
SRF	0.0492481	0.0779934	1.13693	3.42317
PPARD	0.074023	0.110742	1.31393	3.42067
BMI1	0.0584014	0.0893129	1.18157	3.35615
PAX3-FKHR	0.0539652	0.0842302	1.13907	3.32542
TAL1	0.0532461	0.083452	1.11255	3.26293
E2F1	0.0533712	0.0834752	1.10857	3.24865
NEUROD2	0.0541895	0.0844063	1.10969	3.23504
CJUN	0.055645	0.0859658	1.10597	3.19488
SMAD4	0.055762	0.0859711	1.10466	3.18879
MYC	0.0549245	0.0852117	1.0866	3.15309
EBF1	0.0581791	0.089153	1.10641	3.14688
SIN3B	0.0552554	0.0855386	1.07566	3.11489
RUNX2	0.0570111	0.0877184	1.08158	3.09818
CEBPA	0.0731332	0.109825	1.18051	3.0876
SMAD1	0.0652377	0.0993661	1.10314	3.01125
2004-10-01	0.0660162	0.10035	1.09956	2.98843
GTF3C2	0.0680263	0.102992	1.10929	2.98161
FOXH1	0.0691256	0.104447	1.09778	2.93309
JUND	0.0781792	0.115139	1.14838	2.92694
ZFP42	0.0750564	0.111955	1.11824	2.89569
HOXB7	0.0717129	0.108141	1.09696	2.8906
BCL11B	0.160135	0.219208	1.57687	2.88841
FOXP1	0.0674878	0.102381	1.0713	2.88802
WDR5	0.0824659	0.120982	1.14996	2.86959
TCF3/E2A	0.0751297	0.111955	1.09748	2.84086
PU1	0.0758182	0.112538	1.09687	2.82928
STAT3	0.0729612	0.109804	1.07601	2.81682
KLF4	0.077034	0.114119	1.09386	2.80411
HTT	0.0967837	0.139819	1.19981	2.80188
ZFX	0.0779539	0.115031	1.09662	2.79819
NR3C1	0.0828093	0.121251	1.12169	2.79437
NRF2	0.077815	0.115031	1.09435	2.79433
ELK4	0.0961846	0.139219	1.18568	2.77625
FOXA1	0.0820274	0.120572	1.09202	2.73082
TFAP2A	0.0851081	0.124136	1.09149	2.68924
SMAD4	0.084138	0.122958	1.07857	2.66979
PCGF2	0.102889	0.147338	1.17117	2.66337
CDX2	0.110811	0.157974	1.20787	2.65723
CEBPB	0.100029	0.144233	1.15324	2.65509
IRF8	0.123491	0.173116	1.26281	2.64128
CSB	0.0886297	0.129024	1.08876	2.63839
SOX4	0.125513	0.175301	1.26881	2.63321
CEBPB	0.0961315	0.139219	1.11944	2.62178
SOX2	0.090734	0.131834	1.09026	2.61643
PRDM16	0.147709	0.203672	1.30167	2.48946
TRP63	0.147709	0.203672	1.30167	2.48946
BCOR	0.100881	0.145184	1.08447	2.48757
SUZ12	0.102574	0.147338	1.08601	2.47303
GATA3	0.102961	0.147338	1.08457	2.46566
ESR1	0.111614	0.158819	1.11061	2.43525
TP53	0.119031	0.167485	1.12808	2.40096
SA1	0.109406	0.156265	1.07962	2.38885
ELK1	0.118121	0.166824	1.11787	2.38783
IRF1	0.14886	0.204885	1.24987	2.38069
STAT3	0.113444	0.161121	1.0819	2.3547
SMAD	0.161181	0.220242	1.28376	2.34315
AR	0.11751	0.166271	1.07935	2.31113
RUNX1	0.133611	0.185926	1.14712	2.30896
MTF2	0.11448	0.162288	1.06442	2.30697
RUNX1	0.190501	0.254787	1.38772	2.30098
NMYC	0.11896	0.167485	1.0796	2.29843
TP53	0.142499	0.197409	1.17533	2.29005
TFEB	0.130349	0.181721	1.11388	2.26957
CTCF	0.123343	0.173116	1.07516	2.25007
SMAD2/3	0.123879	0.173339	1.07556	2.24624
GATA3	0.135957	0.188843	1.11667	2.22823
FOXM1	0.16469	0.223424	1.21819	2.19723
THRA	0.168419	0.227667	1.2215	2.17585
TBX2	0.142645	0.197409	1.09411	2.13067
TRIM28	0.151056	0.207531	1.10449	2.0876
FOXM1	0.171476	0.230974	1.17128	2.06533
EGR1	0.209212	0.277361	1.31066	2.05041
FLI1	0.173042	0.232669	1.14737	2.01275
ZBTB16	0.166217	0.225092	1.10727	1.98696
ESRRB	0.158071	0.216775	1.06791	1.96999
SA1	0.162713	0.221934	1.0639	1.9318
RAC3	0.16424	0.223212	1.06492	1.9237
RUNX1	0.164149	0.223212	1.06426	1.92309
AR	0.196782	0.262261	1.17421	1.90886
P300	0.168868	0.227867	1.0649	1.89407
KDM5A	0.181882	0.244122	1.08239	1.84482
NFE2L2	0.193158	0.257885	1.11134	1.82732
IKZF1	0.222316	0.29167	1.19409	1.79549
AR	0.18342	0.245751	1.04587	1.77377
NOTCH1	0.238017	0.310654	1.20108	1.72404
TAL1	0.268368	0.344329	1.30066	1.71089
MYC	0.206046	0.274124	1.07353	1.69582
SMAD3	0.207508	0.275586	1.05985	1.66671
FOXM1	0.215866	0.285184	1.07359	1.64593
PIAS1	0.221113	0.290595	1.08341	1.63495
P63	0.212782	0.281601	1.05242	1.62861
GATA3	0.217263	0.28653	1.05486	1.6104
RCOR1	0.219849	0.289436	1.06114	1.60744
ZNF652	0.26681	0.342911	1.18945	1.57153
POU5F1	0.236454	0.309146	1.08282	1.56143
EWS-FLI1	0.239871	0.312535	1.08659	1.55127
BCL6	0.232123	0.304009	1.04873	1.53166
STAT6	0.310677	0.394601	1.30046	1.52024
POU5F1	0.248588	0.322228	1.09007	1.51734
TEAD4	0.248588	0.322228	1.09007	1.51734
CTNNB1	0.2515	0.325445	1.09265	1.5082
ISL1	0.246663	0.320831	1.06469	1.49028
FOXH1	0.256128	0.330868	1.04343	1.42124
FOXP2	0.26277	0.338294	1.06219	1.4196
TAF2	0.256973	0.331395	1.04315	1.41741
SMAD3	0.282851	0.362299	1.03861	1.31159
TCF4	0.285338	0.364866	1.03782	1.30151
MYCN	0.293811	0.375067	1.03606	1.26898
FOXM1	0.30701	0.3906	1.06228	1.25441
2001-10-01	0.300739	0.383265	1.0348	1.24333
ELK1	0.311608	0.395121	1.04773	1.22166
STAT3	0.315406	0.399268	1.04968	1.21122
CREB1	0.319654	0.40397	1.06083	1.20989
CIITA	0.320941	0.404921	1.06431	1.20959
ZNF263	0.353728	0.442599	1.15598	1.20133
ESR1	0.341935	0.428551	1.09257	1.17247
BACH1	0.323394	0.407336	1.0364	1.16997
HNF1A	0.335639	0.422058	1.05763	1.15463
PCGF4	0.338121	0.424473	1.02808	1.1148
HOXA2	0.412909	0.508247	1.22369	1.08239
ZFP57	0.36022	0.449978	1.03581	1.0576
SOX9	0.40526	0.501277	1.15577	1.04393
P300	0.361221	0.450484	1.0241	1.0428
NFYA	0.375805	0.467902	1.02174	0.99996
RING1B	0.381058	0.473663	1.0204	0.984489
P68	0.383544	0.475972	1.02046	0.977907
SUZ12	0.394777	0.489111	1.01269	0.941225
SIN3A	0.40671	0.50225	1.02195	0.919406
YY1	0.408732	0.503926	1.02266	0.914971
ZFP322A	0.431467	0.52884	1.08777	0.914343
CEBPB	0.416557	0.511906	1.03751	0.908577
RBPJ	0.457175	0.55373	1.15564	0.904504
IGF1R	0.442119	0.539813	1.06685	0.870735
HOXD13	0.443693	0.539993	1.04676	0.850619
SMAD2/3	0.431735	0.52884	1.01259	0.850518
SPI1	0.440319	0.538484	1.01436	0.832032
REST	0.443155	0.539993	1.0101	0.822056
ETV2	0.446159	0.542123	1.01485	0.819067
JARID1A	0.44996	0.545865	1.00926	0.805991
RUNX1	0.460574	0.556068	1.01221	0.784746
PHF8	0.460164	0.556068	1.00798	0.782365
TBL1	0.473938	0.571292	1.00579	0.751004
ERG	0.48706	0.586175	1.01316	0.728839
TCF4	0.500854	0.601819	1.00414	0.694306
GATA3	0.521127	0.623924	0.99834	0.65068
UBF1/2	0.521452	0.623924	0.998289	0.650024
STAT1	0.521722	0.623924	0.998874	0.649887
E4F1	0.548923	0.64826	1.06661	0.639748
KLF5	0.527358	0.629669	0.997361	0.638187
EGR1	0.528452	0.629982	0.999474	0.637467
NFYB	0.532933	0.634325	0.996486	0.627148
TDRD3	0.534679	0.635403	0.995425	0.623225
ER	0.537831	0.638147	0.99477	0.616967
SALL4	0.539672	0.63933	0.994872	0.61363
NOTCH1	0.543193	0.642495	0.993315	0.606211
EBNA2	0.558074	0.65804	0.99157	0.578347
GABP	0.560881	0.660322	0.988997	0.571884
CBX2	0.563301	0.662141	0.991705	0.56918
ERA	0.571075	0.670238	0.990426	0.554871
EWS-ERG	0.57606	0.674554	0.986755	0.544238
SUZ12	0.576535	0.674554	0.986864	0.543486
VDR	0.584554	0.682881	0.979986	0.526161
POU2F1	0.594038	0.692892	0.977757	0.509227
PHOX2B	0.609431	0.709753	0.979151	0.484904
DMRT1	0.612796	0.712575	0.954289	0.467338
MYCN	0.620741	0.720707	0.9642	0.459771
VDR	0.632659	0.733419	0.990361	0.453411
RBPJ	0.651555	0.751871	0.977467	0.41874
CBP	0.649678	0.750849	0.970065	0.418368
IRF4	0.649678	0.750849	0.970065	0.418368
EST1	0.658463	0.758685	0.963868	0.40275
2004-10-01	0.664489	0.763884	0.975167	0.398586
RNF2	0.671631	0.77034	0.970749	0.386404
SRY	0.673151	0.770916	0.927985	0.367283
EZH2	0.664993	0.763884	0.898506	0.366572
HNFA	0.687207	0.78464	0.971264	0.36434
PHF8	0.689745	0.78635	0.97079	0.360584
DROSHA	0.684464	0.782687	0.94926	0.359883
SOX2	0.695105	0.791269	0.959437	0.34894
E2F1	0.713633	0.811141	0.964579	0.325436
ETV1	0.734928	0.826657	0.96277	0.296517
ELF1	0.732877	0.825577	0.950742	0.295469
STAT5A	0.717345	0.814139	0.879896	0.2923
VDR	0.723389	0.819769	0.887177	0.287275
MYC	0.740307	0.828445	0.954828	0.287108
MYCN	0.728459	0.824252	0.904626	0.286607
CTNNB1	0.730612	0.824252	0.891681	0.279874
TBX4	0.742101	0.82857	0.909187	0.271183
KDM6A	0.748911	0.834942	0.925278	0.26753
P53	0.757517	0.840822	0.958419	0.266162
KLF2	0.740894	0.828445	0.866061	0.25973
KLF4	0.740894	0.828445	0.866061	0.25973
KLF5	0.740894	0.828445	0.866061	0.25973
FOXP1	0.729771	0.824252	0.799777	0.251949
RBPJ	0.768257	0.848224	0.955544	0.251911
P300	0.770112	0.848224	0.956072	0.249744
SUZ12	0.770909	0.848224	0.946266	0.246204
E2F4	0.773447	0.849781	0.931535	0.23931
TP63	0.763377	0.844848	0.885245	0.23902
IRF1	0.777789	0.853314	0.900921	0.226401
STAT3	0.753424	0.838738	0.799642	0.226401
GATA1	0.755191	0.839471	0.787554	0.221133
SALL1	0.770123	0.848224	0.838074	0.218909
RNF2	0.791696	0.867314	0.936191	0.218674
E2F2	0.759541	0.841834	0.770079	0.211803
EZH2	0.800176	0.872815	0.94004	0.209557
RNF2	0.800176	0.872815	0.94004	0.209557
TP53	0.802094	0.872819	0.938846	0.207043
EZH2	0.820682	0.890052	0.924595	0.182718
ETS1	0.824783	0.89322	0.939706	0.18102
ESR1	0.802487	0.872819	0.808199	0.177836
CBP	0.828974	0.896476	0.943284	0.176929
GLI1	0.800114	0.872815	0.769873	0.171683
CTBP1	0.831614	0.898048	0.925535	0.170657
GBX2	0.820151	0.890052	0.859716	0.170453
NCOR	0.835201	0.900637	0.941453	0.16954
CDX2	0.839737	0.90424	0.940585	0.164289
NANOG	0.844965	0.907288	0.93923	0.158223
SOX2	0.844965	0.907288	0.93923	0.158223
GRHL2	0.851103	0.912585	0.9149	0.147502
GATA6	0.86268	0.921085	0.934601	0.138051
CTCF	0.866995	0.923088	0.933521	0.133234
CEBPA	0.871203	0.926265	0.932449	0.128566
ISL1	0.860902	0.920484	0.816062	0.122226
CHD7	0.86485	0.9221	0.798833	0.11599
PBX1	0.888784	0.941423	0.92805	0.109418
AR	0.890434	0.941423	0.92683	0.107555
NANOG	0.8904	0.941423	0.911981	0.105867
CIITA	0.860805	0.920484	0.692776	0.103838
SUZ12	0.902861	0.948788	0.92114	0.094128
EWS	0.89965	0.947198	0.886412	0.0937375
SUZ12	0.904921	0.948788	0.921152	0.0920304
PHOX2B	0.907791	0.949168	0.926221	0.0896038
PHC1	0.906502	0.949132	0.886275	0.0869983
E2F7	0.882981	0.937471	0.649458	0.080826
GATA6	0.91913	0.958377	0.916096	0.0772522
ERG	0.917862	0.958375	0.890406	0.0763151
SOX2	0.904868	0.948788	0.712748	0.0712504
MYC	0.931286	0.968383	0.910918	0.0648477
FUS	0.927498	0.965772	0.843481	0.0634842
FOXA1	0.937294	0.970631	0.908343	0.058823
FOXA1	0.937294	0.970631	0.908343	0.058823
NR3C1	0.899519	0.947198	0.547004	0.0579252
TCF21	0.899519	0.947198	0.547004	0.0579252
CTCF	0.941051	0.973191	0.907844	0.0551585
SUZ12	0.942541	0.973402	0.90769	0.053713
SUZ12	0.945136	0.973918	0.879856	0.0496476
MYC	0.9469	0.973918	0.8498	0.0463665
TAF15	0.946122	0.973918	0.75071	0.0415769
CBX2	0.953542	0.979419	0.846508	0.0402695
AUTS2	0.955901	0.980156	0.862951	0.0389201
EBNA1	0.958649	0.980673	0.895667	0.0378238
HOXC9	0.961734	0.982501	0.896028	0.0349603
VDR	0.956849	0.980156	0.750561	0.0331066
BP1	0.935455	0.970631	0.433032	0.0288929
JARID2	0.970284	0.989899	0.859468	0.0259271
RNF2	0.97192	0.990233	0.844669	0.0240578
POU3F2	0.97651	0.992239	0.872125	0.0207304
TP53	0.975985	0.992239	0.849835	0.0206582
EZH2	0.981934	0.996413	0.877865	0.0160044
SOX2	0.987653	0.998387	0.867301	0.0107754
E2F1	0.987836	0.998387	0.866128	0.0106003
CTBP2	0.987495	0.998387	0.819702	0.0103149
POU5F1	0.994776	0.999991	0.733395	0.00384148
AR	0.994803	0.999991	0.571023	0.00297516
NANOG	0.997938	0.999991	0.831761	0.00171674
JARID2	0.998191	0.999991	0.796799	0.00144268
EED	0.998112	0.999991	0.746018	0.00140975
EZH2	0.99926	0.999991	0.739496	0.000547
ZNF274	0.999089	0.999991	0.593797	0.000541
BMI1	0.999991	0.999991	0.657629	5.87e-06
