# Supplementary material for: Sleep and circadian rhythm disruption alters the lung transcriptome to predispose to viral infection
Source: iScience. 2022 Dec 24;26(2):105877. doi: 10.1016/j.isci.2022.105877 (PMC9788990; doi:10.1016/j.isci.2022.105877)
Supplement: Table S6. Metacycle analysis of lung time course RNA sequencing, related to Figure 2 [file mmc7.xlsx]

## Sheet: Metacycle results
EntrezID	Symbol	JTK_pvalue	JTK_BH.Q	JTK_period	JTK_adjphase	JTK_amplitude	meta2d_Base	meta2d_AMP	meta2d_rAMP	X2	X2.1	X2.2	X2.3	X8	X8.1	X8.2	X8.3	X14	X14.1	X14.2	X14.3	X20	X20.1	X20.2	X20.3
13170	Dbp	1.27e-07	0.000287321	24	11	1160.9	1868.85	2294.82	1.22793	280.654	340.142	267.546	570.966	6023.75	4818.3	6089.7	6414.51	1609.4	1669.19	681.559	625.864	132.861	131.938	162.866	82.3734
20286	Zc3h7b	1.27e-07	0.000287321	24	14	406.964	5525.2	717.782	0.129911	4933.76	5248.6	5046.3	4944.21	5418.75	5749.06	5417.73	5741.04	5772.26	6446.15	5826.14	6663.61	5299.41	5345.55	5282.42	5268.2
29857	Mapk12	1.27e-07	0.000287321	24	11	267.443	1293.51	281.722	0.217796	1149.57	1228.56	1157.36	1144.01	1523.11	1504.92	1569.29	1768.19	1498.51	1469.53	1297.34	1310.86	1068.74	1074.06	802.969	1129.16
56484	Foxo3	1.27e-07	0.000287321	24	17	164.534	930.636	367.238	0.394609	771.335	748.699	790.613	712.407	836.296	808.71	864.543	804.05	1117.75	1476.52	1141.97	1170.29	913.317	876.152	915.334	942.204
64898	Lpin2	1.27e-07	0.000287321	24	14	1621.28	7238.55	2237.25	0.309074	5202.33	6019.46	6000.24	5668.06	7500.4	8179.44	7694.84	7766.82	9451.32	9085.71	9395.03	8309.16	6829.41	6421.68	6262.15	6030.85
74315	Rnf145	1.27e-07	0.000287321	24	14	521.729	4663.65	711.359	0.152533	3951.47	4251.3	4180.53	4050.84	4917.78	4701.56	4787.76	4772.43	5321.82	5419.88	5281.84	5087.24	4301.7	4420.96	4681.46	4489.81
74340	Ahcyl2	1.27e-07	0.000287321	24	23	1023.79	3277.53	1046.9	0.319419	3631.78	3420.69	3560.27	3412.28	2297.79	2115.17	2332.42	2113.43	2455.32	2595.63	3246.7	3141.59	4452.94	3935.47	4829.17	4899.83
94249	Slc24a3	1.27e-07	0.000287321	24	5	141.008	644.37	167.883	0.260539	781.558	857.583	784.601	757.128	675.703	732.297	682.21	704.773	477.914	512.138	489.007	430.63	586.595	623.614	554.25	659.913
104079	Nxph3	1.27e-07	0.000287321	24	2	127.897	287.735	167.76	0.583035	424.699	383.503	437.894	452.405	256.545	264.264	196.673	287.097	134.444	145.755	125.826	175.153	321.708	351.491	326.995	319.313
207521	Dtx4	1.27e-07	0.000287321	24	23	616.564	1262.63	614.494	0.486678	1443.23	1318.17	1590.25	1527.78	644.392	698.335	611.531	719.084	765.448	909.47	1108.61	1168.06	2018.82	1828.58	1848.34	2001.95
217166	Nr1d1	1.27e-07	0.000287321	24	8	3684.33	3791.69	5325.85	1.40461	2976.61	3231.83	2981.08	3614.04	10134.5	10063.2	9161.69	10662.8	2387.61	2604.62	1218.23	1064.3	141.217	132.969	141.403	150.864
353187	Nr1d2	1.27e-07	0.000287321	24	11	2841.23	2843.97	2692.39	0.946701	1292.68	1391.4	1362.78	1760.74	5856.09	6023.94	5528.36	5694.53	4477.87	4005.26	3488.82	2907.31	434.515	493.737	449.46	335.973
13113	Cyp3a13	5.07e-07	0.000475566	24	14	74.7949	248.565	106.707	0.429293	182.147	172.48	150.307	176.802	268.665	249.405	296.034	269.209	371.929	334.437	364.134	283.368	211.408	214.399	236.093	196.215
18030	Nfil3	5.07e-07	0.000475566	24	23	160.211	268.297	163.2	0.608282	320.615	256.311	315.644	274.563	79.7915	99.7622	91.1662	69.7618	152.108	222.625	240.214	267.749	508.884	446.322	469.661	477.581
19885	Rorc	5.07e-07	0.000475566	24	17	738.452	1040.91	696.096	0.668741	475.811	508.768	460.941	450.325	538.34	500.933	764.157	665.421	1583.89	1561.37	1608.1	1665.62	1560.91	1433.8	1551.65	1324.45
20410	Sorbs3	5.07e-07	0.000475566	24	14	846.965	6686.26	1458.6	0.218148	5895.6	6136.05	5414.05	5817.82	6516.64	6465.44	6953.22	6508.42	7701.58	8797.2	8158.69	7758.04	6201.87	5994.94	6408.6	6252.05
22276	Uros	5.07e-07	0.000475566	24	23	54.5834	337.642	54.9214	0.162661	361.505	385.43	353.722	332.803	281.795	257.896	285.791	289.78	315.011	303.489	329.817	326.877	377.694	404.06	397.697	398.91
22390	Wee1	5.07e-07	0.000475566	24	14	243.444	530.141	317.992	0.599825	264.856	294.854	262.536	290.163	633.282	552.937	688.356	565.25	820.403	857.557	808.338	686.108	493.007	382.414	430.522	451.666
23956	Neu2	5.07e-07	0.000475566	24	14	39.8795	97.9596	56.8574	0.580417	64.123	54.9238	72.1472	61.3606	106.052	85.9653	99.3609	118.953	157.996	150.746	146.797	140.568	81.8894	75.246	70.7016	80.5223
52065	Mfhas1	5.07e-07	0.000475566	24	17	271.075	1748.42	391.588	0.223967	1566.83	1430.91	1485.03	1418.57	1558.46	1688.53	1614.36	1622.41	1946	2131.41	2221.02	2094.02	1737.22	1746.12	1857.18	1856.64
55990	Fmo2	5.07e-07	0.000475566	24	17	16591.2	40788.6	20341.5	0.498706	25620.4	25551.1	21487.8	24426.7	33072.1	33804.5	34508	32372.2	60347.7	52666.4	66464.9	59545.2	44396.6	44965.1	53797.6	39591.1
66146	Maco1	5.07e-07	0.000475566	24	14	377.004	1806.77	612.087	0.338774	1521.3	1435.73	1366.79	1513.22	1887.73	1827.56	1814.11	1825.43	2533.83	2281.16	2444.08	2192.2	1535.84	1514.2	1622.35	1592.86
66895	Pxdc1	5.07e-07	0.000475566	24	17	921.452	3642.44	1557.86	0.427696	2968.25	2925.42	2621.35	2795.55	3332.05	2949.35	3099.65	3041.79	4739.89	5229.2	4937.73	4625.37	3843.79	3637.57	3734.56	3797.51
105387	Akr1c14	5.07e-07	0.000475566	24	17	1289.83	3135.29	2756.21	0.879095	2051.01	1949.31	1775.62	2018.66	2158.41	2169.3	2436.9	2171.56	5880.21	4657.16	6204.57	4165.74	2230.23	3470.59	3777.49	3047.82
117591	Slc2a9	5.07e-07	0.000475566	24	8	58.1856	267.246	66.0156	0.247022	284.372	275.583	288.589	267.283	316.136	405.416	309.351	360.436	235.522	267.55	237.354	227.587	191.354	213.369	214.63	181.407
235047	Zfp809	5.07e-07	0.000475566	24	17	136.858	933.014	243.493	0.260974	841.963	810.367	700.429	776.888	841.346	857.53	891.175	857.713	1255.14	1037.25	1182.96	1104.47	894.098	928.721	980.985	967.194
235497	Leo1	5.07e-07	0.000475566	24	23	270.609	522.245	260.9	0.499573	636.584	624.397	720.47	681.207	295.936	286.551	263.255	270.998	340.526	314.471	426.093	504.261	726.141	710.198	776.456	778.383
244421	Lonrf1	5.07e-07	0.000475566	24	14	158.806	507.107	242.059	0.477333	361.505	359.414	328.671	367.124	490.869	471.217	513.194	516.059	690.866	739.755	726.361	809.942	447.049	431.891	381.284	478.506
100042498	Mir22hg	5.07e-07	0.000475566	24	11	197.698	825.232	206.669	0.250437	686.767	800.732	753.538	749.848	1135.26	1198.21	1074.53	1032.12	922.463	814.629	755.911	837.833	586.595	548.368	645.152	661.764
18759	Prkci	1.65e-06	0.00112055	24	17	481.494	4735.37	238.983	0.0504677	4018.38	4060.51	3928.02	4413.81	4557.21	4723.84	4762.15	4697.3	4930.27	5181.28	5308.53	5357.22	4781.34	4867.28	5262.22	4916.49
56312	Nupr1	1.65e-06	0.00112055	24	23	1379.82	4022.01	1351.32	0.33598	4509.06	4883.4	4845.89	4358.69	2639.18	2392.17	3046.39	2828.04	2767.39	3189.63	3829.12	3839.97	5475.72	4990.97	5138.49	5618.05
66894	Wwp2	1.65e-06	0.00112055	24	5	237.216	1804.05	296.619	0.164418	2004.54	2032.18	1950.98	2102.9	1890.76	1957.04	1875.57	1972.11	1615.29	1557.38	1529.93	1477.08	1770.65	1667.78	1727.14	1733.54
67260	Cers4	1.65e-06	0.00112055	24	8	267.071	1862.56	297.519	0.159736	1798.23	2043.74	1843.76	1914.66	2175.58	2280.73	2174.67	2223.43	1800.77	1711.12	1720.58	1839.66	1430.56	1613.15	1679.16	1551.21
69635	Dapk1	1.65e-06	0.00112055	24	23	1077.51	4865.31	1072.92	0.220524	5035.98	5055.88	5333.88	5265.57	3219.94	3349.46	3621.04	3728.68	4083.37	4725.05	4969.18	5156.41	6867.84	5484.71	5531.14	6416.8
70750	Kdsr	1.65e-06	0.00112055	24	14	167.128	1493.17	218.34	0.146226	1366.1	1329.73	1268.59	1311.45	1470.59	1602.56	1507.83	1560.7	1632.96	1674.18	1774.91	1642.2	1435.57	1384.32	1545.34	1383.69
100213	Rusc2	1.65e-06	0.00112055	24	17	820.649	4722	1959.42	0.414956	4033.25	3733.86	3799.75	3628.6	4142.09	3925.75	4491.73	4281.41	5452.34	7361.61	5987.23	6451.65	4422.03	4747.71	4561.52	4531.46
212307	Mapre2	1.65e-06	0.00112055	24	14	824.483	4399.21	1263.26	0.287156	3804.63	3817.69	3304.74	3518.36	4476.4	4335.41	4477.39	4256.37	5304.16	5831.19	5724.14	5547.99	4137.92	3833.42	4232	3785.48
233115	Dpy19l3	1.65e-06	0.00112055	24	2	174.071	618.788	236.139	0.381615	817.801	798.804	803.64	718.647	557.531	632.535	573.63	530.369	379.78	436.266	378.432	479.718	639.238	645.26	725.954	783.01
235584	Dusp7	1.65e-06	0.00112055	24	14	418.037	2941.72	574.717	0.195368	2683.87	2451.34	2273.64	2266.18	3212.87	3108.55	3193.89	2763.64	3575.03	3390.3	3217.15	3561.07	2751.65	3099.51	2807.87	2710.92
319660	Agmo	1.65e-06	0.00112055	24	17	153.488	634.372	245.433	0.386892	473.024	479.861	388.793	542.886	528.24	564.611	538.803	596.553	903.817	813.631	947.51	738.542	639.238	671.029	665.353	658.062
13855	Epn2	4.44e-06	0.00223472	24	14	575.729	4948.89	803.722	0.162404	4595.48	4561.57	4144.46	4434.61	5124.84	5331.97	5086.87	5290.27	5550.48	5350	5408.62	5942.92	4619.23	4645.66	4840.54	4254.73
14859	Gsta3	4.44e-06	0.00223472	24	17	2987.37	8465.24	3577.23	0.422578	6309.15	6170.74	5210.63	6001.9	6842.88	6599.16	6830.3	6821.46	12674	10020.1	12061.2	10924.2	11262.3	9473.77	10418.4	7823.63
17470	Cd200	4.44e-06	0.00223472	24	17	703.628	4828.12	919.835	0.190516	4178.22	4253.22	3814.78	4286.92	4869.3	4309.94	4528.61	4385.16	5937.13	6149.65	5396.23	5211.07	4987.73	4877.59	4649.9	5414.43
18024	Nfe2l2	4.44e-06	0.00223472	24	17	1111.73	6096.62	1739.84	0.285378	5308.27	5095.39	4496.17	4908.85	5489.45	5261.92	6111.21	5607.78	7362.04	8272.08	7438.05	7566.15	6725.79	5707.35	5872.02	6323.32
18111	Nnat	4.44e-06	0.00223472	24	5	150.824	285.007	92.2588	0.323707	675.615	417.228	375.767	416.004	352.497	343.861	237.647	343.443	200.194	129.782	123.92	121.603	142.889	271.092	223.468	185.109
18143	Npas2	4.44e-06	0.00223472	24	23	380.292	342.696	391.488	1.14238	597.552	546.348	615.255	539.766	40.4008	25.4712	38.9249	48.2967	59.8619	60.8975	138.218	114.909	620.019	612.275	570.663	854.277
21366	Slc6a6	4.44e-06	0.00223472	24	11	1601.53	7842.18	1565.61	0.199639	6823.99	7442.66	8207.75	6645.67	9081.08	9917.84	10251.6	10014.4	8368.9	8586.55	7424.7	7948.81	6231.11	5830.02	6614.39	6085.45
21969	Top1	4.44e-06	0.00223472	24	17	505.357	2947.59	707.349	0.239975	2768.44	2533.24	2281.66	2500.19	2569.49	2835.79	2598.75	2620.54	3380.73	3534.05	3686.14	3460.66	3057.48	3038.7	3232.07	3063.55
26462	Txnrd2	4.44e-06	0.00223472	24	5	40.2438	380.599	41.7921	0.109806	391.243	446.136	417.853	436.805	391.887	387.374	405.638	403.367	331.694	349.412	329.817	341.381	362.653	384.476	353.508	356.335
70472	Atad2	4.44e-06	0.00223472	24	17	129.067	650.953	196.135	0.301304	529.712	524.185	542.106	492.965	546.42	644.209	630.993	533.946	724.231	776.693	940.837	850.104	669.32	614.337	688.078	707.116
70713	Gpr137c	4.44e-06	0.00223472	24	17	64.7447	92.0723	153.26	1.66456	32.5262	27.9437	36.0736	29.1203	37.3707	28.6551	53.2657	42.9304	173.698	205.654	242.12	198.581	89.4098	76.2767	106.052	93.48
71198	Otud1	4.44e-06	0.00223472	24	14	200.129	845.87	286.384	0.338568	715.576	635.96	587.198	650.007	976.688	888.308	803.082	814.782	1150.13	1127.1	1102.89	1041.99	672.663	759.675	843.37	764.5
74763	Naa60	4.44e-06	0.00223472	24	14	406.6	2225.89	599.003	0.269107	1847.49	1998.46	1762.6	1820.02	2315.97	2096.07	2380.57	2240.43	2652.57	2854.2	2755.79	2831.45	2199.31	1864.66	2011.21	1983.44
102623	NA	4.44e-06	0.00223472	24	23	29.1549	97.847	30.3486	0.310164	94.7906	109.848	92.1881	98.801	61.6112	50.9424	68.6307	65.2899	90.2836	80.8639	101.996	91.4811	148.738	112.354	137.616	160.119
13017	Ctbp2	1.09e-05	0.00348842	24	17	171.736	1785.37	208.603	0.11684	1693.22	1605.32	1587.24	1561.06	1692.79	1808.45	1633.82	1732.42	1952.87	2011.61	1970.32	2007.01	1929.41	1758.49	1842.03	1779.82
14618	Gjb1	1.09e-05	0.00348842	24	2	45.8907	60.8667	60.3403	0.991352	207.238	60.7053	120.245	108.161	34.3406	24.4099	28.6815	30.409	12.7575	17.9698	24.784	16.7343	89.4098	62.8768	41.6635	93.48
14619	Gjb2	1.09e-05	0.00348842	24	2	51.4003	127.084	57.8669	0.455344	205.38	194.642	190.389	197.602	83.8316	117.804	93.2149	119.847	90.2836	70.8807	75.3051	87.0186	143.724	126.784	95.9522	140.683
16625	Serpina3c	1.09e-05	0.00348842	24	5	139.536	278.261	122.845	0.441475	486.963	372.904	432.883	420.164	354.517	323.696	229.452	340.76	142.295	130.78	148.704	111.562	214.751	259.753	335.833	147.162
17428	Mnt	1.09e-05	0.00348842	24	14	198.432	1171.12	295.948	0.252706	985.078	917.324	1025.09	845.529	1205.96	1221.56	1167.75	1173.43	1272.8	1635.25	1372.65	1500.51	1169.85	1075.09	993.611	1176.37
20238	Atxn1	1.09e-05	0.00348842	24	17	183.02	1618.65	188.006	0.11615	1381.9	1392.37	1445.95	1330.17	1619.06	1613.18	1502.71	1611.68	1707.54	1832.92	2019.89	1844.12	1652.83	1755.4	1526.4	1662.28
20498	Slc12a4	1.09e-05	0.00348842	24	17	231.237	2587.33	379.621	0.146723	2419.95	2299.09	2362.82	2353.54	2492.73	2432.5	2493.24	2482.81	2791.92	2923.08	2827.28	3113.7	2607.09	2458.38	2544	2795.14
21916	Tmod1	1.09e-05	0.00348842	24	17	631.097	2882.09	955.291	0.331458	2324.23	2094.81	1912.9	2201.7	2618.98	2606.55	3258.42	2467.6	3649.62	3728.73	4050.27	4010.66	2838.55	2677.93	2849.53	2822.91
22436	Xdh	1.09e-05	0.00348842	24	14	2688.54	10626.6	3838.93	0.361258	7861.11	8337.82	7948.22	7964.4	10396.1	12548.8	9288.71	10471.4	14956.7	14713.2	15276.5	12093.4	10081.6	8956.33	10419.7	8711.22
24000	Ptpn21	1.09e-05	0.00348842	24	17	265.124	1919.44	515.655	0.268648	1718.31	1700.71	1708.49	1677.54	1630.17	1764.94	1773.13	1803.97	2147.18	2440.89	2306.81	2324.96	1825.8	1836.83	1967.02	2084.33
26919	Zfp346	1.09e-05	0.00348842	24	8	127.912	930.123	513.363	0.55193	783.416	829.639	723.476	815.368	1576.64	1530.39	1330.62	1648.35	709.511	689.839	712.062	795.439	700.238	668.967	672.928	695.084
50708	H1f2	1.09e-05	0.00348842	24	2	218.924	1189.62	317.955	0.267275	1300.12	1476.2	1524.11	1339.53	1213.03	1157.88	1141.11	1168.06	815.496	927.439	961.808	882.458	1317.75	1324.53	1307.98	1176.37
53608	Map3k6	1.09e-05	0.00348842	24	14	215.732	733.552	544.284	0.741985	558.521	396.993	412.842	393.124	657.522	710.009	580.801	563.461	1548.56	1465.53	1233.48	961.667	615.841	547.337	530.262	560.88
56210	Rev1	1.09e-05	0.00348842	24	14	249.205	886.708	360.881	0.40699	648.665	617.652	633.292	646.887	818.115	903.166	1059.17	805.839	1303.22	1187	1237.29	1176.98	772.935	820.49	828.219	728.403
56430	Clip1	1.09e-05	0.00348842	24	17	624.25	4789.57	883.669	0.184499	4097.37	4399.69	4119.41	4096.6	4164.31	4516.89	4924	4548.83	5250.19	5855.15	5458.19	5814.63	5142.32	4597.22	4835.49	4812.83
58207	Slc43a3	1.09e-05	0.00348842	24	17	2095.39	11023.2	2622.37	0.237897	8888.01	9209.86	7736.79	9363.22	10248.7	10823.1	9692.3	10931.1	13763.3	14151.2	13838	13005.9	12410.4	11552.8	11163.3	9592.34
66540	Fam107b	1.09e-05	0.00348842	24	8	218.344	1982.61	307.194	0.154944	2049.15	2014.84	1909.9	1925.06	2546.26	2470.71	2194.14	2142.94	1873.38	1998.64	1911.22	1747.07	1709.65	1694.58	1829.4	1704.85
67333	Stk35	1.09e-05	0.00348842	24	14	371.167	1421.98	581.589	0.409	1237.85	1106.19	1009.06	1055.61	1328.18	1328.75	1545.73	1538.34	1890.07	2053.54	2085.67	1805.08	1217.48	1149.3	1175.41	1225.42
67711	Nsmce1	1.09e-05	0.00348842	24	5	84.3539	774.327	134.284	0.17342	785.275	868.182	876.789	918.329	814.075	825.691	849.177	797.789	708.53	606.979	601.488	719.577	757.894	775.136	727.217	757.095
68895	Rasl11a	1.09e-05	0.00348842	24	23	442.494	706.026	404.21	0.572514	819.66	833.493	859.754	836.169	174.733	152.827	143.408	193.187	628.06	583.019	626.272	860.145	1131.41	1265.78	1007.5	1180.99
76073	Pcgf5	1.09e-05	0.00348842	24	14	53.1072	370.153	70.3646	0.190096	303.887	291.964	349.714	296.403	384.817	373.577	407.687	379.218	440.623	392.34	483.287	402.74	314.188	360.768	377.496	363.739
100689	Spon2	1.09e-05	0.00348842	24	2	888.992	793.125	1008.77	1.27189	1692.29	1576.41	1345.75	1539.22	230.284	220.75	204.868	255.793	97.153	144.756	124.873	213.084	1303.54	848.321	1243.59	1649.32
110532	Adarb1	1.09e-05	0.00348842	24	17	628.972	3052.54	841.337	0.275618	2434.82	2203.7	2320.74	2604.19	2867.44	2924.94	2570.07	2977.4	3875.32	3961.33	3670.89	3970.5	3440.19	3050.04	3187.89	2781.26
208439	Klhl29	1.09e-05	0.00348842	24	17	126.71	322.208	183.552	0.569668	184.005	161.881	181.37	179.922	275.735	262.141	348.275	236.117	487.728	523.12	605.301	399.393	357.639	236.046	354.771	361.888
226747	Ahctf1	1.09e-05	0.00348842	24	17	438.904	2860.52	699.923	0.244683	2510.09	2482.17	2391.88	2456.51	2549.29	2831.55	2833.32	2523.95	3453.35	3330.4	3671.84	3414.92	2601.24	2857.28	3148.75	2711.84
235493	Fam214a	1.09e-05	0.00348842	24	8	338.758	1144.19	386.96	0.338196	1014.82	1195.8	1236.52	1178.33	1515.03	1647.14	1731.13	1697.54	1009.8	965.376	925.586	759.739	874.879	849.352	829.482	876.49
272589	Tbcel	1.09e-05	0.00348842	24	8	506.489	2632.81	478.654	0.181804	2618.82	2724.03	2725.56	2790.35	3172.47	3190.27	3253.3	3534.6	2454.34	2271.18	2335.41	2169.89	2411.56	2119.26	2098.32	2255.55
319190	H2bc21	1.09e-05	0.00348842	24	23	64.2422	378.06	66.9452	0.177076	390.314	370.977	399.816	409.764	311.086	253.651	321.643	309.456	354.265	328.447	401.309	365.924	401.926	473.122	489.861	467.4
330217	Gal3st4	1.09e-05	0.00348842	24	2	10.9937	23.5162	14.0374	0.596926	29.7382	47.2152	38.0777	32.2403	19.1904	21.226	12.2921	14.3101	11.7761	10.9815	14.2984	16.7343	23.397	26.7999	26.5131	31.4685
353242	Mrpl21	1.09e-05	0.00348842	24	2	37.7153	427.104	54.7649	0.128224	472.094	479.861	460.941	434.724	422.188	403.294	412.809	430.198	357.209	396.333	371.759	398.277	443.707	452.506	450.723	447.038
380928	Lmo7	1.09e-05	0.00348842	24	17	4655.37	19132.1	6615.15	0.345762	13936.1	14648.3	13050.6	13290.3	16786.5	17393.6	21282.7	16828.7	23391.3	26597.2	26581.7	27351.7	18944.9	17956	19965.6	18108.3
11758	Prdx6	2.41e-05	0.0050007	24	17	8673.26	40070.7	11865.6	0.296116	31504.9	32976.5	26621.3	30317.4	36529.4	36673.2	37915.9	36783.3	56483.2	49454.8	52815.6	48331	48921.4	41393.5	37927.6	36482.2
11865	Arntl	2.41e-05	0.0050007	24	23	777.07	732.875	789.763	1.07762	1235.99	1155.33	1192.43	1133.61	143.423	179.36	128.042	106.432	137.388	125.788	311.706	263.287	1279.31	1274.03	1574.37	1485.5
12406	Serpinh1	2.41e-05	0.0050007	24	20	3590.42	10105.3	2248.45	0.222501	9266.24	8041.04	8132.6	8145.36	7058.01	6378.41	7153.99	6427.93	8626.01	10833.8	12246.1	15255	15828.9	13104.1	11924.6	13263
12575	Cdkn1a	2.41e-05	0.0050007	24	23	485.068	1779.46	532.512	0.299255	1936.7	1810.56	2100.29	1606.82	1115.06	1103.75	1377.74	1134.08	1280.65	1724.1	1745.36	1742.6	2793.43	2005.87	2126.1	2868.26
12952	Cry1	2.41e-05	0.0050007	24	20	535.294	816.297	172.189	0.210939	501.832	442.281	420.859	427.444	441.378	388.436	493.732	377.429	1156.02	1137.09	1147.69	1084.39	1255.08	1223.52	1237.28	1326.3
13088	Cyp2b10	2.41e-05	0.0050007	24	14	2470.98	10250.8	3916.95	0.382113	8034.89	8450.56	7062.41	7889.52	9742.64	9406.3	11457.2	10265.7	14560.2	14475.6	14552	12286.4	9560.16	9527.37	8902.09	7839.36
14155	Fem1b	2.41e-05	0.0050007	24	20	388.098	2691.66	254.979	0.0947293	2682.02	2497.59	2411.92	2568.83	2398.8	2282.86	2300.67	2270.84	2965.62	2663.52	3118.97	2803.56	2898.72	3041.79	3028.81	3132.04
15064	Mr1	2.41e-05	0.0050007	24	8	193.034	1200.95	116.074	0.0966516	1271.31	1298.9	1270.59	1267.77	1368.58	1346.79	1402.32	1431.91	1216.87	1088.17	1026.63	1010.75	1201.6	1048.29	977.198	987.556
16516	Kcnj15	2.41e-05	0.0050007	24	20	787.073	3511.38	567.418	0.161594	3054.67	3543.07	3278.69	2908.91	2595.75	2606.55	2982.88	2692.99	3334.6	4036.21	4382.95	3667.05	4573.27	3825.17	4081.76	4617.54
20276	Scnn1a	2.41e-05	0.0050007	24	17	3418.44	16192.6	5467.37	0.337646	12369.2	13366.7	11769	11847.8	13777.7	13733.2	18689.1	14822.6	19814.3	23383.7	21025.4	21846.1	16954.4	14769.9	14954.7	15958.2
20309	Cxcl15	2.41e-05	0.0050007	24	2	12234.2	31248.6	18349.7	0.587215	39676.4	38769.5	44610	43170.8	31842.9	29986	34258	30704.2	12066.6	13415.4	14503.4	15179.2	36618.7	31855.8	37942.8	45378.5
20447	St6galnac3	2.41e-05	0.0050007	24	5	206.805	423.464	277.51	0.655332	577.107	637.887	590.204	559.526	542.38	644.209	408.711	558.095	203.138	183.691	201.131	215.315	365.995	343.245	439.36	305.43
20908	Stx3	2.41e-05	0.0050007	24	14	218.523	1772.12	326.507	0.184247	1495.27	1595.68	1536.13	1601.62	1722.08	1917.77	1748.55	1834.38	2274.75	1877.84	2093.29	2008.12	1615.23	1689.43	1549.12	1794.63
21859	Timp3	2.41e-05	0.0050007	24	17	9606.73	36589.7	13594.6	0.371541	26544.1	25592.6	21983.9	27198.4	34006.3	34598.4	35274.2	34483.8	48982.8	52064.4	50456.3	51828.5	37245.5	34793.5	38392.3	31990.5
22385	Baz1b	2.41e-05	0.0050007	24	17	602.4	5055.98	1381.39	0.273219	4531.36	4711.89	4300.78	4450.21	4415.8	4652.74	4674.06	4792.1	5693.75	6061.8	6285.59	6360.16	4935.09	5073.43	5152.38	4804.5
29815	Bcar3	2.41e-05	0.0050007	24	14	250.208	1569.31	379.999	0.242143	1207.19	1287.34	1327.71	1287.53	1535.23	1447.61	1737.28	1456.95	1857.68	2212.28	1904.55	1829.62	1433.06	1416.27	1666.54	1502.16
52357	Wwc2	2.41e-05	0.0050007	24	14	560.86	4774.91	918.344	0.192327	4002.58	4165.54	4117.4	4090.36	4564.28	4666.53	4886.1	4558.67	5163.83	5979.94	5627.87	6108.03	4439.57	4548.77	5196.57	4282.49
54125	Polm	2.41e-05	0.0050007	24	8	51.4318	522.856	43.5923	0.0833733	551.086	574.291	533.088	511.685	538.34	590.083	574.654	626.068	504.41	478.195	505.211	503.146	482.98	483.429	430.522	478.506
54473	Tollip	2.41e-05	0.0050007	24	14	201.784	3062.89	296.57	0.0968267	2892.97	2866.64	2856.83	2858.99	3174.49	3117.04	2975.71	2952.36	3237.45	3415.25	3498.35	3246.46	2947.18	2879.96	3073	3013.57
66938	Sh3d21	2.41e-05	0.0050007	24	14	151.633	541.408	308.972	0.570683	379.162	393.139	405.828	377.524	499.959	561.427	497.829	509.798	873.396	787.675	861.719	844.526	376.858	405.091	468.398	420.197
67045	Riok2	2.41e-05	0.0050007	24	14	82.729	726.271	115.653	0.159242	670.039	626.324	661.35	634.407	788.825	753.523	719.086	775.43	896.948	710.804	845.514	817.751	683.525	693.706	676.716	666.392
67070	Lsm14a	2.41e-05	0.0050007	24	17	377.788	3823.79	486.59	0.127253	3528.63	3443.82	3214.56	3516.28	3850.19	3757	3427.44	3635.66	4107.9	4049.19	4614.58	4383.28	3880.55	3758.17	4064.08	3949.3
67432	Hoga1	2.41e-05	0.0050007	24	8	41.9893	218.626	40.7657	0.186464	231.401	247.639	225.46	206.962	241.395	291.857	250.963	289.78	203.138	223.624	176.347	210.853	182.998	181.415	166.654	167.524
68312	Gstm7	2.41e-05	0.0050007	24	5	54.0539	104.61	32.7493	0.31306	173.783	156.099	168.344	143.521	128.272	142.214	90.1419	130.58	84.3955	65.8891	46.7082	53.5499	76.0401	77.3075	65.6515	71.2669
68732	Carmil1	2.41e-05	0.0050007	24	17	519.741	2388.6	946.44	0.396232	1823.32	2002.31	1685.44	1860.58	2131.14	2346.53	2192.09	2040.09	3245.3	3011.93	3374.43	3268.77	2341.37	2404.78	2450.57	2038.97
69089	Oxa1l	2.41e-05	0.0050007	24	8	96.779	1256.8	72.2557	0.0574917	1367.03	1326.84	1259.57	1313.53	1333.23	1362.71	1336.76	1350.52	1276.73	1254.89	1227.76	1213.8	1155.64	1177.14	1171.63	981.077
71323	Rassf8	2.41e-05	0.0050007	24	17	202.357	1162.58	267.428	0.23003	936.754	999.228	894.826	944.33	1023.15	1133.47	1173.89	1050.9	1244.34	1451.56	1456.53	1557.41	1165.67	1180.23	1345.86	1043.09
71406	Spaar	2.41e-05	0.0050007	24	23	172.887	290.894	168.964	0.580842	338.272	331.47	454.928	341.124	140.393	169.808	157.748	177.088	157.015	172.709	180.16	216.431	381.872	457.66	517.637	459.995
71599	Senp8	2.41e-05	0.0050007	24	20	33.1531	135.866	24.5767	0.180889	126.387	109.848	128.262	118.561	113.122	111.436	99.3609	101.96	126.593	118.8	159.189	157.303	162.108	173.169	191.904	175.853
72607	Usp13	2.41e-05	0.0050007	24	14	62.8342	233.19	86.324	0.370187	189.581	180.189	159.325	178.882	211.094	219.689	285.791	207.497	313.049	283.523	295.501	373.734	197.203	183.476	256.293	196.215
76608	Hectd3	2.41e-05	0.0050007	24	14	157.415	1761.55	238.059	0.135141	1545.46	1675.66	1572.21	1542.34	1738.24	1737.35	1801.81	1820.07	1946	2121.43	1922.66	1944.53	1669.54	1608	1804.15	1735.4
77300	Raph1	2.41e-05	0.0050007	24	17	563.87	2811.38	940.242	0.334441	2491.51	2349.2	2263.62	2271.38	2287.69	2708.44	2494.27	2276.2	3251.19	3389.3	3760.49	3699.4	2685.64	2963.45	3007.34	3082.99
207165	Bptf	2.41e-05	0.0050007	24	17	443.786	4512.63	1049.19	0.2325	4105.73	4155.9	4135.44	4178.76	3480.53	4371.49	4266.37	4225.96	4577.97	5539.68	5350.48	5434.2	4425.37	4410.65	5004.67	4538.87
216505	Pik3ip1	2.41e-05	0.0050007	24	11	257.87	937.901	266.325	0.283959	733.233	817.112	907.853	878.809	1412.01	1223.68	1383.88	1367.51	991.157	1010.3	830.263	790.976	730.319	712.26	669.141	547.922
219024	Pip4p1	2.41e-05	0.0050007	24	11	106.721	1218.32	106.329	0.0872753	1154.21	1228.56	1167.38	1237.61	1308.98	1427.45	1297.84	1402.39	1203.13	1258.88	1234.43	1214.91	1128.07	1125.6	1046.64	1056.97
228662	Btbd3	2.41e-05	0.0050007	24	14	333.71	2422.54	451.367	0.18632	2156.02	2143.96	2051.19	2102.9	2746.24	2537.57	2193.11	2573.14	2970.53	2617.6	2914.02	2706.5	2272.01	2320.26	2191.75	2263.88
230861	Eif4g3	2.41e-05	0.0050007	24	5	648.351	5260.11	417.872	0.0794418	5992.25	6200.61	6161.57	5670.14	5237.96	5816.98	5189.3	5479.88	4389.55	4961.65	4568.83	4788.25	4886.62	4529.19	5168.79	5120.11
235041	Kank2	2.41e-05	0.0050007	24	17	726.869	5321.52	871.43	0.163756	5018.32	4355.36	4373.93	4572.93	5023.84	4735.52	5432.07	4895.85	5555.38	6326.35	6156.91	6595.56	5869.29	5415.65	5369.54	5447.75
244867	Arhgap20	2.41e-05	0.0050007	24	20	186.194	729.894	166.662	0.228337	735.092	703.41	524.069	743.608	506.02	553.998	500.902	481.178	782.131	796.659	746.378	944.932	759.566	988.505	1039.06	872.788
246154	Vasn	2.41e-05	0.0050007	24	14	326.611	1427.28	357.79	0.250679	1190.46	1113.89	1088.22	1188.73	1667.54	1594.07	1594.9	1651.92	1683.99	1782	1478.46	1695.75	1490.72	1192.6	1210.77	1212.46
269295	Rtn4rl2	2.41e-05	0.0050007	24	17	8.38096	26.9479	15.1755	0.563141	17.6571	19.2715	12.0245	20.8002	25.2505	23.3486	22.5355	19.6764	39.2537	37.9362	30.5033	53.5499	35.0954	26.7999	25.2506	22.2131
319317	Snhg11	2.41e-05	0.0050007	24	14	323.085	2041.13	421.182	0.206347	1539.88	1670.84	1936.95	1711.86	1954.39	2158.68	2179.79	2279.78	2383.68	2186.32	2511.76	2480.03	1894.32	1923.41	1771.33	2075.07
327744	E130307A14Rik	2.41e-05	0.0050007	24	8	53.0125	229.521	51.7155	0.22532	253.704	236.076	203.415	271.443	281.795	278.06	284.766	303.196	270.851	213.641	205.898	197.465	152.916	192.753	161.604	164.747
328779	Hs3st6	2.41e-05	0.0050007	24	20	31.9488	88.2634	30.1941	0.342091	95.7199	77.0861	77.1574	85.2809	43.4308	36.0842	65.5577	48.2967	99.1157	125.788	96.2761	103.753	111.971	131.938	97.2148	117.544
433938	Mn1	2.41e-05	0.0050007	24	17	59.2474	193.558	95.0083	0.490852	193.298	139.719	131.268	132.081	150.493	143.275	155.7	167.25	243.373	306.484	261.185	242.09	232.298	198.938	189.379	210.099
100043541	B630019A10Rik	2.41e-05	0.0050007	24	8	9.19974	15.0011	5.78065	0.385348	18.5864	14.4536	18.0368	26.0003	19.1904	22.2873	25.6085	30.409	10.7948	8.98488	10.4855	6.69374	5.84924	8.24613	8.83771	5.55327
11535	Adm	5.01e-05	0.00687829	24	23	116.169	184.38	115.097	0.624237	256.492	208.132	243.497	238.162	67.6713	114.62	35.8519	74.2337	127.575	91.8454	119.154	193.003	375.187	312.322	325.733	166.598
12531	Cdc25b	5.01e-05	0.00687829	24	8	201.259	899.132	138.809	0.154382	864.267	1152.44	1039.12	976.57	1083.75	1053.87	1174.92	1007.07	864.563	827.607	895.082	818.867	701.909	549.399	660.303	716.371
12753	Clock	5.01e-05	0.00687829	24	23	625.53	2400.29	627.134	0.261275	2787.96	2577.57	2295.68	2419.07	1701.88	2034.51	1605.14	1626.88	1896.94	1867.86	2472.68	2448.79	2883.68	3064.47	3523.72	3197.76
12879	Cys1	5.01e-05	0.00687829	24	17	452.494	1005.53	905.195	0.900219	431.204	444.209	409.836	433.684	843.366	734.419	1066.34	861.29	1735.02	1908.79	1868.33	1963.5	864.852	890.582	864.833	768.202
14464	Gata5	5.01e-05	0.00687829	24	14	89.7515	510.627	115.986	0.227143	419.123	372.904	295.603	435.765	491.879	489.259	604.36	543.785	608.433	614.965	611.02	630.327	540.637	432.922	595.914	483.134
14623	Gjb6	5.01e-05	0.00687829	24	5	49.2459	200.839	41.8024	0.208139	212.814	280.401	280.573	278.723	211.094	183.605	201.795	220.912	125.612	130.78	177.301	133.875	170.464	193.784	210.842	200.843
14828	Hspa5	5.01e-05	0.00687829	24	20	3885.95	15848.4	3221.12	0.203246	14652.6	13710.7	16080.8	13793.7	11962.7	11350.6	12576.8	11735.2	14115.6	14700.3	17860.7	20766.2	22072.5	18639.4	18908.9	20648
15388	Hnrnpl	5.01e-05	0.00687829	24	2	399.344	5255.39	511.969	0.097418	5539.67	5549.23	5835.91	5776.22	5358.15	5127.14	5072.53	5467.36	4660.4	4807.91	4737.55	4818.37	5421.41	5463.06	4913.76	5537.53
15925	Ide	5.01e-05	0.00687829	24	17	149.462	2219.61	275.521	0.124131	2156.02	2100.6	1913.91	2058.18	2073.57	2115.17	2183.89	2159.04	2624.11	2387.98	2482.21	2314.92	2271.18	2252.22	2137.46	2283.32
16009	Igfbp3	5.01e-05	0.00687829	24	5	902.353	2628.94	955.701	0.363531	4111.31	3229.91	3104.33	3999.88	2787.65	3129.77	2208.48	3415.65	1755.62	1653.22	1290.67	1661.16	2699.84	2434.67	1901.37	2679.45
16469	Jrk	5.01e-05	0.00687829	24	5	45.1578	205.479	63.9012	0.310986	197.016	246.675	250.511	277.683	244.425	227.118	206.917	246.85	183.511	140.763	136.312	157.303	185.504	204.092	196.955	186.034
16553	Kif13a	5.01e-05	0.00687829	24	14	409.552	4228.19	675.679	0.159803	3648.51	3737.71	3951.06	3814.76	4226.93	4211.24	4228.47	4128.47	4473.94	5073.46	5086.43	4914.32	4227.33	3738.59	4201.7	3988.17
16949	Loxl1	5.01e-05	0.00687829	24	2	582.368	1801	814.091	0.452023	2547.26	2078.43	2316.73	2450.27	1668.55	1747.96	1479.15	1689.49	757.597	1323.77	1024.72	1347.67	2461.69	1856.41	1696.84	2369.39
17190	Mbd1	5.01e-05	0.00687829	24	17	206.327	1504.04	384.319	0.255525	1284.32	1327.81	1215.48	1389.45	1320.09	1451.86	1412.56	1436.38	1796.84	1902.8	1736.78	1868.67	1545.03	1368.86	1489.78	1517.89
17387	Mmp14	5.01e-05	0.00687829	24	2	415.403	1840.2	512.821	0.278677	2303.78	2029.29	2288.67	2418.03	1727.13	1677.91	1396.17	1690.38	1278.69	1540.41	1393.62	1646.66	2606.25	1757.46	1756.18	1932.54
17766	Nudt1	5.01e-05	0.00687829	24	2	37.7935	169.799	46.5332	0.274049	175.641	220.659	232.474	204.882	166.653	156.011	142.383	142.207	145.239	129.782	128.686	134.99	208.901	168.015	160.341	199.918
18569	Pdcd4	5.01e-05	0.00687829	24	8	227.388	1046.14	261.939	0.250386	1074.29	997.301	1007.06	1102.41	1590.78	1344.67	1284.52	1323.69	996.063	853.564	931.305	779.82	814.716	855.536	929.222	853.352
18627	Per2	5.01e-05	0.00687829	24	14	1840.57	2839.2	3117.32	1.09796	671.898	600.308	466.953	570.966	2206.89	2238.28	2856.88	2679.57	6409.15	7059.12	5596.41	5058.23	2568.65	2325.41	1795.32	2323.12
18970	Polb	5.01e-05	0.00687829	24	20	89.6793	648.824	86.1868	0.132835	652.382	615.725	624.274	634.407	541.37	580.531	525.486	545.573	721.287	566.047	692.998	707.305	716.114	779.259	739.842	738.584
19062	Inpp5k	5.01e-05	0.00687829	24	11	443.868	3242.49	447.587	0.138038	3103.93	3457.31	2917.95	3212.59	3768.38	4093.43	3571.87	3997.89	3489.66	3246.54	3151.38	3152.75	2607.09	2741.84	2999.77	2367.54
19652	Rbm3	5.01e-05	0.00687829	24	11	821.401	3008.19	819.899	0.272556	2508.23	2709.58	3015.15	3152.27	3990.59	3875.87	4172.13	3969.27	3876.31	3239.55	2877.8	2702.04	1912.7	2008.96	1834.46	2286.09
20215	Sag	5.01e-05	0.00687829	24	8	4.98563	19.8619	5.22384	0.263008	13.9398	22.1622	24.0491	22.8802	25.2505	24.4099	24.5841	28.6202	18.6455	17.9698	20.0178	18.9656	15.0409	17.523	12.6253	11.1065
20937	Suv39h1	5.01e-05	0.00687829	24	14	60.211	597.399	94.9164	0.158883	502.762	561.765	545.112	528.325	614.092	622.983	579.776	593.87	735.026	646.911	639.617	717.345	541.472	611.245	575.713	542.369
21763	Tex2	5.01e-05	0.00687829	24	20	212.704	1561.09	186.061	0.119187	1588.21	1431.87	1517.1	1479.94	1323.13	1302.21	1312.18	1312.06	1523.04	1684.17	1698.65	1763.8	1720.51	1581.2	1949.35	1790
21885	Tle1	5.01e-05	0.00687829	24	17	177.351	1408.05	445.416	0.316335	1263.87	1285.41	1138.32	1238.65	1352.42	1335.11	1175.94	1302.22	1710.48	1882.83	1662.43	1755.99	1339.48	1322.47	1398.88	1364.25
22156	Tuft1	5.01e-05	0.00687829	24	20	180.492	1081.15	209.806	0.194058	1057.57	1063.79	1050.14	964.09	861.546	792.791	942.392	855.924	894.985	1105.14	1141.02	1185.91	1358.69	1183.32	1340.81	1500.31
23794	Adamts5	5.01e-05	0.00687829	24	23	152.645	721.421	162.508	0.22526	764.83	678.357	723.476	804.968	487.839	373.577	545.973	592.081	679.09	724.78	794.993	653.755	826.414	852.444	1037.8	1002.36
23950	Dnajb6	5.01e-05	0.00687829	24	14	171.434	1536.66	275.423	0.179235	1338.22	1468.49	1338.73	1348.89	1516.04	1420.02	1529.34	1591.11	1873.38	1820.94	1805.42	1735.91	1418.86	1484.3	1421.61	1475.32
24064	Spry2	5.01e-05	0.00687829	24	17	140.614	1081.68	165.178	0.152705	913.521	824.821	935.91	1024.41	1057.49	993.376	1003.85	1058.05	1140.32	1224.94	1266.84	1368.87	1096.31	1053.44	1190.57	1154.15
54483	Mefv	5.01e-05	0.00687829	24	5	28.3597	54.817	42.3718	0.772969	71.5576	73.2318	80.1636	74.8808	72.7214	94.4557	71.7038	63.5012	19.6269	26.9546	22.8775	31.2374	40.9447	41.2307	56.8138	35.1707
54637	Praf2	5.01e-05	0.00687829	24	23	43.1401	375.629	52.5039	0.139776	404.254	393.139	354.724	395.204	328.256	316.267	307.302	338.077	346.414	341.425	343.163	387.121	505.541	480.337	397.697	371.143
56205	Ensa	5.01e-05	0.00687829	24	20	155.704	3646.62	161.188	0.0442021	3552.79	3748.31	3566.28	3628.6	3508.81	3342.03	3503.24	3443.37	3668.26	3706.76	3748.1	3721.72	3802.84	3881.87	3780.01	3742.9
56451	Suclg1	5.01e-05	0.00687829	24	5	106.628	1988.25	98.4877	0.0495349	2159.74	2113.12	2091.27	2141.38	2063.47	1879.56	2020	2050.82	1971.52	1875.84	1833.06	1748.18	1997.93	2009.99	1873.59	1982.52
66214	Rgcc	5.01e-05	0.00687829	24	14	617.39	1589.25	918.277	0.577807	1066.86	964.54	1141.33	985.93	1945.3	1678.98	1899.13	1565.17	2663.37	2642.55	2265.83	1829.62	1334.46	1213.21	1321.87	909.81
66349	Dmac2	5.01e-05	0.00687829	24	8	186.459	662.819	175.448	0.2647	637.513	765.079	740.511	630.247	919.117	895.737	866.591	900.643	587.825	639.923	537.621	468.562	502.199	528.783	436.835	547.922
66875	Swt1	5.01e-05	0.00687829	24	17	140.592	944.726	135.878	0.143828	854.044	778.569	817.669	764.408	858.516	863.898	894.248	850.558	1157	899.486	1207.74	1025.26	1003.56	980.259	1006.24	1154.15
67073	Pi4k2b	5.01e-05	0.00687829	24	14	400.733	3141.32	545.314	0.173594	2706.18	2715.36	2630.37	2774.75	3010.87	2890.98	3496.07	3253.76	3532.84	3697.78	4020.72	3382.57	3113.47	2837.7	2882.35	3315.3
68364	0610030E20Rik	5.01e-05	0.00687829	24	14	165.635	1693.57	273.658	0.161586	1514.79	1508.96	1512.09	1427.93	1589.77	1757.51	1618.46	1712.74	2082.41	1800.97	2048.49	1951.22	1589.32	1691.49	1646.34	1644.69
68842	Tulp4	5.01e-05	0.00687829	24	14	308.156	2087.47	478.78	0.229359	1746.19	1893.43	1811.7	1632.82	1877.63	2232.97	2158.28	2101.8	2385.65	2659.52	2606.13	2509.04	1881.78	1955.36	2013.73	1933.46
71566	Clmp	5.01e-05	0.00687829	24	2	86.2981	182.719	119.029	0.651433	283.442	257.275	259.53	260.003	144.433	198.463	145.456	159.2	68.694	101.829	59.1002	93.7123	305.832	193.784	191.904	200.843
72345	Amer1	5.01e-05	0.00687829	24	17	103.428	1016.21	165.151	0.162517	865.196	878.781	971.983	929.77	883.767	1048.56	958.782	980.243	1109.9	1082.18	1280.19	1172.52	999.384	1075.09	991.085	1031.98
74071	Lmntd1	5.01e-05	0.00687829	24	8	16.3461	50.0062	8.78354	0.175649	62.2644	59.7417	53.1084	71.7607	63.6312	67.9232	54.29	62.6068	47.1045	43.9261	46.7082	51.3186	25.9038	38.1384	34.0883	17.5853
74121	Acoxl	5.01e-05	0.00687829	24	5	591.753	1630.21	1183.97	0.726265	1894.88	2185.39	2135.36	2367.06	2031.15	1720.37	2159.31	2035.61	665.351	742.75	700.623	745.236	1371.23	1706.95	1992.27	1629.88
75284	Bcdin3d	5.01e-05	0.00687829	24	5	19.7458	127.488	20.6418	0.161913	146.832	148.391	150.307	140.401	140.393	128.417	128.042	143.101	109.91	118.8	97.2294	102.637	113.642	107.2	127.515	136.981
76432	2310001H17Rik	5.01e-05	0.00687829	24	5	38.4792	187.5	42.9545	0.22909	230.471	204.278	241.493	217.362	200.994	231.363	185.405	208.391	165.847	130.78	162.049	136.106	156.258	176.261	178.017	174.928
78697	Pus7	5.01e-05	0.00687829	24	17	48.2344	415.925	44.1523	0.106154	390.314	327.616	362.74	339.044	435.318	383.129	417.931	404.261	479.877	485.184	437.532	496.452	432.844	430.86	421.685	410.016
97487	Cmtm4	5.01e-05	0.00687829	24	17	315.886	3999.68	570.286	0.142583	3593.68	3927.54	3761.68	3760.68	3417.9	3810.07	3902.73	3941.54	4209.96	4351.68	4682.26	4382.17	4084.44	4050.91	4062.82	4054.81
104158	Ces1d	5.01e-05	0.00687829	24	17	4417.12	26299	6792.7	0.258288	20528.7	22541.9	20253.3	22089.8	23065.8	23223.4	26308.1	27106.9	35439.3	34018.8	32839.7	29256.1	28845.1	27490.5	22624.5	25151.7
107022	Gramd3	5.01e-05	0.00687829	24	5	72.1283	533.68	58.1992	0.109053	585.471	638.851	580.184	636.487	583.791	555.06	571.581	486.544	453.381	470.209	460.41	464.099	499.692	570.014	513.849	469.251
210009	Mtrr	5.01e-05	0.00687829	24	17	53.0925	444.458	60.1133	0.135251	416.335	373.867	374.765	360.884	433.298	388.436	453.782	438.247	506.373	488.179	499.492	547.771	440.364	454.568	499.962	435.006
213109	Phf3	5.01e-05	0.00687829	24	17	397.621	3787.97	823.502	0.217399	3390.16	3597.03	3448.04	3522.52	3115.91	3518.21	3670.21	3600.78	4075.52	4274.81	4722.3	4382.17	3790.31	3725.19	4070.39	3704.03
214742	Rcor3	5.01e-05	0.00687829	24	14	52.1994	426.452	76.7721	0.180025	364.293	423.973	389.795	340.084	437.338	452.114	446.612	446.297	479.877	533.103	479.474	459.637	415.296	372.107	406.534	376.696
216134	Pdxk	5.01e-05	0.00687829	24	14	469.905	2024.87	757.031	0.373866	1755.48	1598.57	1384.83	1535.06	2010.95	1792.54	2084.53	2049.03	2713.41	3035.89	2670.95	2628.41	2070.63	1726.53	1681.69	1659.5
225283	Rprd1a	5.01e-05	0.00687829	24	17	103.4	635.517	163.81	0.257759	563.167	542.493	520.061	578.246	529.25	615.554	596.166	547.362	785.075	708.807	820.73	732.964	601.636	642.168	696.916	687.679
226151	Slf2	5.01e-05	0.00687829	24	14	240.824	1416.12	327.767	0.231454	1189.53	1077.28	1106.26	1230.33	1365.55	1583.46	1477.1	1338.89	1661.41	1629.26	1895.97	1695.75	1156.48	1325.57	1561.75	1363.33
231506	Lin54	5.01e-05	0.00687829	24	17	65.9402	436.561	59.5657	0.136443	377.304	364.232	338.691	364.004	417.138	466.972	384.127	391.74	468.101	476.199	513.791	564.505	426.994	432.922	556.775	441.485
231915	Uspl1	5.01e-05	0.00687829	24	17	89.3475	1084.23	150.025	0.13837	1034.33	1016.57	967.975	977.61	1067.59	1062.36	984.39	1018.7	1236.49	1108.14	1274.47	1210.45	1063.73	1156.52	1102.19	1066.23
231997	Fkbp14	5.01e-05	0.00687829	24	17	80.678	496.505	148.114	0.298314	476.741	413.374	380.777	395.204	442.388	451.052	477.342	407.838	654.556	544.084	702.53	560.043	503.035	475.183	541.625	518.305
232232	Hdac11	5.01e-05	0.00687829	24	11	178.225	843.126	190.877	0.226392	694.202	785.314	838.711	863.209	1107.99	967.905	1240.48	1235.14	881.246	880.518	760.677	750.814	667.649	656.598	554.25	605.306
241041	Gm4956	5.01e-05	0.00687829	24	17	554.697	1955.98	687.01	0.351236	1433.94	1428.02	1279.61	1434.17	1855.41	1868.95	1640.99	1603.63	2766.41	2220.26	2937.85	2539.16	1835.83	2386.22	2334.42	1730.77
245050	Gask1a	5.01e-05	0.00687829	24	20	136.344	469.753	80.5442	0.171461	399.607	462.516	372.761	407.684	294.926	366.148	357.494	364.908	437.679	509.143	604.347	595.743	691.881	565.891	463.348	621.966
320119	Rps6kc1	5.01e-05	0.00687829	24	17	101.842	808.961	165.711	0.204844	723.94	734.245	697.423	677.047	714.084	750.339	831.764	776.324	916.575	956.391	967.528	983.979	877.386	790.598	784.031	761.723
330914	Arhgap32	5.01e-05	0.00687829	24	11	183.486	1618.37	189.218	0.116919	1512.93	1573.52	1514.09	1613.06	1617.04	1823.31	1748.55	1872.84	1759.55	1799.97	1682.45	1713.6	1462.31	1325.57	1506.2	1368.88
382864	Colq	5.01e-05	0.00687829	24	8	532.874	941.643	218.567	0.232112	1351.23	1374.06	1148.34	1158.57	1423.12	1700.2	764.157	1495.41	823.347	598.992	549.06	732.964	499.692	582.383	410.322	454.442
622434	Arhgef26	5.01e-05	0.00687829	24	14	674.155	3265.93	814.967	0.249536	2744.28	2774.14	2327.75	2555.31	3619.91	3580.82	3911.95	3445.16	3844.9	3868.49	3817.68	3853.36	2592.88	2997.47	3253.54	3067.25
641376	Tomm40l	5.01e-05	0.00687829	24	2	84.6487	879.24	127.721	0.145262	904.228	945.268	997.035	965.13	844.376	861.775	859.421	847.875	828.254	734.764	732.08	801.017	972.645	924.598	936.797	912.587
100038570	Prcd	5.01e-05	0.00687829	24	17	24.5659	63.5039	30.6601	0.482807	46.466	31.798	38.0777	27.0403	43.4308	45.6359	68.6307	61.7124	108.929	108.817	89.6035	71.3999	74.3689	76.2767	61.8639	62.0115
11364	Acadm	9.79e-05	0.00905355	24	2	253.403	2082.92	334.027	0.160365	2760.08	2288.49	2186.46	2430.51	1996.81	1858.34	1783.38	2019.52	1919.51	1739.07	1889.3	1832.97	2133.3	2216.15	2214.48	2058.41
11409	Acads	9.79e-05	0.00905355	24	5	94.6332	670.076	89.558	0.133654	824.306	727.5	821.677	739.448	713.073	649.515	717.038	664.526	547.59	578.027	574.797	542.193	756.223	619.491	589.601	656.211
11863	Arnt	9.79e-05	0.00905355	24	14	224.974	2724.3	336.797	0.123627	2393	2625.74	2579.26	2560.51	2696.75	2824.12	2761.62	2802.99	2915.57	3011.93	3177.11	2945.24	2693.16	2430.55	2622.27	2548.95
11979	Atp7b	9.79e-05	0.00905355	24	14	336.985	1871.43	636.909	0.340333	1468.32	1615.92	1514.09	1556.9	1584.72	1770.25	2220.77	1876.41	2550.51	2875.16	2452.66	2000.31	1684.58	1535.84	1563.01	1673.38
12282	Hyou1	9.79e-05	0.00905355	24	20	646.875	4069.01	574.432	0.141172	3731.22	3938.13	4192.56	3567.24	3402.75	3283.66	3375.2	3276.12	3770.32	4028.22	4412.5	5063.81	5332.84	4131.31	4474.4	5123.81
12334	Capn2	9.79e-05	0.00905355	24	17	1113.64	8650.95	1166.27	0.134814	7781.19	7830.98	7640.59	7406.96	8313.47	7867.41	8829.81	7683.64	8981.25	9545.94	9874.5	10518.1	9096.4	8196.66	9378.07	9470.17
12462	Cct3	9.79e-05	0.00905355	24	20	332.656	3126.83	225.316	0.0720589	2882.75	3138.37	2996.11	2999.39	2833.1	2630.96	2887.61	2816.41	3274.74	3102.78	3404.93	3437.23	3497.85	3407.71	3387.37	3331.96
12623	Ces1g	9.79e-05	0.00905355	24	17	338.954	763.465	219.652	0.287705	316.898	312.199	346.707	344.244	514.1	706.826	624.847	478.495	994.101	896.491	1226.81	1059.84	2433.28	641.137	667.878	651.583
13608	Edar	9.79e-05	0.00905355	24	8	20.5289	60.2497	18.4498	0.306222	73.4162	42.3973	70.1431	74.8808	75.7514	79.5975	76.8255	101.96	54.9552	53.9093	54.3341	45.7405	34.2598	46.3845	34.0883	45.3517
13614	Edn1	9.79e-05	0.00905355	24	17	265.154	1180.17	582.264	0.493374	837.317	989.593	989.018	729.048	1107.99	1087.83	958.782	895.277	1569.17	1275.85	1900.74	1874.25	1326.11	1134.87	1176.68	1030.13
13998	Fgd6	9.79e-05	0.00905355	24	17	156.232	1422.56	352.375	0.247704	1328.93	1208.32	1346.75	1305.21	1105.97	1346.79	1339.84	1326.37	1525.01	1576.35	1745.36	1805.08	1458.13	1415.24	1484.73	1442.92
14128	Fcer2a	9.79e-05	0.00905355	24	5	329.763	572.287	450.206	0.786679	612.421	1014.65	1183.41	629.207	889.827	950.924	703.721	518.742	234.541	225.62	246.886	120.487	470.446	482.399	542.888	330.419
14872	Gstt2	9.79e-05	0.00905355	24	8	115.977	623.589	96.3344	0.154484	561.309	684.139	699.427	678.087	781.755	693.029	703.721	854.135	609.414	560.058	518.557	543.308	676.841	465.906	464.611	483.134
17691	Sik1	9.79e-05	0.00905355	24	14	475.013	2720.67	766.419	0.281703	2442.25	2143.96	2390.88	2198.58	2689.68	2547.12	3022.83	2722.5	3396.43	3937.37	2992.19	3371.41	2652.21	2529.5	1897.58	2596.15
18764	Pkd2	9.79e-05	0.00905355	24	17	509.369	4510.42	688.457	0.152637	4183.8	3928.5	3712.58	4052.92	4390.55	4701.56	3814.64	4365.48	4779.14	4918.72	5569.72	5418.58	4465.48	4567.33	4819.07	4478.71
18845	Plxna2	9.79e-05	0.00905355	24	14	637.557	2677.88	925.875	0.345749	1921.83	1970.51	2129.35	1989.54	2055.39	2953.6	2895.81	2482.81	3278.67	4222.89	3684.23	3271.01	2671.43	2325.41	2379.87	2613.74
19415	Rasal1	9.79e-05	0.00905355	24	5	8.26582	16.0715	7.67048	0.477271	23.233	21.1987	36.0736	20.8002	21.2104	21.226	20.4868	15.2045	4.90672	6.98824	5.71938	13.3875	14.2053	13.4	12.6253	6.47881
20183	Rxrg	9.79e-05	0.00905355	24	5	12.8607	25.0399	5.36114	0.214104	74.3455	34.6887	34.0695	46.8005	28.2805	24.4099	17.4138	26.8315	14.7202	8.98488	4.76615	10.0406	13.3697	19.5846	30.3007	12.0321
20218	Khdrbs1	9.79e-05	0.00905355	24	8	257.743	2282.8	401.144	0.175724	2189.48	2189.24	2225.54	2318.18	2941.18	3057.6	2566.99	2587.45	2136.38	2047.55	1939.82	2102.95	1954.48	2083.18	2081.91	2102.84
20529	Slc31a1	9.79e-05	0.00905355	24	14	355.699	2822.02	479.374	0.169869	2449.69	2472.54	2327.75	2438.83	3076.52	2893.1	2951.12	2823.57	3342.46	3218.58	3618.46	2719.89	2809.31	2566.61	2891.19	2552.65
21833	Thra	9.79e-05	0.00905355	24	2	366.692	2588.16	512.755	0.198116	3122.51	3150.89	2949.02	3251.07	2603.83	2608.67	2361.1	2767.22	2143.25	1997.64	2006.55	2150.92	2620.46	2523.32	2776.3	2377.72
22129	Ttc3	9.79e-05	0.00905355	24	17	351.604	2790	295.691	0.105983	2529.61	2362.69	2227.55	2414.9	2593.73	2794.4	2758.55	2693.88	3304.18	2742.39	3343.93	3258.73	2864.46	2936.65	3079.31	2734.98
22318	Vamp2	9.79e-05	0.00905355	24	11	427.736	3484.18	414.559	0.118983	3168.98	3508.38	3341.82	3450.76	3976.45	3970.32	3765.47	4257.26	3825.28	3730.72	3278.16	3414.92	3002.33	3170.64	2815.44	3070.03
22319	Vamp3	9.79e-05	0.00905355	24	14	293.02	2925.22	360.36	0.12319	2684.8	2522.64	2428.96	2497.07	3258.32	3050.18	2931.66	2919.26	3251.19	3031.9	3348.69	3266.54	2745.8	3005.72	2969.47	2891.4
26559	Hunk	9.79e-05	0.00905355	24	8	80.3979	404.073	71.8587	0.177836	432.133	408.556	447.914	442.005	526.22	587.96	370.811	485.65	412.164	361.392	343.163	403.855	320.037	309.23	334.57	279.514
51798	Ech1	9.79e-05	0.00905355	24	5	314.716	2707.34	253.685	0.0937026	3111.36	3089.22	2739.59	3132.51	2868.45	2730.72	2645.87	3064.15	2593.69	2491.81	2388.79	2255.79	2589.54	2609.9	2682.87	2323.12
53412	Ppp1r3c	9.79e-05	0.00905355	24	23	253.383	751.176	263.753	0.35112	1040.84	747.735	841.718	782.088	568.641	468.033	478.367	490.122	604.507	464.219	688.231	755.277	1139.77	1043.14	1087.04	819.107
54219	Cd320	9.79e-05	0.00905355	24	23	33.7083	220.884	36.361	0.164616	240.694	204.278	248.507	222.562	185.844	137.969	186.43	146.679	238.466	219.63	215.43	230.934	263.216	286.553	262.606	244.344
54636	Wdr45	9.79e-05	0.00905355	24	2	249.536	2007.33	354.432	0.176569	2261.03	2398.34	2371.84	2359.78	2044.28	2097.13	1920.64	2134	1565.24	1650.22	1683.4	1625.46	1692.94	2138.84	2035.2	2138.93
57443	Fbxo3	9.79e-05	0.00905355	24	14	179.64	2040.9	241.03	0.1181	1939.49	1802.85	1755.58	1837.7	2095.79	2021.78	2171.6	2053.5	2263.96	2121.43	2333.51	2287.03	1922.73	2029.58	2108.42	1909.4
63856	Taf8	9.79e-05	0.00905355	24	8	76.179	958.552	84.4149	0.088065	956.27	978.03	1011.06	914.169	1075.67	1114.36	999.755	1046.43	958.772	954.394	902.708	898.076	861.509	892.644	927.959	845.022
65970	Lima1	9.79e-05	0.00905355	24	14	494.648	4580.49	658.992	0.143869	3838.09	3981.5	3877.91	4191.24	4692.55	4522.2	4926.05	4697.3	4799.75	5213.23	4922.48	5698.6	4678.56	4111.73	4777.41	4359.31
66050	0610009B22Rik	9.79e-05	0.00905355	24	23	51.0693	275.402	50.5447	0.18353	312.251	258.238	293.599	275.603	239.375	221.812	180.284	191.398	294.403	228.615	273.577	287.831	332.571	338.091	330.783	348.005
66148	Dnajc15	9.79e-05	0.00905355	24	5	47.3401	376.074	53.7185	0.14284	457.225	396.03	406.83	512.725	414.108	350.229	383.103	390.845	338.563	280.528	346.022	269.981	375.187	375.199	338.358	382.25
66314	Tpd52l2	9.79e-05	0.00905355	24	17	315.081	2359.68	416.574	0.176538	2075.17	2193.1	2116.32	2146.58	2087.71	1964.47	2271.99	2200.18	2688.88	2633.57	2706.22	2584.9	2520.19	2562.49	2557.88	2445.29
66637	Tsen15	9.79e-05	0.00905355	24	2	23.8015	283.877	34.2309	0.120583	315.969	316.053	283.579	307.843	292.906	279.122	276.572	279.942	239.448	254.572	261.185	254.362	298.311	306.138	289.119	286.919
67035	Dnajb4	9.79e-05	0.00905355	24	17	402.918	2019.99	596.555	0.295325	1953.43	1507.03	1274.6	1748.26	1890.76	1791.47	1690.16	1743.15	2504.39	2244.22	2757.69	2577.09	2078.15	2228.52	2258.66	2072.29
67442	Retsat	9.79e-05	0.00905355	24	5	140.037	617.982	136.209	0.220409	769.476	760.261	787.607	743.608	628.232	624.044	627.92	770.063	486.746	525.116	429.906	439.555	663.471	557.645	511.324	562.731
67876	Coq10b	9.79e-05	0.00905355	24	14	231.62	741.787	287.979	0.388223	598.482	474.079	373.763	472.165	974.668	901.043	845.08	778.113	1087.33	832.599	1037.11	843.411	583.253	651.444	655.253	760.797
67956	Kmt5a	9.79e-05	0.00905355	24	20	230.416	1815.61	224.234	0.123503	1802.88	1780.69	1810.69	1682.74	1417.06	1533.58	1616.41	1515.08	1809.6	2025.59	1868.33	2063.9	2171.74	1834.76	1844.56	2272.21
68067	Mrnip	9.79e-05	0.00905355	24	5	29.0956	90.2122	19.202	0.212853	115.236	115.629	135.276	116.481	108.072	80.6588	102.434	107.326	87.3396	54.9076	55.2873	66.9374	83.5606	65.9691	77.0143	71.2669
68162	A930003A15Rik	9.79e-05	0.00905355	24	5	6.28958	18.2232	6.7587	0.370884	17.6571	32.7616	36.0736	21.8402	16.1603	20.1647	23.5598	19.6764	12.7575	4.9916	10.4855	11.1562	18.3833	14.4307	13.8878	17.5853
68481	Mpzl1	9.79e-05	0.00905355	24	5	187.35	997.736	217.021	0.217513	1177.45	1262.28	1178.4	1248.01	1071.63	1008.23	848.153	1168.96	810.59	683.849	714.922	783.167	1101.33	1109.1	819.382	978.3
68755	Cgrrf1	9.79e-05	0.00905355	24	14	165.108	849.47	255.599	0.300893	689.555	751.589	645.317	645.847	841.346	800.22	831.764	813.888	1107.94	1137.09	1127.67	1059.84	762.908	842.136	828.219	706.19
69274	Ctdspl	9.79e-05	0.00905355	24	14	801.045	5254.16	996.935	0.189742	4504.41	4726.34	4586.36	4671.73	5680.35	5860.5	5498.65	5793.81	5913.57	5714.38	5909.07	6220.71	4691.93	4873.46	5153.64	4267.68
69745	Pold4	9.79e-05	0.00905355	24	5	95.4086	739.522	109.997	0.148741	772.264	870.109	919.877	784.168	759.534	754.584	829.715	813.888	654.556	695.829	631.038	571.199	729.484	695.767	669.141	681.201
70233	Cd2bp2	9.79e-05	0.00905355	24	8	91.4372	1887.48	77.0064	0.0407985	1892.09	2007.13	1930.94	1893.86	2048.32	1980.39	1883.76	2010.57	1875.35	1865.86	1844.5	1892.1	1815.77	1780.13	1771.33	1707.63
70727	Rasgef1a	9.79e-05	0.00905355	24	14	378.264	4196.63	610.964	0.145585	3732.15	3815.76	3826.81	3578.68	3889.58	4393.78	4073.8	4274.25	4814.47	4415.57	4831.92	5169.8	3934.03	4348.8	3966.87	4079.8
71481	Alpk1	9.79e-05	0.00905355	24	11	73.9532	376.775	84.5573	0.224424	326.191	326.652	333.681	328.643	391.887	458.481	500.902	507.115	443.567	411.308	376.526	402.74	315.023	249.445	315.632	340.6
72278	Ccpg1	9.79e-05	0.00905355	24	17	340.182	5823.09	667.426	0.114617	5371.47	5629.21	5533.29	5634.78	5570.26	5320.29	5666.65	5742.83	6046.06	6155.64	6625.9	6418.18	5756.49	5857.85	6065.19	5775.4
72293	Nkd2	9.79e-05	0.00905355	24	17	91.2931	515.728	225.705	0.437644	420.982	443.245	395.808	360.884	490.869	436.194	463.001	485.65	832.179	707.809	601.488	687.224	498.857	504.045	411.585	511.826
72568	Lin9	9.79e-05	0.00905355	24	14	40.7684	159.926	76.8986	0.48084	126.387	124.301	117.239	109.201	134.333	166.624	149.554	147.573	224.728	213.641	275.483	236.512	127.012	137.092	155.291	113.842
72947	Phykpl	9.79e-05	0.00905355	24	8	68.8248	265.143	37.5855	0.141756	291.806	306.417	281.575	305.763	337.346	348.106	312.424	329.133	229.634	190.679	208.757	240.975	198.874	212.338	227.255	221.205
74081	Cep350	9.79e-05	0.00905355	24	17	432.67	2891.35	856.415	0.2962	2540.76	2503.37	2565.23	2612.51	2258.4	2769.99	2653.04	2547.2	3155.02	3338.38	3859.63	3638.05	2798.44	2935.62	3275	2810.88
74103	Nebl	9.79e-05	0.00905355	24	17	565.819	2800.73	455.185	0.162523	2268.47	2205.63	2062.21	2265.14	2480.61	2985.44	2586.46	2411.26	3215.86	3051.86	3655.63	3398.19	2881.17	2936.65	3663.86	2743.31
74268	Aven	9.79e-05	0.00905355	24	14	29.0257	238.373	49.0098	0.205602	218.39	192.715	211.431	190.322	245.435	218.628	224.33	235.223	272.813	282.525	315.519	287.831	219.764	218.522	225.993	254.525
75580	Zbtb4	9.79e-05	0.00905355	24	17	813.479	8899.04	1653.38	0.185793	8338.78	8347.46	8178.69	7974.8	8289.23	8006.44	8368.85	8375.89	9144.16	10674	10192.9	10361.9	9330.37	9363.48	9034.66	8403.02
76524	Cln6	9.79e-05	0.00905355	24	8	108.235	976.521	157.884	0.16168	872.631	997.301	1012.07	988.01	1084.76	1170.61	1084.78	1216.36	992.138	978.354	986.592	899.192	931.7	813.275	752.467	844.096
76560	Prss8	9.79e-05	0.00905355	24	11	331.685	2595.36	386.043	0.148743	2232.22	2669.11	2407.91	2532.43	2937.14	2803.95	3659.97	3330.68	2533.83	2610.61	2606.13	2464.41	2297.92	2136.78	1979.65	2323.12
83435	Plekha3	9.79e-05	0.00905355	24	14	157.856	1296.84	200.382	0.154515	1187.67	1102.33	1145.34	1079.53	1413.02	1390.3	1218.96	1272.71	1593.7	1402.64	1487.99	1424.65	1141.44	1261.66	1379.94	1247.63
93674	Nat8f3	9.79e-05	0.00905355	24	17	66.3634	143.811	59.5826	0.414312	103.154	63.596	68.139	110.241	106.052	88.0879	118.823	129.685	206.082	183.691	196.365	206.39	200.545	192.753	193.167	134.204
94089	Trim7	9.79e-05	0.00905355	24	5	44.8081	157.409	42.7828	0.271794	172.853	224.513	233.476	186.162	196.954	186.789	164.919	166.355	120.705	129.782	113.434	93.7123	127.848	147.4	124.99	128.651
97827	Exd2	9.79e-05	0.00905355	24	17	113.231	905.412	157.599	0.174064	846.61	844.093	823.681	766.488	765.594	902.105	802.058	846.98	1005.88	987.339	1052.37	1039.76	956.768	966.859	968.36	911.661
100465	Mob3c	9.79e-05	0.00905355	24	17	67.9885	789.317	119.923	0.151933	740.667	708.228	721.472	736.328	762.564	755.645	723.184	783.479	873.396	920.451	863.626	898.076	820.565	746.275	758.78	816.33
108024	Igkv6-20	9.79e-05	0.00905355	24	5	7.3259	12.6305	2.56357	0.202966	15.7984	15.4172	29.0593	71.7607	7.07013	11.6743	4.09736	15.2045	3.92537	3.99328	2.85969	0	5.84924	7.21537	6.31265	1.85109
108888	Atad3a	9.79e-05	0.00905355	24	5	52.2554	589.697	46.4632	0.0787916	636.584	642.705	672.372	647.927	575.711	631.473	565.435	618.913	558.384	548.078	481.381	535.499	598.294	568.983	541.625	611.785
110596	Arhgef28	9.79e-05	0.00905355	24	2	471.856	2366.73	552.644	0.233505	2782.38	2876.27	2651.41	2812.19	1924.09	1895.48	2297.59	2253.84	1869.46	2006.62	2079.95	2005.89	2619.62	2562.49	2538.95	2691.48
116903	Calcb	9.79e-05	0.00905355	24	20	16.4309	28.4061	12.1947	0.429298	12.0812	20.2351	19.0389	31.2003	18.1803	7.4291	12.2921	13.4157	22.5709	29.9496	40.9889	36.8155	55.15	32.9845	56.8138	45.3517
207952	Klhl25	9.79e-05	0.00905355	24	20	129.231	924.851	165.166	0.178587	956.27	970.321	871.779	877.769	773.675	726.99	790.79	718.189	955.828	896.491	957.042	940.47	1088.79	1083.34	1081.99	1107.88
208748	Prrg3	9.79e-05	0.00905355	24	17	1021.28	3395.48	1299.61	0.382749	2621.61	2781.84	2548.2	2430.51	2447.28	2558.79	3356.76	2803.89	4036.27	4527.38	4736.6	4349.81	3835.43	3242.79	4067.87	3982.62
212880	Ddx46	9.79e-05	0.00905355	24	8	224.239	2794.84	197.01	0.0704908	2780.52	2954.32	2890.9	2841.31	2973.5	3320.81	3146.77	2921.05	2669.25	2687.48	2655.7	2473.34	2411.56	2590.32	2777.56	2622.99
213575	Dync2li1	9.79e-05	0.00905355	24	5	156.425	898.303	151.652	0.16882	1064.07	1101.37	1050.14	1153.37	868.616	807.649	960.83	1038.38	805.683	713.799	671.073	626.98	880.728	905.013	776.456	948.683
216198	Tcp11l2	9.79e-05	0.00905355	24	8	359.773	1891.38	171.657	0.0907577	1951.57	2111.19	2214.52	2155.94	2194.77	2225.55	1929.86	2380.85	1710.48	1775.01	1840.69	1570.8	1521.64	1503.89	1711.99	1463.29
217944	Rapgef5	9.79e-05	0.00905355	24	17	719.2	3709.61	1214.64	0.32743	3193.14	3008.28	2987.1	2683.23	3249.23	3881.17	3334.23	3311	4523.99	4935.69	5212.26	4553.97	3721.79	3467.5	4205.49	3085.76
224796	Clic5	9.79e-05	0.00905355	24	17	5220.78	39804.7	4627.01	0.116243	32710.2	36315.3	31503.3	32343.3	37219.2	40301.8	42221.2	36088.3	42758.1	43794.3	46777.8	50455.2	37822	40728.7	44958.7	40878.5
230648	Efcab14	9.79e-05	0.00905355	24	17	105.215	2147.25	66.5686	0.0310018	2047.29	2055.31	1956.99	2008.26	2112.96	2131.09	2099.9	2090.17	2153.07	2191.31	2392.61	2223.44	2141.66	2160.49	2333.15	2258.33
231014	Elapor2	9.79e-05	0.00905355	24	17	92.1759	374.271	139.45	0.372591	284.372	286.182	262.536	294.323	309.066	331.125	435.344	312.139	467.119	556.064	510.931	487.527	321.708	309.23	411.585	409.091
234515	Inpp4b	9.79e-05	0.00905355	24	2	54.7654	233.708	74.8227	0.320155	261.139	313.162	247.505	316.163	185.844	215.444	244.817	184.243	166.828	193.674	174.441	174.037	244.832	221.615	348.458	247.12
242466	Zfp462	9.79e-05	0.00905355	24	23	221.46	937.487	215.955	0.230355	907.016	1099.44	941.922	1070.17	605.001	767.32	906.54	757.542	623.153	789.671	835.029	994.02	1100.49	1130.75	1323.13	1148.6
245038	Dclk3	9.79e-05	0.00905355	24	17	31.7456	110.85	25.2448	0.227739	76.2042	57.8146	57.1166	70.7207	107.062	109.314	125.994	106.432	159.959	150.746	145.844	151.725	120.327	123.692	119.94	90.7033
268709	Fam107a	9.79e-05	0.00905355	24	17	163.443	380.552	526.586	1.38374	204.45	168.626	202.413	180.962	297.956	267.447	202.819	197.659	1113.82	867.54	685.372	449.596	433.679	287.584	237.356	291.546
269704	Zfp664	9.79e-05	0.00905355	24	17	308.026	3776.5	580.998	0.153846	3648.51	3465.02	3339.82	3528.76	3706.77	3708.18	3402.86	3574.85	4324.78	4084.13	4426.8	4118.88	3615.67	3776.73	3865.86	3836.38
277010	Marveld1	9.79e-05	0.00905355	24	17	729.951	5502.36	1191.82	0.216601	4966.28	4789.94	4527.24	4622.85	5278.36	4833.16	5366.51	5513.87	6122.6	6950.3	6603.02	6747.29	5857.6	5353.8	5062.74	5442.2
319162	H2aw	9.79e-05	0.00905355	24	17	227.336	704.465	357.293	0.507183	610.563	476.007	508.037	567.846	606.011	522.159	527.535	545.573	934.239	882.515	998.031	1033.07	693.553	852.444	778.981	734.882
319477	Insyn1	9.79e-05	0.00905355	24	23	101.696	248.269	95.5333	0.384797	296.453	211.023	347.71	269.363	144.433	116.743	145.456	154.728	153.09	219.63	231.635	280.021	371.009	321.599	334.57	374.845
320376	Bcorl1	9.79e-05	0.00905355	24	17	204.372	849.256	385.04	0.453385	759.254	693.775	658.343	694.727	609.042	740.787	730.354	699.407	1054.94	1244.91	1036.16	1136.82	979.33	844.198	833.269	872.788
320469	9930014A18Rik	9.79e-05	0.00905355	24	5	129.859	515.218	241.958	0.469623	525.995	599.344	675.378	625.046	587.831	517.914	586.947	742.337	338.563	340.427	318.379	383.774	479.638	525.691	493.649	502.571
338362	Ust	9.79e-05	0.00905355	24	17	60.8511	300.271	103.076	0.343277	275.079	220.659	216.442	294.323	285.835	253.651	242.768	262.054	360.153	401.325	390.824	359.231	320.037	313.353	310.582	298.025
381038	Parl	9.79e-05	0.00905355	24	8	104.844	740.03	52.2791	0.0706446	749.031	787.242	816.667	801.848	852.456	820.385	822.545	843.403	703.623	658.891	620.552	702.842	667.649	650.414	669.141	673.796
381314	Iars2	9.79e-05	0.00905355	24	8	125.044	2162.16	114.282	0.0528556	2168.1	2163.23	2252.6	2212.1	2306.88	2218.12	2382.61	2323.61	2104	2191.31	2074.23	2077.29	2007.12	1942.99	2166.5	2003.8
387247	Mirlet7d	9.79e-05	0.00905355	24	8	27.0219	30.1536	14.7368	0.488724	50.1832	39.5066	40.0818	41.6004	51.511	47.7585	51.217	76.0225	17.6642	11.9798	9.53229	4.46249	9.19166	9.2769	11.3628	11.1065
404319	Olfr750	9.79e-05	0.00905355	24	11	9.73558	35.597	11.1191	0.312359	25.0916	29.8709	34.0695	34.3204	44.4408	60.4941	44.0466	56.3461	34.347	34.9412	29.5501	43.5093	23.397	27.8307	31.5632	15.7343
433408	Gm13375	9.79e-05	0.00905355	24	8	54.009	162.117	34.4949	0.212778	184.935	173.444	169.346	212.162	256.545	226.057	177.211	214.652	138.369	130.78	114.388	119.372	111.971	120.6	109.84	134.204
654795	Sdr39u1	9.79e-05	0.00905355	24	5	75.6049	586.157	98.3268	0.167748	650.524	687.993	619.264	633.367	612.072	608.125	638.164	660.949	518.149	508.145	476.615	527.69	601.636	541.152	508.799	585.869
668478	Ighv1-9	9.79e-05	0.00905355	24	5	18.0237	38.5155	8.27349	0.214809	54.8298	30.8344	254.519	52.0005	22.2204	27.5938	15.3651	51.8742	8.83209	11.9798	12.392	6.69374	26.7394	7.21537	20.2005	12.9576
100502935	NA	9.79e-05	0.00905355	24	11	14.4801	18.9442	15.6932	0.82839	10.2225	9.63576	6.01227	12.4801	38.3807	25.4712	25.6085	53.663	30.4216	38.9345	13.3452	14.5031	8.35606	8.24613	5.05012	2.77663
11891	Rab27a	0.000182928	0.0123677	24	23	362.939	1980.74	439.961	0.22212	2130	2173.83	2429.96	2164.26	1685.72	1691.71	1677.87	1502.56	1663.38	1718.11	1725.34	1692.4	2539.41	2123.38	2198.06	2575.79
12039	Bckdha	0.000182928	0.0123677	24	8	176.582	1681.49	144.621	0.0860074	1733.18	1706.49	1716.5	1806.5	1951.36	1706.57	1933.95	1888.94	1624.12	1723.1	1610	1494.93	1468.99	1586.35	1496.1	1456.81
12122	Bid	0.000182928	0.0123677	24	5	65.69	276.162	83.8826	0.303744	296.453	327.616	366.748	310.963	361.587	357.658	265.304	295.146	210.007	229.614	212.57	204.159	273.243	242.23	248.718	216.577
12317	Calr	0.000182928	0.0123677	24	23	2138.8	13924.4	2075.29	0.14904	13913.8	14538.4	16088.8	13680.3	12229.3	11739	11868	11826.4	11614.2	12416.1	13492	14470.7	17608.7	15009	15750.1	16546
12478	Cd19	0.000182928	0.0123677	24	5	464.138	856.937	692.391	0.807984	1014.82	1535.94	1301.66	931.85	1302.92	1564.36	1013.07	922.108	435.716	421.291	333.63	287.831	641.745	773.075	766.355	464.623
12766	Cxcr3	0.000182928	0.0123677	24	5	22.1728	81.6464	25.0999	0.307422	98.5078	92.5033	120.245	94.641	99.9919	91.2718	91.1662	94.8045	59.8619	65.8891	61.9599	53.5499	83.5606	68.0306	75.7518	54.6071
12870	Cp	0.000182928	0.0123677	24	5	2029.35	8696.71	1478.51	0.170008	10807.1	11204.5	11467.4	11671	9003.31	8615.63	8285.88	9629.82	7826.21	6261.46	6207.43	5502.25	9945.38	8389.41	6070.24	8260.48
12892	Cpox	0.000182928	0.0123677	24	17	128.796	648.919	224.742	0.346333	547.369	527.076	590.204	524.165	655.502	532.772	583.874	529.474	843.955	840.586	837.888	765.317	640.91	608.152	622.427	733.031
12953	Cry2	0.000182928	0.0123677	24	14	631.138	2645.77	819.242	0.309642	1975.73	2072.65	1954.99	1972.9	2810.88	2720.11	3132.43	3243.03	3339.51	3644.87	3068.44	2955.28	2627.14	2449.1	1946.82	2418.45
13167	Dbi	0.000182928	0.0123677	24	2	236.809	1954.2	381.345	0.195141	3175.48	2092.89	2202.49	2248.5	1790.76	1665.18	2058.92	1960.49	1676.13	1590.32	1597.61	1568.57	1935.26	1828.58	1878.64	1997.32
14605	Tsc22d3	0.000182928	0.0123677	24	17	1559.66	4810.77	1652.88	0.343578	2878.1	2863.75	2324.74	2535.55	5929.82	4384.23	4525.53	4337.76	8441.52	7188.9	7596.28	4979.02	4955.98	5014.68	4493.34	4523.13
15186	Hdc	0.000182928	0.0123677	24	2	744.433	2198.32	972.728	0.442486	2577	3213.53	3617.38	3414.36	1991.76	1611.05	2367.25	2534.68	1348.37	1395.65	1278.28	1025.26	2394.01	2336.75	1578.16	2489.71
15382	Hnrnpa1	0.000182928	0.0123677	24	8	501.186	4263.23	621.825	0.145858	3960.76	4301.4	4258.69	4300.44	5175.34	5033.74	4976.24	5009.44	4134.4	4076.14	3939.7	3516.44	3985	3926.19	3774.96	3842.86
15482	Hspa1l	0.000182928	0.0123677	24	17	21.2057	39.4891	26.8522	0.679991	32.5262	17.3444	19.0389	19.7602	37.3707	19.1034	31.7545	20.5708	49.0672	64.8908	61.9599	68.053	66.0128	41.2307	34.0883	49.0538
15525	Hspa4	0.000182928	0.0123677	24	20	438.351	4786.32	400.759	0.0837301	5046.2	4660.82	4193.56	4555.25	4513.78	4443.66	4341.15	4138.31	4570.12	4652.17	5085.48	4818.37	5421.41	5108.48	5329.14	5703.2
16007	Ccn1	0.000182928	0.0123677	24	17	2304.31	4038.21	3387.23	0.838795	2066.81	2318.36	2236.56	2169.46	2364.45	2012.22	2320.13	2744.86	5544.59	6639.83	4687.03	9187.15	6950.57	3753.02	4153.72	5462.56
16468	Jarid2	0.000182928	0.0123677	24	11	69.9647	1051.77	77.0318	0.0732404	1075.22	1039.7	1054.15	998.41	1203.94	1204.58	1100.14	1075.94	1028.45	1090.17	1085.73	1060.96	914.988	964.797	1031.49	899.629
16653	Kras	0.000182928	0.0123677	24	17	308.133	2230.37	400.458	0.179548	2086.32	2043.74	1796.67	1891.78	2191.74	2367.76	1948.29	1819.17	2537.75	2447.88	2789.15	2533.58	2230.23	2167.7	2434.16	2399.94
16974	Lrp6	0.000182928	0.0123677	24	17	537.826	5072.88	788.794	0.155492	4633.59	4696.47	4285.75	4790.29	4601.65	5045.42	4609.53	4784.05	5466.08	5886.1	5808.03	5679.64	5223.37	4973.45	5364.49	5318.18
18029	Nfic	0.000182928	0.0123677	24	17	670.932	6087.43	1635.25	0.268628	5740.41	5097.32	5440.1	4958.77	5601.57	5564.39	5841.81	5612.25	6531.82	8586.55	6827.03	7721.22	6670.64	5707.35	5851.82	5645.82
18763	Pkd1	0.000182928	0.0123677	24	17	1305.2	9285.34	2967.02	0.319538	8339.71	8397.56	8029.38	7991.44	7356.98	8957.37	8324.81	8712.18	11017.5	12106.6	11364.4	11341.4	9600.27	8618.24	9152.07	9255.44
18798	Plcb4	0.000182928	0.0123677	24	17	421.536	1831.87	798.264	0.435766	1639.32	1497.4	1249.55	1458.1	1407.97	1697.02	1652.26	1620.62	2296.34	2591.64	2608.99	2355.08	1746.42	1941.96	2047.82	1499.38
19043	Ppm1b	0.000182928	0.0123677	24	17	241.507	1968.21	346.046	0.175818	1751.77	1808.63	1771.62	1783.62	1935.2	1762.82	1732.16	1830.8	2112.83	2252.21	2267.73	2291.49	1912.7	2064.63	2108.42	2104.69
20130	Rras	0.000182928	0.0123677	24	14	297.564	2498.16	368.109	0.147352	2151.37	2265.37	2101.29	2206.9	2567.47	2398.54	2528.07	2627.7	2909.68	2935.06	2655.7	2861.57	2771.7	2413.02	2199.33	2377.72
20148	Dhrs3	0.000182928	0.0123677	24	23	538.532	3505	531.4	0.151612	3728.43	3703.99	3741.64	4118.44	2907.85	2769.99	3006.44	3406.7	2943.05	3336.39	3091.32	3572.22	4098.65	3869.5	3764.86	4020.56
20311	Cxcl5	0.000182928	0.0123677	24	23	67.3112	70.277	82.2424	1.17026	105.942	34.6887	336.687	55.1206	6.06011	10.613	6.14604	9.83821	18.6455	18.9681	20.0178	6.69374	147.067	136.061	51.7637	160.119
20496	Slc12a2	0.000182928	0.0123677	24	20	562.796	3891.15	546.752	0.140512	4006.3	3639.43	3723.6	3670.2	3256.3	3474.69	3249.21	2914.79	3704.57	3654.85	4714.67	4280.64	4123.71	4315.82	4768.57	4761
20519	Slc22a3	0.000182928	0.0123677	24	5	52.194	152.456	77.9789	0.511484	227.683	176.334	189.386	249.603	204.024	179.36	105.507	185.137	81.4515	52.911	86.7439	83.6717	153.751	155.646	159.079	149.013
20583	Snai2	0.000182928	0.0123677	24	11	25.7514	167.022	32.1819	0.19268	146.832	160.917	156.319	158.082	226.244	232.425	180.284	215.546	171.735	165.721	141.078	185.193	98.6015	148.43	145.191	139.757
21809	Tgfb3	0.000182928	0.0123677	24	23	281.269	1497.1	334.314	0.223308	1502.71	1524.38	1456.97	1705.62	1181.72	1182.29	1188.23	1453.37	1110.88	1328.76	1364.07	1276.27	2264.49	1537.9	1819.3	2056.56
22247	Umps	0.000182928	0.0123677	24	20	64.2046	497.374	42.2091	0.0848638	468.377	463.48	445.91	499.205	422.188	409.662	470.172	430.198	494.597	501.157	565.265	567.852	586.595	512.291	611.064	509.975
22355	Vipr2	0.000182928	0.0123677	24	2	168.742	625.728	215.252	0.344003	823.377	803.622	686.401	786.248	522.18	741.848	495.78	687.78	423.94	385.352	428.953	473.024	631.718	756.583	751.205	613.636
22601	Yap1	0.000182928	0.0123677	24	17	248.867	4128.07	468.445	0.113478	3944.03	3956.44	3707.57	4007.16	4104.72	4059.47	3533.97	4006.83	4324.78	4242.86	4674.64	4639.87	4321.75	4295.2	4060.29	4169.58
22666	Zbtb14	0.000182928	0.0123677	24	14	135.204	954.128	202.531	0.212268	860.55	806.513	814.662	718.647	887.807	973.212	938.295	940.89	1193.31	1149.07	1141.02	1159.13	1005.23	882.336	963.31	832.064
22781	Ikzf4	0.000182928	0.0123677	24	23	74.1735	152.138	77.0866	0.506688	181.217	190.788	232.474	159.122	71.7114	96.5783	80.9228	90.3326	89.3022	94.8404	113.434	143.915	216.422	202.03	301.745	169.375
23954	Nek3	0.000182928	0.0123677	24	2	15.4259	121.816	19.245	0.157984	131.963	140.682	134.274	157.042	110.092	108.253	110.629	130.58	96.1716	119.798	108.668	101.522	123.67	122.661	126.253	126.8
23986	Eci2	0.000182928	0.0123677	24	8	159.257	1434.5	183.559	0.12796	1335.43	1471.38	1462.99	1553.78	1590.78	1541.01	1617.43	1775.35	1478.88	1479.51	1419.36	1284.08	1255.92	1236.92	1238.54	1210.61
27643	Ubl4a	0.000182928	0.0123677	24	17	92.3152	1279.56	132.03	0.103184	1258.3	1180.38	1195.44	1178.33	1235.25	1230.05	1171.84	1242.3	1435.71	1332.76	1407.92	1348.79	1337.8	1298.77	1328.18	1291.13
53619	Blcap	0.000182928	0.0123677	24	23	84.1553	1101.11	101.159	0.0918705	1184.88	1112.93	1043.13	1122.17	1003.96	949.863	864.543	1007.97	1079.48	1085.17	1140.06	1105.58	1139.77	1366.8	1194.35	1217.09
53623	Gria3	0.000182928	0.0123677	24	17	153.364	633.671	272	0.429245	536.217	472.152	378.773	480.485	526.22	612.37	544.949	565.25	885.172	736.76	952.276	920.389	625.869	680.306	744.892	476.655
54139	Irf6	0.000182928	0.0123677	24	20	103.468	982.649	58.5763	0.0596106	908.874	992.483	868.773	918.329	903.967	837.365	955.709	861.29	1051.02	1003.31	1081.92	989.557	1097.99	1054.47	1016.34	1180.99
54610	Tbc1d8	0.000182928	0.0123677	24	20	135.971	1502.81	217.881	0.144982	1553.82	1546.54	1526.11	1509.06	1156.47	1373.32	1221.01	1291.49	1412.15	1561.37	1612.86	1661.16	1787.36	1566.77	1595.84	1669.68
56542	Cilk1	0.000182928	0.0123677	24	14	165.56	1794.18	246.192	0.137217	1609.58	1646.75	1706.48	1607.86	1796.82	1903.97	1775.18	1733.31	2014.7	2096.47	2132.37	1845.24	1701.29	1685.3	1609.72	1841.83
56626	Poll	0.000182928	0.0123677	24	5	37.1153	342.614	38.3761	0.11201	359.647	400.848	405.828	346.324	382.797	333.248	353.397	375.641	299.31	324.454	296.454	307.912	345.941	331.907	308.057	310.057
56774	Slc6a14	0.000182928	0.0123677	24	14	399.003	2438.23	506.003	0.207529	1862.36	1979.19	2039.16	1891.78	2592.72	2599.12	2830.25	2380.85	2853.75	2481.82	3233.35	2830.33	2066.45	2264.59	2641.21	2464.72
57314	Nelfcd	0.000182928	0.0123677	24	8	71.2446	1084.86	83.2444	0.076733	1037.12	1140.87	1117.28	1072.25	1145.36	1188.66	1254.82	1157.33	1015.69	1070.2	1053.32	1062.07	1029.47	1007.06	941.847	1064.38
57377	Mogs	0.000182928	0.0123677	24	20	137.451	1179.81	137.578	0.11661	1196.03	1173.64	1123.29	1134.65	1018.1	1059.18	991.561	986.504	1070.65	1280.84	1240.15	1324.24	1440.58	1254.44	1254.95	1328.16
57814	Kcne4	0.000182928	0.0123677	24	20	59.509	284.699	67.1773	0.235959	225.825	243.785	221.452	282.883	225.234	176.176	189.503	242.378	310.104	293.506	252.606	301.218	523.925	321.599	270.181	474.804
64945	Cldn12	0.000182928	0.0123677	24	14	129.41	878.994	185.489	0.211024	860.55	701.483	717.464	716.567	973.658	884.063	826.642	895.277	1104.01	1000.32	1130.53	954.973	772.1	796.782	941.847	787.638
66277	Klf15	0.000182928	0.0123677	24	14	276.257	1130.45	455.751	0.40316	1017.6	742.917	758.548	707.207	1338.28	1065.54	1089.9	1028.54	1761.51	1762.03	1486.08	1259.54	1081.27	1150.34	890.083	947.757
66420	Polr2e	0.000182928	0.0123677	24	5	141.882	1712.63	156.197	0.091203	1811.24	1861.63	1790.65	1865.78	1725.11	1724.61	1828.45	1851.37	1610.38	1616.28	1501.34	1580.84	1734.72	1658.5	1650.13	1591.01
66812	Ppcdc	0.000182928	0.0123677	24	8	159.86	693.609	78.3411	0.112947	702.565	826.748	798.63	772.728	810.035	867.082	811.277	858.607	665.351	611.97	591.002	496.452	599.965	595.783	527.737	561.805
67338	Rffl	0.000182928	0.0123677	24	11	50.657	622.646	48.6407	0.0781193	605.916	573.328	666.36	606.326	695.903	679.232	626.896	669.893	672.22	617.96	673.933	620.286	589.938	555.583	550.463	558.103
67488	Calcoco1	0.000182928	0.0123677	24	8	561.281	4955.05	609.143	0.122934	5114.04	5273.65	4901	5384.14	5343	5345.77	5600.06	6153.35	4945.97	5348	4837.64	4601.94	3918.99	4457.03	4168.87	3887.29
67731	Fbxo32	0.000182928	0.0123677	24	8	176.956	721.099	150.733	0.209032	651.453	648.487	938.916	815.368	906.997	867.082	882.981	972.194	689.884	633.933	752.098	581.239	564.869	489.614	549.2	593.274
67899	Cmc1	0.000182928	0.0123677	24	5	45.2339	260.502	52.1658	0.200251	291.806	273.656	311.636	310.963	310.076	273.815	287.839	283.519	251.224	216.635	211.617	198.581	222.271	219.553	265.131	239.716
67972	Atp2b1	0.000182928	0.0123677	24	14	647.611	6200.77	760.329	0.122618	5485.77	5517.44	5380.98	5567.18	6119.71	6799.75	6200.33	6165.87	6518.08	6536	7295.06	7192.42	5576.83	5935.15	7029.76	5892.01
68047	Mpnd	0.000182928	0.0123677	24	5	104.756	1062.53	111.342	0.10479	1179.31	1260.36	1173.39	1180.41	1098.9	989.131	1086.82	1142.13	951.903	994.327	862.672	888.036	1098.82	1051.38	950.685	1092.14
68520	Zfyve21	0.000182928	0.0123677	24	14	251.964	1289.97	335.639	0.260191	1174.66	1015.61	1045.13	1042.09	1349.39	1062.36	1505.78	1346.94	1614.31	1679.17	1500.38	1583.07	1105.51	1310.1	1236.02	1069
68526	Gpr155	0.000182928	0.0123677	24	14	571.409	1825.33	857.286	0.469661	1556.61	1219.89	1136.32	1313.53	2071.55	1946.42	1939.07	2162.62	3156	2481.82	2519.38	1912.18	1455.63	1564.7	1478.42	1291.13
69137	Vstm5	0.000182928	0.0123677	24	2	16.016	27.685	19.3105	0.697508	45.5366	53.9603	41.0838	45.7605	16.1603	29.7164	17.4138	25.9371	7.85075	13.9765	8.57906	15.6187	50.9719	18.5538	27.7756	24.0641
69276	Sec62	0.000182928	0.0123677	24	14	703.972	5522.98	748.243	0.135478	4798.08	4829.44	4546.28	4827.73	6083.35	6055.78	5689.18	5551.43	6173.63	5840.17	6396.17	5952.96	5138.97	5435.23	6041.2	5008.12
71962	Castor1	0.000182928	0.0123677	24	11	51.7826	338.911	49.2945	0.14545	303.887	326.652	292.597	319.283	386.837	394.803	399.492	404.261	364.078	322.457	381.292	336.918	350.954	296.861	252.506	289.695
72053	Tmub2	0.000182928	0.0123677	24	8	103.775	1221.03	79.6141	0.0652026	1262.02	1279.63	1203.46	1272.97	1379.69	1301.15	1299.89	1367.51	1208.03	1237.92	1137.2	1054.26	1149.79	1111.17	1114.81	1156.93
72881	Zdhhc4	0.000182928	0.0123677	24	8	79.6763	867.791	102.028	0.117572	906.086	883.599	826.687	939.13	986.789	1031.58	931.125	940.89	892.041	874.528	882.69	827.792	703.58	855.536	674.191	728.403
73569	Vgll3	0.000182928	0.0123677	24	23	106.147	571.318	106.626	0.186632	609.633	528.04	521.063	654.167	468.649	524.282	319.594	451.663	490.672	527.113	611.973	573.43	683.525	718.444	801.706	657.136
74043	Pex26	0.000182928	0.0123677	24	17	56.147	459.667	108.675	0.236422	420.052	389.285	423.865	438.885	437.338	417.091	393.346	423.937	540.72	554.068	503.305	547.771	478.802	461.783	443.148	481.283
74185	Gbe1	0.000182928	0.0123677	24	14	117.861	687.288	168.688	0.24544	670.039	516.477	556.135	584.486	737.314	693.029	671.967	660.949	899.892	806.643	878.877	794.323	625.033	619.491	714.592	567.359
76589	Unc5cl	0.000182928	0.0123677	24	5	13.6932	32.9195	8.08287	0.245534	42.7487	48.1788	55.1125	46.8005	41.4108	43.5133	29.7058	37.5641	27.4776	23.9597	24.784	12.2718	13.3697	30.923	20.2005	28.6919
76884	Cyfip2	0.000182928	0.0123677	24	5	403.626	1503.95	276.751	0.184016	1865.14	1961.84	1971.02	1896.98	1631.18	1841.35	1509.88	1677.86	1448.46	1326.77	1137.2	803.248	1577.62	1162.7	1071.89	1180.07
77519	Zfp266	0.000182928	0.0123677	24	14	308.072	2255.74	396.858	0.175932	2037.07	1984	1804.68	1881.38	2352.33	2312.57	2579.29	2267.26	2425.88	2415.93	2902.58	2548.08	1907.69	2135.75	2397.54	2139.86
78934	4930581F22Rik	0.000182928	0.0123677	24	5	55.7147	218.464	65.4616	0.299644	213.743	252.457	321.656	278.723	235.334	254.712	211.014	313.928	184.493	173.708	156.33	148.378	182.998	203.061	174.229	190.662
80718	Rab27b	0.000182928	0.0123677	24	23	262.432	877.823	283.701	0.323187	993.442	928.887	982.004	929.77	709.033	701.519	672.991	647.533	506.373	544.084	788.321	847.873	1036.99	1087.46	1364.79	1304.09
93736	Aff4	0.000182928	0.0123677	24	17	505.308	6021.6	548.383	0.0910693	5545.25	5553.09	5404.03	5402.86	5477.33	6033.49	5928.88	5770.56	6157.93	6551.97	7068.19	6511.89	6194.34	5905.26	6725.49	6115.07
100561	Slc15a4	0.000182928	0.0123677	24	20	160.509	1064.72	69.3783	0.0651614	1020.39	1011.75	866.769	1001.53	917.097	990.193	942.392	859.502	1087.33	1142.08	1224.9	1229.42	1235.86	1116.32	1238.54	1151.38
106585	Ankrd12	0.000182928	0.0123677	24	14	503.461	1825.38	541.446	0.296621	1372.6	1184.23	1220.49	1222.01	1979.64	2461.15	2250.47	2040.09	2209.99	2061.53	2282.98	2115.22	1444.76	1757.46	2008.68	1594.71
193740	Hspa1a	0.000182928	0.0123677	24	17	226.748	371.704	1019.86	2.74375	157.055	53.9603	60.1227	58.2406	80.8015	47.7585	61.4604	68.8675	675.164	1243.91	1096.21	1320.9	274.079	296.861	146.453	305.43
211006	Sepsecs	0.000182928	0.0123677	24	17	72.9761	457.579	133.947	0.292729	409.83	398.92	356.728	353.604	388.857	423.459	450.709	459.713	551.515	571.039	607.207	581.239	429.501	437.045	469.661	432.229
213208	Il20rb	0.000182928	0.0123677	24	8	26.0408	85.9387	30.9278	0.359882	75.2749	81.904	103.211	80.0808	113.122	124.172	105.507	138.629	58.8806	68.8841	94.3697	92.5967	58.4924	52.5691	64.389	62.937
216011	Lrrc20	0.000182928	0.0123677	24	2	88.9787	498.453	118.678	0.238092	591.976	549.238	508.037	587.606	461.579	521.098	449.685	448.086	369.966	413.305	397.497	436.208	558.185	565.891	536.575	580.316
216393	D930020B18Rik	0.000182928	0.0123677	24	11	38.2313	87.0248	39.6577	0.455706	66.911	96.3576	72.1472	74.8808	109.082	110.375	140.335	169.038	100.097	141.761	89.6035	60.2436	53.4788	55.6614	12.6253	39.7984
217151	Arl5c	0.000182928	0.0123677	24	5	92.4231	190.842	140.355	0.735454	200.733	266.911	299.611	240.242	275.735	317.329	234.574	200.342	96.1716	81.8622	98.1826	100.406	185.504	136.061	199.48	120.321
217734	Pomt2	0.000182928	0.0123677	24	17	98.7951	917.061	103.135	0.112463	814.084	894.198	702.433	789.368	886.797	931.821	816.399	867.551	1016.67	951.399	1001.84	1141.28	929.194	921.505	998.661	1009.77
219103	Cenpj	0.000182928	0.0123677	24	20	33.9618	408.686	44.3446	0.108505	391.243	469.261	390.797	394.164	381.787	358.719	341.105	365.802	395.481	421.291	417.514	423.937	441.2	453.537	464.611	428.527
225341	Lims2	0.000182928	0.0123677	24	14	595.949	2952.06	888.27	0.300898	2686.66	2252.84	2128.34	2206.9	3049.25	2849.59	3068.92	2551.67	3577.98	4136.04	3777.65	3889.06	2831.87	2952.12	2643.74	2630.4
226418	Yod1	0.000182928	0.0123677	24	17	49.2782	241.921	44.3573	0.183354	228.613	178.262	185.378	168.482	224.224	219.689	255.061	201.236	299.31	284.521	287.875	291.178	243.997	236.046	292.907	273.961
226841	Vash2	0.000182928	0.0123677	24	5	3.63628	7.96607	2.76849	0.347535	9.29319	8.67218	15.0307	15.6002	8.08015	13.7969	8.19472	8.04944	7.85075	2.99496	5.71938	2.23125	5.84924	5.15383	6.31265	4.62772
227624	Rabl6	0.000182928	0.0123677	24	17	288.641	2299.98	543.346	0.236239	2051.94	2074.58	2030.14	2020.74	1981.66	2110.92	2333.45	2140.26	2607.43	2880.15	2669.04	2774.55	2333.01	2308.92	2182.91	2299.98
229599	Ciart	0.000182928	0.0123677	24	11	190.277	428.413	220.284	0.514186	289.018	293.891	241.493	245.443	767.615	643.148	860.445	786.162	436.698	404.32	355.554	419.474	204.723	333.968	234.83	337.824
229603	Otud7b	0.000182928	0.0123677	24	17	536.4	5425.63	524.552	0.0966804	4650.31	5116.59	4696.58	4916.13	5036.97	5154.73	5684.06	5199.05	5498.47	6085.76	6441.92	6007.63	5251.78	5501.2	5893.49	5675.44
230576	Ttc22	0.000182928	0.0123677	24	23	19.81	62.2126	21.567	0.346666	61.3351	74.1953	83.1697	72.8008	32.3206	28.6551	55.3143	43.8247	54.9552	56.9042	59.1002	44.6249	77.7113	73.1844	64.389	112.916
231050	Galnt11	0.000182928	0.0123677	24	8	88.3195	931.752	78.7783	0.0845485	912.592	911.543	980	992.17	973.658	1039.01	1076.58	1053.58	954.847	868.538	835.029	890.267	903.29	822.552	862.308	832.064
237758	Zfp454	0.000182928	0.0123677	24	20	18.4295	56.2482	10.8127	0.192232	53.9005	42.3973	49.1002	41.6004	32.3206	31.839	48.144	44.7191	57.8993	55.9059	81.0245	66.9374	87.7386	75.246	71.9642	59.2348
237926	Rsad1	0.000182928	0.0123677	24	8	95.1012	370.128	137.572	0.371686	317.827	376.758	362.74	385.844	524.2	534.895	446.612	610.863	386.649	327.449	281.203	301.218	310.845	265.938	191.904	297.1
239647	Pced1b	0.000182928	0.0123677	24	8	78.9751	543.927	48.739	0.0896059	552.016	649.45	569.161	564.726	688.833	673.925	517.291	607.286	524.037	513.137	477.568	480.833	457.912	467.968	457.036	501.645
269389	Tox2	0.000182928	0.0123677	24	17	54.0118	267.824	158.003	0.58995	212.814	190.788	211.431	200.722	224.224	265.325	198.722	221.807	295.384	519.126	392.73	358.115	236.476	276.245	218.418	262.855
319916	A730011C13Rik	0.000182928	0.0123677	24	8	18.4425	73.1152	9.89468	0.13533	78.9921	75.1589	76.1554	101.921	80.8015	87.0266	79.8985	107.326	72.6194	45.9227	68.6325	72.5155	53.4788	49.4768	50.5012	69.4158
319939	Tns3	0.000182928	0.0123677	24	14	1173.82	14527.9	1372.36	0.0944636	13046.7	12878.2	12712.9	13104.1	14975.6	15007.8	14115.4	15060.5	15591.6	15509.9	15688.2	16338.3	14009.8	14686.4	16078.3	13642.5
328232	Gfod1	0.000182928	0.0123677	24	20	173.075	1270.87	197.022	0.155029	1334.5	1226.63	1266.58	1181.45	1052.44	1071.91	1025.36	922.108	1278.69	1272.86	1263.03	1691.28	1352.01	1384.32	1626.14	1384.61
381043	Smbd1	0.000182928	0.0123677	24	5	9.27144	17.8585	6.35551	0.355882	22.3037	27.9437	33.0675	31.2003	16.1603	13.7969	26.6328	22.3596	13.7388	6.98824	10.4855	4.46249	14.2053	7.21537	13.8878	21.2875
387145	Mir126a	0.000182928	0.0123677	24	8	38.323	81.8982	13.9078	0.169819	104.084	109.848	95.1943	121.681	118.172	134.785	82.9715	97.4877	76.5448	51.9126	76.2583	56.8968	48.4651	49.4768	36.6133	49.9794
387609	Zhx2	0.000182928	0.0123677	24	17	179.873	1343.09	351.032	0.261361	1203.47	1242.05	1118.28	1144.01	1179.7	1193.96	1298.86	1278.97	1455.33	1631.26	1689.12	1711.37	1479.02	1279.18	1251.17	1333.71
545428	Ccdc141	0.000182928	0.0123677	24	17	357.356	2260.69	517.612	0.228962	1896.74	1906.92	1842.76	1820.02	1871.57	2122.6	2362.13	2123.26	2747.76	2912.1	3086.56	2266.95	2160.04	2128.53	2348.3	2574.86
546134	Gramd2	0.000182928	0.0123677	24	14	521.287	2024.49	660.875	0.326441	1483.19	1752.74	1536.13	1553.78	1805.91	2207.5	2732.94	2153.67	2656.5	2588.64	2427.87	2485.61	1706.31	1736.84	1812.99	1751.13
623230	Tmem200b	0.000182928	0.0123677	24	14	94.0614	351.319	136.564	0.388718	289.948	223.55	203.415	214.242	380.777	324.758	311.399	353.281	486.746	474.202	428	572.314	405.269	330.876	330.783	291.546
667742	Piezo2	0.000182928	0.0123677	24	8	239.613	1825.88	240.239	0.131574	1847.49	2042.78	1907.89	1844.98	2012.97	2452.66	2007.71	2029.35	1863.57	1791.98	1700.56	1584.18	1330.28	1612.12	1757.44	1428.11
100038429	Gm10505	0.000182928	0.0123677	24	5	4.51914	7.10954	5.87458	0.826296	8.36387	16.3808	8.01636	11.4401	6.06011	10.613	12.2921	9.83821	2.94403	2.99496	0.953229	2.23125	3.34242	5.15383	7.57518	5.55327
100039707	Mthfsl	0.000182928	0.0123677	24	5	22.8305	179.127	39.0018	0.217732	189.581	224.513	227.464	191.362	183.823	185.727	183.357	188.715	125.612	124.79	150.61	159.534	176.313	185.538	169.179	199.918
11732	Ank	0.000326911	0.0164539	24	17	171.17	860.053	377.344	0.438745	795.497	675.467	606.237	741.528	755.494	694.09	865.567	754.859	1109.9	1211.96	1147.69	1163.59	859.003	779.259	799.181	801.521
12032	Bcan	0.000326911	0.0164539	24	20	104.209	299.804	71.8008	0.239492	209.097	251.493	191.391	264.163	158.573	159.195	246.866	197.659	272.813	352.407	384.151	394.93	552.335	294.799	290.382	576.614
12050	Bcl2l2	0.000326911	0.0164539	24	17	224.984	3385.05	482.219	0.142456	3311.16	3061.28	3268.67	3102.35	3146.21	3290.03	3261.5	3231.4	3745.79	3586.96	3615.6	4048.59	3271.4	3441.73	3434.08	3343.99
12518	Cd79a	0.000326911	0.0164539	24	5	566.515	977.52	855.602	0.875278	1170.94	1785.51	1383.82	1061.85	1743.29	1776.62	1163.65	927.475	425.903	544.084	367.946	256.593	828.921	782.352	945.634	475.73
12959	Cryba4	0.000326911	0.0164539	24	2	2.73674	7.96879	4.61707	0.579395	11.1518	11.5629	8.01636	11.4401	7.07013	7.4291	10.2434	7.15506	6.8694	0.99832	0	6.69374	10.0273	11.3384	10.1002	7.40435
13026	Pcyt1a	0.000326911	0.0164539	24	20	429.667	4408.56	228.907	0.0519232	4339.92	4260.93	3993.15	4093.48	3936.04	3985.18	4096.33	4064.97	4394.46	4704.08	4855.75	4636.53	5160.7	4548.77	4536.27	4930.37
13418	Dnajc1	0.000326911	0.0164539	24	17	180.464	1950.07	187.734	0.0962707	1735.97	1825.01	1768.61	1796.1	1724.1	1914.58	1985.17	1875.52	2096.15	2064.53	2175.27	2182.16	1907.69	1954.33	2137.46	2058.41
13653	Egr1	0.000326911	0.0164539	24	17	1114.77	1699.88	1995.31	1.17379	452.578	416.265	702.433	491.925	656.512	578.408	610.506	673.47	2907.72	1818.94	1925.52	6018.78	4547.37	1457.5	1619.83	2320.34
13835	Epha1	0.000326911	0.0164539	24	8	228.23	1082.56	314.911	0.290894	1056.64	1031.03	984.008	1069.13	1481.7	1472.02	1404.37	1436.38	1126.58	966.374	837.888	927.082	955.097	978.197	796.656	797.819
14030	Ewsr1	0.000326911	0.0164539	24	8	531.943	6344.03	345.103	0.0543981	6356.54	6767.19	6607.48	6643.59	6546.94	6761.54	7057.7	7268.65	6056.85	6303.39	5620.24	5971.93	5942.83	6109.35	5591.74	5898.49
14709	Gng8	0.000326911	0.0164539	24	8	26.1549	85.6355	28.4056	0.331703	102.225	83.8311	75.1534	88.4009	148.473	117.804	102.434	123.425	79.4888	60.8975	60.0534	72.5155	52.6432	75.246	61.8639	65.7136
14865	Gstm4	0.000326911	0.0164539	24	5	68.2817	294.511	69.9366	0.237467	351.283	359.414	374.765	325.523	328.256	262.141	321.643	354.175	221.784	231.61	226.869	227.587	348.448	257.692	228.518	292.472
15002	H2-Ob	0.000326911	0.0164539	24	5	419.602	825.974	644.954	0.78084	893.076	1377.91	1069.18	980.73	1375.65	1431.69	992.585	846.086	514.224	500.158	374.619	253.246	639.238	686.49	754.993	525.709
15507	Hspb1	0.000326911	0.0164539	24	20	1429.02	2672.19	513.527	0.192174	2008.26	1645.79	1746.56	1719.14	1434.23	1222.62	1510.9	1389.87	2699.68	3464.17	4218.04	5271.32	4568.26	3602.53	3043.96	3209.79
15985	Cd79b	0.000326911	0.0164539	24	5	596.05	1063.81	907.573	0.853137	1183.02	1833.69	1563.19	1255.29	1786.72	1827.56	1365.44	1087.57	498.522	579.026	409.889	316.837	798.003	946.244	1006.24	563.656
17758	Map4	0.000326911	0.0164539	24	17	583.194	10199.4	1626.08	0.15943	9341.52	9782.22	9604.6	9425.62	9708.3	9845.68	9585.77	10074.3	10855.6	11719.3	11029.8	12322.1	10413.3	9686.11	9934.84	9860.75
17972	Ncf4	0.000326911	0.0164539	24	5	100.265	362.335	157.484	0.434637	360.576	444.209	544.11	468.005	421.178	455.298	397.444	379.218	205.101	279.53	228.775	208.621	375.187	313.353	400.222	316.536
18145	Npc1	0.000326911	0.0164539	24	20	768.074	4306.79	630.158	0.146317	3887.34	3953.55	4372.92	4081	3212.87	3342.03	3773.67	3698.27	3718.31	4457.5	5257.06	4842.92	5467.37	4381.79	5474.33	4987.76
18507	Pax5	0.000326911	0.0164539	24	5	85.8884	138.579	134.377	0.969678	160.772	245.712	218.446	140.401	284.825	260.018	140.335	151.151	41.2164	66.8874	64.8196	36.8155	119.492	107.2	106.052	73.118
18515	Pbx2	0.000326911	0.0164539	24	23	145.915	2108.9	155.88	0.0739152	2212.71	2147.81	2139.37	2142.42	1989.74	1938.99	1804.89	2132.21	1951.89	1957.71	2035.14	2178.81	2272.85	2418.18	2195.54	2224.08
18600	Padi2	0.000326911	0.0164539	24	5	83.4505	289.415	134.403	0.464395	328.05	362.305	329.673	330.723	408.048	433.01	307.302	304.09	184.493	238.599	207.804	197.465	290.791	250.476	244.931	212.875
18706	Pik3ca	0.000326911	0.0164539	24	17	404.365	4189.66	627.918	0.149873	4003.51	3986.31	3527.2	3866.76	4024.93	4071.15	3785.96	3752.83	4505.35	4335.7	5013.03	4806.1	4081.93	4269.43	4843.06	4161.25
19041	Ppl	0.000326911	0.0164539	24	14	812.187	4614.66	1008.25	0.218488	3808.35	3624.97	3509.16	3776.28	4482.46	4093.43	5663.57	5020.17	5133.41	6249.48	5267.54	5341.6	4524.8	3995.25	4243.36	5100.67
19087	Prkar2a	0.000326911	0.0164539	24	20	459.083	3027.92	383.936	0.126799	2816.77	2949.51	2798.71	2819.47	2433.14	2553.49	2838.44	2475.65	2697.71	3035.89	3109.43	3576.69	3588.93	3137.65	3703	3912.28
19339	Rab3a	0.000326911	0.0164539	24	11	94.4456	459.304	89.5824	0.19504	456.296	403.738	452.924	371.284	587.831	556.121	588.995	607.286	487.728	543.086	391.777	418.359	391.063	396.845	306.795	388.729
19883	Rora	0.000326911	0.0164539	24	17	69.3001	329.839	94.4424	0.286329	270.432	234.149	252.515	213.202	299.976	330.064	325.74	309.456	349.358	446.249	470.895	467.446	311.681	320.568	385.071	290.621
20269	Scn3a	0.000326911	0.0164539	24	5	437.168	901.293	579.07	0.642488	1262.94	1190.98	1170.39	1133.61	1268.58	1450.8	928.052	1169.85	466.138	542.088	449.924	538.846	606.65	750.398	892.608	598.827
20462	Tra2b	0.000326911	0.0164539	24	17	269.962	2216.71	259.521	0.117075	2295.42	1929.08	1718.51	1973.94	2229.11	2179.91	1877.61	2002.52	2464.15	2465.85	2504.13	2352.85	2330.5	2411.99	2439.21	2292.57
20698	Sphk1	0.000326911	0.0164539	24	11	163.541	799.898	171.018	0.2138	645.877	738.099	700.429	806.008	1052.44	1080.4	1050.97	1200.26	767.41	785.678	751.145	678.299	615.006	728.752	558.038	639.551
20708	Serpinb6b	0.000326911	0.0164539	24	20	709.863	3791.55	619.815	0.163473	3353.91	3520.91	3395.93	3410.2	2898.75	2808.2	3436.66	3203.68	3378.77	3512.09	4080.77	4378.82	4711.14	4169.45	5075.37	5330.21
22325	Vav2	0.000326911	0.0164539	24	23	197.698	1170.13	192.18	0.164238	1134.7	1202.54	1347.75	1183.53	885.787	893.614	968.001	896.171	1044.15	1063.21	1241.1	1281.85	1413.84	1238.98	1446.86	1479.95
22365	Vps45	0.000326911	0.0164539	24	23	25.8959	444.155	27.2211	0.0612874	460.013	453.844	458.937	426.404	446.428	361.903	415.882	411.416	448.474	435.268	460.41	419.474	487.158	477.245	473.448	470.176
23970	Pacsin2	0.000326911	0.0164539	24	17	563.652	4879.75	489.51	0.100315	3999.79	4525.92	4093.35	4188.12	4790.52	4697.31	5293.79	4515.74	5130.46	5748.33	5645.98	5623.85	5155.69	4534.34	5017.29	5115.48
24056	Sh3bp5	0.000326911	0.0164539	24	5	293.903	2681.51	538.283	0.200739	3283.29	2955.29	3024.17	3136.67	2825.02	2959.96	2249.45	2831.62	1877.31	2080.5	1972.23	2506.8	2827.69	2879.96	2781.35	2712.77
50760	Fbxo17	0.000326911	0.0164539	24	5	21.7135	131.987	25.2599	0.191382	154.267	144.536	164.335	153.922	140.393	134.785	144.432	158.306	118.743	110.814	92.4632	114.909	139.546	138.123	74.4892	127.725
50997	Mpp2	0.000326911	0.0164539	24	17	131.697	635.914	424.919	0.668202	505.55	493.351	457.934	458.645	475.719	490.32	566.46	622.49	988.213	1097.15	855.047	924.851	628.375	579.291	513.849	517.379
52004	Cdk2ap2	0.000326911	0.0164539	24	23	196.458	1608.71	155.645	0.0967515	1738.76	1652.53	1658.38	1489.3	1461.5	1373.32	1452.51	1377.35	1448.46	1702.14	1460.35	1713.6	1931.92	1774.98	1758.7	1745.58
52398	Septin11	0.000326911	0.0164539	24	23	213.367	2483.36	226.049	0.0910253	2516.6	2513.97	2502.11	2216.26	2288.7	2205.38	2060.97	2254.74	2330.69	2427.91	2485.07	2534.69	3100.1	2595.47	2780.09	2921.02
52609	Cbx7	0.000326911	0.0164539	24	8	386.827	2893.6	231.591	0.0800356	2881.82	3085.37	3259.65	3131.47	3273.47	3213.62	3009.51	3466.63	2951.88	2865.18	2528.92	2564.82	2642.19	2784.1	2251.09	2387.9
56217	Mpp5	0.000326911	0.0164539	24	17	558.323	3536.42	567.113	0.160363	2956.16	2946.62	2631.37	2835.07	3353.26	3602.05	3522.7	3213.52	3945	4019.24	4882.44	4064.21	3194.52	3738.59	4160.03	3517.99
57750	Wdr12	0.000326911	0.0164539	24	20	33.6143	305.012	31.1283	0.102056	312.251	290.036	276.564	301.603	252.505	276.999	265.304	264.737	329.731	302.491	343.163	303.449	325.051	337.061	390.122	309.132
57752	Tacc2	0.000326911	0.0164539	24	14	465.67	3240.74	556.081	0.171591	2712.68	2906.15	2504.11	2832.99	3150.25	3276.23	3869.95	3523.87	3343.44	4026.22	3618.46	3678.21	3350.78	2849.04	3186.62	3022.83
57895	Ccdc126	0.000326911	0.0164539	24	17	37.7033	349.078	35.3765	0.101343	298.311	303.526	320.654	312.003	342.396	314.145	329.837	341.654	359.172	368.38	431.813	383.774	333.407	372.107	410.322	363.739
59005	Trappc2l	0.000326911	0.0164539	24	8	59.7884	706.641	76.932	0.10887	634.725	722.682	731.493	733.208	766.605	746.094	795.912	857.713	712.455	730.77	679.652	638.136	630.882	707.106	637.577	581.242
64136	Sdf2l1	0.000326911	0.0164539	24	23	116.972	373.56	113.534	0.303923	329.908	329.543	537.096	341.124	247.455	209.076	297.058	208.391	261.037	298.498	365.087	459.637	557.349	509.199	482.286	544.22
64540	Tspan4	0.000326911	0.0164539	24	14	1119.38	1805.97	1291.36	0.715052	903.298	818.076	907.853	973.45	2615.95	2460.09	2557.78	2739.49	3051	2853.2	2212.44	2252.44	1322.76	1101.89	1157.74	968.119
64658	Mrps25	0.000326911	0.0164539	24	23	32.2979	535.76	39.079	0.0729413	542.722	555.983	534.09	539.766	413.098	485.014	479.391	516.953	548.571	534.101	555.733	532.152	553.171	623.614	571.926	585.869
66437	Fis1	0.000326911	0.0164539	24	8	238.425	2829.28	209.414	0.0740168	2869.74	2894.58	2988.1	2912.03	3105.81	2644.76	3421.29	3250.19	2817.44	2766.34	2686.2	2628.41	2536.06	2653.19	2580.61	2513.78
66816	Thap2	0.000326911	0.0164539	24	20	84.0157	457.741	39.6587	0.0866402	459.084	360.377	364.744	436.805	360.577	434.072	361.592	397.106	463.194	499.16	549.06	487.527	516.404	508.168	542.888	583.093
67732	Iah1	0.000326911	0.0164539	24	23	150.349	1179.11	144.508	0.122557	1183.95	1248.79	1225.5	1278.17	1006.99	871.327	1066.34	1002.6	1064.76	1133.09	1255.4	1214.91	1374.57	1223.52	1367.32	1348.52
67812	Ubxn4	0.000326911	0.0164539	24	20	233.1	3098.62	128.622	0.0415096	3004.49	2870.49	2973.07	3018.11	2803.81	3001.36	2842.54	2886.17	3137.35	3126.74	3335.35	3311.17	3281.42	3192.28	3301.51	3492.08
67869	Paip2	0.000326911	0.0164539	24	14	315.953	4618.33	468.7	0.101487	4205.17	4096.16	4216.6	4374.29	4611.75	4471.26	4762.15	4821.62	5443.51	4723.05	5208.44	4820.61	4356.85	4654.94	4750.9	4375.97
68024	H2bc4	0.000326911	0.0164539	24	20	161.424	919.814	160.275	0.174247	876.348	907.689	889.816	778.968	740.344	807.649	779.522	658.266	779.187	973.362	1065.71	890.267	1007.74	1289.49	1100.93	1171.74
68038	Chid1	0.000326911	0.0164539	24	23	89.9762	844.231	87.8339	0.10404	812.225	940.45	860.756	852.809	753.474	714.255	771.328	824.621	725.213	831.601	793.087	843.411	986.015	920.474	919.121	958.864
68420	Ankrd13a	0.000326911	0.0164539	24	17	601.861	6154.63	1191.86	0.193652	5721.82	5425.9	5485.19	5430.94	6130.82	6125.82	5630.79	5832.27	7108.85	7336.65	6859.44	7512.6	6279.58	6223.77	5760.92	5608.8
68799	Rgmb	0.000326911	0.0164539	24	14	87.5623	995.352	147.675	0.148364	954.411	921.179	875.787	933.93	1025.17	966.844	950.587	1006.18	1118.73	1147.07	1163.89	1118.97	979.33	903.982	936.797	922.768
69109	Ccnq	0.000326911	0.0164539	24	5	50.2939	328.372	74.8061	0.227809	368.01	364.232	354.724	408.724	366.637	322.635	346.227	381.901	305.198	235.604	249.746	272.212	330.064	350.461	286.594	310.983
69159	Rhebl1	0.000326911	0.0164539	24	11	34.5265	121.598	34.5	0.283723	86.4267	88.649	130.266	104.001	174.733	176.176	166.967	169.933	139.351	111.812	116.294	112.678	93.5878	83.4921	92.1646	99.0332
69601	Dab2ip	0.000326911	0.0164539	24	14	450.731	5804.83	1012.39	0.174405	5405.85	5190.78	5081.37	4934.85	5327.85	5563.33	6051.8	5590.79	6102.97	7673.09	6268.44	7409.97	5693.82	5638.29	5504.63	5439.42
69672	Txndc15	0.000326911	0.0164539	24	20	89.5261	1184.56	74.3671	0.0627802	1175.59	1144.73	1206.46	1104.49	1140.31	1055.99	1104.24	1067.89	1121.68	1245.9	1206.79	1272.93	1333.63	1278.15	1199.4	1294.84
70093	Ube2q1	0.000326911	0.0164539	24	11	148.828	2598.61	137.782	0.0530214	2458.05	2693.19	2566.24	2497.07	2778.56	2836.85	2730.89	2718.92	2576.03	2560.69	2644.26	2722.12	2395.68	2507.85	2499.81	2391.61
70152	Mettl7a1	0.000326911	0.0164539	24	17	3403.29	25263.8	5803.55	0.229718	22224.7	21590.8	19353.5	21154.9	24899	22913.5	24317.8	25914.7	33403	31661.7	29568.2	29697.9	25191.8	25991.8	24185	22152.9
70599	Itprid2	0.000326911	0.0164539	24	17	319.563	2031.47	535.482	0.263593	2052.87	1661.2	1754.58	1791.94	1837.22	1878.5	1743.43	1771.77	2247.28	2322.09	2585.16	2471.1	2198.48	1930.63	2222.05	2035.27
70779	Prdm5	0.000326911	0.0164539	24	17	27.1067	208.746	45.1103	0.216102	194.228	169.589	192.393	197.602	196.954	163.44	196.673	207.497	248.28	252.575	211.617	255.478	208.901	223.676	214.63	206.396
71670	Acy3	0.000326911	0.0164539	24	8	34.2333	270.574	47.9986	0.177396	281.584	272.692	263.538	255.843	352.497	314.145	307.302	339.865	250.243	258.565	231.635	259.94	244.832	246.353	261.344	188.811
71839	Osgin1	0.000326911	0.0164539	24	14	342.758	1233.91	489.375	0.396606	887.5	931.778	1042.13	771.688	1226.16	1285.23	1288.62	1156.44	1792.91	1781	1573.78	1639.97	1439.75	1034.89	852.207	1038.46
71968	Wdr73	0.000326911	0.0164539	24	5	57.0678	539.309	14.8849	0.0275999	592.906	610.907	586.196	664.567	563.591	512.608	523.438	581.349	512.261	512.138	477.568	476.371	522.254	488.583	464.611	539.592
72472	Slc16a10	0.000326911	0.0164539	24	23	89.8673	515.385	90.1547	0.174927	604.058	523.222	621.268	533.526	443.398	471.217	406.663	393.528	452.399	500.158	506.165	439.555	570.719	542.183	657.778	580.316
72640	Mex3a	0.000326911	0.0164539	24	20	20.1796	83.6676	13.3467	0.159521	71.5576	86.7218	67.137	79.0408	70.7013	53.065	63.5091	63.5012	79.4888	107.819	86.7439	111.562	91.081	91.7382	108.578	106.438
74164	Nfx1	0.000326911	0.0164539	24	11	159.441	1997.48	156.503	0.0783505	1893.95	1976.29	1820.72	1964.58	2103.87	2195.83	2032.29	2138.47	2103.02	2046.56	2061.83	2183.27	1878.44	1803.84	1951.87	1804.81
74325	Cltb	0.000326911	0.0164539	24	17	320.904	2518.11	507.377	0.201491	2469.2	2253.8	2092.27	2076.9	2419	2155.5	2534.22	2296.77	2729.12	3340.38	2753.88	2940.78	2805.96	2556.3	2326.84	2538.77
74559	Elovl7	0.000326911	0.0164539	24	20	46.8591	306.677	35.445	0.115578	258.351	281.364	288.589	302.643	273.715	272.754	248.915	249.533	285.571	305.486	341.256	342.496	287.448	359.738	385.071	423.899
74775	Lmbr1l	0.000326911	0.0164539	24	11	68.3852	652.741	75.7033	0.115978	602.199	660.05	640.307	609.446	723.174	855.407	677.088	736.077	701.66	649.906	658.681	648.177	543.979	655.567	527.737	554.401
74840	Manf	0.000326911	0.0164539	24	20	413.294	1968.23	206.093	0.10471	1838.19	1699.75	1791.66	1591.22	1721.07	1552.68	1652.26	1494.51	1978.39	2095.47	2208.63	2529.12	2451.67	2205.84	2059.19	2622.07
76792	Spring1	0.000326911	0.0164539	24	17	77.0162	339.6	91.2985	0.268841	297.382	276.546	271.554	258.963	293.916	284.428	320.618	267.42	371.929	406.316	463.269	406.087	362.653	349.43	425.472	377.622
78255	Ralgps2	0.000326911	0.0164539	24	5	176.693	825.773	354.504	0.4293	959.058	919.251	929.898	854.889	1154.45	1227.92	839.958	808.522	661.425	645.913	615.786	561.158	734.497	792.659	829.482	677.498
78330	Ndufv3	0.000326911	0.0164539	24	2	133.909	1425.01	161.342	0.113222	1638.39	1588.94	1540.14	1556.9	1400.9	1280.99	1449.44	1360.36	1287.52	1375.69	1198.21	1315.32	1507.43	1436.89	1520.09	1342.96
78416	Rnase6	0.000326911	0.0164539	24	5	111.416	293.695	164.527	0.560195	254.633	379.649	439.898	384.804	370.677	507.301	317.545	317.506	159.959	189.681	198.272	188.54	274.079	219.553	273.969	223.056
78541	Asb8	0.000326911	0.0164539	24	8	81.8942	780.587	46.5197	0.0595958	805.72	854.692	752.536	837.209	871.646	886.185	813.326	851.452	788.019	687.843	737.799	722.924	727.813	720.506	720.904	710.818
78771	Mctp1	0.000326911	0.0164539	24	17	104.857	568.033	97.1227	0.170981	413.547	527.076	517.055	429.524	530.26	580.531	533.681	429.304	705.586	665.88	692.998	575.661	580.746	679.275	662.828	564.582
78787	Usp54	0.000326911	0.0164539	24	17	368.148	2680.67	619.506	0.231101	2147.66	2343.42	2275.64	2414.9	2298.8	2440.99	2760.6	2701.93	3007.82	3445.2	3285.78	3246.46	2681.46	2513.01	2734.64	2592.45
80748	BC004004	0.000326911	0.0164539	24	5	135.372	1683.52	224.39	0.133286	1716.45	1787.43	1842.76	1884.5	1737.23	1682.16	1763.91	1844.22	1579.96	1498.48	1495.62	1423.53	1746.42	1691.49	1626.14	1616
81702	Ankrd17	0.000326911	0.0164539	24	17	380.705	3628.91	666.401	0.183637	3430.12	3411.06	3018.16	3319.71	2981.58	3775.04	3419.25	3462.15	3840.98	4203.93	4365.79	4219.29	3608.98	3563.36	3963.08	3480.05
83671	Sytl2	0.000326911	0.0164539	24	23	156.977	1040.02	162.017	0.155782	1096.6	1190.02	1030.1	1078.49	841.346	981.702	821.52	935.524	932.276	823.614	1019	1048.69	1225.83	1222.49	1340.81	1052.34
99011	Pomt1	0.000326911	0.0164539	24	23	80.8024	560.665	77.689	0.138566	644.948	606.089	534.09	512.725	400.978	471.217	452.758	478.495	513.243	578.027	564.312	586.818	677.676	634.952	631.265	683.052
102693	Phldb1	0.000326911	0.0164539	24	17	535.25	3305.25	1266.54	0.38319	3320.46	2678.74	2739.59	2583.39	2816.94	2929.19	2999.27	2999.76	3992.1	4543.35	3984.5	4494.84	3234.63	3433.48	2989.67	3144.07
106504	Stk38	0.000326911	0.0164539	24	8	180.033	2875.52	145.044	0.0504408	2789.82	2897.47	3189.51	2939.07	2943.2	3439.67	3047.41	2945.2	2846.88	2643.55	2824.42	2705.39	2642.19	2751.12	2618.49	2784.96
106628	Trip10	0.000326911	0.0164539	24	17	384.439	2276.25	785.607	0.345132	2049.15	1934.86	1778.63	1939.62	1946.31	1928.38	2193.11	2184.08	2765.43	3006.94	2905.44	2924.05	2412.39	2173.89	1965.76	2312.01
107239	Carns1	0.000326911	0.0164539	24	5	85.5088	189.751	112.872	0.594843	212.814	248.603	281.575	238.162	273.715	286.551	233.549	221.807	127.575	113.808	109.621	105.984	147.067	150.492	147.716	136.981
107375	Slc25a45	0.000326911	0.0164539	24	5	67.0958	593.328	101.852	0.171663	567.814	660.05	651.329	702.007	611.062	721.684	607.433	607.286	549.552	534.101	473.755	510.955	552.335	594.752	598.439	550.699
107476	Acaca	0.000326911	0.0164539	24	23	860.179	3091.23	922.757	0.298508	5140.99	3112.35	3259.65	3192.83	1948.33	2016.47	2652.02	2240.43	2078.49	2658.53	2766.27	3149.4	3533.78	3155.18	4425.17	4129.78
108735	Sft2d2	0.000326911	0.0164539	24	17	408.566	5146.42	545.739	0.106042	4566.67	4874.73	4716.62	4861.01	4868.29	5270.41	4711.96	5072.04	5369.91	5483.77	6142.61	5584.81	5330.33	4874.49	5471.8	5143.25
117149	Tirap	0.000326911	0.0164539	24	17	95.5428	698.048	166.604	0.238671	747.173	594.526	648.323	569.926	650.452	660.128	608.458	594.764	769.373	854.562	845.514	770.895	730.319	673.091	766.355	684.903
208076	Pknox2	0.000326911	0.0164539	24	14	198.593	841.874	341.606	0.405768	680.262	663.904	584.192	564.726	893.867	859.653	670.942	767.38	1332.66	1255.89	1211.55	963.898	874.044	811.213	694.391	641.402
210106	Tent4a	0.000326911	0.0164539	24	17	92.9616	834.453	336.425	0.403169	772.264	715.937	751.534	694.727	762.564	729.113	698.6	748.598	1066.72	1116.12	1092.4	1016.33	794.661	767.921	809.281	814.479
210801	Unc5d	0.000326911	0.0164539	24	14	23.6234	41.8343	32.6232	0.779818	19.5157	43.3609	17.0348	18.7202	42.4208	62.6167	32.7789	42.9304	69.6754	61.8958	63.8664	85.9029	25.0682	32.9845	26.5131	24.0641
211389	Suox	0.000326911	0.0164539	24	20	131.485	684.062	116.172	0.169827	710	644.632	553.129	671.847	523.19	544.447	590.02	500.854	638.855	683.849	786.414	801.017	877.386	778.229	922.909	718.222
212439	AA986860	0.000326911	0.0164539	24	14	541.758	2406.74	927.593	0.385415	1829.83	1932.93	1911.9	1801.3	2073.57	2127.91	2680.7	2307.51	3508.3	3797.61	3362.04	2696.46	2191.79	2112.04	1819.3	2354.58
213550	Dis3l	0.000326911	0.0164539	24	20	79.4926	813.451	57.4587	0.0706356	773.194	826.748	761.554	788.328	733.274	669.68	755.963	728.922	866.526	841.584	887.456	895.845	806.359	841.105	900.183	938.502
214150	Ago3	0.000326911	0.0164539	24	17	141.021	551.078	211.989	0.384681	397.749	463.48	418.855	409.764	347.447	535.956	573.63	428.409	599.601	678.858	851.234	772.011	501.363	601.968	660.303	576.614
214895	Lman2l	0.000326911	0.0164539	24	20	137.248	853.213	95.3351	0.111737	767.618	805.549	813.66	845.529	704.993	713.193	667.869	739.654	838.067	982.347	1012.33	931.545	993.535	905.013	963.31	967.194
215113	Slc43a2	0.000326911	0.0164539	24	2	722.036	4115.51	1038.76	0.2524	4187.51	4949.89	5050.31	4624.93	3827.97	3612.66	3826.93	3829.75	2751.69	3360.35	3614.65	3617.96	5345.37	4124.1	4806.45	4317.66
218214	Kdm1b	0.000326911	0.0164539	24	17	126.617	813.287	109.172	0.134236	775.052	675.467	652.331	687.447	693.883	808.71	843.031	677.942	900.873	869.537	966.574	941.586	813.044	863.782	969.622	873.714
218236	Fam120a	0.000326911	0.0164539	24	14	365.443	5621.43	534.866	0.0951477	5403.06	5098.28	5371.96	5044.05	5482.38	5922.05	5738.35	5489.72	5673.15	6313.38	6277.01	6196.17	5687.97	5193	5407.41	5644.89
219140	Spata13	0.000326911	0.0164539	24	8	273.711	1534.33	175.649	0.11448	1459.96	1658.31	1725.52	1686.9	1795.81	1898.66	1713.72	1919.34	1383.69	1450.56	1289.72	1169.17	1441.42	1267.84	1348.38	1340.19
223752	Gramd4	0.000326911	0.0164539	24	5	176.629	1323.69	203.243	0.153543	1367.96	1537.87	1709.49	1578.74	1362.52	1536.76	1237.4	1278.97	1023.54	1132.09	1030.44	1144.63	1360.37	1299.8	1296.62	1281.88
226144	Erlin1	0.000326911	0.0164539	24	17	130.579	1038.78	305.86	0.294443	913.521	904.798	773.579	952.65	962.548	960.476	1036.63	928.369	1389.58	1177.02	1419.36	1205.99	1005.23	865.844	1084.51	1040.31
226610	Fam78b	0.000326911	0.0164539	24	17	71.3665	280.243	151.753	0.541504	274.149	218.732	194.397	217.362	207.054	223.934	224.33	205.708	307.16	357.399	397.497	466.33	299.982	294.799	284.069	310.983
226751	Cdc42bpa	0.000326911	0.0164539	24	14	392.578	5066.88	569.865	0.112469	4730.24	4620.35	4398.98	4528.21	4894.55	5275.72	5062.29	4911.95	5443.51	5618.55	6047.29	5466.55	4615.05	4878.62	5413.73	5164.54
226791	Lyplal1	0.000326911	0.0164539	24	5	18.975	130.238	23.9336	0.183768	139.398	151.281	150.307	165.362	131.302	132.662	136.237	151.151	126.593	116.803	88.6503	93.7123	123.67	132.969	108.578	135.129
227094	Nemp2	0.000326911	0.0164539	24	5	100.945	399.423	175.083	0.438339	368.01	482.752	547.116	455.525	451.479	602.818	442.515	431.092	263.981	286.518	293.595	295.64	344.27	359.738	382.546	383.175
228357	Lrp4	0.000326911	0.0164539	24	14	753.209	6194.31	989.284	0.159708	5471.83	5287.14	5411.04	5836.54	6327.77	7024.74	6296.62	6650.63	6451.35	6751.64	6902.33	7589.58	6180.98	5747.55	5935.15	5244.13
229473	Tmem131l	0.000326911	0.0164539	24	8	196.961	1116.05	170.14	0.152448	1050.13	1239.16	1257.57	1126.33	1219.09	1528.27	1337.79	1319.21	1128.54	984.344	971.341	930.429	872.372	956.551	1083.25	852.426
229499	Fcrl1	0.000326911	0.0164539	24	5	104.144	168.894	149.935	0.887747	195.157	294.854	297.607	164.322	300.986	286.551	227.403	160.989	56.9179	52.911	93.4165	60.2436	135.368	152.553	135.091	87.9267
230027	Coq3	0.000326911	0.0164539	24	5	27.1817	227.552	27.775	0.12206	247.199	239.93	263.538	278.723	222.204	235.609	214.087	263.843	201.175	193.674	205.898	184.078	206.395	251.507	210.842	222.131
230597	Zfyve9	0.000326911	0.0164539	24	17	67.9058	880.963	142.319	0.161549	770.406	846.02	778.589	816.408	805.995	881.94	864.543	840.72	952.884	927.439	1038.07	1098.89	884.906	870.998	907.759	809.851
230789	Fam76a	0.000326911	0.0164539	24	14	455.907	1854.3	527.089	0.284253	1548.25	1526.3	1379.82	1516.34	2216.99	2155.5	1958.54	2237.75	2309.1	2304.12	2202.91	1956.8	1668.7	1656.44	1588.26	1442.92
231876	Lmtk2	0.000326911	0.0164539	24	20	492.658	3306.78	659.169	0.199339	3168.05	3360.95	3336.81	3240.67	2522.02	2697.82	2884.54	2563.3	2719.3	3238.55	3350.6	3723.95	4040.15	3794.25	4263.56	4003.9
233805	Dcun1d3	0.000326911	0.0164539	24	20	108.819	722.572	67.3784	0.093248	745.314	644.632	643.313	687.447	590.861	583.715	624.847	660.054	776.243	841.584	778.788	759.739	830.592	833.89	751.205	808.926
235323	Usp28	0.000326911	0.0164539	24	8	41.0603	483.569	20.6274	0.0426565	539.935	496.242	508.037	510.645	490.869	557.182	531.632	491.016	467.119	474.202	455.644	469.677	402.762	454.568	436.835	450.74
239273	Abcc4	0.000326911	0.0164539	24	2	80.3184	533.882	110.092	0.206209	610.563	606.089	588.2	595.926	481.779	556.121	570.557	506.221	405.295	432.273	466.129	428.399	619.184	512.291	560.563	602.529
239667	Dip2b	0.000326911	0.0164539	24	14	147.729	1936.22	232.241	0.119946	1742.47	1758.53	1851.78	1754.5	1857.43	1968.71	1967.76	1872.84	1977.41	2291.14	2302.05	2106.3	1838.33	1768.8	1997.32	1924.21
240754	Lax1	0.000326911	0.0164539	24	5	91.0968	215.885	119.057	0.551486	258.351	312.199	291.595	258.963	327.246	331.125	231.501	241.483	141.313	126.787	134.405	129.412	171.299	183.476	178.017	136.981
244853	Nxpe4	0.000326911	0.0164539	24	8	88.3006	710.951	102.907	0.144746	724.869	765.079	670.368	707.207	813.065	958.354	792.839	814.782	658.481	576.031	654.868	715.114	536.459	657.629	686.816	643.253
246133	Kcne2	0.000326911	0.0164539	24	20	251.463	803.282	186.094	0.231667	795.497	778.569	620.266	712.407	481.779	435.133	693.478	544.679	746.802	910.468	1012.33	1068.77	993.535	964.797	1003.71	1090.29
258571	Olfr1033	0.000326911	0.0164539	24	20	50.1864	137.693	27.2239	0.197715	107.801	103.103	90.184	116.481	79.7915	93.3944	91.1662	119.847	128.556	165.721	173.488	153.956	248.175	152.553	191.904	186.96
269180	Inpp4a	0.000326911	0.0164539	24	17	110.4	1225.43	222.339	0.181438	1134.7	1151.47	1113.27	1092.01	1192.83	1214.13	1096.04	1168.06	1366.03	1458.55	1440.33	1355.48	1170.68	1287.43	1141.33	1224.49
269700	Hectd4	0.000326911	0.0164539	24	17	455.202	2976.88	1047.21	0.351782	2822.34	2692.23	2648.4	2527.23	2190.73	2690.39	2742.16	2651.84	3333.62	3805.6	3804.34	3718.37	2852.76	2825.33	3247.23	3077.43
269941	Chsy1	0.000326911	0.0164539	24	17	313.995	1741.84	377.706	0.216843	1504.57	1422.24	1508.08	1542.34	1592.8	1531.46	1600.02	1514.19	1756.6	2185.32	2268.69	1955.69	1996.26	1570.89	1916.52	2003.8
270086	Ogfod1	0.000326911	0.0164539	24	17	137.856	1117.7	227.985	0.203977	979.503	1013.68	882.801	934.97	1055.47	1145.14	1112.43	1013.34	1267.9	1405.63	1355.49	1344.33	1111.36	1036.95	1099.66	1124.54
319179	H2bc6	0.000326911	0.0164539	24	20	20.6461	78.9323	18.5555	0.235082	73.4162	84.7947	71.1452	56.1606	63.6312	63.678	46.0953	47.4023	77.5261	75.8723	94.3697	99.2904	78.5469	132.969	107.315	90.7033
320302	Glt28d2	0.000326911	0.0164539	24	23	19.0212	174.033	21.2506	0.122107	186.793	177.298	177.362	161.202	163.623	141.153	163.894	140.418	163.884	158.733	176.347	163.997	201.381	182.446	215.893	210.099
329470	Accs	0.000326911	0.0164539	24	8	48.4094	213.362	23.9225	0.112121	210.026	242.821	247.505	247.523	244.425	264.264	262.231	259.371	187.437	168.716	180.16	186.309	157.929	190.692	179.279	185.109
380863	Tmem171	0.000326911	0.0164539	24	23	45.2575	92.7169	58.1569	0.627252	108.73	107.921	169.346	95.681	47.4709	44.5746	49.1683	45.6135	32.3843	58.9009	61.0067	73.6311	202.217	111.323	82.0644	193.439
382083	Snx22	0.000326911	0.0164539	24	20	280.606	744.338	279.368	0.375324	675.615	665.831	762.556	712.407	334.316	347.045	497.829	403.367	627.078	808.639	877.924	1164.71	1027.79	862.752	1004.97	1136.57
668525	Gm9222	0.000326911	0.0164539	24	20	53.8809	213.364	36.5714	0.171404	220.249	171.517	178.364	175.762	160.593	193.157	132.14	169.038	219.821	198.666	259.278	244.321	210.573	290.676	291.644	298.025
100041546	Ly6c2	0.000326911	0.0164539	24	5	173.066	406.306	297.491	0.732185	405.183	639.814	575.174	453.445	572.681	680.293	479.391	443.614	232.578	239.597	182.067	180.731	360.146	395.814	348.458	311.908
100503386	Tpbgl	0.000326911	0.0164539	24	20	46.8039	145.205	44.4882	0.306383	113.377	114.666	126.258	137.281	71.7114	72.1684	141.359	101.065	112.854	156.736	150.61	163.997	209.737	166.984	223.468	261.003
11363	Acadl	0.000564134	0.0208891	24	8	420.655	2654.65	170.633	0.064277	2876.24	2751.01	2963.05	3129.39	2905.82	3141.45	2606.94	3268.07	2595.65	2413.94	2506.99	2226.78	2521.02	2185.22	2030.15	2352.73
11639	Ak4	0.000564134	0.0208891	24	17	21.4319	102.206	26.1258	0.255618	93.8612	77.0861	60.1227	70.7207	103.022	100.823	86.0445	110.903	127.575	123.792	139.171	141.684	107.793	79.369	116.153	97.1821
11810	Apobec1	0.000564134	0.0208891	24	5	147.993	580.679	226.233	0.3896	580.825	635.96	875.787	664.567	714.084	790.668	642.261	603.708	456.325	390.343	382.245	450.712	556.513	489.614	587.076	470.176
11852	Rhob	0.000564134	0.0208891	24	17	857.56	4404.54	1374.6	0.312088	4125.25	3532.47	3536.22	3587	4497.62	3574.46	3546.26	3843.16	5344.4	5684.43	4718.48	6099.11	5118.08	4434.36	4084.28	4747.12
11853	Rhoc	0.000564134	0.0208891	24	2	229.772	2844.59	329.164	0.115716	2879.03	3128.73	3149.43	3011.87	2779.57	2743.46	2712.45	2938.94	2450.41	2572.67	2486.97	2743.32	3426.82	2778.95	2868.47	2842.35
12124	Bik	0.000564134	0.0208891	24	23	72.4992	324.623	74.6953	0.230099	316.898	334.361	378.773	335.923	209.074	239.854	262.231	302.301	236.504	278.531	301.22	344.727	477.131	429.83	342.145	404.463
12387	Ctnnb1	0.000564134	0.0208891	24	2	1833.35	26485.5	2558.99	0.0966184	27278.3	28314.7	28023.2	27677.8	26411	25306.7	26272.3	25297.6	23732.8	23732.1	24959.4	25496.4	28360.5	27308.1	27595.1	28002.3
12483	Cd22	0.000564134	0.0208891	24	5	429.985	901.146	588.239	0.652768	1035.26	1384.66	1406.87	943.29	1293.83	1457.16	1228.18	808.522	411.183	634.932	505.211	398.277	754.552	707.106	911.546	537.741
12916	Crem	0.000564134	0.0208891	24	20	43.5412	338.197	48.3312	0.142908	330.838	331.47	330.675	342.164	272.705	296.103	287.839	260.265	331.694	377.365	392.73	330.224	375.187	352.522	383.809	415.569
13371	Dio2	0.000564134	0.0208891	24	2	16.9933	23.7412	19.3813	0.816356	37.1728	40.4702	42.0859	32.2403	12.1202	30.7777	8.19472	19.6764	6.8694	5.98992	5.71938	15.6187	44.2871	22.6769	18.9379	37.0218
13527	Dtna	0.000564134	0.0208891	24	14	216.319	1562.97	426.415	0.272823	1395.84	1395.26	1373.8	1355.13	1483.72	1636.52	1491.44	1557.12	2153.07	2033.58	1977.95	1701.32	1303.54	1522.44	1401.41	1225.42
13717	Eln	0.000564134	0.0208891	24	23	2722.25	5489.37	2836.72	0.516766	7104.65	7288.49	7710.73	6171.42	2563.43	2652.19	3886.34	2994.39	2932.25	4720.06	3563.17	4556.2	9393.88	5392.97	6807.56	10092.1
14048	Eya1	0.000564134	0.0208891	24	23	67.2097	174.613	64.0843	0.367007	230.471	177.298	216.442	232.962	122.212	125.233	119.848	118.058	145.239	110.814	133.452	159.534	207.23	240.169	209.58	245.269
14062	F2r	0.000564134	0.0208891	24	14	1362.68	8855.6	1547.74	0.174775	7925.23	7864.71	6338.94	7002.39	9797.19	10290.4	8811.37	8878.54	9805.58	10262.7	10126.2	10087.5	9479.95	8340.96	9101.57	7576.5
14357	Dtx1	0.000564134	0.0208891	24	5	41.95	160.848	32.569	0.202483	258.351	188.861	243.497	171.602	191.904	174.053	176.186	155.623	153.09	133.775	109.621	72.5155	151.245	161.83	97.2148	134.204
14373	G0s2	0.000564134	0.0208891	24	17	465.966	1257.42	523.121	0.416028	1087.3	752.553	790.613	835.129	1203.94	926.515	927.027	1076.84	1753.66	1701.14	1488.94	1899.91	1553.39	1768.8	1391.31	961.64
14573	Gdnf	0.000564134	0.0208891	24	14	101.446	345.319	112.923	0.327009	223.037	242.821	262.536	254.803	384.817	397.987	469.148	442.719	377.817	436.266	387.011	445.133	315.859	275.215	273.969	335.973
15007	H2-Q10	0.000564134	0.0208891	24	5	40.1559	89.2695	15.3915	0.172416	379.162	95.394	111.227	108.161	93.9318	109.314	64.5334	58.1349	26.4963	30.9479	35.2695	36.8155	54.3144	58.7537	49.2386	116.619
15213	Hey1	0.000564134	0.0208891	24	11	477.376	1581.01	471.384	0.298154	1202.54	1412.6	1177.4	1410.25	2284.66	2355.02	1874.54	2000.73	1660.43	2007.62	1748.22	1383.37	1027.79	1411.12	1054.21	1285.58
15273	Hivep2	0.000564134	0.0208891	24	17	404.371	2640.55	718.591	0.272137	2267.54	2314.51	2150.39	2210.02	2162.45	2504.67	2746.25	2444.35	2776.22	3319.41	3426.86	3529.83	2556.95	2498.58	3014.92	2325.89
15370	Nr4a1	0.000564134	0.0208891	24	17	408.568	1319.04	700.474	0.531048	815.013	978.993	876.789	877.769	927.198	1226.86	898.346	1009.76	1465.15	1762.03	1206.79	3080.23	2123.27	1042.1	1070.62	1743.73
15414	Hoxb6	0.000564134	0.0208891	24	23	18.3121	99.2183	16.8575	0.169903	92.0026	107.921	89.182	92.561	66.6613	82.7814	76.8255	84.072	91.2649	127.785	81.9777	87.0186	156.258	120.6	114.89	115.693
15519	Hsp90aa1	0.000564134	0.0208891	24	20	5563.25	12097.4	2447.56	0.202321	9823.83	9770.66	9280.94	9291.46	6908.53	6701.05	7822.88	6932.36	13186.3	14840	19345.8	18078.7	17732.4	15006.9	11906.9	16929.1
15951	Ifi204	0.000564134	0.0208891	24	5	69.7102	174.579	123.763	0.708922	167.277	218.732	256.523	237.122	220.184	318.39	190.527	203.025	76.5448	85.8555	110.575	101.522	177.148	122.661	172.967	134.204
16019	Ighm	0.000564134	0.0208891	24	5	2346.21	5614.55	2172.59	0.386957	10046.9	6042.58	10072.6	7352.88	5824.78	5880.66	4093.26	3432.64	2064.75	2535.73	1635.74	2935.2	17387.3	3195.38	4353.2	2979.33
16476	Jun	0.000564134	0.0208891	24	17	927.715	5606.91	3079.57	0.549246	5063.86	4720.56	4398.98	4711.25	4929.9	4507.34	4298.13	4750.07	7220.72	7709.03	6338.97	9664.64	5687.97	5518.72	4931.44	5258.94
16779	Lamb2	0.000564134	0.0208891	24	17	1049.1	7683.59	1573.61	0.204802	7298.87	6805.74	6492.25	7077.27	6603.5	6797.62	7388.56	7245.39	8081.36	9012.83	8966.07	9305.41	8052.73	7320.5	8362.99	8126.28
16848	Lfng	0.000564134	0.0208891	24	8	255.493	1816.45	239.255	0.131716	2080.75	1990.75	1745.56	1835.62	2297.79	2332.74	1964.68	1828.12	1790.95	1791.98	1648.13	1762.68	1405.49	1751.27	1487.26	1349.44
16969	Zbtb7a	0.000564134	0.0208891	24	17	424.937	2886.5	1172.72	0.406277	2783.31	2248.99	2566.24	2377.46	2487.68	2362.45	2793.37	2508.74	3221.75	4445.52	3595.58	3688.25	2847.74	2852.13	2557.88	2846.97
17134	Mafg	0.000564134	0.0208891	24	17	133.367	728.332	177.632	0.243888	634.725	627.288	675.378	633.367	642.372	644.209	635.091	711.928	840.03	940.418	812.151	854.567	849.811	663.814	651.465	836.692
17158	Man2a1	0.000564134	0.0208891	24	17	701.364	3657.51	587.844	0.160723	3023.08	2972.63	3185.5	3058.67	3329.02	3919.38	3116.04	3144.65	3973.46	4010.25	4540.23	4403.36	4229.84	3326.28	4148.67	4139.03
17210	Mcl1	0.000564134	0.0208891	24	17	1268.65	9365.88	2154.08	0.229992	9091.53	8072.84	7905.13	8824.49	9385.1	8715.39	7854.64	7812.43	10803.6	10299.7	11445.4	10944.3	9600.27	9848.97	9587.65	9662.68
17347	Mknk2	0.000564134	0.0208891	24	14	1023.85	5985.81	1820.47	0.304132	6024.78	4882.44	4735.66	4610.37	5953.05	5664.16	6275.1	5742.83	7416.99	8913	7103.46	7454.59	5806.62	5424.92	4835.49	4929.45
17534	Mrc2	0.000564134	0.0208891	24	2	543.988	3490.48	818.228	0.234417	4207.03	3836.96	3878.92	4116.36	3477.5	3511.84	3142.67	3387.92	2349.34	2564.68	2685.25	3513.1	3913.98	3744.77	3506.04	4011.31
17957	Napb	0.000564134	0.0208891	24	17	24.5259	126.835	29.6686	0.233915	108.73	111.775	89.182	111.281	111.102	132.662	94.2392	115.375	155.052	131.778	161.096	159.534	119.492	130.907	152.766	144.385
18044	Nfya	0.000564134	0.0208891	24	20	212.753	1914.63	182.083	0.095101	1952.5	1898.24	1734.54	1926.1	1583.71	1785.11	1580.56	1685.02	1916.56	1985.66	2218.16	2080.64	2003.78	2085.24	2253.61	1944.57
18607	Pdpk1	0.000564134	0.0208891	24	17	183.323	2325.46	391.609	0.168401	2261.03	2203.7	2136.36	2160.1	2024.08	2252.08	2204.38	2156.36	2413.12	2557.7	2820.61	2555.89	2313.79	2307.89	2446.78	2393.46
18787	Serpine1	0.000564134	0.0208891	24	14	200.716	731.2	239.996	0.328222	520.419	546.348	610.245	481.525	934.268	867.082	742.646	742.337	872.414	1000.32	716.828	1060.96	839.784	591.66	616.114	556.252
19009	Pou6f1	0.000564134	0.0208891	24	8	157.192	1116.49	61.8751	0.0554192	1183.02	1193.87	1336.73	1236.57	1150.41	1265.07	1164.67	1324.58	1052	1058.22	1064.76	1069.88	879.893	941.09	962.047	981.077
19055	Ppp3ca	0.000564134	0.0208891	24	14	358.508	3687	410.012	0.111205	3264.7	3333.01	3288.71	3180.35	4041.09	3854.64	3764.45	3506.87	3865.51	4033.21	4039.79	4215.94	3324.04	3741.68	3954.24	3583.71
19698	Relb	0.000564134	0.0208891	24	2	57.9169	593.021	80.3229	0.135447	599.411	680.285	759.55	657.287	581.771	582.653	558.265	584.926	453.381	557.063	503.305	573.43	647.594	594.752	501.224	653.434
20481	Ski	0.000564134	0.0208891	24	17	596.991	5785.5	1162.94	0.20101	5827.76	4907.49	5282.78	4982.69	5510.66	5573.95	5296.86	5104.24	5790.91	7389.57	6483.86	7009.46	5922.77	5604.28	5889.7	5991.05
20502	Slc16a2	0.000564134	0.0208891	24	17	161.943	1739.94	215.751	0.124	1641.18	1591.83	1483.03	1726.42	1555.43	1657.75	1608.21	1737.79	1808.62	1979.67	1885.49	1954.57	1869.25	1665.72	1871.07	1802.96
20513	Slc1a6	0.000564134	0.0208891	24	17	4.41334	7.18585	3.16745	0.440789	3.71728	2.89073	2.00409	3.12003	5.0501	8.4904	5.1217	2.68315	9.81343	8.98488	11.4388	12.2718	14.2053	9.2769	7.57518	8.3299
20677	Sox4	0.000564134	0.0208891	24	20	334.811	1367.31	290.096	0.212166	1388.4	1160.15	1398.85	1251.13	961.538	929.698	1110.38	988.293	1035.32	1500.48	1609.05	1872.01	1549.21	1635.83	1862.23	1624.33
20917	Suclg2	0.000564134	0.0208891	24	8	125.003	1101.33	72.1832	0.0655416	1135.63	1166.89	1101.25	1196.01	1201.92	1208.82	1190.28	1265.55	1169.76	1010.3	985.639	959.436	918.331	1083.34	958.26	1069.93
21400	Tcea2	0.000564134	0.0208891	24	8	21.809	161.998	16.9357	0.104542	166.348	168.626	177.362	178.882	176.753	171.931	178.235	226.279	152.108	149.748	143.938	141.684	129.519	150.492	147.716	132.353
21770	Ppp2r5d	0.000564134	0.0208891	24	17	167.699	1888.29	292.958	0.155144	1869.79	1796.11	1627.32	1645.3	1729.15	1834.99	1823.32	1820.07	2058.86	2136.41	2094.24	2226.78	1959.5	1801.78	1951.87	1837.21
21824	Thbd	0.000564134	0.0208891	24	17	4530.55	22168.6	8121.91	0.36637	21917.1	18128.7	17091.9	17082.2	21549.8	22221.5	16100.6	17569.3	28888.8	27845.1	28196.5	28326.8	24500.8	22845.9	22962.9	19469.7
21981	Ppp1r13b	0.000564134	0.0208891	24	14	329.096	2937.05	554.791	0.188894	2616.03	2922.53	2535.17	2643.71	2789.67	3063.97	2842.54	2887.96	3542.65	3637.88	3363.95	3346.87	2785.91	2749.05	2522.53	2742.39
22249	Unc13b	0.000564134	0.0208891	24	20	331.687	2282.15	263.218	0.115338	2074.24	2338.6	2180.45	2199.62	1723.09	1766	2063.02	1989.11	2327.75	2419.93	2686.2	2651.84	2406.54	2335.72	2607.12	2745.16
24070	Mpdu1	0.000564134	0.0208891	24	5	114.339	815.052	112.454	0.137972	890.288	903.834	879.795	962.01	886.797	792.791	872.737	968.616	759.56	756.727	664.401	703.958	814.716	764.829	710.804	708.967
26397	Map2k3	0.000564134	0.0208891	24	14	455.199	2552.86	581.765	0.227888	2195.98	2275.97	2074.23	2203.78	2719.98	2422.95	3013.61	2746.65	3134.41	3201.61	2943.57	2739.97	2496.79	2213.06	1939.24	2523.96
26912	Gcat	0.000564134	0.0208891	24	23	42.2042	268.638	50.4106	0.187652	328.979	266.911	291.595	277.683	245.435	164.501	263.255	242.378	265.944	207.651	251.653	223.125	302.489	374.168	291.644	300.802
27368	Tbl2	0.000564134	0.0208891	24	17	106.489	809.175	181.722	0.224576	785.275	754.48	651.329	751.928	756.504	707.887	711.916	747.704	903.817	964.377	950.37	922.62	902.454	793.69	816.856	825.585
50934	Slc7a8	0.000564134	0.0208891	24	5	33.6705	160.987	11.5803	0.0719327	185.864	176.334	321.656	237.122	174.733	125.233	153.651	155.623	98.1343	129.782	105.808	121.603	167.121	108.23	146.453	168.449
51885	Tubgcp4	0.000564134	0.0208891	24	20	119.351	751.769	94.7196	0.125996	705.353	738.099	775.583	669.767	542.38	636.78	645.334	605.497	764.466	792.666	873.158	933.776	893.262	771.013	892.608	788.564
51897	Atg13	0.000564134	0.0208891	24	14	167.378	1956.17	241.893	0.123657	1730.39	1897.28	1830.74	1895.94	1991.76	1837.11	1966.73	2067.81	2115.78	2160.36	2275.36	2147.57	1921.06	1750.24	1903.89	1806.66
52150	Kcnk6	0.000564134	0.0208891	24	20	44.2746	623.39	52.9495	0.0849381	636.584	608.98	645.317	609.446	561.571	577.347	506.024	563.461	645.724	631.937	658.681	706.189	671.827	664.844	647.678	638.626
52174	Tmem222	0.000564134	0.0208891	24	8	105.589	857.473	72.3207	0.0843417	886.571	927.924	848.732	918.329	1025.17	964.721	913.711	982.032	844.937	791.668	737.799	773.127	792.99	802.967	763.83	745.063
52285	D6Ertd474e	0.000564134	0.0208891	24	8	1.34917	1.1074	0.983441	0.888066	1.85864	0.963576	2.00409	1.04001	1.01002	2.1226	3.07302	3.57753	0	0	0.953229	1.11562	0	0	0	0
52331	Stbd1	0.000564134	0.0208891	24	14	171.162	1091.88	246.415	0.22568	933.966	845.056	761.554	960.97	1095.87	959.415	1283.5	1058.05	1463.18	1291.83	1116.23	1448.08	1138.09	1080.24	1011.29	1022.73
52906	Ahi1	0.000564134	0.0208891	24	20	55.8046	398.312	39.9082	0.100193	390.314	387.358	351.718	397.284	334.316	317.329	354.421	358.647	419.034	360.394	464.223	465.215	414.46	420.553	472.186	465.549
55935	Fnbp4	0.000564134	0.0208891	24	8	163.817	1956.36	172.896	0.0883765	1829.83	2038.93	2096.28	2012.42	2098.82	2438.87	1906.3	2218.96	1965.63	1820.94	1931.24	1866.44	1640.29	1807.96	1795.32	1833.5
55942	Sertad1	0.000564134	0.0208891	24	14	113.134	718.863	169.103	0.235237	643.089	576.218	632.29	604.246	779.735	650.577	682.21	753.964	917.556	910.468	793.087	899.192	699.402	771.013	576.976	611.785
55950	Bri3	0.000564134	0.0208891	24	8	214.727	1373.14	290.092	0.211261	1343.8	1243.01	1372.8	1439.37	1800.86	1529.33	1700.4	1786.08	1387.62	1358.71	1217.27	1170.29	1132.25	1277.12	982.248	1229.12
55992	Trim3	0.000564134	0.0208891	24	23	812.814	4031.78	809.345	0.200742	4352.93	4565.42	4265.7	4191.24	2733.11	3066.09	2774.94	3148.23	3423.91	3922.4	4177.05	4430.14	4823.95	5486.77	3912.58	5233.95
56043	Akr1e1	0.000564134	0.0208891	24	2	78.2944	534.806	108.642	0.203142	556.662	591.636	620.266	611.526	521.17	459.543	554.168	501.749	488.709	397.331	457.55	447.365	537.294	563.829	636.315	611.785
56218	Patz1	0.000564134	0.0208891	24	14	71.4546	1055.58	110.024	0.10423	946.047	1002.12	1010.06	1045.21	1095.87	1076.16	1022.29	1051.79	1096.16	1191.99	1161.03	1168.06	978.494	1016.34	1060.52	967.194
56449	Ybx3	0.000564134	0.0208891	24	20	151.353	2391.89	208.165	0.0870294	2565.85	2348.23	2332.76	2373.3	2201.84	2228.73	2085.56	2117.9	2457.28	2463.85	2406.9	2458.83	2584.53	2534.65	2386.18	2723.88
56504	Srpk3	0.000564134	0.0208891	24	5	63.883	125.711	86.4251	0.687491	169.136	187.897	182.372	143.521	190.894	193.157	148.529	152.939	69.6754	69.8824	61.0067	59.128	87.7386	113.384	99.7398	82.3734
56637	Gsk3b	0.000564134	0.0208891	24	14	313.55	3352.24	380.722	0.113572	3076.05	3064.17	3023.17	2886.03	3495.68	3682.71	3454.07	3323.53	3330.68	3628.89	3949.23	3687.13	3023.22	3126.31	3605.78	3279.2
66052	Sdhc	0.000564134	0.0208891	24	5	172.696	2387.43	193.298	0.0809649	2630.9	2472.54	2546.2	2606.27	2622.01	2339.1	2365.2	2460.45	2276.72	2133.41	2104.73	2253.56	2533.56	2353.24	2191.75	2309.23
66114	Dnajc30	0.000564134	0.0208891	24	5	39.1753	372.837	41.7625	0.112013	413.547	414.338	450.92	400.404	406.028	376.761	389.249	355.964	320.899	359.395	279.296	338.034	350.119	399.937	328.258	382.25
66306	Fam53c	0.000564134	0.0208891	24	17	124.121	1226.67	194.38	0.158462	1228.56	1090.77	1052.15	1187.69	1156.47	1106.94	1096.04	1188.63	1287.52	1431.59	1370.74	1361.06	1325.27	1309.07	1189.3	1244.86
66395	Ahnak	0.000564134	0.0208891	24	17	8616.88	76189.1	8679.6	0.113922	65262.4	66230.4	63445.5	68091.6	67257.2	79310.9	80700.5	73290.2	79999.1	87450.8	91279.3	89341.3	74843.5	79609.2	85310.4	67603.6
66427	Cyb5b	0.000564134	0.0208891	24	23	552.614	7035.9	561.889	0.0798603	7412.25	7103.48	7316.93	6851.59	6504.52	6443.15	7034.14	6562.08	6155.97	6622.86	6789.85	6996.07	8158.02	7348.33	7465.34	7809.74
66513	Tab1	0.000564134	0.0208891	24	5	125.299	655.895	179.857	0.274216	697.919	700.52	803.64	758.168	735.294	738.665	789.766	735.182	553.478	494.168	524.276	562.274	637.567	619.491	558.038	585.869
66559	Metap1d	0.000564134	0.0208891	24	8	56.6845	510.832	47.712	0.0934006	497.186	521.295	524.069	559.526	530.26	601.757	568.508	601.919	528.944	472.205	436.579	488.643	439.529	445.291	491.124	466.474
66881	Pcyox1	0.000564134	0.0208891	24	17	381.297	3392.24	544.575	0.160536	3063.97	3056.46	3177.48	3160.59	3128.03	3114.91	3268.67	3080.25	3366.99	3805.6	3916.82	4086.53	3698.39	3221.15	3840.61	3289.38
66975	Trappc13	0.000564134	0.0208891	24	17	113.628	1189.27	158.549	0.133316	1126.33	1127.38	1013.07	1129.45	1154.45	1137.71	1104.24	1030.33	1377.81	1181.01	1381.23	1280.73	1171.52	1233.83	1344.59	1234.68
67074	Mon2	0.000564134	0.0208891	24	17	295.625	3636.72	435.87	0.119852	3539.78	3456.35	3062.25	3288.51	3335.08	3710.3	3487.88	3481.83	3834.11	3829.56	4240.92	4209.24	3518.74	3626.24	3947.93	3618.88
67188	2700046G09Rik	0.000564134	0.0208891	24	5	18.0073	41.6196	22.0722	0.530333	45.5366	52.0331	64.1309	57.2006	45.4509	61.5554	55.3143	52.7686	22.5709	36.9378	24.784	17.85	41.7803	27.8307	27.7756	32.394
67441	Isoc2b	0.000564134	0.0208891	24	5	34.1626	219.062	44.5647	0.203434	226.754	241.858	266.544	263.123	223.214	223.934	236.622	255.793	163.884	175.704	191.599	189.656	249.01	202.03	180.542	214.726
67493	Mettl16	0.000564134	0.0208891	24	20	112.938	701.952	89.0041	0.126795	741.597	689.92	565.153	661.447	539.35	572.04	597.19	603.708	677.127	716.794	754.958	888.036	756.223	834.921	811.806	820.958
67727	Stx17	0.000564134	0.0208891	24	8	93.33	1681.41	77.3576	0.0460076	1669.06	1752.74	1718.51	1716.02	1650.37	1908.22	1785.42	1820.96	1653.56	1643.23	1691.98	1520.59	1513.28	1596.66	1641.29	1620.63
68142	Ino80	0.000564134	0.0208891	24	11	102.155	1346.43	104.004	0.0772442	1262.94	1349.01	1338.73	1212.65	1443.32	1557.99	1483.24	1374.67	1306.17	1422.61	1371.7	1400.11	1222.49	1243.1	1326.92	1227.27
68177	Ebpl	0.000564134	0.0208891	24	5	33.5253	195.598	29.3163	0.149881	229.542	209.096	238.487	234.002	215.134	199.524	198.722	232.539	188.418	145.755	175.394	157.303	198.874	182.446	167.916	156.417
68453	Gpihbp1	0.000564134	0.0208891	24	11	390.818	3369.72	374.32	0.111083	3420.82	3846.6	2915.95	3292.67	3838.07	3925.75	3552.41	4105.22	3470.03	3612.92	3131.36	3439.46	2867.8	2912.95	3050.27	2533.21
68498	Tspan11	0.000564134	0.0208891	24	20	587.027	2089.96	389.787	0.186505	1717.38	1731.55	2249.59	1732.66	1402.92	1382.87	1760.84	1475.73	1965.63	2756.36	2732.91	2152.04	2993.98	2219.24	2334.42	2831.24
68564	Nufip2	0.000564134	0.0208891	24	17	384.393	2358.95	442.908	0.187757	2206.2	1914.63	1932.94	1944.82	2293.75	2485.56	2082.48	1911.3	2680.05	2554.7	3138.98	2702.04	2205.16	2492.39	2584.4	2613.74
68693	Hnrnpul2	0.000564134	0.0208891	24	17	422.946	6657.49	789.536	0.118594	6574.93	6113.89	6419.1	6215.1	6227.78	6566.26	6481	6147.09	6923.38	7172.93	7427.56	7388.77	6923.83	6555.67	6637.12	6745.37
68744	Zfp740	0.000564134	0.0208891	24	8	240.204	3359.5	193.621	0.057634	3446.85	3438.04	3406.95	3624.44	3594.66	3642.38	3277.89	3828.85	3419	3161.68	3430.67	3323.44	3065.84	3111.88	3038.91	2940.45
68977	Haghl	0.000564134	0.0208891	24	5	113.448	517.343	196.265	0.379372	513.914	561.765	611.247	645.847	607.021	584.776	630.993	635.906	450.437	363.389	358.414	404.971	460.419	481.368	470.923	496.092
69169	Fcmr	0.000564134	0.0208891	24	5	220.591	398.786	347.129	0.870463	403.325	734.245	577.178	432.644	721.154	705.764	516.267	352.387	179.586	231.61	146.797	129.412	302.489	345.307	391.384	211.024
69710	Arap1	0.000564134	0.0208891	24	5	528.358	3857.62	608.898	0.157843	4038.82	4377.53	4676.54	4459.57	4002.71	3984.12	3818.74	4298.4	3281.61	3462.17	3094.18	3146.06	4396.96	3861.25	3374.74	3448.58
69816	Mzb1	0.000564134	0.0208891	24	5	63.2809	167.718	45.4056	0.270726	253.704	249.566	263.538	173.682	211.094	208.015	169.016	142.207	141.313	119.798	104.855	71.3999	204.723	147.4	114.89	108.289
69820	1810059H22Rik	0.000564134	0.0208891	24	8	22.9682	53.1247	14.862	0.279757	63.1937	67.4503	70.1431	50.9605	75.7514	57.3102	82.9715	86.7551	56.9179	51.9126	23.8307	31.2374	40.1091	40.1999	29.0382	22.2131
70153	2210016F16Rik	0.000564134	0.0208891	24	2	78.943	769.641	118.967	0.154574	809.437	809.404	902.842	893.369	793.875	684.538	790.79	799.578	639.836	657.893	651.056	679.414	828.921	779.259	763.83	830.213
70419	2810408A11Rik	0.000564134	0.0208891	24	5	11.695	39.614	12.2246	0.308594	50.1832	65.5232	60.1227	38.4804	48.4809	35.0229	36.8762	48.2967	19.6269	31.9462	23.8307	25.6593	31.753	35.0461	40.4009	42.575
71778	Klhl5	0.000564134	0.0208891	24	17	596.928	7852.04	1354.4	0.17249	6961.53	7464.82	7011.31	7160.47	7747.86	7928.97	6882.54	7530.7	8369.88	8440.8	8984.19	10190.1	8025.16	7666.84	7731.73	7535.78
71844	Nupl1	0.000564134	0.0208891	24	17	67.0998	743.116	91.9411	0.123724	692.343	705.338	691.411	673.927	650.452	735.481	687.332	698.513	786.056	785.678	801.666	863.492	782.127	766.89	795.393	773.755
72282	1810062G17Rik	0.000564134	0.0208891	24	5	17.2481	43.7144	25.4635	0.582497	32.5262	61.6689	66.135	59.2806	45.4509	55.1876	60.436	57.2405	19.6269	24.958	28.5969	29.0062	50.9719	35.0461	35.3508	37.9473
72399	Brap	0.000564134	0.0208891	24	14	126.863	1878.5	197.348	0.105056	1787.08	1857.77	1818.71	1750.34	1877.63	1885.93	1900.15	1937.23	1992.13	2082.5	2099.96	2009.24	1809.92	1653.35	1842.03	1752.06
74008	Arsg	0.000564134	0.0208891	24	8	23.5989	205.075	25.1193	0.122488	199.804	207.169	231.472	238.162	238.365	219.689	236.622	230.751	206.082	198.666	209.71	215.315	176.313	110.292	190.642	172.151
74112	Usp16	0.000564134	0.0208891	24	17	101.73	1403.58	96.872	0.0690178	1314.06	1399.11	1260.57	1241.77	1354.44	1376.51	1343.93	1353.2	1548.56	1449.56	1487.04	1509.44	1382.09	1428.64	1520.09	1488.28
74148	Cluh	0.000564134	0.0208891	24	23	348.662	2228.54	335.216	0.15042	2635.55	2474.46	2481.06	2344.18	1822.07	1841.35	1896.05	1912.19	2045.12	2081.5	2045.63	2288.14	2761.68	2122.35	2309.17	2596.15
75705	Eif4b	0.000564134	0.0208891	24	11	778.309	9018.88	708.965	0.078609	8250.5	8893.81	8361.06	9480.74	9844.66	9753.34	9732.25	10453.5	9068.59	9401.18	9554.22	8353.78	8734.59	8071.93	8360.47	7987.45
75796	Cdyl2	0.000564134	0.0208891	24	17	67.2012	532.87	175.732	0.329784	462.801	459.626	499.018	427.444	523.19	480.769	500.902	465.079	633.948	637.927	698.717	718.461	472.117	510.229	547.938	487.762
76507	Aoc1	0.000564134	0.0208891	24	5	145.125	186.731	59.3926	0.318065	405.183	292.927	291.595	429.524	212.104	212.26	177.211	323.766	118.743	98.8337	55.2873	59.128	146.231	69.0614	8.83771	87.0012
76901	Jade2	0.000564134	0.0208891	24	14	327.836	2556.66	575.866	0.225242	2337.24	2275.97	2232.56	2080.02	2546.26	2693.58	2421.54	2255.63	3225.68	3293.46	3148.52	2896.16	2187.62	2480.02	2424.06	2408.27
77031	Slc9a8	0.000564134	0.0208891	24	5	147.815	1117	162.326	0.145323	1178.38	1267.1	1263.58	1218.89	1110.01	1241.72	1201.55	1312.06	1012.75	1033.26	927.492	1004.06	1007.74	1021.49	1035.27	1036.61
77110	Gpbp1l1	0.000564134	0.0208891	24	11	158.334	2571.03	168.607	0.0655793	2391.14	2593.95	2446.99	2462.75	2654.33	2675.54	2683.77	2777.06	2644.72	2632.57	2889.24	2564.82	2374.79	2497.55	2459.41	2387.9
77371	Sec24a	0.000564134	0.0208891	24	20	88.9068	773.98	57.2244	0.0739352	747.173	776.642	744.519	712.407	659.542	734.419	641.237	682.414	788.019	864.545	882.69	821.098	831.428	810.182	811.806	875.565
78808	Stxbp5	0.000564134	0.0208891	24	17	122.536	1229.85	199.647	0.162334	1095.67	1145.69	1152.35	1059.77	1178.69	1249.15	1088.87	1201.16	1390.56	1338.75	1487.99	1398.99	1095.48	1231.77	1268.84	1293.91
80290	Gpr146	0.000564134	0.0208891	24	11	494.639	3518.75	483.734	0.137473	3735.86	2749.08	2982.09	3334.27	4034.02	4435.17	3972.39	3911.13	3450.4	3745.7	3574.61	3763	3194.52	3087.15	3210.61	3120.01
83408	Gimap3	0.000564134	0.0208891	24	5	340.228	834.653	585.746	0.701785	881.924	1212.18	1104.25	878.809	1389.79	1479.45	998.731	846.086	526.981	498.162	516.65	458.521	652.608	699.89	647.678	562.731
98396	Slc41a1	0.000564134	0.0208891	24	11	131.714	1474.67	134.729	0.091362	1476.69	1384.66	1358.77	1475.78	1593.81	1557.99	1685.04	1769.09	1494.59	1601.31	1430.8	1426.88	1449.78	1257.54	1289.04	1342.96
98752	Fcrla	0.000564134	0.0208891	24	5	107.056	262.37	190.812	0.727264	273.22	432.646	303.62	300.563	484.809	392.681	286.815	287.991	153.09	193.674	144.891	89.2498	227.285	219.553	244.931	162.896
103655	Sec14l4	0.000564134	0.0208891	24	14	608.871	3746.67	879.405	0.234716	2920.85	3304.1	3025.17	3204.27	3336.09	3241.21	4428.22	3791.29	4545.58	5151.33	4487.8	4287.34	3795.32	3313.91	3594.42	3519.84
103724	Tbc1d10a	0.000564134	0.0208891	24	17	96.8569	1013.86	122.905	0.121224	1012.96	911.543	863.763	911.049	1014.06	899.982	1026.39	931.052	1037.28	1163.04	1135.3	1153.55	1062.05	1049.32	989.823	1060.67
104662	Tsr1	0.000564134	0.0208891	24	2	94.734	801.787	128.193	0.159884	895.864	845.056	887.812	882.969	752.464	776.871	857.372	719.978	712.455	656.895	616.739	795.439	894.098	876.152	800.444	857.979
105351	AW209491	0.000564134	0.0208891	24	20	34.4732	446.804	33.5974	0.0751951	450.72	443.245	408.834	451.365	427.238	352.351	431.247	398.895	478.896	436.266	484.24	462.983	476.295	460.753	484.811	500.719
105559	Mbnl2	0.000564134	0.0208891	24	14	516.205	5782.29	593.881	0.102707	5179.1	5057.81	4770.74	5214.61	5890.43	6517.44	5841.81	5847.47	6182.46	6362.29	6299.89	6182.78	5656.21	5633.14	6311.38	5569
107435	Hat1	0.000564134	0.0208891	24	14	39.8412	546.161	54.3069	0.0994338	452.578	502.987	534.09	489.845	566.621	581.592	573.63	542.89	581.937	530.108	651.056	591.28	511.391	527.752	535.312	565.508
109113	Uhrf2	0.000564134	0.0208891	24	20	196.943	1254.71	106.286	0.0847099	1248.08	1216.03	1042.13	1181.45	1078.7	1109.06	1007.95	1005.29	1257.1	1293.82	1603.33	1539.56	1382.93	1357.52	1358.48	1393.87
110074	Dut	0.000564134	0.0208891	24	2	27.2256	301.336	35.9106	0.119171	318.757	328.579	320.654	368.164	311.086	268.509	283.742	290.674	284.59	261.56	281.203	265.518	287.448	317.476	289.119	344.302
110279	Bcr	0.000564134	0.0208891	24	17	536.589	3483.66	859.613	0.246756	3050.03	3276.16	3077.28	2923.47	3017.94	2930.25	3304.52	3234.98	3612.32	4530.38	4151.31	4152.35	3825.4	3301.55	3321.71	4028.89
110842	Etfa	0.000564134	0.0208891	24	5	225.39	1740.83	198.851	0.114227	2107.7	1849.1	1872.82	1992.66	1867.53	1703.39	1796.69	2040.98	1757.59	1477.51	1563.3	1395.64	1673.72	1643.04	1598.36	1513.26
170625	Snx18	0.000564134	0.0208891	24	23	162.247	1799.36	162.552	0.0903389	1887.45	1825.01	1801.68	1865.78	1592.8	1545.25	1437.15	1584.85	1837.07	1672.19	1849.26	1956.8	2060.6	1950.21	1998.58	1925.13
170768	Pfkfb3	0.000564134	0.0208891	24	11	744.371	2785.67	890.573	0.319698	2485.93	1964.73	2015.11	2152.82	4485.49	4601.8	3652.79	3904.87	2889.07	2795.3	2453.61	2540.27	2017.99	2258.41	2367.24	1985.29
194744	Slc25a43	0.000564134	0.0208891	24	23	11.3355	40.5212	11.4655	0.282951	51.1126	25.053	39.0797	38.4804	30.3006	31.839	31.7545	29.5146	33.3657	37.9362	33.363	31.2374	63.506	51.5383	65.6515	54.6071
208967	Thnsl1	0.000564134	0.0208891	24	23	45.4254	334.34	50.1839	0.150098	328.05	351.705	329.673	313.043	281.795	265.325	312.424	298.724	284.59	282.525	330.771	334.687	421.145	376.23	392.647	446.112
209512	Taar2	0.000564134	0.0208891	24	5	4.29788	3.64428	0.856777	0.235102	11.1518	8.67218	8.01636	7.28008	7.07013	3.1839	1.02434	5.3663	1.96269	0	0.953229	0	1.67121	1.03077	0	0.925544
212974	Pgghg	0.000564134	0.0208891	24	5	178.048	969.462	314.798	0.324714	1025.97	1117.75	1074.19	1097.21	1158.49	1053.87	1056.09	1273.6	824.328	844.579	690.138	741.889	864.016	918.413	861.045	909.81
213417	Klhdc8a	0.000564134	0.0208891	24	2	81.2724	243.265	85.3554	0.350875	316.898	331.47	402.822	310.963	186.854	178.298	193.6	231.645	172.716	173.708	163.002	219.778	329.229	229.861	179.279	272.11
216154	Med16	0.000564134	0.0208891	24	5	65.9568	997.811	92.0981	0.0923002	1039.91	1067.64	1073.19	1064.97	1040.32	983.825	1066.34	1033.91	918.537	1022.28	837.888	891.383	986.015	988.505	922.909	1027.35
217835	Rin3	0.000564134	0.0208891	24	17	493.979	2907.58	996.988	0.342893	2469.2	2645.02	2562.23	2225.62	2647.26	2792.28	2547.53	2289.62	3176.61	4075.14	3756.68	3629.12	3244.66	2589.29	2751.05	3120.01
217995	Heatr1	0.000564134	0.0208891	24	23	222.051	1298.4	223.225	0.171924	1492.49	1418.38	1586.24	1392.57	1051.43	1092.08	1064.29	1030.33	1206.07	1104.14	1276.37	1299.7	1374.57	1307.01	1613.51	1465.14
218103	Slc17a2	0.000564134	0.0208891	24	5	5.34865	9.95533	5.72683	0.575253	29.7382	6.74503	15.0307	18.7202	14.1403	10.613	10.2434	9.83821	4.90672	2.99496	1.90646	1.11562	7.52045	5.15383	11.3628	9.25544
223753	Cerk	0.000564134	0.0208891	24	2	289.28	1815.78	351.689	0.193685	2013.83	2037	2302.7	2060.26	1710.97	1790.41	1413.59	1578.59	1441.59	1638.24	1606.19	1646.66	2184.27	1806.93	1940.51	1880.71
224116	Muc20	0.000564134	0.0208891	24	5	188.366	388.267	66.1294	0.170319	525.065	609.944	627.28	788.328	321.186	306.716	514.218	492.805	320.899	279.53	151.563	156.187	345.105	304.076	101.002	368.367
224897	Dpp9	0.000564134	0.0208891	24	20	368.605	2514.88	600.533	0.238792	2474.78	2530.35	2819.75	2341.06	1819.04	1761.76	2185.94	1934.55	2142.27	2546.71	2560.37	2757.82	3288.11	2830.48	2713.18	3531.88
227333	Dgkd	0.000564134	0.0208891	24	14	334.376	3292.12	421.43	0.128012	2900.41	3164.38	3129.39	2950.51	3492.65	3606.3	3459.19	3226.93	3609.38	3708.76	3769.07	3320.09	3198.7	2999.53	3261.11	2877.52
228850	Ralgapb	0.000564134	0.0208891	24	17	429.15	3999.68	493.003	0.12326	3631.78	3846.6	3565.28	3451.8	3472.45	4023.39	3895.56	3630.3	4083.37	4233.88	4831.92	4507.12	3917.32	4061.22	4720.6	4122.37
228876	Zfp334	0.000564134	0.0208891	24	17	36.1498	438.41	62.51	0.142583	430.275	401.811	437.894	407.684	410.068	431.949	375.933	404.261	487.728	468.212	473.755	473.024	454.569	439.107	458.298	459.995
230673	Ipo13	0.000564134	0.0208891	24	17	295.41	2164.89	570.734	0.263631	1876.3	1948.35	1852.78	1830.42	1954.39	1905.03	2231.01	2061.55	2513.22	2873.17	2648.07	2561.47	2191.79	2131.63	1874.86	2184.28
231600	Chfr	0.000564134	0.0208891	24	8	54.2487	1145.6	69.9451	0.0610553	1127.26	1197.72	1197.44	1157.53	1211.01	1238.54	1215.89	1191.32	1172.71	1161.05	1182	1110.04	984.343	965.828	1079.46	1137.49
232087	Mat2a	0.000564134	0.0208891	24	17	1611.65	7159.46	1978.81	0.276391	7170.63	5802.65	5226.67	5904.14	6420.69	6240.44	5273.3	5994.15	9355.15	7173.93	8604.8	9013.12	8058.58	8165.73	7865.56	8281.77
234733	Ddx19b	0.000564134	0.0208891	24	8	64.8529	829.339	40.3276	0.0486261	834.529	856.619	895.828	873.609	870.636	904.227	843.031	938.207	850.825	819.621	784.508	755.277	747.867	722.567	747.417	824.66
234797	6430548M08Rik	0.000564134	0.0208891	24	11	464.078	3214.83	464.822	0.144587	2859.52	3177.87	3000.12	2783.07	3675.46	3825.99	3239.99	3658.92	3332.64	3766.66	3505.98	3342.41	3036.59	2795.44	2759.89	2676.67
235300	Tlcd5	0.000564134	0.0208891	24	5	42.9071	176.443	44.765	0.253708	208.168	242.821	238.487	190.322	188.874	226.057	131.115	187.82	118.743	114.807	115.341	157.303	159.601	207.184	171.704	164.747
236643	Sytl5	0.000564134	0.0208891	24	14	21.1792	43.4923	31.9146	0.7338	21.3743	22.1622	24.0491	26.0003	24.2405	28.6551	54.29	45.6135	68.694	84.8572	68.6325	84.7873	31.753	25.7692	47.9761	37.0218
239027	Arhgap22	0.000564134	0.0208891	24	23	122.977	555.489	116.892	0.210431	514.843	585.854	690.409	639.607	433.298	407.539	520.364	441.825	412.164	514.135	542.387	510.955	663.471	659.691	696.916	654.36
239096	Cdh24	0.000564134	0.0208891	24	20	12.3364	43.4061	11.479	0.264455	34.3848	41.4338	50.1022	36.4004	29.2906	20.1647	30.7302	33.9865	41.2164	45.9227	56.2405	53.5499	43.4515	48.446	64.389	64.7881
239556	Cacna1i	0.000564134	0.0208891	24	5	72.6492	136.025	132.032	0.970648	146.832	219.695	215.44	133.121	231.294	274.877	174.138	130.58	44.1605	73.8757	64.8196	35.6999	105.286	118.538	127.515	80.5223
239789	Gmnc	0.000564134	0.0208891	24	5	33.6184	93.0715	10.5819	0.113696	158.914	146.464	126.258	147.682	73.7314	98.7009	95.2636	84.072	69.6754	61.8958	65.7728	31.2374	86.903	81.4306	45.4511	115.693
241128	Fam124b	0.000564134	0.0208891	24	23	130.569	191.451	128.821	0.672866	293.665	333.397	255.521	256.883	56.5611	115.682	70.6794	75.1281	75.5634	77.869	130.592	200.812	278.257	271.092	348.458	223.056
241694	Ralgapa2	0.000564134	0.0208891	24	17	522.682	3217.44	888.139	0.276039	2491.51	2806.9	2997.12	2354.58	2607.87	2990.74	3288.13	3060.58	3436.66	4361.66	4361.98	3870.1	3599.79	2903.67	3066.68	3281.05
243958	Siglecg	0.000564134	0.0208891	24	5	165.148	357.902	241.189	0.673897	379.162	563.692	526.074	402.484	554.5	592.205	426.125	355.07	197.25	269.546	172.534	138.337	330.9	280.368	334.57	203.62
244059	Chd2	0.000564134	0.0208891	24	8	323.571	3203.56	268.196	0.083718	2987.76	3312.77	3420.98	3399.8	3347.2	3624.34	3607.72	3638.35	3077.49	3172.66	3150.42	2854.88	2881.17	2876.87	3143.7	2760.9
244418	Prag1	0.000564134	0.0208891	24	23	85.857	321.82	85.0544	0.264292	344.777	376.758	367.75	394.164	240.385	247.283	220.233	230.751	211.97	316.467	305.033	321.299	346.776	349.43	431.785	444.261
244650	Phlpp2	0.000564134	0.0208891	24	17	158.073	1042.03	299.497	0.287416	933.966	905.761	848.732	884.009	906.997	1016.73	1008.97	939.102	1214.9	1268.86	1366.93	1314.2	872.372	1045.2	1138.8	1006.99
268319	BC025920	0.000564134	0.0208891	24	5	16.1022	49.1283	16.8128	0.342223	52.0419	73.2318	73.1493	60.3206	59.5911	65.8006	46.0953	53.663	34.347	38.9345	27.6436	31.2374	37.6023	42.2614	56.8138	33.3196
270084	Lpcat2	0.000564134	0.0208891	24	5	72.4186	297.208	95.5936	0.321639	305.746	344.96	453.926	350.484	370.677	370.394	286.815	310.351	227.672	213.641	194.459	224.24	308.338	254.599	303.007	236.014
271564	Vps13a	0.000564134	0.0208891	24	14	293.757	1793	413.551	0.230648	1379.11	1378.88	1338.73	1257.37	1754.4	2125.78	1772.11	1603.63	2202.13	1931.75	2521.29	2146.46	1538.35	1934.75	2060.45	1742.8
278304	Zfp385c	0.000564134	0.0208891	24	5	3.64478	6.08526	0.0597884	0.00982512	10.2225	10.5993	13.0266	12.4801	5.0501	4.2452	4.09736	7.15506	1.96269	1.99664	2.85969	4.46249	3.34242	2.06153	10.1002	3.70218
319622	Itpripl2	0.000564134	0.0208891	24	17	721.433	6321.31	1289.61	0.20401	6179.97	5473.11	5730.69	5339.42	6230.81	6537.61	5562.16	5537.12	7384.61	6973.27	7882.25	7264.93	5731.42	6692.77	6394.71	6226.14
319673	9330159M07Rik	0.000564134	0.0208891	24	5	20.9729	51.1728	33.8982	0.662426	58.5471	67.4503	75.1534	54.0806	54.541	81.7201	62.4847	74.2337	28.459	27.953	26.6904	34.5843	45.1227	37.1076	51.7637	38.8729
320092	E030003E18Rik	0.000564134	0.0208891	24	17	110.624	271.397	130.667	0.481462	225.825	186.934	155.317	190.322	197.964	194.218	204.868	202.13	353.284	307.483	429.906	384.89	356.804	315.415	406.534	230.461
321003	Xpnpep3	0.000564134	0.0208891	24	17	57.9363	338.524	78.8359	0.232881	317.827	308.344	281.575	286.003	287.855	286.551	280.669	338.971	373.892	399.328	414.655	389.352	353.461	374.168	381.284	342.451
329828	Myorg	0.000564134	0.0208891	24	20	91.7468	656.16	108.424	0.165239	690.484	602.235	665.358	687.447	442.388	518.976	587.971	513.376	694.791	691.836	760.677	740.773	731.155	643.198	744.892	783.01
329877	Dennd4c	0.000564134	0.0208891	24	20	318.664	2019.2	165.265	0.0818464	1828.9	1872.23	1750.57	1938.58	1611.99	1866.83	1791.57	1600.94	1953.85	2174.34	2473.63	2335	2239.42	2035.76	2591.97	2241.67
330319	Wipf3	0.000564134	0.0208891	24	14	168.84	810.809	306.999	0.378633	619.856	651.377	659.345	633.367	656.512	791.73	774.401	746.809	1147.19	1201.98	1171.52	1028.6	798.003	642.168	768.88	681.201
330401	Tmcc1	0.000564134	0.0208891	24	17	54.8148	1180.79	51.9993	0.0440379	1068.72	1213.14	1130.31	1106.57	1139.3	1143.02	1170.82	1168.96	1221.77	1261.88	1214.41	1223.84	1257.59	1201.87	1179.2	1191.18
330599	Gm16938	0.000564134	0.0208891	24	5	12.3817	24.1741	12.2774	0.507872	27.8796	32.7616	42.0859	36.4004	39.3907	28.6551	29.7058	25.9371	15.7015	11.9798	14.2984	12.2718	17.5477	16.4923	8.83771	26.8408
338372	Map3k9	0.000564134	0.0208891	24	17	302.023	1308.52	269.987	0.206331	965.563	1118.71	1071.19	1028.57	997.899	1075.1	1591.82	1155.54	1294.39	1729.09	1603.33	1689.05	1497.41	1246.2	1277.68	1594.71
380797	Ighd	0.000564134	0.0208891	24	5	550.715	787.687	796.177	1.01078	897.722	1489.69	1197.44	853.849	1406.96	1597.26	1147.26	766.486	322.862	380.36	261.185	174.037	443.707	616.398	672.928	374.845
382051	Pdp2	0.000564134	0.0208891	24	17	24.4382	279.874	34.8915	0.124669	266.715	232.222	272.556	204.882	291.896	275.938	278.62	214.652	300.291	291.509	298.361	370.387	294.969	282.43	315.632	286.919
384009	Glipr2	0.000564134	0.0208891	24	2	385.736	855.24	530.808	0.620654	979.503	1125.46	1515.09	1007.77	695.903	676.048	672.991	500.854	437.679	517.13	458.503	515.418	1203.27	977.167	1061.79	1339.26
384059	Tlr12	0.000564134	0.0208891	24	8	33.8503	108.982	49.9152	0.458014	90.144	98.2847	111.227	109.201	189.884	161.318	140.335	191.398	102.06	59.8992	87.6971	82.5561	93.5878	74.2152	87.1145	64.7881
387285	Hcrtr2	0.000564134	0.0208891	24	8	2.2426	2.92068	2.30578	0.789466	1.85864	4.81788	4.00818	2.08002	7.07013	9.5517	5.1217	2.68315	0.981343	0.99832	1.90646	1.11562	0.835606	0	0	3.70218
407831	Tmem204	0.000564134	0.0208891	24	11	1019.35	6075.44	1024.64	0.168653	5704.16	5841.2	5260.74	5429.9	7872.09	7195.61	5954.49	7493.14	7373.81	6575.93	5921.46	6013.21	4807.24	5724.88	5748.3	4290.82
667114	Gm8465	0.000564134	0.0208891	24	2	6.36734	15.5842	7.81616	0.501543	26.9503	25.053	20.0409	23.9202	18.1803	15.9195	16.3894	10.7326	7.85075	2.99496	10.4855	10.0406	19.2189	20.6153	12.6253	8.3299
100037258	Dnajc3	0.000564134	0.0208891	24	20	1019.94	7103.71	372.506	0.0524382	6261.75	6482.94	6344.95	6478.23	6474.22	6225.58	6453.34	6121.15	7257.03	7285.74	8273.08	7951.04	7763.61	7651.38	8806.14	7829.18
100039239	Gm2115	0.000564134	0.0208891	24	2	12.5431	63.3478	17.6004	0.277837	66.911	78.0497	74.1513	79.0408	57.5711	55.1876	60.436	61.7124	49.0672	31.9462	44.8018	71.3999	75.2045	73.1844	71.9642	62.937
100042150	Nrg2	0.000564134	0.0208891	24	23	19.5936	158.684	22.8017	0.143692	170.995	147.427	158.323	158.082	123.222	125.233	149.554	127.002	133.463	157.735	165.862	158.418	185.504	169.046	232.305	176.779
100043497	Nat8f7	0.000564134	0.0208891	24	17	10.2038	21.1453	6.41688	0.303466	10.2225	3.8543	15.0307	10.4001	24.2405	18.0421	13.3164	14.3101	24.5336	39.9328	26.6904	26.7749	35.0954	31.9538	18.9379	24.9897
100503104	Gm19557	0.000564134	0.0208891	24	5	25.8753	82.021	39.3955	0.48031	89.2147	116.593	114.233	105.041	88.8817	99.7622	81.9472	94.8045	38.2724	51.9126	35.2695	61.3592	121.998	81.4306	63.1265	68.4903
100503944	Gm19980	0.000564134	0.0208891	24	5	76.327	134.389	133.503	0.993406	133.822	256.311	176.36	157.042	259.575	287.612	153.651	117.164	69.6754	66.8874	43.8485	26.7749	91.9166	106.169	127.515	75.8946
100504127	Gm17690	0.000564134	0.0208891	24	5	23.8515	110.441	27.7313	0.251096	124.529	143.573	134.274	144.561	92.9218	129.479	114.726	122.53	76.5448	84.8572	92.4632	65.8217	90.2454	129.877	98.4773	122.172
100616095	Snhg18	0.000564134	0.0208891	24	5	74.7433	642.735	112.331	0.17477	695.131	640.778	709.448	749.848	695.903	631.473	727.281	708.351	621.19	536.098	530.949	548.886	595.787	643.198	627.477	621.966
100861736	NA	0.000564134	0.0208891	24	11	5.01757	24.1122	5.06097	0.209892	29.7382	23.1258	20.0409	20.8002	32.3206	29.7164	32.7789	28.6202	23.5522	26.9546	21.9243	25.6593	11.6985	18.5538	22.7255	17.5853
100861870	Gm21284	0.000564134	0.0208891	24	8	3.5719	8.74993	2.77628	0.317292	12.0812	9.63576	10.0204	7.28008	14.1403	11.6743	15.3651	10.7326	8.83209	6.98824	6.6726	2.23125	8.35606	4.12307	6.31265	5.55327
11491	Adam17	0.000941281	0.0267605	24	23	378.399	2354.19	396.779	0.168542	2502.66	2580.46	2586.28	2359.78	2114.98	2231.91	1966.73	2043.66	1888.1	1856.88	2313.49	2173.23	2695.66	2524.35	3067.95	2760.9
11946	Atp5a1	0.000941281	0.0267605	24	5	751.675	12311.2	540.065	0.0438678	13705.6	12519.7	12708.9	13571.1	13406	11840.9	12330	12663.6	12255	11627.4	11345.3	11357	12605.1	11756.9	11598.9	11687.8
12289	Cacna1d	0.000941281	0.0267605	24	5	301.408	1251.99	425.614	0.33995	1617.02	1435.73	1404.87	1758.66	1249.39	1628.03	1097.07	1521.34	824.328	805.644	871.251	942.701	1156.48	1331.75	1271.37	1116.21
12466	Cct6a	0.000941281	0.0267605	24	17	301.669	2735.78	337.452	0.123348	2597.45	2460.97	2349.8	2471.07	2762.4	2572.59	2418.47	2488.17	2913.61	2802.28	3179.97	3182.87	2826.02	2824.3	2922.76	2999.69
12493	Cd37	0.000941281	0.0267605	24	5	319.923	805.171	507.461	0.630252	853.115	1225.67	1141.33	881.929	1244.34	1202.45	945.465	825.515	496.56	532.105	450.877	363.693	740.347	702.983	821.907	454.442
12497	Entpd6	0.000941281	0.0267605	24	5	33.8441	349.219	9.18416	0.0262991	387.526	375.795	393.804	400.404	359.567	347.045	379.006	353.281	326.787	323.456	322.191	339.149	350.119	347.368	266.394	315.611
12516	Cd7	0.000941281	0.0267605	24	5	26.7156	115.562	46.3116	0.400752	115.236	169.589	115.235	143.521	154.533	181.482	114.726	109.115	102.06	101.829	88.6503	46.8562	107.793	109.261	108.578	80.5223
12611	Cebpg	0.000941281	0.0267605	24	17	350.382	2404.91	496.153	0.206308	2278.69	2004.24	2137.36	2140.34	2367.48	2235.1	1915.51	2115.21	3005.85	2618.59	2910.21	2524.65	2442.48	2475.9	2579.35	2727.58
13094	Cyp2b9	0.000752708	0.0267605	24	8	2.12549	2.65198	2.52037	0.950376	2.78796	4.81788	2.00409	2.08002	3.03006	8.4904	4.09736	8.04944	2.94403	0	0.953229	1.11562	0	2.06153	0	0
13360	Dhcr7	0.000941281	0.0267605	24	5	64.9544	595.3	70.7907	0.118916	662.605	650.414	814.662	605.286	625.202	551.876	654.553	625.173	580.955	483.187	443.252	535.499	610.828	534.968	542.888	603.455
13590	Lefty1	0.000941281	0.0267605	24	11	26.6861	84.3664	26.4181	0.313136	68.7696	52.9967	79.1615	60.3206	118.172	114.62	121.896	109.115	77.5261	108.817	90.5568	83.6717	80.2181	60.8152	73.2267	49.9794
13631	Eef2k	0.000941281	0.0267605	24	8	132.208	932.603	201.544	0.216109	934.895	880.708	912.863	880.889	1136.27	1154.69	1071.46	1219.94	1002.93	948.404	841.701	805.48	846.469	821.521	676.716	786.713
13875	Erf	0.000941281	0.0267605	24	17	129.979	1096.21	346.654	0.316228	989.725	870.109	994.028	921.45	1061.53	1006.11	1032.53	1045.53	1379.77	1536.41	1242.06	1392.3	1141.44	1068.9	845.895	1011.62
14230	Fkbp10	0.000941281	0.0267605	24	11	98.7515	800.546	94.2862	0.117777	796.427	701.483	757.546	801.848	969.618	904.227	898.346	962.356	801.758	843.58	717.782	840.064	825.578	646.291	633.79	708.041
14282	Fosb	0.000941281	0.0267605	24	17	206.97	439.008	859.642	1.95814	128.246	66.4867	108.221	111.281	114.132	93.3944	71.7038	133.263	674.183	413.305	229.728	2869.38	1214.14	195.846	198.217	402.612
14359	Fxr1	0.000941281	0.0267605	24	17	323.873	2110.09	500.801	0.237337	1992.46	1764.31	1595.26	1966.66	1940.25	1936.87	1842.79	1792.34	2392.52	2198.3	2822.51	2540.27	2134.97	2213.06	2469.51	2159.29
14367	Fzd5	0.000941281	0.0267605	24	17	294.509	1282.71	479.047	0.373466	1051.06	1007.9	1146.34	1064.97	987.799	1106.94	1100.14	1028.54	1366.03	1626.26	1614.77	1855.28	1322.76	1301.86	1492.31	1450.33
14369	Fzd7	0.000941281	0.0267605	24	17	211.623	1664.04	239.868	0.144147	1622.59	1225.67	1605.28	1428.97	1539.27	1521.9	1604.12	1488.25	1686.93	1902.8	1976.04	1904.37	1777.33	1628.61	1883.69	1828.88
14385	Slc37a4	0.000941281	0.0267605	24	8	69.2057	482.925	38.5186	0.079761	514.843	497.205	504.029	537.686	595.911	523.221	532.657	559.883	417.071	414.303	431.813	457.405	421.981	456.63	431.785	430.378
14421	B4galnt1	0.000941281	0.0267605	24	5	395.544	2307.43	307.091	0.133088	2423.66	2823.28	3663.48	2503.31	2497.78	2500.42	2362.13	2269.94	1778.19	2323.09	1793.98	1574.14	2466.71	2042.98	1772.59	2123.2
14645	Glul	0.000941281	0.0267605	24	14	2935.49	9780.76	3820.13	0.390576	7968.91	7518.78	7245.79	7616	12109.1	10673.5	10972.7	10988.4	14311.9	14309.9	12897.2	8743.14	8699.49	7298.86	7411.05	7727.37
14710	Gngt2	0.000941281	0.0267605	24	5	180.237	874.23	289.256	0.330869	817.801	1131.24	1104.25	990.09	978.709	1077.22	964.928	914.953	623.153	672.868	620.552	708.42	742.853	887.49	1006.24	746.914
15183	Hdac3	0.000941281	0.0267605	24	8	171.184	1371.06	97.8591	0.0713748	1423.72	1494.51	1420.9	1416.49	1451.4	1529.33	1570.31	1647.45	1278.69	1189	1157.22	1304.16	1331.12	1295.67	1159	1268
15204	Herc2	0.000941281	0.0267605	24	17	534.918	5197.71	1057.36	0.203429	4564.82	4814.99	4814.83	4659.25	4218.85	5024.19	5331.69	4875.28	5188.36	6108.72	6439.06	6343.43	4872.42	5038.39	5764.71	5104.38
15216	Hfe	0.000941281	0.0267605	24	8	133.756	1177.57	100.846	0.0856393	1157.93	1249.76	1156.36	1283.37	1325.15	1289.48	1280.42	1437.27	1080.46	1068.2	1073.34	1096.66	1158.15	1066.84	1137.54	980.151
16348	Invs	0.000941281	0.0267605	24	17	87.2283	613.356	97.0981	0.158306	550.157	586.818	545.112	487.765	538.34	556.121	597.19	553.623	645.724	687.843	734.94	697.264	740.347	666.906	635.052	590.497
16573	Kif5b	0.000941281	0.0267605	24	17	707.032	6168.32	641.618	0.104018	5473.69	5674.5	5455.13	5581.74	5826.8	6246.81	5816.2	5426.22	6281.58	6655.8	7091.07	7025.08	6021.37	6288.71	7284.79	6543.6
16593	Klc1	0.000941281	0.0267605	24	17	290.357	4107.65	738.657	0.179825	3974.7	4082.67	3680.51	3808.52	3814.84	3834.48	3916.05	3865.52	4400.34	4870.8	4398.2	4792.72	4105.33	4147.8	3959.29	4070.54
16765	Stmn1	0.000941281	0.0267605	24	2	179.221	1759.4	310.333	0.176385	1743.4	1943.53	1815.71	1952.1	1710.97	1758.57	1710.65	1715.43	1390.56	1401.64	1512.77	1690.17	1839.17	1890.43	1921.57	2153.74
16988	Lst1	0.000941281	0.0267605	24	5	60.3366	154.945	90.3304	0.582984	137.539	232.222	230.47	175.762	225.234	232.425	173.113	173.51	101.078	87.8522	99.1358	90.3654	119.492	153.584	146.453	100.884
16994	Ltb	0.000941281	0.0267605	24	5	138.191	388.853	213.903	0.550086	449.791	540.566	596.217	418.084	597.931	540.201	429.198	324.661	240.429	265.553	197.318	190.771	353.461	382.414	422.947	272.11
17135	Mafk	0.000941281	0.0267605	24	20	288.957	2045.13	153.789	0.0751977	1998.97	1888.61	2012.11	1811.7	1838.23	1790.41	1581.58	1776.24	2085.35	2490.81	2053.26	2552.54	2345.55	2186.26	2050.35	2260.18
17220	Mcm7	0.000941281	0.0267605	24	8	38.9224	858.807	56.7289	0.0660555	867.984	880.708	878.793	813.288	906.997	906.35	998.731	890.805	794.888	855.56	855.047	850.104	853.153	784.413	867.358	736.733
17528	Mpz	0.000941281	0.0267605	24	2	20.0627	102.419	63.4641	0.61965	595.694	86.7218	80.1636	101.921	58.5811	52.0037	79.8985	72.445	59.8619	49.916	54.3341	46.8562	91.9166	63.9075	59.3389	85.1501
18302	Oit3	0.000941281	0.0267605	24	5	15.1157	34.0412	21.4542	0.630241	36.2435	42.3973	58.1186	42.6404	48.4809	56.2489	30.7302	40.2472	17.6642	20.9647	17.1581	17.85	27.575	31.9538	37.8759	18.5109
18476	Pafah1b3	0.000941281	0.0267605	24	5	41.8951	340.527	67.2753	0.197562	400.537	379.649	371.759	358.804	350.477	320.512	446.612	364.014	246.317	326.451	282.156	302.334	332.571	322.63	303.007	340.6
18628	Per3	0.000941281	0.0267605	24	14	2494.88	2721.83	2922.44	1.07371	931.178	1005.97	827.689	1092.01	3765.35	3911.95	5020.29	4772.43	5029.38	5039.52	4305.74	3775.27	1013.59	1191.57	938.059	929.246
18676	Phf2	0.000941281	0.0267605	24	17	347.218	3338.49	855.424	0.256231	3118.8	2991.9	3056.24	3069.07	2872.49	3127.65	3053.56	2940.73	3549.52	4211.91	3834.84	4056.4	3310.67	3416.99	3399.99	3405.08
18707	Pik3cd	0.000941281	0.0267605	24	5	329.203	1227.56	539.119	0.43918	1175.59	1498.36	1740.55	1317.69	1485.74	1837.11	1449.44	1194.9	783.112	1004.31	873.158	842.295	1118.04	1015.3	1265.05	1040.31
19044	Ppox	0.000941281	0.0267605	24	8	149.854	1090.14	57.1825	0.0524544	1094.74	1144.73	1214.48	1271.93	1095.87	1247.03	1222.04	1261.08	1038.26	973.362	974.2	1023.03	1002.73	974.074	883.771	1020.88
19108	Prkx	0.000941281	0.0267605	24	17	195.699	1287.25	286.924	0.222897	1154.21	1142.8	1141.33	1106.57	1124.15	1374.38	1089.9	1146.6	1418.04	1569.36	1537.56	1530.63	1237.53	1214.24	1420.35	1388.32
19155	Npepps	0.000941281	0.0267605	24	20	305.233	2285.92	167.499	0.0732743	2263.82	2169.97	2121.33	2069.62	1879.65	2001.61	2043.56	1982.85	2428.82	2438.9	2694.78	2540.27	2516.01	2368.7	2415.22	2639.65
19256	Ptpn20	0.000941281	0.0267605	24	5	12.1191	23.6316	22.6748	0.959513	26.9503	35.6523	30.0613	30.1603	40.4008	33.9616	33.8032	27.7259	13.7388	9.9832	7.62583	5.57811	24.2326	16.4923	17.6754	24.0641
19365	Rad52	0.000941281	0.0267605	24	17	30.4068	323.615	55.2883	0.170846	289.018	324.725	283.579	298.483	304.016	296.103	302.18	326.45	361.134	384.353	346.975	374.849	330.064	340.153	326.995	288.77
19700	Rem1	0.000941281	0.0267605	24	20	62.5529	232.218	71.2511	0.306828	246.27	189.824	207.423	262.083	140.393	120.988	152.627	166.355	217.858	310.478	229.728	290.062	382.707	248.415	255.031	295.249
20190	Ryr1	0.000941281	0.0267605	24	5	14.2523	60.454	15.0638	0.249178	67.8403	56.851	83.1697	82.1608	65.6512	66.8619	72.7281	73.3394	43.1791	52.911	43.8485	53.5499	60.9992	34.0153	55.5513	54.6071
20293	Ccl12	0.000941281	0.0267605	24	17	20.0648	48.543	22.4153	0.461762	24.1623	21.1987	31.0634	21.8402	38.3807	46.6972	35.8519	30.409	62.806	43.9261	52.4276	124.95	78.5469	37.1076	50.5012	76.8202
20341	Selenbp1	0.000941281	0.0267605	24	14	3120.93	20809.6	4530.15	0.217694	17902.4	20770.8	15665	17637.5	22293.1	20406.7	21917.8	22441.8	28248.9	24327.1	24425.5	21194.6	20937.8	21145.1	15622.5	18017.6
20356	Sema5a	0.000941281	0.0267605	24	14	239.272	1122.09	443.204	0.394982	1086.37	730.391	843.722	885.049	1029.21	1171.67	998.731	981.138	1613.33	1427.6	1795.88	1481.55	893.262	1013.24	1093.35	908.884
20446	St6galnac2	0.000941281	0.0267605	24	17	251.936	1789.29	368.668	0.206042	1492.49	1708.42	1546.16	1440.41	1489.78	1574.97	1845.86	1728.84	1939.13	2038.57	2251.53	2196.66	2064.78	1786.32	1706.94	1817.77
20663	Sos2	0.000941281	0.0267605	24	17	210.426	1820.28	329.667	0.181107	1621.66	1675.66	1514.09	1558.98	1672.59	1853.03	1708.6	1693.96	2044.14	1948.72	2368.77	2130.84	1746.42	1762.61	2153.87	1670.61
20740	Sptan1	0.000941281	0.0267605	24	17	3449.29	32326.8	5334.25	0.16501	28862.8	31799	27003.1	29127.6	29393.6	31811.4	32027	31130.8	34721.9	36907.9	37814.6	38735.5	31965.3	32548.5	34876.1	28504
21429	Ubtf	0.000941281	0.0267605	24	17	449.081	4300.2	933.03	0.216974	4153.13	4013.29	3895.95	3941.64	4008.77	4060.53	3868.93	3867.31	4844.89	5062.48	5002.55	4830.65	4166.33	4505.48	4360.78	4220.48
21646	Tcte2	0.000941281	0.0267605	24	20	11.1352	70.4567	11.215	0.159176	60.4058	68.4139	57.1166	73.8408	65.6512	47.7585	61.4604	59.0292	68.694	68.8841	77.2116	65.8217	71.0265	86.5844	101.002	94.4055
21672	Prdx2	0.000941281	0.0267605	24	5	207.061	2870.84	234.383	0.0816428	2993.34	3022.74	3168.47	3251.07	2969.46	2642.64	2997.22	2991.71	2629.02	2673.5	2475.54	2625.06	3053.3	2916.04	2724.54	2799.77
21677	Tead2	0.000941281	0.0267605	24	14	33.5079	509.349	81.9651	0.160921	469.306	480.824	485.992	477.365	539.35	499.872	498.853	503.537	580.955	656.895	502.352	593.511	489.665	510.229	374.971	485.911
21848	Trim24	0.000941281	0.0267605	24	11	90.009	940.87	94.4778	0.100415	902.369	946.232	921.881	975.53	1046.38	1077.22	990.536	976.666	1161.91	980.35	957.042	871.301	714.443	818.429	826.957	886.671
21897	Tlr1	0.000941281	0.0267605	24	5	83.0886	176.183	128.158	0.727413	176.571	283.291	266.544	184.082	233.314	299.286	266.328	181.56	115.799	73.8757	103.902	83.6717	134.533	158.738	156.554	100.884
21939	Cd40	0.000941281	0.0267605	24	5	95.2216	511.299	104.463	0.204308	596.623	689.92	600.225	576.166	552.48	596.45	507.048	494.594	393.519	376.367	397.497	426.168	475.46	578.26	547.938	372.069
21961	Tns1	0.000941281	0.0267605	24	17	6566.15	54522.2	11179.2	0.205039	50305.9	46180.3	45614.1	47496.3	52088.7	55108	49668.2	53373.2	63128.8	64009.3	63199.1	69691.8	52217	54762.6	59653.2	45858.9
22153	Tubb4a	0.000941281	0.0267605	24	8	178.783	758.504	302.336	0.398595	787.133	724.609	632.29	783.128	1202.93	1253.39	760.06	1271.81	729.138	579.026	509.978	690.57	684.361	552.491	598.439	376.696
22157	Tulp1	0.000941281	0.0267605	24	5	13.011	35.3774	19.4489	0.549755	57.6178	46.2516	34.0695	50.9605	47.4709	37.1455	43.0223	37.5641	15.7015	19.9664	20.0178	18.9656	36.7666	47.4153	29.0382	24.0641
26944	Tinag	0.000941281	0.0267605	24	23	63.32	367.782	71.9645	0.195672	374.516	389.285	389.795	413.924	307.046	255.773	353.397	324.661	277.72	315.469	350.788	350.306	365.16	443.23	550.463	422.974
30056	Timm9	0.000941281	0.0267605	24	5	20.8351	262.328	12.0386	0.0458914	303.887	293.891	273.558	290.163	290.886	263.202	268.377	230.751	256.131	213.641	252.606	238.743	245.668	261.815	257.556	256.376
30785	Cttnbp2	0.000941281	0.0267605	24	2	145.015	382.969	182.049	0.475361	448.861	586.818	367.75	535.606	255.535	341.738	297.058	341.654	225.709	204.656	299.314	288.946	391.899	505.076	573.188	463.698
30945	Rnf19a	0.000941281	0.0267605	24	17	191.012	2484.94	165.79	0.0667178	2417.16	2303.91	2060.2	2349.38	2471.52	2433.56	2337.54	2335.23	2639.81	2533.74	2717.66	2741.08	2424.93	2602.69	2886.14	2504.52
50766	Crim1	0.000941281	0.0267605	24	14	725.053	5662.04	876.687	0.154836	4915.17	5045.28	4645.48	4898.45	5944.97	6110.96	4871.76	5641.76	6291.39	6692.74	6524.85	6639.07	5352.05	5408.43	6402.29	5208.04
50785	Hs6st1	0.000941281	0.0267605	24	20	211.6	1404.1	139.732	0.0995167	1346.58	1269.99	1401.86	1286.49	1126.17	1059.18	1274.28	1168.96	1538.75	1902.8	1451.77	1477.08	1636.95	1331.75	1528.92	1664.13
50926	Hnrnpdl	0.000941281	0.0267605	24	8	563.068	3625.52	417.545	0.115168	3435.69	3750.24	3835.83	4031.08	4207.74	4606.04	3924.24	4396.78	3534.8	2950.04	3121.83	3153.87	3131.85	3425.24	3110.87	3392.12
51796	Srrm1	0.000941281	0.0267605	24	11	220.448	4429	239.61	0.0541002	4323.19	4548.08	4290.76	4431.49	4498.63	4974.31	4442.56	4816.25	4602.5	4655.17	4346.73	4451.33	3926.51	4139.56	4095.65	4321.37
51797	Ctps	0.000941281	0.0267605	24	20	121.016	1210.92	32.3654	0.026728	1147.71	1124.49	1131.31	1063.93	1096.88	1018.85	1239.45	1096.51	1249.25	1262.87	1171.52	1559.64	1291.85	1292.58	1349.64	1278.18
52009	Jpt2	0.000941281	0.0267605	24	23	88.2691	742.188	96.1079	0.129493	725.798	755.444	820.675	696.807	645.402	688.783	725.232	561.672	670.257	695.829	649.149	757.508	974.316	788.536	804.231	915.363
53310	Dlg3	0.000941281	0.0267605	24	20	93.126	1333.93	95.0603	0.0712636	1307.55	1319.14	1213.48	1380.09	1223.13	1085.71	1315.25	1291.49	1362.1	1278.85	1398.39	1337.63	1445.6	1465.75	1440.55	1478.09
53312	Nub1	0.000941281	0.0267605	24	11	225.952	3358.15	218.484	0.0650606	3093.7	3557.52	3407.95	3266.67	3702.73	3588.25	3457.15	3702.74	3506.34	3486.13	3341.07	3316.75	3012.36	3133.53	3252.28	2905.28
53418	B4galt2	0.000941281	0.0267605	24	8	24.9096	269.303	40.4791	0.15031	274.149	262.093	282.577	288.083	304.016	300.348	286.815	344.337	268.888	304.488	262.138	258.824	259.038	232.953	137.616	242.493
54357	Epb41l4b	0.000941281	0.0267605	24	14	369.76	2685.47	542.028	0.201837	2393.93	2396.41	2106.3	2517.87	2821.99	2742.4	2998.24	2914.79	3477.88	2918.09	3238.12	2735.51	2263.66	2529.5	2549.05	2363.84
54375	Azin1	0.000941281	0.0267605	24	23	480.256	3569.08	515.687	0.144487	3819.5	3425.51	3477.1	3613	3232.06	2932.37	3174.43	2861.13	3170.72	2904.11	3845.33	3515.33	4193.07	3960.2	4088.07	4893.35
55949	Eef1b2	0.000941281	0.0267605	24	8	413.9	5626.64	176.595	0.0313856	5547.11	5904.79	5830.9	6114.22	6310.6	5578.19	5952.44	6111.32	5503.37	5492.76	5352.38	4975.68	5372.94	5313.6	5471.8	5194.15
56016	Hebp2	0.000941281	0.0267605	24	5	17.1169	39.283	10.4691	0.266505	62.2644	53.9603	54.1104	66.5607	41.4108	40.3294	44.0466	47.4023	41.2164	29.9496	13.3452	11.1562	29.2462	26.7999	17.6754	49.0538
56224	Tspan5	0.000941281	0.0267605	24	20	206.932	1139.48	216.74	0.190209	1120.76	1049.33	1103.25	1116.97	991.839	866.02	915.76	811.205	1057.89	1031.26	1315.46	1309.74	1488.21	1106.01	1429.18	1518.82
56226	Espn	0.000941281	0.0267605	24	20	56.7377	247.291	54.3092	0.219616	249.058	219.695	195.399	212.162	177.763	148.582	217.16	207.497	198.231	300.494	259.278	235.396	253.189	316.445	381.284	385.026
56353	Rybp	0.000941281	0.0267605	24	17	91.1518	785.105	125.144	0.159398	723.01	757.371	570.163	713.447	776.705	845.856	688.356	683.308	870.452	898.488	924.632	915.926	811.373	767.921	816.856	797.819
56459	Sae1	0.000941281	0.0267605	24	23	71.2066	1487.82	84.2942	0.0566561	1469.25	1493.54	1487.03	1496.58	1458.47	1388.18	1416.66	1391.66	1420.99	1412.62	1396.48	1540.67	1599.35	1494.61	1559.22	1779.82
56525	Zfp235	0.000941281	0.0267605	24	20	54.0337	284.49	30.0748	0.105715	266.715	276.546	231.472	270.403	229.274	248.344	212.038	235.223	291.459	319.462	346.975	334.687	340.927	330.876	305.532	311.908
56752	Aldh9a1	0.000941281	0.0267605	24	8	130.275	1413.44	96.465	0.0682482	1415.35	1354.79	1511.08	1530.9	1544.32	1555.87	1397.2	1734.21	1376.82	1313.79	1321.18	1310.86	1291.85	1278.15	1419.08	1259.67
59048	C1galt1c1	0.000941281	0.0267605	24	20	99.3377	857.512	54.6004	0.0636731	808.508	788.205	802.638	798.728	838.316	760.952	774.401	744.126	919.519	777.691	941.79	901.423	933.372	929.751	973.41	1027.35
60344	Fign	0.000941281	0.0267605	24	14	24.5663	189.027	34.406	0.182016	154.267	175.371	160.327	151.842	189.884	196.34	183.357	184.243	218.84	233.607	244.027	195.234	186.34	181.415	152.766	216.577
63955	Cables1	0.000941281	0.0267605	24	14	56.4775	438.165	70.8107	0.161608	355.929	353.632	398.814	428.484	458.549	468.033	461.977	502.643	462.213	527.113	474.708	483.065	447.049	394.784	334.57	459.07
64339	Fndc4	0.000941281	0.0267605	24	23	21.2456	179.009	20.9928	0.117272	184.935	167.662	209.427	173.682	144.433	165.563	148.529	143.996	153.09	171.711	203.038	182.962	228.12	187.6	213.367	186.034
66354	Snw1	0.000941281	0.0267605	24	14	260.138	2745.99	369.5	0.13456	2462.7	2654.65	2494.09	2525.15	2792.7	2604.43	2999.27	2858.45	3250.21	3092.8	2925.46	2948.59	2584.53	2651.13	2663.94	2427.7
66461	Ptpmt1	0.000941281	0.0267605	24	5	46.1652	404.25	66.4999	0.164502	466.518	403.738	452.924	436.805	447.438	419.213	398.468	461.501	389.593	330.444	344.116	348.074	433.679	385.507	354.771	395.207
66701	Spryd4	0.000941281	0.0267605	24	2	19.7846	229.514	25.2612	0.110064	267.644	251.493	244.499	239.202	229.274	224.996	205.892	213.757	209.026	196.669	220.196	218.662	241.49	240.169	246.193	223.056
66711	Sbds	0.000941281	0.0267605	24	14	283.253	3538.17	422.602	0.119441	3254.48	3421.66	3230.59	3408.12	3507.8	3412.08	3656.89	3658.92	3901.82	3979.3	3784.32	4008.43	3336.57	3600.47	3370.95	3078.36
66844	Ormdl2	0.000941281	0.0267605	24	23	60.2221	852.748	65.0673	0.0763031	796.427	915.397	876.789	875.689	768.625	702.58	846.104	799.578	867.508	826.609	834.076	808.826	959.275	887.49	909.021	969.97
66902	Mtap	0.000941281	0.0267605	24	2	27.9623	566.554	53.4381	0.0943213	583.613	606.089	593.211	572.006	570.661	568.857	580.801	551.834	522.075	472.205	533.808	538.846	587.431	573.106	630.002	580.316
66925	Sdhd	0.000941281	0.0267605	24	5	108.475	2005.24	123.152	0.061415	2137.43	2064.94	2068.22	2226.66	2182.65	2052.55	1971.85	2031.14	1990.16	1881.83	1940.77	1730.33	2007.96	1973.92	1913.99	1909.4
66995	Zcchc18	0.000941281	0.0267605	24	5	16.9562	39.5999	16.7328	0.422546	36.2435	56.851	66.135	60.3206	60.6011	48.8198	41.9979	43.8247	33.3657	17.9698	21.9243	25.6593	36.7666	31.9538	25.2506	25.9152
67088	Cand2	0.000941281	0.0267605	24	5	34.9511	151.399	53.7095	0.354753	217.461	158.026	174.356	199.682	174.733	171.931	121.896	190.503	114.817	95.8387	96.2761	101.522	160.436	136.061	165.391	143.459
67247	Mtarc2	0.000941281	0.0267605	24	8	158.332	2005.26	108.154	0.053935	1978.52	2025.44	2061.21	2135.14	2233.15	2001.61	2220.77	2251.16	1933.25	1973.68	1790.16	1877.59	1919.39	1964.64	1950.61	1767.79
67266	Dipk1a	0.000941281	0.0267605	24	23	94.9188	619.066	96.8977	0.156522	603.128	688.957	680.388	645.847	589.851	595.389	559.289	521.425	457.306	534.101	601.488	545.539	705.251	709.167	780.243	687.679
67374	Jam2	0.000941281	0.0267605	24	17	415.452	2324.39	498.897	0.214635	2265.68	2022.55	1806.69	1921.94	2086.7	2182.03	2039.46	1921.13	2567.19	2536.73	2939.76	2771.21	2831.87	2528.47	2564.2	2204.65
67434	Ankrd33b	0.000941281	0.0267605	24	17	676.637	3771.09	1661.99	0.440718	3596.47	3509.34	3214.56	2767.47	3263.37	3472.57	2999.27	3235.88	4661.38	4707.08	5462.96	4895.35	3585.58	3754.05	3593.16	3618.88
67846	Tmem39a	0.000941281	0.0267605	24	20	98.2462	740.929	42.8113	0.0577806	669.11	710.155	663.354	700.967	629.242	619.799	689.381	682.414	758.578	749.738	835.029	890.267	848.975	781.321	809.281	817.256
67933	Hcfc2	0.000941281	0.0267605	24	17	68.992	538.845	68.3068	0.126765	552.016	503.95	415.849	450.325	504	479.707	512.17	489.227	586.843	562.054	605.301	625.864	554.007	576.198	623.689	580.316
68185	Coa4	0.000941281	0.0267605	24	2	19.6101	174.608	24.1447	0.138279	191.44	195.606	217.444	180.962	171.703	156.011	166.967	169.933	159.959	153.741	158.236	150.609	203.888	187.6	170.441	159.194
68524	Wipf2	0.000941281	0.0267605	24	17	205.725	1696.86	435.695	0.256765	1597.5	1538.83	1504.07	1544.42	1495.84	1534.64	1565.19	1521.34	1864.55	2131.41	2020.85	1969.07	1660.35	1722.41	1693.05	1786.3
69106	Stoml1	0.000941281	0.0267605	24	5	90.8252	686.261	147.428	0.214828	696.989	762.189	860.756	684.327	748.424	745.032	755.963	746.809	585.862	589.009	529.995	619.171	691.046	685.46	603.489	675.647
69161	Manbal	0.000941281	0.0267605	24	8	109.462	912.968	92.0275	0.1008	987.866	940.45	866.769	912.089	1059.51	1077.22	1018.19	1069.68	832.179	856.559	724.454	847.873	816.387	865.844	907.759	824.66
69282	1700001J03Rik	0.000941281	0.0267605	24	8	4.02655	15.6646	5.16515	0.329733	13.0105	21.1987	16.0327	16.6402	16.1603	25.4712	16.3894	25.9371	12.7575	11.9798	12.392	25.6593	11.6985	11.3384	3.78759	10.181
69399	1700025G04Rik	0.000941281	0.0267605	24	17	103.046	801.495	158.428	0.197665	682.12	581.036	746.523	733.208	837.306	789.607	698.6	764.697	1006.86	909.47	895.082	1016.33	879.893	779.259	762.568	741.361
69563	Mrln	0.000941281	0.0267605	24	2	4.52685	8.73562	5.82877	0.667241	21.3743	12.5265	18.0368	18.7202	6.06011	4.2452	6.14604	6.26068	7.85075	1.99664	4.76615	2.23125	9.19166	8.24613	3.78759	8.3299
70261	Chp2	0.000941281	0.0267605	24	2	24.4414	90.2264	31.1384	0.345114	106.872	96.3576	123.252	149.762	82.8216	61.5554	102.434	88.5439	56.9179	78.8673	56.2405	60.2436	106.958	69.0614	101.002	102.735
70354	Secisbp2l	0.000941281	0.0267605	24	20	778.977	6085.56	221.537	0.0364037	5541.53	5600.3	5909.06	5535.98	5399.56	5450.83	5540.65	5295.64	6010.73	6878.43	7362.74	7044.04	6098.25	6186.66	7118.14	6396.44
70556	Slc25a33	0.000941281	0.0267605	24	14	106.186	296.336	145.4	0.490658	249.987	223.55	200.409	194.482	395.927	345.984	321.643	330.922	477.914	386.35	411.795	333.571	213.079	221.615	222.205	211.95
70686	Dusp16	0.000941281	0.0267605	24	20	358.445	2121.47	260.834	0.12295	2050.08	2076.51	1864.81	2121.62	1682.69	1847.72	1655.33	1664.45	2159.94	2516.76	2449.8	2419.79	2330.5	2358.39	2319.27	2425.85
70767	Prpf3	0.000941281	0.0267605	24	17	106.849	883.325	160.666	0.181888	789.921	827.712	728.487	828.889	760.544	861.775	823.569	849.663	1024.52	1017.29	960.855	1045.34	930.865	965.828	895.133	822.809
70827	Trak2	0.000941281	0.0267605	24	17	494.271	3896.24	878.368	0.22544	3676.39	3672.19	3161.45	3350.91	3740.1	4049.92	3238.96	3433.53	4299.27	4406.58	4893.88	4770.4	3839.61	3916.91	4242.1	3647.57
70834	Spag9	0.000941281	0.0267605	24	14	525.079	6756.1	760.913	0.112626	6166.96	6107.14	5940.12	6085.1	6408.57	7277.33	6819.03	6465.49	7172.64	7075.09	8116.75	7688.87	6167.61	6697.92	7215.35	6693.54
70893	Glb1l3	0.000941281	0.0267605	24	11	29.1317	104.307	28.5696	0.273899	70.6283	98.2847	72.1472	112.321	128.272	147.521	113.702	139.524	119.724	105.822	134.405	107.1	83.5606	79.369	87.1145	69.4158
71409	Fmnl2	0.000941281	0.0267605	24	14	202.528	1202.97	315.578	0.262332	1018.53	885.526	942.924	1046.25	1242.32	1404.1	958.782	1058.05	1592.72	1318.78	1695.79	1502.74	1133.08	1196.72	1135.01	1116.21
71602	Myo1e	0.000941281	0.0267605	24	23	475.017	2919.56	453.569	0.155355	2841.86	3118.13	3098.32	3018.11	2348.29	2245.71	2607.97	2408.57	2130.5	2856.19	2975.98	3217.46	3550.49	3126.31	3695.42	3473.57
72047	Ddx42	0.000941281	0.0267605	24	8	123.682	2753.08	97.089	0.0352656	2653.21	2812.68	2823.76	2839.23	2852.29	2921.76	2847.66	2951.46	2635.89	2588.64	2747.21	2734.39	2532.72	2712.98	2778.83	2616.51
72145	Wdfy3	0.000941281	0.0267605	24	17	752.296	4712.56	1532.24	0.325139	3931.95	3992.1	4325.83	4050.84	3531.03	4642.12	4400.56	4433.45	5115.74	6143.66	6251.28	6026.59	4593.32	4263.25	5230.66	4468.53
72201	Otud6b	0.000941281	0.0267605	24	17	111.079	1238.69	46.3761	0.0374397	1225.77	1133.17	1016.07	1103.45	1257.47	1249.15	1144.19	1144.81	1315.98	1262.87	1326.9	1338.75	1173.19	1314.23	1544.07	1268.92
72512	Sting1	0.000941281	0.0267605	24	5	126.935	697.339	111.36	0.159692	688.626	859.51	947.934	872.569	801.955	743.971	692.454	695.83	596.657	629.94	486.147	544.424	766.25	602.998	627.477	600.678
73122	Tgfbrap1	0.000941281	0.0267605	24	17	259.285	2678.23	463.556	0.173083	2442.25	2541.91	2407.91	2364.98	2428.09	2625.66	2654.06	2524.84	2925.38	3055.86	3125.64	3154.98	2595.39	2585.16	2911.39	2508.22
73287	Cabcoco1	0.000941281	0.0267605	24	5	53.9412	146.326	31.2186	0.21335	200.733	185.007	234.478	206.962	175.743	139.03	150.578	189.609	152.108	103.825	85.7906	69.1686	132.861	124.723	37.8759	152.715
73694	Ndufaf7	0.000941281	0.0267605	24	5	76.4946	730.533	67.2852	0.0921043	760.183	850.838	785.603	844.489	811.045	763.074	709.867	744.126	691.847	624.948	635.804	672.72	717.785	715.352	614.852	745.989
74352	Zfp84	0.000941281	0.0267605	24	17	96.1352	853.647	142.056	0.166411	854.974	772.788	768.568	755.048	786.805	885.124	782.595	772.746	968.586	911.466	1023.77	950.511	820.565	897.798	930.484	776.532
74359	4931414P19Rik	0.000941281	0.0267605	24	23	29.1376	198.714	29.5588	0.14875	210.026	195.606	207.423	193.442	187.864	165.563	140.335	179.771	174.679	173.708	176.347	224.24	266.558	242.23	212.105	229.535
74782	Glt8d2	0.000941281	0.0267605	24	17	138.559	395.875	193.059	0.487676	347.565	311.235	228.466	323.443	277.755	214.383	316.521	357.753	526.981	543.086	564.312	473.024	475.46	441.168	446.935	485.911
75573	Prr29	0.000941281	0.0267605	24	5	85.2222	183.901	28.822	0.156726	298.311	285.218	339.693	288.083	128.272	146.459	203.844	249.533	128.556	111.812	102.949	69.1686	191.354	168.015	58.0763	173.077
75906	Fam184a	0.000941281	0.0267605	24	17	87.7842	474.171	125.894	0.265504	382.88	387.358	408.834	321.363	414.108	364.026	561.338	470.445	524.037	637.927	645.336	600.205	450.391	450.445	502.487	465.549
75964	Trappc8	0.000941281	0.0267605	24	17	305.763	2249.02	383.367	0.17046	2141.15	1958.95	1907.89	2041.54	2032.16	2229.79	1972.88	1997.16	2517.15	2321.09	2739.58	2593.82	2202.66	2368.7	2593.24	2366.62
75991	Slain2	0.000941281	0.0267605	24	17	355.386	3523.85	287.889	0.0816972	3382.72	3344.57	2941	3118.99	3456.29	3476.82	3314.76	3116.03	3739.9	3616.91	3945.42	3895.75	3542.97	3887.02	3928.99	3673.48
77558	9330179D12Rik	0.000941281	0.0267605	24	8	6.98183	20.3743	6.34907	0.311622	18.5864	22.1622	21.0429	22.8802	23.2304	28.6551	32.7789	33.9865	19.6269	9.9832	17.1581	12.2718	10.8629	20.6153	16.4129	15.7343
77940	A930004D18Rik	0.000941281	0.0267605	24	20	27.8386	167.119	19.8676	0.118883	169.136	179.225	139.284	143.521	167.663	128.417	133.164	124.319	171.735	178.699	186.833	189.656	156.258	198.938	196.955	210.099
77975	Tmem50b	0.000941281	0.0267605	24	17	307.693	5067.07	409.276	0.0807716	4773.91	5050.1	4672.53	4602.05	4953.13	4658.04	5261.01	4856.5	5578.94	5372.96	5527.78	5261.28	4958.48	5325.97	4968.05	5252.46
78512	3300005D01Rik	0.000941281	0.0267605	24	5	7.17549	9.74406	9.99437	1.02569	8.36387	23.1258	22.045	6.24006	15.1503	21.226	13.3164	8.94383	1.96269	4.9916	0.953229	2.23125	5.01363	6.1846	5.05012	11.1065
79362	Bhlhe41	0.000941281	0.0267605	24	11	181.561	328.558	211.212	0.642845	137.539	145.5	313.64	150.802	657.522	624.044	763.133	663.632	310.104	330.444	227.822	246.553	204.723	128.846	204.53	148.087
80283	Abtb1	0.000941281	0.0267605	24	8	134.483	914.822	61.9715	0.0677416	886.571	1010.79	1144.34	902.729	1017.09	1093.14	979.269	1033.01	803.72	855.56	845.514	818.867	760.401	902.951	789.081	794.117
80289	Lysmd3	0.000941281	0.0267605	24	17	72.4672	560.436	39.6284	0.0707099	507.408	482.752	432.883	468.005	556.521	597.512	530.608	504.432	641.799	576.031	662.494	622.517	531.445	587.537	689.341	575.688
80914	Uck2	0.000941281	0.0267605	24	20	40.9543	268.349	26.9228	0.100327	262.997	259.202	243.497	231.922	214.124	213.321	260.182	231.645	278.702	245.587	322.191	294.524	287.448	281.399	348.458	318.387
81703	Jdp2	0.000941281	0.0267605	24	17	165.429	966.955	320.423	0.331374	880.065	830.602	836.707	829.929	895.887	753.523	909.614	826.409	1062.79	1334.75	1192.49	1188.14	1079.6	979.228	988.56	882.969
83922	Cep41	0.000941281	0.0267605	24	2	31.3423	221.853	42.6423	0.19221	261.139	290.036	237.485	246.483	203.014	213.321	206.917	227.173	208.045	186.686	192.552	153.956	252.353	246.353	188.117	236.014
93960	Nkd1	0.000941281	0.0267605	24	17	622.621	4387.15	1405.32	0.320328	4039.75	4056.65	4191.55	3646.28	4124.92	3906.64	3674.31	3574.85	4850.78	5607.56	5085.48	5652.86	4647.64	4395.19	4403.7	4336.17
94232	Ubqln4	0.000941281	0.0267605	24	20	225.253	1835.4	129.681	0.0706554	1873.51	1706.49	1680.43	1713.94	1529.17	1580.28	1667.62	1649.24	1839.04	2114.44	1897.88	2160.96	2102.38	1889.39	1873.59	2088.03
96957	Tmem62	0.000941281	0.0267605	24	20	73.4464	644.623	41.2095	0.063928	577.107	602.235	610.245	636.487	515.11	597.512	624.847	574.194	656.519	618.958	757.817	698.38	695.224	711.229	703.229	734.882
100163	Pafah2	0.000941281	0.0267605	24	2	123.26	1080.77	179.286	0.165888	1173.73	1193.87	1222.49	1144.01	1013.05	984.886	1054.05	1104.56	881.246	832.599	1038.07	992.904	1199.93	1102.92	1176.68	1177.29
100993	AW549542	0.000941281	0.0267605	24	11	106.222	314.117	109.107	0.347346	328.05	225.477	257.526	305.763	357.547	476.524	318.57	456.135	552.496	335.436	328.864	304.565	168.792	265.938	145.191	198.992
101214	Tra2a	0.000941281	0.0267605	24	17	584.138	2467.62	847.564	0.343474	2286.13	2032.18	1969.02	2138.26	1993.78	2086.52	1976.98	2132.21	2935.2	2886.14	3349.65	2978.71	2399.02	2872.75	2536.42	2908.99
101602	AI467606	0.000941281	0.0267605	24	5	91.4757	833.874	125.428	0.150416	871.701	973.212	1079.2	850.729	943.358	860.714	806.155	826.409	695.772	789.671	695.857	630.327	907.468	773.075	839.582	798.745
103140	Gstt3	0.000941281	0.0267605	24	2	214.33	1481.25	249.024	0.168118	1538.95	1775.87	1637.34	1749.3	1381.71	1286.3	1427.93	1550.86	1251.21	1309.8	1276.37	1281.85	1765.63	1557.49	1287.78	1621.55
104479	Ccdc117	0.000941281	0.0267605	24	17	430.199	1455.9	786.383	0.540134	1326.14	1084.99	1048.14	1265.69	1159.5	1144.08	1080.68	1046.43	1898.9	1792.98	2248.67	1960.15	1373.74	1619.33	1671.59	1573.43
105670	Rcbtb2	0.000941281	0.0267605	24	2	77.6536	1153.72	106.017	0.0918915	1360.52	1138.95	1207.46	1226.17	1171.62	1193.96	1090.92	1147.49	1055.93	1045.24	1079.06	1031.95	1200.77	1220.43	1200.67	1088.44
107986	Ddb2	0.000941281	0.0267605	24	8	52.2831	490.027	32.0912	0.0654887	500.903	503.95	525.071	546.006	547.43	485.014	570.557	545.573	478.896	491.173	449.924	458.521	406.104	496.829	435.573	398.91
108022	Igkv6-15	0.000941281	0.0267605	24	2	53.6307	103.484	91.21	0.881395	364.293	226.44	288.589	105.041	67.6713	82.7814	80.9228	44.7191	29.4403	28.9513	20.0178	20.0812	109.464	98.9536	74.4892	13.8832
109676	Ank2	0.000941281	0.0267605	24	8	30.8688	137.469	11.702	0.0851245	236.047	129.119	131.268	156.002	175.743	178.298	148.529	137.735	157.015	114.807	113.434	111.562	110.3	110.292	106.052	83.299
110058	Syt17	0.000941281	0.0267605	24	23	20.6036	95.5222	21.348	0.223488	105.013	107.921	77.1574	125.841	75.7514	63.678	67.6064	86.7551	83.4142	76.8706	100.089	89.2498	115.314	103.077	141.403	109.214
110786	Iglc2	0.000941281	0.0267605	24	5	128.432	243.777	137.11	0.56244	304.817	406.629	470.961	278.723	380.777	378.884	261.207	178.877	122.668	160.73	109.621	63.5905	264.051	181.415	231.043	106.438
170760	Acbd3	0.000941281	0.0267605	24	20	118.488	1515.54	94.8661	0.0625954	1436.73	1528.23	1393.84	1537.14	1407.97	1500.68	1256.86	1349.62	1506.36	1546.4	1615.72	1673.43	1666.2	1545.12	1666.54	1617.85
192657	Ell2	0.000941281	0.0267605	24	20	127.275	871.46	131.84	0.151287	1039.91	783.387	802.638	864.249	733.274	696.213	711.916	702.985	882.228	927.439	1006.61	899.192	982.672	956.551	1051.69	902.406
193385	Ripor2	0.000941281	0.0267605	24	5	329.447	792.287	578.666	0.730374	825.236	1178.45	977.996	880.889	1356.46	1362.71	930.1	786.162	469.082	505.15	470.895	373.734	604.979	637.014	810.544	507.198
194655	Klf11	0.000941281	0.0267605	24	8	218.474	970.032	400.607	0.412983	710	723.646	1205.46	951.61	1331.21	1814.82	1043.8	1434.59	882.228	856.559	938.931	822.214	681.019	685.46	768.88	670.094
208595	Mterf1b	0.000941281	0.0267605	24	5	8.15179	40.9342	10.6724	0.260721	50.1832	44.3245	44.09	47.8405	49.4909	47.7585	39.9492	47.4023	37.291	29.9496	35.2695	30.1218	42.6159	38.1384	35.3508	35.1707
209645	Bend7	0.000941281	0.0267605	24	14	127.375	1452.62	184.469	0.12699	1221.13	1351.9	1311.68	1416.49	1364.54	1448.67	1671.72	1484.67	1533.84	1476.52	1764.43	1650.01	1306.05	1448.23	1438.02	1354.07
213989	Tmem82	0.000941281	0.0267605	24	8	22.3425	67.9554	15.9902	0.235304	65.9817	67.4503	98.2004	64.4807	81.8115	83.8427	97.3123	105.537	60.8433	51.9126	38.1292	63.5905	64.3416	47.4153	35.3508	61.0859
214359	Tmem51	0.000941281	0.0267605	24	5	85.6023	518.337	98.6216	0.190265	537.147	561.765	669.366	605.286	605.001	550.814	554.168	543.785	417.071	473.204	394.637	449.596	547.322	426.737	445.673	511.826
214812	Zfp609	0.000941281	0.0267605	24	17	334.19	2740.26	666.909	0.243374	2605.81	2498.55	2482.06	2400.34	1975.6	2481.32	2671.48	2577.61	2847.86	3281.48	3143.75	3433.89	2960.55	2731.53	2892.45	2859.93
215243	Traf3ip3	0.000941281	0.0267605	24	5	144.865	375.18	220.455	0.587599	415.406	587.781	532.086	364.004	497.939	559.305	469.148	380.113	201.175	263.557	223.056	193.003	305.832	348.399	410.322	251.748
216445	Arhgap9	0.000941281	0.0267605	24	5	148.296	624.428	215.793	0.345585	565.955	745.808	918.875	707.207	761.554	830.998	654.553	668.998	409.22	546.081	453.737	467.446	559.02	531.876	640.102	529.411
217127	Kat7	0.000941281	0.0267605	24	14	125.346	2278.04	152.318	0.0668633	2084.46	2261.51	2205.5	2081.06	2291.73	2403.84	2264.81	2389.79	2435.69	2289.15	2427.87	2414.21	2341.37	2183.16	2220.79	2153.74
217258	Abca8a	0.000941281	0.0267605	24	14	585.55	4175.3	788.44	0.188834	3689.4	3250.14	2799.71	3956.2	4265.31	4489.3	4059.46	4222.38	5069.62	4586.28	5157.92	4828.42	4649.31	4292.11	4187.81	3301.42
218613	Mier3	0.000941281	0.0267605	24	17	106.715	781.916	127.84	0.163495	747.173	682.212	598.221	671.847	765.594	816.139	704.746	680.625	939.146	875.527	962.761	845.642	703.58	806.059	919.121	792.266
223864	Rapgef3	0.000941281	0.0267605	24	14	210.399	2152.8	390.896	0.181576	2141.15	1956.06	1740.55	1908.42	2042.26	2154.44	2218.72	2117	2472	2822.25	2157.16	2668.57	2010.47	2020.3	1877.38	2138.01
225280	Ino80c	0.000941281	0.0267605	24	8	97.392	987.796	58.3439	0.0590647	1006.45	1080.17	986.012	1034.81	1111.02	1153.63	1021.27	1075.94	982.325	874.528	916.053	875.764	879.057	981.29	958.26	868.16
225432	Rbm27	0.000941281	0.0267605	24	17	162.517	1241.77	165.07	0.132931	1188.6	1023.32	1069.18	1136.73	1123.14	1199.27	1189.26	1055.37	1359.16	1281.84	1477.51	1390.07	1210.79	1302.89	1520.09	1341.11
227693	Zer1	0.000941281	0.0267605	24	8	115.48	1392	79.6709	0.057235	1421.86	1549.43	1415.89	1461.22	1451.4	1507.05	1416.66	1582.16	1374.86	1431.59	1417.45	1296.35	1280.98	1258.57	1179.2	1227.27
229595	Adamtsl4	0.000941281	0.0267605	24	20	678.448	2319.12	475.78	0.205155	2343.74	2060.13	2167.42	2046.74	1597.85	1515.54	1582.6	1580.37	2140.31	2586.65	3097.99	3426.08	2856.94	2803.68	2556.62	2743.31
231672	Fbxw8	0.000941281	0.0267605	24	17	277.081	4037.33	556.149	0.137752	3777.68	3969.93	3531.21	3720.12	3875.44	3780.35	4199.79	3849.42	4454.32	4635.2	4580.27	4405.59	3977.48	3934.44	4091.86	3814.17
234479	Gm4890	0.000941281	0.0267605	24	5	8.31791	25.8545	5.06759	0.196004	39.9607	34.6887	36.0736	34.3204	30.3006	23.3486	19.4625	33.9865	16.6828	9.9832	20.0178	23.4281	22.5614	25.7692	22.7255	20.362
236511	Ago1	0.000941281	0.0267605	24	14	236.209	4426.27	338.125	0.0763904	3983.99	4242.62	3965.09	4131.96	4230.97	4700.5	4623.87	4538.99	4552.45	4428.55	4671.78	5186.53	4414.5	4314.79	4408.75	4425.03
238803	Zfp366	0.000941281	0.0267605	24	17	193.384	698.67	476.366	0.681819	589.188	614.761	483.988	590.726	369.667	592.205	555.192	550.94	865.545	1201.98	968.481	1000.71	634.225	639.075	799.181	722.85
239528	Ago2	0.000941281	0.0267605	24	17	356.213	2032.83	859.592	0.422855	1778.72	1802.85	1720.51	1714.98	1309.99	1807.39	1900.15	1703.8	2159.94	2894.13	2730.05	2630.64	2074.81	1834.76	2294.02	2168.55
240753	Plekha6	0.000941281	0.0267605	24	8	824.796	2538.46	957.196	0.377077	2295.42	2460.01	2165.42	3116.91	3547.19	3850.39	3273.79	4697.3	1957.78	2021.6	1479.41	1884.29	2236.08	2104.83	1773.85	1751.13
241764	L3mbtl1	0.000941281	0.0267605	24	5	1.94873	3.13094	2.40811	0.769133	8.36387	3.8543	4.00818	4.16004	4.04008	4.2452	6.14604	2.68315	1.96269	0.99832	0	1.11562	3.34242	2.06153	1.26253	1.85109
242408	Fam221b	0.000941281	0.0267605	24	11	3.36069	10.4412	4.08109	0.390864	8.36387	8.67218	6.01227	10.4001	13.1302	19.1034	19.4625	11.627	8.83209	8.98488	7.62583	17.85	8.35606	6.1846	5.05012	7.40435
243834	Zfp324	0.000941281	0.0267605	24	20	49.6568	440.845	51.5093	0.116842	467.448	411.447	410.838	453.445	379.767	374.639	372.86	374.746	474.97	435.268	446.111	510.955	545.651	481.368	459.561	454.442
243867	Fbxo46	0.000941281	0.0267605	24	20	53.4907	369.222	28.4246	0.076985	369.869	333.397	337.689	339.044	339.366	306.716	293.985	322.872	376.836	453.237	408.935	406.087	420.31	415.399	391.384	392.431
243931	Tshz3	0.000941281	0.0267605	24	17	87.1237	304.731	141.481	0.46428	283.442	236.076	160.327	246.483	231.294	287.612	237.647	237.906	331.694	464.219	462.316	394.93	377.694	263.876	313.107	347.079
246103	Atxn7	0.000941281	0.0267605	24	14	232.854	2078.55	367.662	0.176884	1914.4	1947.39	1757.59	1842.9	1980.65	2190.52	1961.61	2041.88	2512.24	2360.03	2516.53	2387.43	1636.12	1969.79	2204.38	2033.42
268420	Alkbh5	0.000941281	0.0267605	24	17	362.66	3618.23	864.753	0.238999	3385.51	3282.9	3335.81	3338.43	3473.46	3226.35	3211.3	3335.15	4002.9	4349.68	4497.34	4020.7	3644.91	3492.24	3619.67	3675.34
268860	Abat	0.000941281	0.0267605	24	23	91.0558	331.94	91.8952	0.276843	459.084	322.798	295.603	480.485	236.344	235.609	218.184	216.441	292.44	268.548	347.929	320.184	443.707	366.953	463.348	343.377
269642	Nat8l	0.000941281	0.0267605	24	5	18.3629	93.6467	10.8017	0.115345	170.065	100.212	106.217	118.561	108.072	95.517	100.385	62.6068	61.8246	75.8723	69.5857	72.5155	88.5742	77.3075	98.4773	92.5544
269717	Orai2	0.000941281	0.0267605	24	2	125.217	792.33	173.793	0.219344	822.448	1006.94	1043.13	908.969	881.747	898.921	689.381	647.533	641.799	680.854	554.779	638.136	920.837	794.721	733.53	813.553
270185	BC043934	0.000941281	0.0267605	24	5	17.0444	31.4068	22.4938	0.716207	31.5969	55.8874	52.1063	44.7205	45.4509	37.1455	27.6572	51.8742	15.7015	22.9614	6.6726	5.57811	31.753	25.7692	32.8258	14.8087
319430	C5ar2	0.000941281	0.0267605	24	5	27.4616	160.183	45.2058	0.282214	148.691	189.824	237.485	190.322	156.553	179.36	182.332	167.25	90.2836	136.77	111.528	133.875	172.135	147.4	169.179	149.938
319651	Usp37	0.000941281	0.0267605	24	20	81.7578	791.731	51.5128	0.0650636	799.215	755.444	675.378	787.288	686.813	780.055	669.918	707.457	817.459	828.606	886.503	817.751	828.085	865.844	955.735	806.149
319930	Ceacam19	0.000941281	0.0267605	24	5	2.94159	2.46732	2.54496	1.03147	0.929319	6.74503	9.0184	4.16004	3.03006	2.1226	4.09736	6.26068	0	0	0	0	0	0	1.26253	1.85109
319997	A630001G21Rik	0.000941281	0.0267605	24	5	84.1503	236.752	123.204	0.520392	237.906	321.834	327.669	265.203	290.886	365.087	289.888	265.632	170.754	146.753	148.704	161.765	196.367	193.784	237.356	168.449
320799	Zhx3	0.000941281	0.0267605	24	17	101.421	761.051	244.955	0.321865	704.424	732.318	603.231	678.087	679.743	738.665	661.723	659.16	1013.73	906.475	936.071	891.383	777.113	739.06	754.993	700.637
320879	B230217O12Rik	0.000941281	0.0267605	24	8	15.8034	46.1316	8.78797	0.190498	61.3351	52.0331	59.1206	46.8005	58.5811	75.3523	62.4847	46.5079	40.2351	26.9546	40.0356	42.3937	25.9038	44.323	22.7255	33.3196
321006	Dcaf1	0.000941281	0.0267605	24	17	173.29	1275.77	190.079	0.148992	1185.81	1115.82	1057.16	1164.81	1166.57	1257.64	1096.04	1151.07	1300.28	1387.66	1532.79	1493.82	1359.53	1329.69	1515.04	1298.54
328287	Gm20554	0.000941281	0.0267605	24	20	124.655	369.078	61.1825	0.165771	349.424	334.361	281.575	317.203	202.004	205.892	270.426	294.252	449.455	458.229	555.733	466.33	383.543	491.676	374.971	470.176
338351	Akap17b	0.000941281	0.0267605	24	20	34.5474	225.125	17.9985	0.0799492	232.33	211.023	200.409	203.842	202.004	194.218	194.625	191.398	258.093	207.651	263.091	246.553	243.161	227.799	263.869	261.929
338369	Tmem220	0.000941281	0.0267605	24	5	37.9029	211.189	55.7144	0.263813	212.814	230.295	270.552	242.323	242.405	236.67	215.111	265.632	188.418	170.713	184.926	145.031	202.217	190.692	200.742	180.481
338375	Atp6v1g3	0.000941281	0.0267605	24	5	5.14073	7.55398	4.89792	0.64839	21.3743	8.67218	11.0225	12.4801	7.07013	8.4904	16.3894	7.15506	1.96269	3.99328	0.953229	2.23125	1.67121	3.0923	5.05012	9.25544
378954	3000002C10Rik	0.000941281	0.0267605	24	5	22.6408	62.4382	36.376	0.582592	70.6283	71.3046	88.1799	73.8408	74.7414	87.0266	66.5821	93.0158	48.0858	37.9362	30.5033	39.0468	65.1772	55.6614	45.4511	51.8305
387160	Mir142	0.000941281	0.0267605	24	8	39.4857	44.0817	21.526	0.488321	54.8298	86.7218	60.1227	55.1206	90.9017	116.743	69.6551	61.7124	11.7761	3.99328	15.2517	18.9656	24.2326	13.4	12.6253	9.25544
432530	Adcy1	0.000941281	0.0267605	24	11	46.5679	220.538	46.1962	0.20947	214.673	222.586	217.444	215.282	263.615	275.938	225.355	278.153	290.478	255.57	253.559	182.962	148.738	205.123	119.94	159.194
546546	Serpina3h	0.000941281	0.0267605	24	2	23.599	55.7858	36.2832	0.650403	54.8298	81.904	147.301	92.561	52.521	73.2297	43.0223	50.0854	18.6455	17.9698	18.1114	24.5437	73.5333	45.3537	37.8759	61.0859
622320	Kctd21	0.000941281	0.0267605	24	20	125.695	606.989	69.8787	0.115124	604.987	573.328	496.012	541.846	480.769	444.685	496.805	491.91	659.463	717.792	775.929	672.72	764.579	650.414	674.191	666.392
100008567	Gm14964	0.000941281	0.0267605	24	5	67.9554	201.931	71.0813	0.352007	299.241	194.642	282.577	250.643	263.615	273.815	177.211	232.539	131.5	178.699	124.873	131.643	170.464	213.369	151.504	154.566
100041450	Gimap1os	0.000941281	0.0267605	24	5	17.9538	45.5432	34.7441	0.762882	46.466	62.6324	56.1145	56.1606	76.7615	67.9232	48.144	53.663	20.6082	16.9714	27.6436	31.2374	39.2735	39.1691	47.9761	37.9473
100043257	Rbm3-ps	0.000941281	0.0267605	24	11	46.0468	141.983	44.4197	0.312853	109.66	139.719	155.317	156.002	187.864	191.034	208.965	181.56	187.437	204.656	116.294	109.331	78.5469	84.5229	85.852	74.9691
100043508	Ptges3-ps	0.000941281	0.0267605	24	20	97.696	485.635	46.4267	0.0956	494.398	411.447	439.898	422.244	396.938	366.148	400.517	406.05	515.205	522.121	570.984	650.408	528.103	593.721	421.685	630.296
100302594	Snord14e	0.000941281	0.0267605	24	17	40.2344	41.4147	66.9983	1.61774	20.445	10.5993	23.047	4.16004	4.04008	19.1034	16.3894	10.7326	107.948	73.8757	73.3986	95.9436	70.1909	44.323	22.7255	65.7136
100503619	E330011O21Rik	0.000941281	0.0267605	24	11	11.4699	38.5444	12.109	0.314158	48.3246	31.798	29.0593	37.4404	41.4108	45.6359	49.1683	75.1281	52.0112	44.9244	36.2227	32.3531	21.7257	23.7076	26.5131	21.2875
100504230	NA	0.000941281	0.0267605	24	8	556.127	2781.6	511.35	0.183833	2524.96	3016.96	2957.03	2992.11	3678.49	3522.45	2961.37	3839.58	2664.35	2314.11	2451.71	2157.61	2201.82	2521.25	2108.42	2593.37
100526466	Mir3060	0.000941281	0.0267605	24	11	7.87478	30.1102	6.45341	0.214326	24.1623	34.6887	26.0532	32.2403	23.2304	39.2681	36.8762	35.7753	35.3284	35.9395	35.2695	35.6999	22.5614	18.5538	20.2005	25.9152
100526526	Mir3098	0.000941281	0.0267605	24	23	4.64443	11.7007	4.71803	0.403226	14.8691	12.5265	11.0225	11.4401	8.08015	10.613	6.14604	10.7326	7.85075	5.98992	8.57906	8.92498	17.5477	18.5538	17.6754	16.6598
100862190	NA	0.000941281	0.0267605	24	2	10.3373	49.4189	10.486	0.212186	62.2644	62.6324	53.1084	63.4407	42.4208	45.6359	44.0466	41.1416	36.3097	41.9294	40.9889	50.203	58.4924	44.323	59.3389	44.4261
11434	Acr	0.00152685	0.0334125	24	8	18.5212	31.4147	9.42491	0.300016	38.1021	45.2881	48.0981	37.4404	38.3807	76.4136	41.9979	42.036	18.6455	11.9798	16.2049	22.3125	12.5341	29.8922	7.57518	15.7343
11555	Adrb2	0.00152685	0.0334125	24	11	296.952	1601.57	306.739	0.191524	1330.79	1397.19	1406.87	1376.97	2163.46	1900.79	1711.67	1848.69	1858.66	1674.18	1598.57	1791.69	1428.89	1495.64	1291.57	1349.44
11770	Fabp4	0.00152685	0.0334125	24	2	84.9934	439.464	409.582	0.932003	3462.64	248.603	614.253	647.927	169.683	151.766	167.992	193.187	157.996	122.793	122.967	104.869	413.625	175.23	174.229	103.661
11796	Birc3	0.00152685	0.0334125	24	5	195.64	1335.7	292.509	0.218993	1201.61	1519.56	1777.63	1476.82	1479.68	1475.21	1417.69	1334.42	1072.61	1068.2	1151.5	1088.85	1418.86	1197.75	1464.53	1226.35
11820	App	0.00152685	0.0334125	24	14	2870.83	35679.9	3549.88	0.0994924	31170.3	33077.6	32075.5	32268.4	35222.4	37283.5	35868.3	35206.5	35726.8	39493.5	39741.1	41455.4	35154.8	31659	40893.3	34582
11889	Asgr1	0.00152685	0.0334125	24	5	44.9238	123.768	26.9892	0.218063	194.228	174.407	176.36	189.282	124.232	116.743	138.286	135.052	114.817	74.874	47.6615	71.3999	175.477	103.077	13.8878	130.502
11941	Atp2b2	0.00152685	0.0334125	24	14	165.761	418.408	203.298	0.485884	267.644	334.361	276.564	338.003	437.338	438.317	610.506	609.969	634.929	673.866	478.521	407.202	349.283	350.461	155.291	332.27
12192	Zfp36l1	0.00152685	0.0334125	24	20	2099.62	7089.24	904.91	0.127646	7176.2	5293.89	6244.74	5593.18	5320.78	5484.8	5319.4	4864.55	7671.16	9200.52	8467.53	9163.72	9822.54	7913.19	7268.38	8623.3
12227	Btg2	0.00152685	0.0334125	24	17	2033.93	5480.65	2456.51	0.448214	3532.34	3671.22	3793.74	3632.76	3826.96	3541.56	3671.23	3992.52	6601.5	5202.25	6415.23	10852.8	10119.2	5531.09	5709.16	7596.87
12235	Bub1	0.00152685	0.0334125	24	23	48.8235	129.985	50.3159	0.387089	144.044	143.573	131.268	159.122	92.9218	125.233	110.629	90.3326	70.6567	62.8942	94.3697	108.215	167.957	169.046	223.468	186.034
12738	Cldn2	0.00152685	0.0334125	24	2	7.11936	17.6236	10.3382	0.586614	26.9503	27.9437	55.1125	18.7202	12.1202	9.5517	13.3164	17.8877	11.7761	11.9798	8.57906	4.46249	23.397	14.4307	6.31265	19.4364
12873	Cpa3	0.00152685	0.0334125	24	2	8.05518	18.2439	17.0167	0.932734	78.0628	24.0894	27.0552	14.5602	11.1102	19.1034	10.2434	5.3663	4.90672	3.99328	6.6726	4.46249	7.52045	13.4	53.0262	8.3299
12909	Crcp	0.00152685	0.0334125	24	8	41.4367	631.11	32.0132	0.0507253	637.513	651.377	657.341	644.807	718.124	697.274	671.967	626.962	609.414	579.026	598.628	635.905	544.815	620.521	613.589	590.497
12928	Crk	0.00152685	0.0334125	24	17	483.31	4613.81	397.365	0.0861251	4620.58	4145.3	3725.6	4008.2	4617.81	4897.9	3983.66	4149.04	4970.5	4848.84	5290.42	5043.73	4778.83	4781.73	5194.05	4764.7
12977	Csf1	0.00152685	0.0334125	24	17	444.676	2377.6	390.98	0.164443	2037.07	1930.04	2236.56	2041.54	2044.28	2173.54	2069.17	2138.47	2281.62	2513.77	2892.1	3018.88	2722.4	2214.09	3016.18	2711.84
13447	Doc2b	0.00152685	0.0334125	24	11	11.2482	36.2177	10.9544	0.302459	40.89	27.9437	37.0757	28.0803	51.511	50.9424	36.8762	41.1416	50.0485	49.916	40.0356	31.2374	30.0818	20.6153	22.7255	20.362
13712	Elk1	0.00152685	0.0334125	24	17	47.6174	513.551	85.8582	0.167185	466.518	501.059	499.018	411.844	502.99	474.401	469.148	491.91	570.16	539.093	598.628	619.171	548.157	493.737	530.262	500.719
13730	Emp1	0.00152685	0.0334125	24	14	609.449	5748.85	753.514	0.131072	5688.36	5049.14	4718.63	5265.57	5915.68	6278.65	6212.62	5773.24	6375.79	6594.9	5869.03	6386.94	5895.2	5190.94	4885.99	5880.91
13859	Eps15l1	0.00152685	0.0334125	24	14	145.389	1980.39	212.474	0.107289	1827.97	1909.81	1815.71	1806.5	1770.56	2057.86	2027.17	1943.49	2093.21	2268.18	2221.02	2217.86	1848.36	1932.69	1901.37	2044.53
14025	Bcl11a	0.00152685	0.0334125	24	5	54.3816	125.766	84.525	0.67208	159.843	170.553	178.364	151.842	195.944	211.199	134.188	109.115	56.9179	86.8538	77.2116	37.9312	137.039	113.384	108.578	83.299
14083	Ptk2	0.00152685	0.0334125	24	17	258.44	3721.39	283.697	0.0762341	3329.75	3567.16	3286.71	3415.4	3679.5	3821.74	3523.73	3670.55	3960.7	3866.49	4036.93	4372.13	3688.36	3869.5	4075.44	3378.24
14085	Fah	0.00152685	0.0334125	24	2	101.865	764.141	134.899	0.176537	957.199	825.785	795.624	822.649	741.354	627.228	775.425	691.358	637.873	623.95	692.044	717.345	806.359	778.229	874.933	858.905
14388	Gab1	0.00152685	0.0334125	24	14	165.049	2489.16	238.476	0.095806	2368.83	2280.78	2166.42	2309.86	2495.76	2694.64	2320.13	2514.11	2590.75	2569.68	2923.55	2770.09	2357.24	2431.58	2638.69	2394.38
14430	Galt	0.00152685	0.0334125	24	8	68.6491	648.309	54.836	0.0845831	634.725	619.579	695.419	717.607	708.023	693.029	748.792	758.436	634.929	587.012	591.002	613.592	589.102	612.275	622.427	546.997
14467	Nipsnap2	0.00152685	0.0334125	24	8	298.45	1877.85	105.764	0.0563218	2148.59	2015.8	1988.06	2149.7	2149.32	2050.43	2013.85	2203.76	1898.9	1809.95	1604.28	1496.05	1707.98	1646.13	1446.86	1715.96
14586	Gfra2	0.00152685	0.0334125	24	5	138.205	734.324	243.27	0.331284	1117.97	807.477	826.687	866.329	809.025	930.76	542.9	828.198	555.44	557.063	403.216	479.718	776.278	752.46	724.692	770.978
14664	Slc6a9	0.00152685	0.0334125	24	11	124.538	1245.28	130.049	0.104434	1213.69	1254.58	1225.5	1255.29	1254.44	1347.85	1344.96	1529.39	1346.4	1400.64	1284.95	1189.25	1076.26	1096.74	949.422	1155.08
14739	S1pr2	0.00152685	0.0334125	24	17	128.087	1757.92	75.3231	0.0428479	1584.49	1644.82	1560.18	1581.86	1589.77	1745.84	1832.54	1753.88	1784.08	1824.93	1763.47	2147.57	1765.63	1759.52	2017.52	1770.57
14745	Lpar1	0.00152685	0.0334125	24	14	93.094	683.855	122.773	0.179531	596.623	483.715	501.022	639.607	694.893	674.987	639.188	739.654	867.508	804.646	750.191	799.901	839.784	683.398	624.952	601.604
15077	H3c14	0.00152685	0.0334125	24	20	39.9721	116.11	16.1389	0.138996	118.953	96.3576	80.1636	80.0808	97.9719	77.4749	68.6307	76.9169	112.854	125.788	207.804	146.147	116.985	156.677	137.616	157.343
15331	Hmgn2	0.00152685	0.0334125	24	11	149.408	1471.35	145.836	0.0991172	1284.32	1384.66	1498.06	1326.01	1677.64	1565.42	1594.9	1682.33	1440.61	1635.25	1540.42	1459.23	1364.54	1313.2	1339.54	1435.52
15381	Hnrnpc	0.00152685	0.0334125	24	23	407.447	4522.66	406.882	0.0899651	4501.62	4572.17	4276.73	4363.89	4173.4	4289.77	3888.39	3992.52	4125.57	4083.13	4759.47	4567.36	5092.18	5414.62	5264.75	4997.01
15483	Hsd11b1	0.00152685	0.0334125	24	17	1439.6	7926.83	1370.09	0.172843	6498.73	7144.92	6207.67	6189.1	8008.44	8059.51	6697.13	7258.81	10378.7	7663.11	9612.36	9920.12	8517.33	8998.59	9375.54	6299.25
15516	Hsp90ab1	0.00152685	0.0334125	24	20	12540.8	36476.1	4861.63	0.133283	30682.4	30170.5	29241.7	30327.8	24225.3	23326.3	26289.7	25541.8	37623.7	45905.8	53742.1	54288.4	50495.7	41829.5	36873.4	43053.5
16177	Il1r1	0.00152685	0.0334125	24	23	179.96	1744.19	237.95	0.136424	1735.04	1695.89	1713.5	1805.46	1438.27	1630.16	1594.9	1520.45	1394.49	1564.37	1638.6	1826.27	2357.24	1862.6	1782.69	2347.18
16185	Il2rb	0.00152685	0.0334125	24	8	82.9489	435.018	111.576	0.256486	395.89	566.583	437.894	413.924	676.713	795.975	447.636	449.874	315.011	339.429	387.964	354.768	397.748	346.338	380.021	254.525
16443	Itsn1	0.00152685	0.0334125	24	20	197.71	2072.37	164.655	0.0794526	2010.12	2088.07	1918.92	1951.06	1741.27	1964.47	1834.59	1879.1	1902.82	2164.36	2064.69	2473.34	2313.79	2126.47	2499.81	2225.01
16490	Kcna2	0.00152685	0.0334125	24	23	191.542	790.148	181.476	0.229674	1149.57	863.364	681.39	967.21	545.41	679.232	588.995	558.095	731.101	675.863	826.45	689.455	742.018	977.167	1065.57	901.48
16561	Kif1b	0.00152685	0.0334125	24	17	502.352	6475.58	920.815	0.142198	6349.11	5977.06	5605.44	6063.26	5778.32	6487.72	6091.75	6465.49	6574.02	7188.9	7720.2	7437.86	6191	6396.94	6923.71	6358.49
16599	Klf3	0.00152685	0.0334125	24	17	363.656	2436.32	819.159	0.336228	2398.57	2124.68	2012.11	2040.5	1995.8	2282.86	2224.87	1990	2501.44	3416.25	3138.03	2965.33	2420.75	2390.35	2487.18	2592.45
16601	Klf9	0.00152685	0.0334125	24	14	923.341	2921.59	982.823	0.3364	2330.73	2146.85	2116.32	2122.66	4089.57	4248.38	3421.29	3278.81	3900.84	3748.69	3323.91	2591.59	2347.22	2395.5	2398.81	2284.24
16881	Lig1	0.00152685	0.0334125	24	14	25.2456	471.735	39.6941	0.084145	446.073	454.808	432.883	418.084	457.539	468.033	529.584	448.98	508.336	502.155	470.895	551.118	466.268	467.968	469.661	455.368
17068	Ly6d	0.00152685	0.0334125	24	5	154.145	392.399	232.91	0.593553	402.395	687.03	594.213	429.524	569.651	562.489	434.32	368.486	208.045	254.572	190.646	168.459	432.844	352.522	410.322	212.875
17122	Mxd4	0.00152685	0.0334125	24	17	222.476	2469.9	884	0.35791	2254.53	2200.81	2268.63	2007.22	2250.32	2238.28	2365.2	2154.57	3003.89	3494.12	3133.26	2887.23	2256.97	2403.75	2335.68	2263.88
17156	Man1a2	0.00152685	0.0334125	24	17	189.255	2294.78	300.985	0.131161	2235.01	2031.22	2052.19	2188.18	2101.85	2284.98	2084.53	2104.48	2479.85	2406.95	2864.45	2313.8	2251.96	2319.22	2662.67	2335.15
17207	Mcf2l	0.00152685	0.0334125	24	11	372.084	2001.95	427.857	0.21372	1719.24	1636.15	1858.79	1780.5	2327.08	2242.53	2071.21	2215.39	2734.02	2769.34	2109.5	1966.84	1546.71	1750.24	1589.52	1714.11
17356	Afdn	0.00152685	0.0334125	24	17	632.932	6899.12	695.363	0.10079	5955.08	6769.12	6170.59	6359.67	6080.32	6941.96	6687.91	6605.91	6678.04	7432.49	7949.93	8033.6	6975.64	6975.2	7426.2	7344.19
17395	Mmp9	0.00152685	0.0334125	24	5	140.242	403.804	179.14	0.44363	503.691	608.98	592.208	462.805	562.581	602.818	332.91	341.654	209.026	329.446	215.43	190.771	426.994	321.599	496.174	263.78
17425	Foxk1	0.00152685	0.0334125	24	14	307.423	2793.79	489.227	0.175112	2516.6	2592.02	2676.46	2345.22	2617.97	3075.65	2783.13	2837.88	2889.07	3625.9	3188.55	3218.57	2571.16	2444.98	2802.82	2514.7
17993	Ndufs4	0.00152685	0.0334125	24	5	74.4329	906.868	98.2961	0.108391	1017.6	971.285	956.953	975.53	931.238	898.921	917.808	1007.97	919.519	778.69	818.824	749.698	821.4	895.736	948.16	900.555
18023	Nfe2l1	0.00152685	0.0334125	24	20	618.762	10304.8	300.067	0.0291191	10005.1	10141.6	9839.08	10077.7	9887.08	9457.24	9521.24	9837.31	10056.8	11091.3	10941.2	11377.1	11411.9	10210.8	10343.9	10678
18124	Nr4a3	0.00152685	0.0334125	24	17	18.1763	47.6222	50.2429	1.05503	35.3141	20.2351	39.0797	30.1603	26.2605	23.3486	30.7302	47.4023	60.8433	131.778	73.3986	68.053	47.6295	31.9538	46.7136	49.0538
18160	Npr1	0.00152685	0.0334125	24	20	673.456	6319.11	331.066	0.0523912	5727.39	6383.69	5855.95	6002.94	5361.18	5437.04	5703.52	5776.82	6220.74	6658.8	7156.84	8151.86	6431.66	6488.68	6584.09	7164.64
18452	P4ha2	0.00152685	0.0334125	24	17	323.433	1708.59	553.964	0.324223	1509.21	1559.07	1229.51	1416.49	1391.81	1467.78	1829.47	1459.63	1919.51	2155.37	2189.57	2353.96	1940.28	1532.75	1540.29	1842.76
18640	Pfkfb2	0.00152685	0.0334125	24	17	276.611	3403.1	506.238	0.148758	2905.05	3028.52	3376.89	3010.83	3152.27	3126.59	3565.73	3362.88	3839.02	3722.74	4360.07	3565.53	3197.86	3226.3	3416.4	3592.96
18679	Phka1	0.00152685	0.0334125	24	14	91.3333	1076.79	111.951	0.103968	904.228	1038.73	974.99	1019.21	1072.64	1145.14	1150.33	1066.1	1060.83	1187	1170.57	1252.84	997.713	1041.07	1147.64	999.588
18700	Piga	0.00152685	0.0334125	24	17	71.1015	338.896	89.1864	0.263168	309.463	285.218	285.583	272.483	291.896	284.428	282.718	289.78	398.425	363.389	448.018	396.046	356.804	350.461	380.021	427.601
19252	Dusp1	0.00152685	0.0334125	24	17	1861.52	3499.11	2646.62	0.75637	1992.46	1753.71	2064.21	1900.1	2466.47	1831.8	1673.77	2091.96	5569.12	4383.62	4282.86	7423.35	6531.93	3563.36	3829.25	4627.72
19346	Rab6a	0.00152685	0.0334125	24	17	343.273	3225.71	244.357	0.0757527	3146.68	2831.95	2647.4	2806.99	3302.76	3412.08	2919.37	2889.75	3390.54	3413.26	3729.99	3605.69	3171.12	3284.02	3643.66	3416.18
19387	Rangap1	0.00152685	0.0334125	24	20	369.434	1922.11	121.829	0.0633829	1681.14	1882.83	1712.49	1673.38	1602.9	1597.26	1682.99	1589.32	1977.41	2200.3	2282.03	2439.87	2296.24	1893.52	1919.04	2323.12
19766	Ripk1	0.00152685	0.0334125	24	17	134.157	1617.1	170.565	0.105475	1546.39	1527.27	1503.07	1479.94	1474.63	1609.99	1544.7	1523.13	1726.18	1755.05	1774.91	1742.6	1593.5	1648.2	1801.63	1622.48
19876	Robo1	0.00152685	0.0334125	24	14	122.595	662.013	154.564	0.233475	574.319	536.712	568.159	647.927	725.194	753.523	638.164	713.717	734.045	779.688	776.882	828.908	524.76	599.906	672.928	517.379
19878	Rock2	0.00152685	0.0334125	24	17	699.201	5541.51	704.783	0.127182	4933.76	4863.17	4213.6	4793.41	5191.5	6177.82	4820.54	5080.09	6086.29	5605.57	7048.18	6652.46	5657.89	5760.95	6042.47	5736.52
20185	Ncor1	0.00152685	0.0334125	24	17	880.153	7038.76	1373.97	0.1952	6522.89	6839.46	6360.98	6267.1	5591.47	6844.32	6701.23	6339.38	6995.02	8258.1	8331.22	8199.83	7431.88	6829.86	8168.56	6938.8
20250	Scd2	0.00152685	0.0334125	24	17	6559.14	35099.3	4315.33	0.122946	29258.7	30617.6	28490.1	27688.2	33540.7	30659.9	34856.2	28000.4	38194.9	33178.2	40763.9	45967	38069.4	37621.9	47236.3	37444.7
20339	Sele	0.00152685	0.0334125	24	14	10.6754	30.4793	16.6369	0.545845	22.3037	29.8709	18.0368	17.6802	30.3006	42.452	26.6328	33.0922	30.4216	46.921	39.0824	61.3592	20.8901	26.7999	21.463	20.362
20382	Srsf2	0.00152685	0.0334125	24	8	194.357	3645.72	317.579	0.08711	3772.11	3272.3	3762.68	3675.4	4087.55	4159.23	3840.25	3829.75	3757.56	3810.59	3249.56	3604.58	3217.08	3567.48	3084.36	3641.09
20403	Itsn2	0.00152685	0.0334125	24	17	303.881	3055.16	515.246	0.168648	2897.62	2885.91	2820.76	2644.75	2671.5	3053.36	2910.15	2717.13	3126.56	3393.29	3762.4	3447.27	2938.83	3007.78	3608.31	2996.91
20555	Slfn1	0.00152685	0.0334125	24	5	94.0904	195.532	187.348	0.958143	182.147	277.51	286.585	237.122	300.986	464.849	211.014	181.56	81.4515	104.824	101.042	52.4343	142.889	165.953	219.68	118.47
20597	Smpd1	0.00152685	0.0334125	24	20	350.452	2940.01	326.449	0.111037	2876.24	2722.1	3007.14	2824.67	2547.27	2189.46	2912.2	2514.11	2551.49	3441.21	3097.04	3142.71	3557.17	3161.36	3098.25	3397.67
20650	Sntb2	0.00152685	0.0334125	24	17	259.115	1178.51	367.394	0.311744	902.369	966.467	922.883	969.29	891.847	1165.31	1144.19	1062.53	1346.4	1544.4	1675.78	1438.04	1129.74	1084.37	1535.24	1077.33
20656	Sod2	0.00152685	0.0334125	24	17	235.144	2433.96	595.981	0.244861	2395.79	1993.64	2231.55	2163.22	2267.49	2167.17	2428.71	2304.82	3056.88	2885.15	2975.03	2696.46	2493.45	2328.5	2267.5	2287.95
20853	Stau1	0.00152685	0.0334125	24	17	139.882	2708.48	317.834	0.117348	2618.82	2632.49	2593.29	2587.55	2512.93	2696.76	2536.26	2608.91	2797.81	3038.89	2956.92	2900.62	2760.01	2694.42	2681.61	2718.32
21454	Tcp1	0.00152685	0.0334125	24	17	302.565	4403.2	275.938	0.0626676	4187.51	4110.62	3831.82	4276.52	4371.36	4179.4	4372.91	4150.83	4623.11	4355.67	5021.61	4726.89	4503.91	4470.43	4633.48	4635.13
21664	Phlda1	0.00152685	0.0334125	24	20	406.242	1131.52	224.686	0.198571	1275.03	745.808	964.969	931.85	814.075	691.967	733.427	679.731	1114.81	1663.2	1109.56	1851.93	1555.06	1399.78	1137.54	1435.52
21685	Tef	0.00152685	0.0334125	24	14	6597.71	9224.47	7436.18	0.806136	4176.36	4675.27	3799.75	4419.01	13660.5	13126.2	15372.3	14527.5	15352.1	14580.5	12535.9	11449.6	4964.33	5560.99	5204.15	4187.16
21872	Tjp1	0.00152685	0.0334125	24	14	915.646	14494.8	1441.82	0.0994719	12745.6	13843.7	11747	13576.3	13116.1	15437.7	14283.4	14299.4	14715.2	15549.8	16763.5	17241.9	14027.3	14086.5	16582.1	13900.7
22059	Trp53	0.00152685	0.0334125	24	5	107.094	1281.99	180.559	0.140843	1345.65	1409.71	1302.66	1312.49	1423.12	1461.41	1330.62	1290.59	1101.07	1249.9	1145.78	1188.14	1261.76	1193.63	1276.42	1218.94
22083	Ctr9	0.00152685	0.0334125	24	20	145.798	1622.26	68.0801	0.0419661	1564.04	1542.69	1485.03	1633.86	1425.14	1422.14	1470.95	1514.19	1672.21	1681.17	1834.01	1982.46	1607.71	1694.58	1722.09	1703.93
22283	Ush2a	0.00152685	0.0334125	24	14	1.93844	3.67597	2.97026	0.808022	1.85864	0.963576	2.00409	1.04001	2.02004	4.2452	5.1217	3.57753	7.85075	3.99328	8.57906	5.57811	4.17803	3.0923	3.78759	0.925544
22695	Zfp36	0.00152685	0.0334125	24	17	945.408	2645.73	1575.75	0.595582	1745.26	1710.35	2036.16	1670.26	1886.72	1681.1	1841.76	1894.3	3648.63	3242.54	2529.87	5689.68	4597.5	2557.33	2613.44	2986.73
22763	Zfr	0.00152685	0.0334125	24	20	409.636	3097.81	286.405	0.0924541	3045.38	2852.18	2787.69	2792.43	2895.72	3008.78	2396.95	2639.32	2914.59	2973	3417.33	3391.49	3471.11	3672.62	3946.67	3359.73
22782	Slc30a1	0.00152685	0.0334125	24	14	332.821	1651.85	418.2	0.253171	1526.87	1320.1	1309.67	1367.61	2023.07	2150.19	1540.61	1716.32	2052.97	1775.01	2221.02	1676.78	1365.38	1555.43	1480.95	1347.59
26372	Clcn6	0.00152685	0.0334125	24	17	66.2697	503.588	122.831	0.243912	417.264	449.99	520.061	424.324	395.927	478.646	500.902	466.868	532.869	625.947	589.096	629.211	511.391	466.937	517.637	530.337
26385	Grk6	0.00152685	0.0334125	24	5	330.46	1809.84	320.861	0.177287	1904.18	2139.14	2207.5	2018.66	2216.99	2138.52	1898.1	1772.67	1590.76	1695.15	1419.36	1504.98	1622.75	1580.17	1747.34	1501.23
26410	Map3k8	0.00152685	0.0334125	24	8	66.3284	399.15	39.1123	0.097989	419.123	453.844	452.924	391.044	458.549	545.508	403.59	438.247	412.164	352.407	345.069	341.381	335.078	345.307	321.945	370.218
26425	Nubp1	0.00152685	0.0334125	24	5	92.5728	774.266	126.216	0.163014	748.102	907.689	896.83	824.729	822.156	816.139	824.593	812.099	693.81	663.883	672.98	658.217	719.456	749.367	690.604	887.597
26447	Poli	0.00152685	0.0334125	24	8	40.4273	262.245	31.4832	0.120053	257.421	262.093	297.607	265.203	315.126	313.083	285.791	330.027	244.354	219.63	252.606	205.275	272.407	238.107	233.568	203.62
26943	Serinc3	0.00152685	0.0334125	24	17	5412.46	30287.5	7170.97	0.236763	27198.4	24883.4	21429.7	24384.1	31312.6	32373.9	26189.3	26811.8	39844.5	35473.3	41033.7	34477.2	29291.3	30093.2	34901.4	24902.7
28084	Vps25	0.00152685	0.0334125	24	8	241.59	2114.23	87.7208	0.0414906	2094.69	2318.36	2282.66	2318.18	2319	2160.81	2307.84	2413.94	2003.9	2023.59	1867.38	1960.15	2079.82	1965.67	1804.15	1907.55
30947	Adat1	0.00152685	0.0334125	24	20	29.4631	178.99	12.1003	0.067603	172.853	166.699	151.309	154.962	139.383	175.114	142.383	161.883	180.567	214.639	189.693	205.275	221.436	182.446	196.955	208.247
50927	Nasp	0.00152685	0.0334125	24	17	88.4372	664.839	169.052	0.254275	572.461	595.49	614.253	644.807	582.781	552.937	661.723	560.778	766.429	733.765	878.877	724.039	650.937	688.552	710.804	698.786
52469	Coa3	0.00152685	0.0334125	24	2	120.733	1154.95	149.065	0.129066	1270.38	1234.34	1167.38	1302.09	1183.74	1049.63	1115.51	1063.42	1063.78	1019.28	1037.11	1056.49	1301.87	1301.86	1148.9	1163.41
52535	Mettl17	0.00152685	0.0334125	24	8	47.7955	523.433	24.9316	0.0476309	562.238	568.51	547.116	523.125	516.12	570.979	580.801	575.982	513.243	491.173	477.568	546.655	523.089	491.676	450.723	435.931
52538	Acaa2	0.00152685	0.0334125	24	8	491.429	2905.92	418.496	0.144015	3188.49	3019.85	2783.68	3378.99	3245.19	3196.63	3176.48	4039.03	3264.93	2897.12	2540.36	2451.02	2521.86	2427.46	2214.48	2149.11
53314	Batf	0.00152685	0.0334125	24	23	40.0062	162.519	39.5925	0.243618	157.984	191.752	186.38	141.441	128.272	106.13	149.554	131.474	109.91	134.773	142.031	174.037	232.298	162.861	220.943	230.461
53893	Nudt5	0.00152685	0.0334125	24	20	52.3302	436.487	23.6623	0.0542108	414.476	405.665	418.855	384.804	372.697	384.19	486.561	368.486	408.239	435.268	458.503	481.949	496.35	477.245	499.962	490.538
54198	Snx3	0.00152685	0.0334125	24	20	269.294	3255.51	177.372	0.0544836	3375.29	3205.82	2979.08	3080.51	3146.21	3045.93	2849.71	2841.45	3271.8	3540.04	3332.49	3609.04	3550.49	3406.68	3415.14	3438.4
54401	Ywhab	0.00152685	0.0334125	24	14	561.018	8332.11	793.984	0.0952921	8051.62	7498.55	7464.23	7480.8	8657.88	8589.1	7936.58	7966.27	9328.65	8514.67	9334.02	9380.16	8282.52	8227.58	8317.54	8283.62
56332	Amotl2	0.00152685	0.0334125	24	20	1300.02	6210.95	474.022	0.0763203	5895.6	5069.37	5902.04	5304.05	4955.15	4724.91	5098.14	5210.67	6793.84	8107.36	6548.68	8420.72	6138.36	7091.67	7091.63	7023.03
56376	Pdlim5	0.00152685	0.0334125	24	17	217.737	2638.08	293.788	0.111364	2683.87	2251.88	2278.65	2266.18	2762.4	2783.79	2452.27	2303.93	2779.16	2974	2947.38	3093.62	2555.28	2472.81	2742.21	2861.78
56379	Kcnj1	0.00152685	0.0334125	24	5	2.01476	3.12673	1.88858	0.604011	12.0812	3.8543	4.00818	5.20005	6.06011	2.1226	3.07302	1.78877	0	0	0	1.11562	0.835606	2.06153	5.05012	2.77663
56440	Snx1	0.00152685	0.0334125	24	23	259.965	3103.68	261.102	0.0841265	2967.32	3217.38	3423.99	3189.71	2704.83	2857.02	3076.09	2824.46	2727.15	2911.1	3065.59	3186.22	3339.08	3213.93	3636.08	3319
56445	Dnaja2	0.00152685	0.0334125	24	17	270.115	3358.08	259.386	0.0772422	3289.79	2960.11	2753.62	2849.63	3515.88	3482.12	3126.28	3243.93	3971.5	3481.14	3866.3	3604.58	3380.02	3302.58	3422.72	3479.12
56489	Ikbke	0.00152685	0.0334125	24	5	52.6089	428.968	28.8416	0.0672347	418.194	494.314	628.282	475.285	420.168	460.604	457.88	436.459	411.183	386.35	386.058	330.224	427.83	417.46	338.358	374.845
56541	Habp4	0.00152685	0.0334125	24	20	95.9998	1601.11	109.956	0.0686747	1530.59	1617.84	1622.31	1577.7	1463.52	1441.24	1524.22	1492.72	1512.25	1674.18	1567.11	1718.06	1759.79	1655.41	1637.5	1823.32
57764	Ntn4	0.00152685	0.0334125	24	17	321.466	3417.49	420.221	0.122962	3136.45	3012.14	3174.48	3055.55	3286.6	3023.64	3501.19	3240.35	3267.87	3983.3	3649.91	4294.03	3845.46	3259.28	3379.79	3569.82
58244	Stx6	0.00152685	0.0334125	24	2	101.38	1566.13	115.088	0.0734859	1651.4	1700.71	1714.5	1566.26	1548.36	1549.5	1428.95	1513.3	1421.97	1453.55	1513.73	1556.29	1692.1	1573.98	1604.67	1568.8
58246	Slc35b4	0.00152685	0.0334125	24	17	91.4161	1055.74	149.726	0.14182	1050.13	988.629	938.916	965.13	979.719	1040.07	989.512	1002.6	1134.43	1173.03	1214.41	1159.13	1064.56	991.597	1161.53	1038.46
59287	Ncstn	0.00152685	0.0334125	24	11	264.071	3687.9	263.589	0.071474	3419.89	3785.89	3634.42	3481.96	3800.7	3923.62	3991.85	3914.71	3664.34	4027.22	3865.34	3806.5	3547.98	3119.1	3591.9	3430.99
64209	Herpud1	0.00152685	0.0334125	24	14	1385.81	4787.49	1531.53	0.319903	3706.13	3625.94	3589.32	3519.4	6124.76	5338.34	5899.17	5865.36	5873.34	6099.74	5401	5369.49	4643.46	3815.9	3579.27	4149.21
66400	Alkbh7	0.00152685	0.0334125	24	23	35.5875	193.699	35.0752	0.181081	232.33	185.97	222.454	200.722	163.623	126.295	172.089	150.256	175.66	189.681	151.563	222.009	199.71	245.322	217.155	244.344
66492	Zmat2	0.00152685	0.0334125	24	5	116.287	1705.68	153.334	0.0898965	1704.37	1773.94	1830.74	1895.94	1718.04	1697.02	1790.55	1900.56	1662.4	1522.44	1527.07	1627.69	1639.46	1624.49	1711.99	1664.13
66696	Snx31	0.00152685	0.0334125	24	23	18.7388	43.1749	25.0389	0.57994	26.0209	41.4338	40.0818	41.6004	29.2906	22.2873	22.5355	28.6202	16.6828	14.9748	38.1292	31.2374	56.8212	99.9843	82.0644	99.0332
66826	Taz	0.00152685	0.0334125	24	5	153.021	1619.83	215.497	0.133036	1661.62	1670.84	1764.6	1787.78	1647.34	1697.02	1758.79	1861.21	1541.69	1398.65	1483.22	1486.01	1507.43	1633.76	1467.06	1550.29
66887	Lonp2	0.00152685	0.0334125	24	2	141.319	2480.26	208.888	0.0842202	2625.33	2632.49	2513.13	2642.67	2534.14	2378.37	2458.41	2575.82	2248.26	2285.15	2291.56	2294.84	2490.94	2602.69	2661.41	2448.99
66889	Rnf128	0.00152685	0.0334125	24	5	52.8616	200.304	14.5717	0.0727476	278.796	243.785	318.65	240.242	212.104	219.689	187.454	211.074	215.896	144.756	161.096	112.678	200.545	169.046	94.6897	194.364
66943	Slc66a2	0.00152685	0.0334125	24	23	85.4087	1224.95	86.752	0.0708209	1235.07	1248.79	1276.61	1208.49	1225.15	1019.91	1144.19	1077.73	1107.94	1209.96	1222.04	1301.93	1382.09	1320.41	1281.47	1337.41
67016	Tbc1d2b	0.00152685	0.0334125	24	14	414.859	3973.54	557.49	0.140301	3791.62	3604.74	3454.05	3774.2	4074.42	4060.53	3742.94	4202.7	4372.87	4624.22	4462.07	4421.21	4126.22	3426.27	3827.99	3610.55
67096	Mmachc	0.00152685	0.0334125	24	20	35.7452	211.431	16.6772	0.0788776	216.531	173.444	142.29	204.882	198.974	194.218	161.846	189.609	211.97	252.575	203.991	209.737	259.038	257.692	252.506	253.599
67143	Ikzf5	0.00152685	0.0334125	24	17	80.5927	794.57	58.0822	0.0730989	677.474	697.629	667.362	731.128	813.065	869.204	712.94	760.225	883.209	869.537	941.79	838.948	740.347	809.152	901.446	799.67
67182	Pdzk1ip1	0.00152685	0.0334125	24	8	100.48	651.999	58.4677	0.0896745	652.382	745.808	760.552	672.887	741.354	689.845	769.279	796.895	685.959	630.938	587.189	467.446	632.553	629.798	426.735	542.369
67426	Coq8a	0.00152685	0.0334125	24	8	125.019	418.385	24.2913	0.0580596	632.866	391.212	438.896	625.046	532.28	444.685	503.975	499.96	415.108	343.422	332.677	300.103	310.845	322.63	332.045	268.408
67465	Sf3a1	0.00152685	0.0334125	24	17	121.175	1746.67	223.734	0.128092	1627.24	1733.47	1546.16	1654.66	1639.26	1675.79	1744.45	1673.39	1826.28	1951.72	1904.55	2022.62	1765.63	1595.63	1831.93	1753.91
67544	Fam120b	0.00152685	0.0334125	24	17	229.5	1892.02	398.038	0.210377	1732.25	1740.22	1596.26	1734.74	1666.53	1686.41	1781.33	1880.89	2239.43	2047.55	2291.56	2221.2	1860.06	2049.16	2011.21	1733.54
67554	Slc25a30	0.00152685	0.0334125	24	14	38.4559	326.193	56.0163	0.171727	287.16	279.437	317.648	279.763	322.196	382.068	299.107	302.301	351.321	372.373	402.263	390.468	310.01	292.738	339.62	290.621
67628	Anp32b	0.00152685	0.0334125	24	11	135.989	2130.09	136.474	0.0640694	1852.13	2071.69	2009.1	2182.98	2239.21	2213.87	2256.62	2231.48	2186.43	2230.25	2251.53	2203.35	2012.97	1988.35	2044.03	2107.46
67672	0610040B10Rik	0.00152685	0.0334125	24	5	10.4193	14.6579	9.13416	0.623158	21.3743	26.9801	18.0368	24.9603	17.1703	24.4099	18.4381	24.1483	7.85075	7.98656	6.6726	6.69374	6.68485	11.3384	2.52506	9.25544
67800	Dgat2	0.00152685	0.0334125	24	11	139.557	453.515	14.5986	0.0321898	1814.03	271.728	242.495	394.164	587.831	412.846	524.462	581.349	516.187	441.257	342.209	304.565	239.819	242.23	157.816	183.258
67803	Limd2	0.00152685	0.0334125	24	5	403.191	2740.45	653.268	0.23838	2661.57	3272.3	3131.39	2808.03	3410.83	3225.29	2925.51	2657.21	2325.78	2319.1	2260.11	2381.85	2892.87	2573.82	2496.02	2505.45
68119	Cmtm3	0.00152685	0.0334125	24	5	157.454	1213.28	130.282	0.10738	1335.43	1354.79	1430.92	1340.57	1289.79	1355.28	1037.66	1321.9	981.343	1054.23	1025.67	1194.83	1262.6	1082.3	1153.95	1191.18
68180	Hyi	0.00152685	0.0334125	24	8	66.7063	313.104	27.8094	0.0888185	297.382	366.159	377.771	382.724	360.577	335.371	339.056	429.304	291.459	245.587	281.203	290.062	253.189	252.538	236.093	271.184
68262	Agpat4	0.00152685	0.0334125	24	11	124.014	1697.31	122.724	0.0723053	1617.94	1817.3	1642.35	1690.02	1847.32	1857.27	1739.33	1791.45	1673.19	1829.92	1735.83	1798.38	1651.16	1520.38	1491.05	1454.03
68346	Sirt5	0.00152685	0.0334125	24	5	54.5502	341.683	78.7026	0.230338	317.827	397.957	355.726	437.845	390.877	393.742	344.178	406.944	313.049	272.541	285.016	286.715	304.996	330.876	323.207	305.43
68943	Pink1	0.00152685	0.0334125	24	11	421.878	5410.15	452.96	0.083724	5495.06	5313.16	5212.64	5323.82	6191.42	5954.95	5329.64	5692.74	6097.09	5816.21	5270.4	5491.09	4839.83	5109.51	5215.51	4209.38
69368	Wdfy1	0.00152685	0.0334125	24	17	185.387	2184.6	214.228	0.0980629	2038	1948.35	1915.91	1946.9	2082.66	2229.79	2151.11	2145.62	2264.94	2506.78	2649.98	2302.65	2214.36	2206.87	1912.73	2436.96
69454	Clic3	0.00152685	0.0334125	24	11	420.413	4216.81	439.824	0.104302	3690.33	4137.6	3791.74	3907.32	4833.95	4492.48	5262.03	4601.6	4185.43	4427.55	3962.57	4456.91	3781.12	4146.77	3930.25	3861.37
69548	2310015A10Rik	0.00152685	0.0334125	24	5	130.599	607.167	170.683	0.281114	575.249	715.937	755.542	724.887	681.763	730.174	634.066	734.288	538.757	446.249	483.287	481.949	518.076	581.352	518.9	594.199
69674	Mif4gd	0.00152685	0.0334125	24	23	159.128	1346.28	147.558	0.109604	1520.37	1460.78	1486.03	1314.57	1227.17	1148.33	1226.13	1108.14	1252.19	1317.78	1266.84	1388.95	1566.76	1478.12	1306.72	1471.62
70021	Nt5dc2	0.00152685	0.0334125	24	14	290.418	1384.49	355.959	0.257104	1202.54	1204.47	850.736	1265.69	1699.86	1656.69	1417.69	1575.9	1788.01	1730.09	1365.98	1555.18	1274.3	1370.92	1232.23	961.64
70356	St13	0.00152685	0.0334125	24	20	622.157	2708.72	200.589	0.0740529	2447.83	2327.04	2345.79	2288.02	2152.35	2141.7	2268.91	2155.46	2602.52	3426.23	3413.51	3545.45	3245.49	2990.25	3002.29	2986.73
70603	Mutyh	0.00152685	0.0334125	24	8	22.9517	113.544	11.7076	0.103111	112.448	128.156	122.249	123.761	135.343	144.337	137.261	134.157	118.743	83.8589	62.9131	99.2904	98.6015	120.6	95.9522	99.0332
70604	Dnajb14	0.00152685	0.0334125	24	17	43.1896	350.634	77.6286	0.221395	318.757	298.709	360.736	306.803	307.046	329.003	310.375	326.45	368.004	421.291	431.813	394.93	329.229	332.938	424.21	349.856
70885	Ints10	0.00152685	0.0334125	24	20	81.3414	632.493	53.2515	0.0841929	609.633	672.576	541.104	561.606	520.16	525.343	640.212	525.003	622.172	678.858	754.958	638.136	670.991	679.275	776.456	703.414
71176	Fbxo24	0.00152685	0.0334125	24	5	11.1988	39.6188	18.3198	0.462401	52.0419	47.2152	46.0941	43.6805	50.501	40.3294	48.144	54.5573	31.403	32.9446	20.0178	24.5437	38.4379	27.8307	39.1384	37.0218
71529	Kazn	0.00152685	0.0334125	24	11	211.833	1396.07	210.518	0.150794	1218.34	1234.34	1358.77	1217.85	1487.76	1672.61	1691.18	1524.03	1384.68	1581.34	1387.9	1629.92	1285.16	1219.4	1124.91	1318.9
71673	Rnf215	0.00152685	0.0334125	24	14	238.047	1847.36	313.072	0.16947	1696.94	1674.7	1624.31	1694.18	1972.57	1935.81	1987.22	2065.13	1975.44	2270.18	1944.59	2046.05	1627.76	1712.1	1628.66	1702.08
71807	Tars2	0.00152685	0.0334125	24	23	44.6229	810.905	43.6655	0.0538478	797.356	846.02	854.744	762.328	738.324	762.013	737.524	770.063	826.291	772.7	792.133	841.18	908.303	898.828	796.656	870.012
72049	Tnfrsf13c	0.00152685	0.0334125	24	5	62.5768	119.836	104.946	0.875752	166.348	182.116	155.317	122.721	220.184	218.628	136.237	106.432	61.8246	51.9126	50.5211	45.7405	127.848	93.7998	111.103	66.6392
72056	1810055G02Rik	0.00152685	0.0334125	24	14	60.0454	440.163	83.6925	0.19014	428.416	388.321	288.589	329.683	420.168	416.029	492.707	465.079	473.007	587.012	505.211	509.84	490.501	375.199	412.847	459.995
72057	Phf10	0.00152685	0.0334125	24	17	72.21	972.499	93.6574	0.0963059	915.38	897.089	879.795	996.33	937.298	935.005	898.346	940.89	1053.96	948.404	1101.93	1062.07	1021.11	989.536	958.26	1024.58
72102	Dusp11	0.00152685	0.0334125	24	17	491.607	4439.2	646.696	0.145678	4238.63	4299.48	3520.18	3895.88	4047.15	4510.52	3934.49	4108.79	4660.4	4596.27	5614.52	5038.15	4262.42	4564.23	4748.37	4987.76
72170	Chchd4	0.00152685	0.0334125	24	23	40.4053	476.201	37.5541	0.0788619	537.147	500.096	443.906	503.365	435.318	417.091	452.758	436.459	475.952	444.252	462.316	473.024	525.596	511.26	486.074	514.603
72203	2610507I01Rik	0.00152685	0.0334125	24	5	234.648	1739.04	542.786	0.312118	1579.84	2065.91	1794.66	1922.98	1771.57	1886.99	1773.13	2690.3	1484.77	1411.62	1395.53	1508.32	1453.95	1751.27	1574.37	1759.46
72421	Ttc30b	0.00152685	0.0334125	24	5	96.0507	503.326	102.991	0.20462	599.411	560.801	589.202	586.566	525.21	549.753	484.513	660.949	504.41	369.378	422.281	368.155	501.363	464.876	371.184	495.166
72578	2700054A10Rik	0.00152685	0.0334125	24	11	25.3266	117.877	24.8106	0.21048	125.458	120.447	103.211	111.281	131.302	144.337	167.992	170.827	153.09	116.803	115.341	83.6717	82.725	104.107	79.5393	75.8946
72614	Pih1d2	0.00152685	0.0334125	24	5	49.843	218.418	14.4382	0.0661037	241.623	281.364	285.583	308.883	228.264	226.057	218.184	271.892	241.41	194.672	176.347	133.875	202.217	204.092	85.852	194.364
72630	Hspa12b	0.00152685	0.0334125	24	17	419.29	2167.9	1077.86	0.497192	2056.58	1720.95	1740.55	1538.18	1965.5	2005.86	1917.56	1676.07	2698.69	2884.15	3056.05	3335.71	2124.11	2087.3	1893.79	1985.29
72949	Ccnt2	0.00152685	0.0334125	24	17	170.019	2049.89	230.126	0.112263	1891.16	1827.9	1809.69	1880.34	1817.02	2121.54	2127.55	1975.69	2133.44	2203.29	2498.41	2331.65	1905.18	1997.63	2222.05	2055.63
74032	Sdr42e1	0.00152685	0.0334125	24	5	39.4497	190.305	14.7067	0.0772793	201.662	223.55	245.501	252.723	196.954	183.605	207.941	230.751	195.287	163.724	160.143	148.378	166.286	148.43	151.504	168.449
74098	Czib	0.00152685	0.0334125	24	5	91.4229	1006.94	161.318	0.160207	952.552	1132.2	1077.2	1098.25	1030.22	1048.56	1092.97	1111.72	914.612	906.475	861.719	900.308	987.686	1053.44	920.384	1022.73
74108	Parn	0.00152685	0.0334125	24	5	114.506	929.851	143.107	0.153903	941.4	1053.19	910.859	1092.01	1038.3	990.193	1007.95	1027.65	863.582	824.612	846.468	813.289	890.756	901.921	857.257	818.181
74237	Tubgcp2	0.00152685	0.0334125	24	8	122.662	873.557	82.8226	0.0948107	917.238	933.705	859.754	979.69	1033.25	944.557	949.563	1100.09	893.022	727.775	754.004	780.936	792.154	789.567	808.019	713.595
74365	Lonrf3	0.00152685	0.0334125	24	20	412.204	847.107	170.282	0.201015	719.293	569.473	754.54	544.966	449.459	407.539	430.223	437.353	1125.6	885.51	1720.58	1355.48	870.701	1103.95	1204.45	974.598
74478	Snx29	0.00152685	0.0334125	24	17	42.0733	393.629	75.2101	0.191069	354.071	377.722	406.83	318.243	304.016	359.781	391.298	374.746	413.146	456.232	434.673	469.677	432.008	407.153	411.585	386.877
74490	Mamstr	0.00152685	0.0334125	24	11	21.9913	140.784	21.7703	0.154637	137.539	137.791	133.272	108.161	166.653	172.992	172.089	178.877	145.239	123.792	139.171	150.609	144.56	126.784	94.6897	120.321
74528	Mgme1	0.00152685	0.0334125	24	20	45.7131	338.726	42.3505	0.125029	342.919	368.086	277.566	343.204	299.976	279.122	291.937	273.681	349.358	321.459	364.134	393.815	370.173	378.291	390.122	375.771
75029	Purg	0.00152685	0.0334125	24	17	37.6278	188.331	50.235	0.266738	180.288	126.228	136.278	192.402	152.513	198.463	144.432	157.411	207.063	208.649	243.073	245.437	187.176	213.369	205.792	214.726
75530	Lyrm7	0.00152685	0.0334125	24	2	14.0071	69.4886	22.4284	0.322764	105.942	78.0497	64.1309	72.8008	70.7013	60.4941	68.6307	71.5506	52.9925	52.911	44.8018	47.9718	81.0538	96.892	70.7016	72.1924
75547	Akap13	0.00152685	0.0334125	24	14	1642.15	12010.6	2458.88	0.204725	9292.26	10728.5	10889.2	10002.8	10495.1	12090.3	13966.9	11733.4	11993	15255.3	15229.7	14874.6	11679.3	10453	12425.8	11061.2
75686	Nudt16	0.00152685	0.0334125	24	8	62.64	329.448	48.0522	0.145857	297.382	378.685	370.757	338.003	367.647	428.765	359.543	434.67	350.34	280.528	273.577	274.443	292.462	281.399	272.706	270.259
75828	Hormad2	0.00123407	0.0334125	24	8	0.742925	0.797632	1.14121	1.14121	0.929319	0	1.00204	1.04001	2.02004	1.0613	3.07302	2.68315	0	0	0.953229	0	0	0	0	0
75847	Crppa	0.00152685	0.0334125	24	8	14.3527	92.881	6.30448	0.067877	95.7199	103.103	107.219	106.081	113.122	97.6396	98.3366	101.065	87.3396	80.8639	89.6035	100.406	74.3689	77.3075	80.8019	73.118
76419	Smkr-ps	0.00152685	0.0334125	24	5	27.4924	80.9062	21.8567	0.270149	91.0733	101.175	118.241	110.241	105.042	74.291	91.1662	106.432	70.6567	60.8975	58.147	50.203	67.6841	86.5844	37.8759	64.7881
76566	Rflnb	0.00152685	0.0334125	24	23	284.253	1213.56	278.552	0.229533	1328.93	1258.43	1417.89	1188.73	1043.35	906.35	943.417	799.578	762.504	1023.28	1138.16	1516.13	1519.97	1337.93	1492.31	1740.02
76813	Armc6	0.00152685	0.0334125	24	20	40.8305	222.211	20.6886	0.0931032	229.542	186.934	189.386	196.562	217.154	186.789	172.089	188.715	210.989	247.583	209.71	274.443	236.476	258.722	268.919	281.365
76872	Ccdc116	0.00152685	0.0334125	24	11	9.78654	23.2078	10.1626	0.437895	26.9503	26.9801	13.0266	13.5201	38.3807	44.5746	29.7058	53.663	22.5709	17.9698	16.2049	20.0812	8.35606	10.3077	15.1504	13.8832
77044	Arid2	0.00152685	0.0334125	24	14	228.098	2805.01	357.522	0.127458	2578.86	2577.57	2407.91	2606.27	2504.85	2907.96	2773.91	2806.57	3039.22	3374.32	3342.02	2969.79	2590.38	2655.25	3004.82	2740.54
78449	2700046A07Rik	0.00152685	0.0334125	24	11	3.48513	6.19338	3.61646	0.583923	4.6466	3.8543	8.01636	0	10.1002	7.4291	13.3164	9.83821	7.85075	6.98824	6.6726	7.80936	4.17803	3.0923	2.52506	2.77663
78749	Filip1l	0.00152685	0.0334125	24	20	223.946	2525.93	102.499	0.0405788	2407.87	2529.39	2156.4	2431.55	2426.07	2439.93	2301.69	2267.26	2447.47	2614.6	2637.59	2728.81	2886.18	2757.3	2867.2	2515.63
78885	Coro7	0.00152685	0.0334125	24	8	136.603	1104.95	56.2462	0.050904	1070.58	1237.23	1308.67	1128.41	1142.33	1312.83	1263.01	1156.44	987.231	1076.19	1019.96	985.095	1041.16	955.521	1036.54	957.938
79044	Mrps34	0.00152685	0.0334125	24	5	36.2289	406.592	14.8712	0.0365753	446.073	422.046	483.988	481.525	421.178	390.558	426.125	405.155	387.631	370.377	371.759	359.231	421.981	408.184	304.27	405.388
83396	Glis2	0.00152685	0.0334125	24	17	217.109	2489.92	389.309	0.156354	2438.53	2388.7	1926.93	2124.74	2412.94	2348.66	2486.07	2395.16	2786.03	2826.24	2644.26	3186.22	2559.46	2185.22	2660.15	2469.35
83554	Fstl3	0.00152685	0.0334125	24	17	114.513	774.789	105.641	0.136348	703.495	746.771	586.196	635.447	761.554	682.416	767.23	657.371	825.31	915.46	854.093	901.423	973.481	773.075	756.255	857.054
83997	Slmap	0.00152685	0.0334125	24	17	139.036	2636.29	197.937	0.0750819	2519.38	2314.51	2445.99	2578.19	2619.99	2750.89	2573.14	2472.97	2956.79	2739.39	2909.26	2779.02	2604.58	2715.04	2634.9	2566.53
94045	P2rx5	0.00152685	0.0334125	24	23	44.5193	197.595	45.1466	0.228481	200.733	186.934	239.489	213.202	129.282	97.6396	209.99	127.002	153.09	205.654	209.71	193.003	239.819	220.584	251.243	284.142
94178	Mcoln1	0.00152685	0.0334125	24	14	70.9807	1048.93	104.389	0.0995187	1045.48	1041.63	1028.1	906.889	1060.52	1087.83	1078.63	1069.68	1159.95	1110.13	1103.84	1146.86	1016.93	1017.37	931.747	977.375
94226	S1pr5	0.00152685	0.0334125	24	8	42.2958	128.174	40.4367	0.315483	101.296	180.189	140.286	145.602	228.264	250.467	120.872	143.996	65.75	94.8404	111.528	120.487	72.6977	94.8305	101.002	78.6713
97820	4833439L19Rik	0.00152685	0.0334125	24	17	296.895	3847.91	530.263	0.137805	3746.09	3786.85	3252.64	3497.56	3730	3600.99	3645.62	3763.56	4076.5	4411.58	4274.28	4357.62	3964.11	3674.68	3764.86	4019.64
97884	B3galnt2	0.00152685	0.0334125	24	17	89.6704	1305.19	105.612	0.0809169	1239.71	1262.28	1191.43	1122.17	1253.43	1309.64	1217.94	1252.14	1473.98	1284.84	1545.18	1324.24	1343.65	1338.97	1319.34	1404.05
97961	Nol12	0.00152685	0.0334125	24	2	33.0274	360.39	46.3273	0.128548	368.01	413.374	409.836	352.564	378.757	342.8	340.081	352.387	320.899	333.439	305.987	323.531	357.639	384.476	372.446	410.016
98256	Kmo	0.00152685	0.0334125	24	5	71.0399	220.707	129.184	0.585316	272.291	286.182	259.53	230.882	314.116	280.183	283.742	224.49	137.388	146.753	142.984	117.14	251.517	182.446	204.53	197.141
100169	Phactr4	0.00152685	0.0334125	24	17	190.829	1885.13	363.649	0.192904	1816.82	1707.46	1611.29	1642.18	1784.7	1742.65	1919.61	1792.34	2100.07	2210.28	2244.85	2244.63	1729.7	1801.78	1919.04	1894.59
100342	Tent5b	0.00152685	0.0334125	24	11	101.857	333.961	97.3093	0.29138	275.079	264.02	349.714	271.443	522.18	430.888	482.464	438.247	386.649	416.299	288.828	256.593	267.394	236.046	164.129	293.398
102545	Cmtm7	0.00152685	0.0334125	24	5	75.311	500.666	150.023	0.299646	592.906	586.818	582.188	555.366	589.851	570.979	491.683	478.495	375.854	386.35	379.385	343.612	533.952	496.829	556.775	489.613
105785	Kdelr3	0.00152685	0.0334125	24	2	33.7677	238.646	54.2235	0.227213	288.089	326.652	279.57	261.043	238.365	237.731	243.793	240.589	198.231	195.671	129.639	213.084	298.311	206.153	213.367	248.046
106369	Ypel1	0.00152685	0.0334125	24	5	17.9496	51.1556	12.3566	0.241548	47.3953	65.5232	71.1452	89.4409	65.6512	64.7393	41.9979	61.7124	38.2724	54.9076	33.363	23.4281	39.2735	43.2922	40.4009	37.9473
106512	Gpsm3	0.00152685	0.0334125	24	5	133.856	794.127	133.91	0.168626	796.427	959.722	1074.19	819.528	999.919	938.189	776.449	795.106	588.806	770.703	632.944	735.195	793.825	663.814	699.441	661.764
108079	Prkaa2	0.00152685	0.0334125	24	14	153.383	879.036	183.082	0.208276	756.466	694.738	678.384	775.848	872.657	1022.03	996.682	956.989	1076.53	872.532	1130.53	961.667	747.867	843.167	924.171	754.319
117167	Steap4	0.00152685	0.0334125	24	2	107.155	526.6	172.269	0.327134	954.411	429.755	800.634	568.886	498.949	443.623	469.148	425.726	409.22	423.288	390.824	353.652	731.155	448.383	588.339	489.613
140500	Acap3	0.00152685	0.0334125	24	14	117.034	931.39	154.632	0.166023	946.047	907.689	761.554	778.968	948.408	1005.05	986.439	963.25	997.045	1131.1	965.621	1107.81	838.948	890.582	767.618	906.108
170758	Rac3	0.00152685	0.0334125	24	8	119.827	612.019	209.963	0.343066	554.804	628.252	575.174	562.646	799.935	661.19	974.147	894.383	624.134	746.743	440.392	510.955	474.624	506.106	326.995	511.826
195208	Dcdc2a	0.00152685	0.0334125	24	2	180.209	411.417	193.201	0.469599	710.929	687.993	597.219	587.606	255.535	283.367	300.131	406.944	338.563	299.496	242.12	197.465	462.926	510.229	217.155	484.985
207214	Larp4	0.00152685	0.0334125	24	17	128.951	1518.04	164.263	0.108207	1452.53	1441.51	1359.77	1366.57	1453.42	1560.11	1482.22	1261.08	1607.44	1630.26	1752.99	1614.31	1474.01	1460.6	1782.69	1589.16
207728	Pde2a	0.00152685	0.0334125	24	5	191.151	486.204	225.598	0.464	578.966	702.447	633.292	591.766	661.563	694.09	470.172	602.814	333.657	384.353	315.519	234.281	450.391	349.43	464.611	311.908
207785	Csrnp2	0.00152685	0.0334125	24	17	28.1169	185.14	69.7822	0.376915	189.581	146.464	144.294	167.442	165.643	163.44	160.821	166.355	255.149	223.624	220.196	243.206	177.148	180.384	178.017	180.481
208117	Aph1b	0.00152685	0.0334125	24	14	69.7402	634.652	104.142	0.164093	631.937	565.619	545.112	537.686	648.432	688.783	560.314	642.167	781.149	659.89	770.209	720.692	594.116	652.475	554.25	601.604
209131	Snx30	0.00152685	0.0334125	24	23	234.529	1258.65	230.572	0.18319	1166.3	1415.49	1580.22	1256.33	1085.77	1212	1029.46	939.996	892.041	1137.09	1220.13	1248.38	1403.82	1360.61	1603.41	1587.31
209357	Gtf2h3	0.00152685	0.0334125	24	23	34.7944	484.697	31.2917	0.0645593	509.267	506.841	453.926	517.925	468.649	430.888	448.661	451.663	478.896	427.281	494.726	499.799	529.774	515.383	518.9	502.571
209488	Hsh2d	0.00152685	0.0334125	24	5	22.3226	57.7122	33.4047	0.578814	63.1937	71.3046	91.1861	75.9208	77.7715	81.7201	74.7768	52.7686	33.3657	45.9227	28.5969	21.1968	43.4515	64.9383	45.4511	51.8305
209513	Taar4	0.00152685	0.0334125	24	5	1.05658	1.57774	0.188142	0.119248	9.29319	0.963576	4.00818	5.20005	1.01002	1.0613	1.02434	2.68315	0	0	0	0	0	0	0	0
209630	Frmd4a	0.00152685	0.0334125	24	11	407.476	3131.55	395.687	0.126355	2610.46	2866.64	3324.78	2785.15	3567.39	4035.06	3427.44	3604.36	2896.93	3255.52	3221.91	3282.16	2786.74	2778.95	2946.74	2714.62
210510	Tdrd6	0.00152685	0.0334125	24	14	1.97632	5.22912	2.48941	0.476067	3.71728	3.8543	1.00204	4.16004	6.06011	6.3678	4.09736	7.15506	7.85075	7.98656	7.62583	5.57811	4.17803	3.0923	6.31265	4.62772
211329	Ncoa7	0.00152685	0.0334125	24	20	87.616	788.817	125.415	0.158991	736.95	788.205	865.767	808.088	644.392	697.274	642.261	637.695	768.392	784.68	860.766	819.983	847.304	883.367	997.398	838.543
211577	Mrgprf	0.00152685	0.0334125	24	20	46.9761	160.623	25.5923	0.159331	152.408	134.901	106.217	151.842	117.162	115.682	128.042	113.587	145.239	223.624	170.628	201.928	202.217	157.707	200.742	248.046
211586	Tfdp2	0.00152685	0.0334125	24	14	409.893	2737.79	586.622	0.214269	2449.69	2471.57	2363.82	2454.43	2731.09	2870.82	2929.61	2752.01	3224.69	3091.8	3548.87	3080.23	2112.41	2550.12	3036.38	2137.08
213019	Pdlim2	0.00152685	0.0334125	24	17	403.381	4386.34	555.453	0.126632	4164.28	3968.97	3781.72	3755.48	4401.66	3990.49	4634.11	4081.07	4832.13	5495.75	4442.05	5064.93	4617.56	4703.39	4037.57	4210.3
214239	Ccdc9b	0.00152685	0.0334125	24	11	308.063	2582.74	293.698	0.113716	2303.78	2555.4	2521.14	2246.42	2825.02	3103.24	2976.73	2799.42	2553.46	2692.47	2428.83	2944.13	2343.87	2265.62	2345.78	2418.45
214579	Aldh5a1	0.00152685	0.0334125	24	5	90.2844	487.202	57.715	0.118462	596.623	533.821	559.141	574.086	540.36	526.405	512.17	569.722	473.989	405.318	427.047	421.705	480.473	427.768	342.145	404.463
216850	Kdm6b	0.00152685	0.0334125	24	17	386.898	2870.59	1045.48	0.364205	2530.54	2248.99	2542.19	2210.02	2474.55	2404.9	2952.15	2755.59	3027.44	4694.1	3682.32	3563.3	2582.86	2938.72	2499.81	2821.98
216881	Wscd1	0.00152685	0.0334125	24	11	102.779	1060.86	107.388	0.101227	1072.43	941.414	1045.13	997.37	1294.84	1162.12	1052	1219.04	1022.56	1131.1	1084.77	1127.89	929.194	1057.57	970.885	865.384
216892	Spns2	0.00152685	0.0334125	24	8	348.711	2947.25	296.047	0.100449	3132.74	3430.33	2852.82	2931.79	3455.28	3331.42	2979.8	3428.17	2933.24	2857.19	2594.69	3147.17	2488.43	2554.24	2424.06	2614.66
216991	Adap2	0.00152685	0.0334125	24	14	91.1552	384.395	109.001	0.283565	259.28	334.361	317.648	328.643	437.338	509.424	406.663	402.472	476.933	496.165	463.269	392.699	343.434	293.768	366.133	322.089
217119	Xylt2	0.00152685	0.0334125	24	8	61.1055	824.43	32.2029	0.0390608	883.783	820.003	885.808	869.449	904.977	841.611	847.129	903.326	787.037	820.619	761.63	841.18	787.141	777.198	688.078	771.904
217306	Cd300e	0.00152685	0.0334125	24	8	69.6927	173.914	48.5548	0.279189	146.832	210.06	283.579	175.762	236.344	341.738	229.452	200.342	120.705	92.8438	133.452	152.84	96.0947	138.123	143.928	80.5223
217732	Cipc	0.00152685	0.0334125	24	14	299.693	1347.73	319.599	0.237139	1122.62	1064.75	955.951	995.29	1557.45	1591.95	1610.26	1561.59	1547.58	1576.35	1590.94	1419.07	1358.69	1237.95	1193.09	1180.07
218138	Gmds	0.00152685	0.0334125	24	23	30.0078	230.149	30.2726	0.131535	238.835	234.149	266.544	227.762	219.174	199.524	218.184	198.553	180.567	228.615	214.477	210.853	261.545	263.876	241.143	278.589
218341	Rfesd	0.00152685	0.0334125	24	5	40.9576	232.61	72.1802	0.310306	215.602	272.692	282.577	268.323	264.625	293.98	230.476	254.899	192.343	167.718	206.851	161.765	234.805	212.338	232.305	230.461
224824	Pex6	0.00152685	0.0334125	24	20	168.165	1480.27	199.767	0.134953	1541.74	1406.82	1459.98	1499.7	1252.42	1091.02	1286.57	1324.58	1434.72	1627.26	1525.17	1664.51	1734.72	1768.8	1328.18	1738.17
225651	Mppe1	0.00152685	0.0334125	24	5	76.9533	688.038	128.532	0.186809	673.756	769.897	691.411	815.368	800.945	679.232	692.454	789.74	621.19	644.915	572.891	555.58	670.156	688.552	664.09	678.424
226548	Aph1a	0.00152685	0.0334125	24	11	113.796	1704.68	128.36	0.0752985	1673.7	1749.85	1725.52	1552.74	1834.19	1955.98	1751.62	1700.22	1743.85	1748.06	1797.79	1831.85	1423.04	1531.72	1638.76	1616
227157	Mpp4	0.00152685	0.0334125	24	14	8.80925	20.3826	9.96895	0.48909	13.0105	11.5629	12.0245	11.4401	26.2605	38.2068	13.3164	26.8315	28.459	23.9597	31.4566	23.4281	17.5477	19.5846	15.1504	13.8832
227622	Paxx	0.00152685	0.0334125	24	8	50.8512	424.087	36.6585	0.086441	445.144	438.427	419.857	459.685	479.759	426.642	493.732	510.692	395.481	372.373	395.59	419.474	361.817	460.753	345.933	360.037
227634	Camsap1	0.00152685	0.0334125	24	17	284.718	1226.31	557.69	0.454772	1107.75	1129.31	908.855	1119.05	924.167	960.476	965.952	1020.49	1503.42	1689.16	1574.73	1518.36	1303.54	1231.77	1210.77	1453.1
227937	Pkp4	0.00152685	0.0334125	24	17	275.293	3651.89	758.913	0.207814	3430.12	3459.24	3460.06	3437.24	3348.21	3412.08	3293.25	3464.84	3851.77	4083.13	4302.88	4382.17	3605.64	3777.76	3560.33	3561.49
228980	Taf4	0.00152685	0.0334125	24	17	143.939	1151.73	208.131	0.180712	1059.42	1011.75	1039.12	1002.57	999.919	1251.27	1060.19	1036.59	1205.09	1381.68	1369.79	1356.6	1071.25	1219.4	1099.66	1263.37
232599	Gm4876	0.00152685	0.0334125	24	8	13.5864	41.5239	10.4792	0.252367	43.678	41.4338	39.0797	54.0806	54.541	56.2489	57.363	64.3955	35.3284	35.9395	21.9243	27.8906	23.397	38.1384	40.4009	30.543
235086	Igsf9b	0.00152685	0.0334125	24	20	26.4155	46.3087	17.6288	0.38068	40.89	34.6887	38.0777	26.0003	21.2104	10.613	39.9492	21.4652	22.5709	85.8555	40.9889	63.5905	79.3825	73.1844	65.6515	76.8202
235320	Zbtb16	0.00152685	0.0334125	24	14	548.622	1235.24	1519.08	1.22978	544.581	496.242	506.033	435.765	1197.88	1794.66	660.699	1067.89	3492.6	4299.76	2167.64	737.427	597.458	493.737	397.697	873.714
237979	Sdk2	0.00152685	0.0334125	24	17	12.9308	63.682	20.1084	0.315763	48.3246	48.1788	52.1063	54.0806	52.521	48.8198	52.2413	55.4517	66.7313	100.83	65.7728	81.4405	71.8621	56.6922	111.103	52.756
238386	Btbd7	0.00152685	0.0334125	24	17	271.039	1901.01	456.213	0.239985	1719.24	1797.07	1600.27	1633.86	1473.62	1816.94	1892.98	1732.42	2060.82	2190.31	2336.36	2389.66	1871.76	1883.21	2235.94	1781.67
239337	Adamts12	0.00152685	0.0334125	24	2	20.4608	59.5866	27.8527	0.467432	126.387	72.2682	90.184	71.7607	46.4609	84.904	54.29	45.6135	36.3097	36.9378	23.8307	32.3531	75.2045	42.2614	61.8639	52.756
240261	Ccdc112	0.00152685	0.0334125	24	2	43.6676	205.711	59.351	0.288516	213.743	257.275	216.442	254.803	151.503	193.157	189.503	203.025	157.996	156.736	179.207	157.303	240.654	257.692	213.367	248.971
240505	Cdc42bpg	0.00152685	0.0334125	24	17	949.859	9614.73	1497.92	0.155794	8585.05	8736.74	9334.05	8477.13	8676.06	8642.16	9495.63	9256.86	9348.28	11163.2	10659	11994.1	9894.41	10526.2	10059.8	8987.03
242409	Tmem8b	0.00152685	0.0334125	24	8	41.042	671.474	81.1318	0.120826	660.746	639.814	653.333	662.487	696.913	773.687	763.133	802.261	616.284	647.91	643.43	703.958	628.375	648.352	588.339	614.561
243308	A430033K04Rik	0.00152685	0.0334125	24	14	38.1138	373.646	43.6583	0.116844	336.414	323.762	323.66	323.443	364.617	367.21	417.931	410.522	383.705	399.328	443.252	407.202	402.762	362.83	367.396	344.302
243374	Gimap8	0.00152685	0.0334125	24	8	328.68	1882.17	232.284	0.123413	1920.9	2063.98	2012.11	1992.66	2200.83	2690.39	1930.88	2277.1	1582.91	1528.43	1594.75	1693.52	1458.13	1735.81	1881.17	1551.21
243385	Gprin3	0.00152685	0.0334125	24	23	110.502	329.502	113.282	0.343799	332.696	368.086	340.695	408.724	147.463	195.279	244.817	158.306	179.586	311.476	414.655	343.612	385.214	434.983	604.752	401.686
269378	Ahcy	0.00152685	0.0334125	24	23	73.565	523.296	67.6124	0.129205	611.492	479.861	547.116	503.365	482.789	437.255	473.245	429.304	442.586	506.148	559.546	473.024	615.841	555.583	626.215	629.37
269585	Zscan20	0.00152685	0.0334125	24	20	37.3358	231.085	38.2094	0.165347	223.966	260.166	199.407	238.162	166.653	186.789	178.235	192.292	232.578	271.543	267.857	246.553	274.914	249.445	276.494	232.312
269593	Luzp1	0.00152685	0.0334125	24	17	604.274	3974.85	1311.58	0.329969	3916.15	3723.26	3186.5	3419.56	3203.78	3877.99	3403.88	3468.42	4472.96	4769.97	5152.2	5068.27	4041.82	3908.67	4152.46	3831.75
269823	Pon3	0.00152685	0.0334125	24	17	601.307	3075.25	692.883	0.22531	2456.19	2545.77	2717.55	2673.87	2425.06	2548.18	3107.85	2781.53	3256.1	3636.88	4155.13	3447.27	3501.19	3012.93	3528.77	3409.7
271221	Rubcnl	0.00152685	0.0334125	24	5	55.2015	139.773	103.602	0.741213	154.267	170.553	197.403	159.122	216.144	250.467	159.797	127.897	81.4515	92.8438	65.7728	62.4749	152.08	118.538	131.303	96.2566
317757	Gimap5	0.00152685	0.0334125	24	5	102.155	654.119	122.591	0.187414	758.325	797.841	559.141	784.168	703.983	775.81	680.161	706.562	518.149	580.024	573.844	581.239	613.335	614.337	631.265	587.721
319165	H2ac7	0.00152685	0.0334125	24	20	2.77571	3.82859	1.37662	0.359564	1.85864	0.963576	3.00613	1.04001	0	2.1226	3.07302	0.894383	3.92537	5.98992	6.6726	3.34687	5.01363	10.3077	3.78759	9.25544
319982	5930430L01Rik	0.00152685	0.0334125	24	8	76.6596	210.077	67.7786	0.322637	170.995	212.95	260.532	229.842	271.695	292.919	332.91	333.605	172.716	156.736	134.405	148.378	148.738	160.8	186.854	147.162
320051	Exph5	0.00152685	0.0334125	24	14	297.95	2253.25	383.007	0.169979	1897.67	1986.89	1869.82	2030.1	1870.56	2209.63	2527.05	2301.25	2419.01	2648.54	2845.39	2648.49	2068.12	2135.75	2532.63	2061.19
320099	BC106179	0.00152685	0.0334125	24	8	21.853	53.8652	12.1712	0.225957	64.123	48.1788	58.1186	78.0008	69.6913	65.8006	78.8741	87.6495	44.1605	45.9227	30.5033	30.1218	28.4106	45.3537	51.7637	35.1707
320508	Cachd1	0.00152685	0.0334125	24	17	229.098	954.457	320.848	0.336157	736.95	784.351	751.534	885.049	702.973	781.117	970.05	780.796	978.399	1193.99	1199.16	1392.3	1106.34	892.644	1116.08	999.588
320661	D5Ertd579e	0.00152685	0.0334125	24	17	219.708	3073.61	422.491	0.137457	3016.57	2870.49	2553.21	2820.51	2926.03	2954.66	3092.48	3026.59	3351.29	3372.33	3544.11	3591.19	3139.37	3024.27	2894.98	2999.69
320775	B230319C09Rik	0.00152685	0.0334125	24	5	3.69489	6.37795	2.90996	0.456253	10.2225	12.5265	12.0245	8.32009	11.1102	4.2452	5.1217	8.04944	4.90672	0	2.85969	2.23125	5.84924	5.15383	7.57518	1.85109
320973	D330023K18Rik	0.00152685	0.0334125	24	2	12.4065	61.0399	16.9011	0.276887	78.0628	68.4139	92.1881	65.5207	50.501	50.9424	59.4117	69.7618	57.8993	40.9311	48.6147	37.9312	58.4924	68.0306	70.7016	59.2348
327799	Usp44	0.00152685	0.0334125	24	2	7.84548	36.6869	10.8947	0.296964	48.3246	45.2881	46.0941	37.4404	35.3507	39.2681	27.6572	36.6697	19.6269	24.958	31.4566	33.4687	40.9447	42.2614	46.7136	31.4685
327826	Frs2	0.00152685	0.0334125	24	14	123.367	1589.97	192.981	0.121374	1521.3	1434.76	1487.03	1467.46	1579.67	1786.17	1496.56	1625.99	1667.3	1789.99	1908.36	1646.66	1411.34	1493.58	1614.77	1508.64
329872	Frem1	0.00152685	0.0334125	24	11	42.1992	451.085	43.8206	0.0971448	476.741	467.334	449.918	457.605	512.08	530.65	461.977	510.692	458.287	422.289	490.913	469.677	342.598	384.476	357.296	424.825
338367	Myo1d	0.00152685	0.0334125	24	17	644.262	6008.57	500.262	0.0832582	5373.32	5449.02	5184.58	5635.82	5459.15	5321.36	6323.25	6090.74	6103.96	6878.43	6651.63	6591.1	6615.49	5733.12	6494.45	6231.69
381232	Mirt1	0.00152685	0.0334125	24	5	52.7697	111.314	65.5486	0.588864	102.225	171.517	187.382	143.521	142.413	208.015	112.677	114.481	49.0672	60.8975	70.539	65.8217	67.6841	86.5844	128.778	69.4158
381493	S100a7a	0.00152685	0.0334125	24	20	8.70334	17.0237	4.82159	0.283229	22.3037	10.5993	4.00818	15.6002	9.09017	11.6743	9.21906	10.7326	13.7388	16.9714	23.8307	24.5437	25.0682	25.7692	21.463	27.7663
382207	Jade3	0.00152685	0.0334125	24	17	81.5171	325.594	113.43	0.348379	246.27	299.672	242.495	247.523	235.334	290.796	306.278	275.47	363.097	376.367	468.989	450.712	320.037	398.907	391.384	296.174
382620	Tmed8	0.00152685	0.0334125	24	17	119.666	1141.87	207.105	0.181375	1053.85	1021.39	1056.16	902.729	1137.28	1266.13	1027.41	1023.17	1373.88	1264.87	1433.66	1290.78	1074.59	1082.3	1146.38	1115.28
387245	Mirlet7b	0.00152685	0.0334125	24	5	17.999	20.4294	25.242	1.23557	20.445	21.1987	43.0879	32.2403	28.2805	36.0842	50.1926	33.9865	6.8694	6.98824	6.6726	5.57811	10.8629	7.21537	8.83771	8.3299
433940	Fam222a	0.00152685	0.0334125	24	20	60.2042	183.161	43.401	0.236956	199.804	136.828	170.348	166.402	101.002	123.111	128.042	106.432	174.679	277.533	191.599	269.981	251.517	229.861	186.854	216.577
434197	Fam169b	0.00152685	0.0334125	24	5	48.3119	164.808	85.0504	0.516056	173.783	231.258	211.431	167.442	256.545	203.77	196.673	149.362	110.892	93.8421	112.481	112.678	145.395	150.492	193.167	127.725
434402	Gm5617	0.00152685	0.0334125	24	5	13.939	68.3482	1.79836	0.0263117	95.7199	86.7218	83.1697	89.4409	73.7314	43.5133	72.7281	72.445	59.8619	64.8908	44.8018	52.4343	69.3553	59.7845	69.4391	55.5327
442802	C330011M18Rik	0.00152685	0.0334125	24	5	21.1072	54.2542	13.4319	0.247574	75.2749	83.8311	58.1186	79.0408	77.7715	57.3102	47.1196	71.5506	47.1045	45.9227	39.0824	25.6593	50.9719	37.1076	27.7756	44.4261
544791	Myh13	0.00152685	0.0334125	24	2	13.6855	41.2821	17.007	0.411971	58.5471	57.8146	55.1125	71.7607	36.3607	37.1455	55.3143	29.5146	11.7761	27.953	35.2695	24.5437	32.5886	41.2307	32.8258	52.756
626834	Klk13	0.00152685	0.0334125	24	5	36.5547	104.255	41.1715	0.394913	78.0628	132.973	239.489	142.481	121.202	91.2718	135.213	133.263	69.6754	82.8606	36.2227	55.7811	83.5606	83.4921	77.0143	105.512
641340	Nrbf2	0.00152685	0.0334125	24	23	24.0412	356.518	24.1319	0.0676877	366.152	392.175	370.757	350.484	310.076	322.635	324.716	355.964	349.358	337.432	345.069	370.387	393.57	372.107	350.983	392.431
653030	Arhgap27os3	0.00152685	0.0334125	24	5	25.1009	57.4625	50.3102	0.875531	66.911	78.0497	102.209	47.8405	76.7615	125.233	67.6064	53.663	32.3843	19.9664	24.784	24.5437	46.7939	49.4768	60.6014	42.575
723960	Mir24-2	0.00152685	0.0334125	24	11	9.79129	60.3784	10.497	0.173854	51.1126	61.6689	56.1145	55.1206	73.7314	65.8006	85.0202	67.0787	63.7873	72.8774	50.5211	63.5905	46.7939	58.7537	40.4009	53.6816
100038416	Gm10643	0.00152685	0.0334125	24	5	18.6703	54.1598	8.45815	0.15617	66.911	81.904	73.1493	91.5209	45.4509	43.5133	58.3874	76.9169	41.2164	31.9462	38.1292	36.8155	46.7939	50.5076	31.5632	51.8305
100043040	1110002L01Rik	0.00152685	0.0334125	24	23	20.5526	339.473	20.9299	0.0616541	300.17	350.742	342.699	341.124	281.795	296.103	288.864	336.288	332.675	340.427	383.198	338.034	399.42	366.953	371.184	361.888
100124672	Trbv12-1	0.00152685	0.0334125	24	5	2.65676	5.73763	3.07715	0.53631	9.29319	6.74503	9.0184	8.32009	10.1002	7.4291	5.1217	4.47191	2.94403	4.9916	0.953229	2.23125	5.01363	5.15383	6.31265	3.70218
100504191	Gm16576	0.00152685	0.0334125	24	17	13.4561	129.109	18.0238	0.139601	111.518	118.52	98.2004	120.641	108.072	133.724	132.14	119.847	133.463	172.709	148.704	134.99	126.176	131.938	132.566	142.534
100504616	Gm15910	0.00152685	0.0334125	24	8	4.3365	9.19701	3.68291	0.400446	9.29319	17.3444	12.0245	5.20005	18.1803	13.7969	12.2921	10.7326	8.83209	9.9832	6.6726	6.69374	4.17803	7.21537	3.78759	0.925544
100862287	LOC100862287	0.00152685	0.0334125	24	14	5.40167	9.59403	7.86147	0.819412	2.78796	4.81788	3.00613	4.16004	15.1503	11.6743	4.09736	4.47191	24.5336	11.9798	17.1581	16.7343	10.8629	5.15383	11.3628	5.55327
11370	Acadvl	0.00241067	0.0406701	24	5	225.352	2319.16	165.203	0.0712342	2618.82	2385.81	2478.06	2627.07	2531.11	2217.05	2346.76	2514.11	2135.4	2211.28	2149.53	2062.79	2376.46	2305.82	1997.32	2149.11
11428	Aco1	0.00241067	0.0406701	24	17	125.548	2515.18	24.3043	0.00966307	2374.41	2384.85	2152.39	2358.74	2596.76	2434.62	2668.4	2506.95	2544.62	2701.45	2646.16	2705.39	2609.6	2393.44	2540.21	2624.84
11515	Adcy9	0.00241067	0.0406701	24	14	139.257	1094.82	200.772	0.183385	924.673	1057.04	953.947	936.01	931.238	1116.49	1230.23	1113.51	1191.35	1363.71	1238.24	1339.86	963.453	1034.89	1141.33	981.077
11655	Alas1	0.00241067	0.0406701	24	14	3542.62	11017.7	5785.18	0.525079	8374.1	8901.51	7561.43	7710.64	12521.2	12441.6	13331.8	13752	18282.4	18366.1	12601.7	11744.2	9299.46	7959.58	5019.82	8415.97
12014	Bach2	0.00241067	0.0406701	24	5	124.539	624.253	148.354	0.237651	672.827	713.046	759.55	704.087	719.134	928.637	596.166	642.167	538.757	511.14	508.071	537.73	518.911	534.968	584.551	518.305
12048	Bcl2l1	0.00241067	0.0406701	24	20	314.656	3130.62	187.233	0.0598071	3061.18	3092.12	2917.95	3060.75	2943.2	2724.36	2591.58	2676.89	3952.85	3650.86	3203.8	3259.85	3285.6	3129.41	3102.03	3437.47
12143	Blk	0.00241067	0.0406701	24	5	180.205	340.164	320.546	0.942327	353.141	529.967	461.943	374.404	575.711	590.083	468.123	364.908	149.164	199.664	127.733	117.14	290.791	272.122	358.558	209.173
12223	Btc	0.00241067	0.0406701	24	8	22.1525	146.363	35.0341	0.239364	129.175	154.172	130.266	153.922	205.034	220.75	153.651	165.461	152.108	149.748	116.294	122.718	106.958	116.477	112.365	152.715
12301	Cacybp	0.00241067	0.0406701	24	20	446.643	1238.3	139.354	0.112537	1104.03	899.98	966.973	873.609	810.035	888.308	819.472	757.542	1468.09	1458.55	2043.72	1854.16	1392.95	1437.92	1483.47	1553.99
12409	Cbr2	0.00241067	0.0406701	24	14	39618.2	122031	51109	0.418821	90210.9	104376	88472.5	98837.4	135596	119567	163693	161305	177973	186145	138614	123204	115142	95222.2	59253	94881.2
12492	Scarb2	0.00241067	0.0406701	24	17	849.648	5963.85	926.016	0.155272	4840.82	5366.15	5397.01	5597.34	5224.83	5150.49	5861.27	5567.53	6204.05	6921.35	6909.96	6740.59	6689.02	5709.42	6921.19	6320.54
12517	Cd72	0.00241067	0.0406701	24	5	108.382	242.066	165.428	0.683402	237.906	373.867	354.724	281.843	377.747	384.19	300.131	245.955	138.369	147.751	125.826	118.256	220.6	220.584	208.317	136.981
12696	Cirbp	0.00241067	0.0406701	24	8	788.595	1683.16	361.465	0.214754	1666.27	1712.27	2417.93	2236.02	2384.66	2307.27	2334.47	2498.01	1318.93	1206.97	986.592	961.667	1153.97	1432.77	1116.08	1196.73
12709	Ckb	0.00241067	0.0406701	24	2	428.878	1659.42	544.284	0.327998	2298.21	1695.89	1852.78	2200.66	1491.8	1225.8	1328.57	1379.14	1194.29	1564.37	1161.03	1343.21	2478.41	1839.92	1580.69	1915.88
12764	Cmas	0.00241067	0.0406701	24	5	71.7597	780.496	109.71	0.140564	763.9	864.328	852.74	809.128	864.576	850.101	846.104	799.578	707.549	721.785	755.911	661.564	782.127	762.767	714.592	731.18
12795	Plk3	0.00241067	0.0406701	24	17	67.8914	330.475	151.714	0.459078	283.442	214.877	332.679	227.762	265.635	296.103	284.766	289.78	439.642	407.315	366.04	576.777	396.913	308.199	318.157	279.514
12799	Cnp	0.00241067	0.0406701	24	5	224.739	1668.44	188.712	0.113107	1911.61	1991.71	1955.99	1823.14	1823.08	1752.21	1618.46	1664.45	1420	1602.3	1400.29	1305.28	1916.88	1700.76	1390.04	1418.86
12816	Col12a1	0.00241067	0.0406701	24	17	825.858	3114.38	549.325	0.176383	2283.34	2585.27	2162.41	2344.18	2379.61	2626.72	3989.8	2726.08	2658.46	3952.35	3907.29	4666.65	3160.26	2884.08	3620.93	3882.66
12858	Cox5a	0.00241067	0.0406701	24	5	70.2599	1029.49	72.1283	0.0700624	1158.86	1038.73	1108.26	1132.57	1117.08	1037.95	1080.68	976.666	1008.82	867.54	975.153	949.395	1004.4	990.567	1040.32	984.779
13012	Cst8	0.00241067	0.0406701	24	20	51.4965	191.867	29.9379	0.156035	155.196	204.278	159.325	168.482	135.343	119.927	178.235	128.791	217.858	187.684	244.98	261.056	208.066	235.015	249.981	215.652
13051	Cx3cr1	0.00241067	0.0406701	24	5	255.589	651.865	445.196	0.682958	628.22	894.198	917.873	902.729	751.454	1155.76	786.693	635.012	266.925	306.484	326.004	441.787	773.771	433.953	652.728	556.252
13164	Dazl	0.00196876	0.0406701	24	11	0.705919	1.08105	1.01707	0.940823	0.929319	0.963576	1.00204	0	1.01002	6.3678	1.02434	1.78877	0.981343	0.99832	0	2.23125	0	0	0	0
13521	Slc26a2	0.00241067	0.0406701	24	11	139.923	802.947	138.053	0.171933	778.77	764.116	696.421	684.327	758.524	922.269	1042.78	890.805	920.5	950.401	883.643	835.601	634.225	626.706	753.73	704.339
13557	E2f3	0.00241067	0.0406701	24	8	48.5814	266.643	29.5708	0.1109	289.018	274.619	321.656	260.003	328.256	359.781	278.62	304.09	222.765	229.614	222.102	246.553	234.805	206.153	227.255	261.003
13591	Ebf1	0.00241067	0.0406701	24	8	45.0074	221.339	22.5703	0.101972	279.725	254.384	230.47	212.162	286.845	285.49	220.233	261.16	202.157	205.654	174.441	177.384	213.079	193.784	198.217	146.236
13650	Rhbdf1	0.00241067	0.0406701	24	17	131.74	1922.63	250.515	0.130298	1855.85	1807.67	1746.56	1783.62	1820.05	1818.01	1952.39	1885.36	2151.1	2205.29	1956.98	2226.78	1897.66	2022.36	1628.66	2003.8
13824	Epb41l4a	0.00241067	0.0406701	24	14	118.082	1112.68	146.908	0.13203	983.22	1123.53	996.033	948.49	1080.72	1133.47	1243.55	1175.22	1209.01	1223.94	1179.14	1295.24	1001.06	1174.04	1095.88	940.353
14020	Evi5	0.00241067	0.0406701	24	17	141.014	1976.68	59.3095	0.0300045	1803.81	1850.07	1647.36	1829.38	1923.08	2125.78	1885.81	1871.94	2006.85	2037.57	2289.66	2078.41	1939.44	2044.01	2237.2	2056.56
14184	Fgfr3	0.00241067	0.0406701	24	14	945.717	5725.57	1400.52	0.244608	5766.43	4991.32	5073.35	5013.89	5983.35	5966.63	5770.1	5853.73	7384.61	6814.53	6890.89	6524.16	4844.84	5484.71	4488.29	4758.22
14239	Foxs1	0.00241067	0.0406701	24	23	41.1791	80.757	38.8587	0.481181	122.67	87.6854	97.1983	112.321	42.4208	43.5133	33.8032	60.818	49.0672	47.9194	50.5211	98.1748	140.382	89.6767	108.578	107.363
14251	Flot1	0.00241067	0.0406701	24	14	218.547	2204.68	332.979	0.151033	2113.27	1966.66	2114.31	1937.54	2325.06	2207.5	2310.91	2338.81	2638.83	2607.61	2225.79	2378.51	2272.85	2072.87	1730.93	2033.42
14281	Fos	0.00241067	0.0406701	24	17	2030.1	2307.9	3454.8	1.49695	278.796	276.546	465.951	269.363	343.406	223.934	409.736	283.519	4677.08	2107.45	2508.9	9694.76	7414.33	2061.53	2238.46	3672.56
14404	Gabre	0.00241067	0.0406701	24	17	28.6938	139.608	42.4293	0.303917	101.296	122.374	88.1799	122.721	112.112	136.908	139.31	139.524	179.586	179.698	190.646	175.153	111.971	154.615	114.89	164.747
14462	Gata3	0.00241067	0.0406701	24	17	88.0626	393.972	189.667	0.481423	284.372	353.632	356.728	330.723	375.727	330.064	269.401	317.506	502.448	543.086	454.69	595.743	343.434	393.753	443.148	409.091
14584	Gfpt2	0.00241067	0.0406701	24	20	225.917	563.095	124.96	0.221916	591.976	398.92	314.642	573.046	319.166	303.532	403.59	398.895	580.955	860.552	700.623	640.367	792.99	427.768	743.63	958.864
14719	Got2	0.00241067	0.0406701	24	5	153.103	1859.31	161.702	0.086969	2118.85	1974.37	1810.69	2082.1	2041.25	2002.67	1864.3	1838.85	1721.28	1779.01	1650.99	1709.13	1946.96	1623.46	1797.84	1787.23
14768	Lancl1	0.00241067	0.0406701	24	8	80.242	1117.64	70.9801	0.0635089	1148.64	1185.2	1087.22	1178.33	1190.81	1271.44	1144.19	1227.09	1163.87	1040.25	1091.45	1059.84	980.165	1103.95	1087.04	922.768
14792	Lpcat3	0.00241067	0.0406701	24	23	250.771	1591.47	266.139	0.167228	1716.45	1772.98	1789.65	1673.38	1438.27	1379.69	1506.8	1400.6	1190.37	1429.59	1431.75	1449.19	2017.99	1619.33	1816.78	1830.73
14867	Gstm6	0.00241067	0.0406701	24	5	37.008	141.984	19.0531	0.134191	184.935	165.735	200.409	200.722	148.473	169.808	123.945	158.306	158.978	99.832	104.855	74.7467	166.286	119.569	75.7518	119.395
14871	Gstt1	0.00241067	0.0406701	24	20	368.394	2935.72	160.847	0.0547896	2582.58	2705.72	2648.4	2754.99	2606.86	2307.27	2943.95	2782.42	3109.88	2825.25	3106.57	3268.77	3417.63	3332.47	3502.26	3076.51
15478	Hs3st3a1	0.00241067	0.0406701	24	20	10.2675	58.6938	12.2158	0.208128	63.1937	60.7053	54.1104	56.1606	41.4108	46.6972	45.0709	40.2472	50.0485	89.8488	63.8664	55.7811	67.6841	68.0306	63.1265	73.118
15488	Hsd17b4	0.00241067	0.0406701	24	5	104.382	3415.41	65.6827	0.0192313	3562.08	3560.41	3543.23	3585.96	3386.59	3174.35	3459.19	3542.65	3240.4	3388.3	3347.74	3154.98	3533.78	3370.61	3367.17	3429.14
15502	Dnaja1	0.00241067	0.0406701	24	17	2748.89	4922.59	5229.01	1.06225	3991.43	3092.12	2524.15	2853.79	2736.14	2717.99	2741.13	2511.43	6798.75	7854.78	9767.74	9181.57	5623.63	5451.72	4834.22	6080.83
15929	Idh3g	0.00241067	0.0406701	24	5	235.308	2186.82	238.108	0.108883	2510.09	2318.36	2257.61	2423.23	2340.21	2229.79	2319.1	2438.98	2181.53	2000.63	1826.39	1974.65	2116.59	2194.5	1985.96	1871.45
16169	Il15ra	0.00241067	0.0406701	24	11	38.1434	363.777	41.99	0.115428	368.01	337.252	339.693	339.044	426.228	426.642	363.641	486.544	397.444	345.419	320.285	381.543	340.092	331.907	313.107	303.579
16182	Il18r1	0.00241067	0.0406701	24	2	1447.32	4414.48	2223.2	0.503615	5256.23	5608.98	4827.85	5252.05	3423.96	3728.35	3572.9	3603.47	2472	2283.16	3474.52	3238.65	5006.95	5383.69	6639.64	6859.21
16420	Itgb6	0.00241067	0.0406701	24	2	600.806	1564.67	861.895	0.550848	1711.81	2079.4	2000.08	1646.34	1321.1	1369.08	1371.59	1227.09	598.619	866.542	1017.1	1207.1	2243.6	1801.78	2054.14	2519.33
16847	Lepr	0.00241067	0.0406701	24	17	472.238	3115.24	325.288	0.104418	2579.79	2442.67	2338.77	2609.39	3220.95	3545.8	2530.12	3107.98	3552.46	3668.83	3868.2	3508.63	3791.14	3193.31	3211.87	2673.9
17217	Mcm4	0.00241067	0.0406701	24	14	78.9597	901.201	101.428	0.112548	881.924	801.695	724.478	757.128	968.608	932.882	895.273	914.953	967.605	967.372	1054.27	965.014	864.852	902.951	997.398	822.809
17252	Rdh11	0.00241067	0.0406701	24	23	28.6649	537.215	26.7583	0.0498093	549.228	543.457	540.102	539.766	500.969	491.382	515.243	463.29	586.843	511.14	518.557	558.927	558.185	563.829	590.864	563.656
17354	Mllt10	0.00241067	0.0406701	24	14	132.277	1717.04	167.907	0.0977887	1627.24	1655.42	1672.41	1470.58	1672.59	1886.99	1800.79	1764.62	1851.79	1813.95	1927.43	1767.15	1653.66	1575.01	1758.7	1574.35
17380	Mme	0.00241067	0.0406701	24	17	634.816	3837.68	233.783	0.0609177	3531.41	3134.51	3140.41	3270.83	3271.45	3538.37	3539.09	3336.94	3818.41	3624.9	4437.28	4435.72	3768.58	4236.45	5675.07	4643.46
17385	Mmp11	0.00241067	0.0406701	24	5	201.199	1357.8	430.847	0.317312	1443.23	1498.36	1449.96	1548.58	1413.02	1452.92	1677.87	1590.21	933.258	1068.2	1002.8	1305.28	1440.58	1304.95	1208.24	1387.39
17714	Grpel2	0.00241067	0.0406701	24	17	152.795	1254.33	192.354	0.153352	1158.86	1150.51	1156.36	1120.09	1033.25	1098.45	1218.96	1199.37	1445.52	1266.87	1475.6	1355.48	1367.05	1246.2	1342.07	1434.59
18108	Nmt2	0.00241067	0.0406701	24	17	72.8347	661.884	158.429	0.239361	598.482	620.543	609.243	618.806	482.789	579.47	620.75	639.483	685.959	709.806	852.187	785.398	689.375	665.875	718.379	713.595
18164	Nptx1	0.00241067	0.0406701	24	14	155.155	796.555	278.32	0.349405	710.929	676.43	562.147	705.127	804.985	977.457	699.624	742.337	774.28	1247.9	967.528	1204.87	579.91	635.983	715.854	739.51
18218	Dusp8	0.00241067	0.0406701	24	17	342.205	1044.08	738.523	0.707343	1021.32	998.265	688.405	848.649	730.244	694.09	706.794	671.681	1285.56	1717.11	1371.7	1513.9	1096.31	1051.38	1177.94	1131.94
18227	Nr4a2	0.00241067	0.0406701	24	17	64.1399	206.116	97.5765	0.473406	175.641	158.026	147.301	151.842	169.683	160.256	157.748	198.553	283.608	298.498	251.653	293.409	237.312	216.461	145.191	252.674
18408	Slc25a15	0.00241067	0.0406701	24	11	26.6592	330.296	27.2477	0.0824949	338.272	313.162	300.613	298.483	358.557	407.539	360.568	326.45	355.246	319.462	318.379	350.306	317.53	295.83	310.582	313.759
18552	Pcsk5	0.00241067	0.0406701	24	8	103.14	807.83	58.3994	0.0722917	758.325	917.324	872.781	864.249	900.937	889.369	885.029	931.052	685.959	801.651	657.728	863.492	638.403	718.444	771.405	769.127
18634	Pex7	0.00241067	0.0406701	24	5	89.8245	610.405	75.0395	0.122934	674.686	667.758	689.407	709.287	568.641	617.676	689.381	687.78	538.757	549.076	539.528	513.186	562.363	576.198	502.487	680.275
18751	Prkcb	0.00241067	0.0406701	24	5	269.729	794.448	462.334	0.581956	766.688	1058.97	1185.42	861.129	1074.66	1339.36	845.08	728.922	485.765	542.088	446.111	454.058	716.95	652.475	1045.37	508.124
18799	Plcd1	0.00241067	0.0406701	24	17	57.7185	521.454	61.1911	0.117347	482.317	449.99	439.898	488.805	481.779	471.217	513.194	508.009	537.776	594	543.341	640.367	561.527	483.429	558.038	589.572
18950	Pnp	0.00241067	0.0406701	24	17	211.53	2190.59	315.752	0.144141	2095.61	2118.9	1956.99	1982.26	2011.96	1922.01	2134.72	2011.47	2587.8	2242.23	2460.28	2328.3	2630.49	2135.75	2257.4	2173.18
19290	Pura	0.00241067	0.0406701	24	17	55.4125	416.565	100.249	0.240656	397.749	341.106	363.742	367.124	331.286	382.068	397.444	394.423	398.425	575.032	477.568	516.533	382.707	464.876	465.873	409.091
19679	Pitpnm2	0.00241067	0.0406701	24	17	679.299	4441.03	1613.46	0.363307	4152.2	3863.94	4002.17	3556.84	3659.3	3863.13	4268.42	3861.94	4855.69	6375.27	5170.32	5965.23	4432.05	4248.82	3951.72	4829.49
19707	Reps1	0.00241067	0.0406701	24	11	85.8107	1188.98	82.9718	0.0697838	1130.05	1221.81	1097.24	1165.85	1322.12	1288.42	1175.94	1252.14	1324.81	1197.98	1243.96	1175.87	1147.29	1062.72	1105.98	1111.58
19744	Rheb	0.00241067	0.0406701	24	17	92.2992	1610.05	68.9826	0.0428451	1546.39	1459.82	1502.07	1519.46	1542.3	1588.77	1672.75	1522.24	1779.18	1590.32	1748.22	1666.74	1636.12	1637.89	1677.9	1670.61
19765	Ralbp1	0.00241067	0.0406701	24	17	309.571	4488.14	490.303	0.109244	4433.78	4353.44	4195.56	4153.8	4212.79	4176.21	4329.88	4236.69	4462.17	4916.73	4871.95	4997.99	4630.93	4548.77	4767.31	4522.21
20018	Polr1d	0.00241067	0.0406701	24	2	70.8037	916.581	84.3131	0.0919866	1051.06	1087.88	1021.08	974.49	917.097	885.124	852.25	929.263	819.422	901.483	844.561	792.092	958.44	940.059	808.019	882.969
20187	Ryk	0.00241067	0.0406701	24	17	404.542	3210.21	414.242	0.129039	3035.16	2876.27	2827.77	2935.95	3120.96	3020.46	2597.73	2991.71	3259.04	3426.23	3589.86	3765.23	3620.68	3510.79	3548.97	3236.63
20249	Scd1	0.00241067	0.0406701	24	23	38154.1	64199.5	37442.3	0.583217	77369.5	65980.9	116119	65873.2	37533.3	32688	45173.4	37600.7	30723.9	24834.2	37829.9	55407.4	104512	78545.4	108594	108408
20280	Scp2	0.00241067	0.0406701	24	5	307.428	4743	404.996	0.0853882	4978.36	4936.4	5188.59	4716.45	4786.48	4759.93	5462.8	5038.95	4544.6	4538.36	4533.56	4324.15	4612.54	4237.48	4656.21	4573.11
20322	Sord	0.00241067	0.0406701	24	11	845.613	2375.26	799.384	0.336546	1748.05	2027.36	2016.11	1866.82	2997.74	2714.8	3146.77	3192.95	3371.9	3212.59	2889.24	1998.08	1943.62	1696.64	1589.52	1591.94
20343	Sell	0.00241067	0.0406701	24	5	479.205	864.281	791.518	0.915811	925.602	1424.17	1157.36	855.929	1487.76	1692.77	1144.19	821.938	410.202	424.286	449.924	325.762	555.678	672.06	1026.44	454.442
20362	Septin8	0.00241067	0.0406701	24	17	386.292	2926.28	520.588	0.177901	2634.62	2722.1	2777.67	2604.19	2494.75	2606.55	2743.18	2784.21	3138.34	3360.35	3271.48	3352.45	3420.13	2789.25	2855.84	3265.32
20365	Serf1	0.00241067	0.0406701	24	2	18.3396	93.7843	21.0883	0.224859	90.144	115.629	124.254	110.241	89.8917	82.7814	89.1175	82.2832	77.5261	75.8723	68.6325	89.2498	104.451	118.538	78.2768	103.661
20514	Slc1a5	0.00241067	0.0406701	24	11	636.945	5006.24	597.765	0.119404	5847.28	4565.42	4905.01	5072.13	5640.96	5158.98	5702.5	6158.72	6029.37	5122.38	4749.94	4868.58	4244.88	4166.36	3843.14	4024.27
20563	Slit2	0.00241067	0.0406701	24	14	182.971	1699.08	249.785	0.147012	1518.51	1465.6	1476.01	1586.02	1788.74	1861.52	1524.22	1890.72	1835.11	1724.1	1810.18	2236.82	1705.47	1631.7	1613.51	1516.97
20844	Stam	0.00241067	0.0406701	24	20	114.303	1000.98	53.5878	0.0535351	1071.51	959.722	843.722	900.649	894.877	1009.3	890.151	839.825	1039.24	1004.31	1082.87	1112.28	1098.82	1083.34	1064.31	1120.83
20850	Stat5a	0.00241067	0.0406701	24	5	62.63	645.002	81.6135	0.126532	699.777	736.172	686.401	692.647	686.813	669.68	669.918	648.427	542.683	598.992	566.218	571.199	629.211	528.783	760.043	633.072
20907	Stx1a	0.00241067	0.0406701	24	14	29.6181	211.834	53.8744	0.254324	185.864	210.06	163.333	173.682	190.894	210.137	194.625	206.602	283.608	280.528	247.84	262.171	187.176	209.246	181.804	201.769
21679	Tead4	0.00241067	0.0406701	24	14	112.503	676.211	218.343	0.322892	617.068	556.947	533.088	482.565	533.29	651.638	725.232	569.722	790.963	1012.3	979.92	872.417	640.074	566.922	675.453	611.785
21934	Tnfrsf11a	0.00241067	0.0406701	24	2	41.0637	257.025	71.0747	0.276529	257.421	251.493	362.74	256.883	231.294	220.75	234.574	220.912	202.157	232.609	194.459	209.737	391.899	243.261	286.594	315.611
22027	Hsp90b1	0.00241067	0.0406701	24	23	2362.53	20142	2330.93	0.115725	18353.1	19365.9	21561	19635.4	17575.3	16875.7	18423.8	17498.6	17828.1	16812.7	20894.8	22041.4	24216.7	22885.1	23921.1	24383.5
22057	Tob1	0.00241067	0.0406701	24	17	212.853	1240.65	545.117	0.43938	1196.96	988.629	1043.13	1073.29	1100.92	968.967	1078.63	1126.03	1642.77	1716.11	1681.5	1450.31	1246.72	1163.74	1049.16	1323.53
22183	Zrsr1	0.00241067	0.0406701	24	17	252.947	2035.17	477.922	0.234832	1787.08	1783.58	1939.96	1888.66	1865.51	1857.27	1799.76	1947.07	2567.19	2213.28	2363.06	2384.09	2041.38	2248.1	2089.49	1787.23
22592	Ercc5	0.00241067	0.0406701	24	17	78.3105	1101.44	180.579	0.163948	1031.54	1010.79	961.963	1033.77	1058.5	1098.45	1004.88	1083.1	1315	1125.11	1345.96	1233.88	1068.74	1122.5	1141.33	987.556
22757	Zkscan5	0.00241067	0.0406701	24	23	28.1782	390.66	26.4431	0.0676882	408.9	409.52	430.879	404.564	359.567	344.922	374.908	348.809	382.724	360.394	399.403	404.971	411.118	430.86	411.585	367.441
23805	Apc2	0.00241067	0.0406701	24	11	23.2187	176.59	22.3175	0.12638	205.38	170.553	174.356	162.242	233.314	208.015	175.162	211.969	183.511	187.684	149.657	189.656	134.533	168.015	132.566	138.832
23827	Bpnt1	0.00241067	0.0406701	24	20	164.719	1081.99	75.1129	0.0694213	1104.03	1013.68	941.922	1003.61	913.057	970.028	877.859	936.418	1160.93	1244.91	1233.48	1260.65	1276.81	1127.66	1045.37	1201.36
23994	Dazap2	0.00241067	0.0406701	24	8	950.386	10122.4	1025.25	0.101285	9959.51	10707.3	9694.78	10320	11683.9	12138.1	10605	11423.1	10022.5	9881.37	9339.74	8791.11	9111.44	9642.82	10143.2	8494.64
26373	Clcn7	0.00241067	0.0406701	24	14	126.466	2049.16	198.448	0.0968435	1875.37	1946.42	1995.07	1835.62	1852.38	2083.33	2042.53	2073.18	2159.94	2354.04	2180.99	2342.81	1978.71	1883.21	2155.14	2027.87
26896	Med14	0.00241067	0.0406701	24	17	143.067	1299.34	95.5519	0.0735388	1170.01	1176.53	1055.15	1159.61	1256.46	1452.92	1251.74	1175.22	1438.65	1259.88	1520.4	1536.21	1255.08	1279.18	1539.02	1263.37
26897	Acot1	0.00241067	0.0406701	24	2	131.811	482.959	155.396	0.321757	547.369	646.559	747.525	811.208	330.276	425.581	308.326	580.454	368.985	361.392	423.234	292.293	488.829	545.275	400.222	449.814
27206	Nrk	0.00241067	0.0406701	24	20	1.5507	3.03094	1.8585	0.613174	1.85864	0.963576	2.00409	5.20005	0	2.1226	0	1.78877	2.94403	3.99328	3.81292	2.23125	4.17803	3.0923	5.05012	9.25544
27224	Eloa	0.00241067	0.0406701	24	17	149.525	2144.96	220.148	0.102635	1984.1	2035.07	2018.12	2052.98	2120.03	1982.51	2098.87	2021.3	2183.49	2455.87	2307.77	2321.61	2233.57	2126.47	2329.37	2048.23
27226	Pla2g7	0.00241067	0.0406701	24	5	114.247	343.243	155.187	0.452122	338.272	423.01	496.012	430.564	436.328	552.937	359.543	361.331	235.522	281.526	237.354	190.771	338.42	242.23	332.045	236.014
27355	Pald1	0.00241067	0.0406701	24	14	249.173	2819.58	381.377	0.135261	2622.54	2729.81	2617.34	2491.87	2754.32	3080.95	2946	2998.86	2859.63	3409.26	2823.46	3323.44	2682.29	2672.78	2448.04	2652.61
27366	Txnl4a	0.00241067	0.0406701	24	20	109.89	2689.29	78.2916	0.0291124	2723.83	2627.67	2527.16	2670.75	2690.69	2484.5	2442.03	2723.39	2701.64	2707.44	2710.98	2774.55	2868.63	2789.25	2862.15	2723.88
27367	Rpl3	0.00241067	0.0406701	24	8	998.382	13313	1046.04	0.0785729	12575.5	14554.8	13042.6	13877.9	14857.4	13730	14764.8	14716.2	13813.4	14023.4	12585.5	11831.2	12575.9	12454.8	11779.4	11824.8
27375	Tjp3	0.00241067	0.0406701	24	23	275.818	921.425	260.861	0.283106	1054.78	1028.14	1328.71	959.93	610.052	459.543	773.376	648.427	734.045	980.35	872.205	817.751	1272.63	1193.63	665.353	1343.89
27401	Skp2	0.00241067	0.0406701	24	20	22.4551	151.169	22.8762	0.151329	143.115	137.791	142.29	169.522	126.252	119.927	129.067	127.002	140.332	135.772	166.815	179.615	168.792	155.646	194.43	182.332
27762	Vwa7	0.00241067	0.0406701	24	23	36.8064	186.329	40.5885	0.217833	206.309	195.606	179.366	190.322	144.433	166.624	143.408	164.566	143.276	159.731	151.563	187.425	236.476	247.384	184.329	280.44
28075	Desi1	0.00241067	0.0406701	24	17	65.3368	1182.55	132.227	0.111815	1085.44	1213.14	1065.17	1099.29	1184.75	1153.63	1110.38	1156.44	1222.75	1342.74	1255.4	1354.37	1214.97	1149.3	1123.65	1189.32
30930	Vps26a	0.00241067	0.0406701	24	14	198.255	2134.24	213.045	0.0998221	1880.01	1859.7	1710.49	1955.22	2281.63	2331.68	2310.91	2060.66	2361.11	2211.28	2344.94	2255.79	2078.99	2126.47	2324.32	2054.71
30941	Usp21	0.00241067	0.0406701	24	20	87.0492	924.186	67.5742	0.0731175	970.209	910.579	868.773	912.089	801.955	838.427	801.034	871.129	926.388	995.325	983.733	1007.41	1035.32	1021.49	837.057	1006.07
50523	Lats2	0.00241067	0.0406701	24	17	690.381	3828.46	1286.72	0.336093	3680.1	3115.24	3124.38	3285.39	3495.68	3591.44	3121.16	3101.72	4371.88	5075.46	4585.99	4972.33	3447.71	4070.5	4418.85	3797.51
51944	Knstrn	0.00241067	0.0406701	24	2	23.6132	118.951	29.176	0.245278	155.196	147.427	130.266	124.801	113.122	98.7009	111.653	93.0158	94.209	86.8538	101.996	114.909	126.176	125.754	133.828	145.31
52635	Esyt2	0.00241067	0.0406701	24	17	321.939	4103	183.14	0.0446356	3866.9	3673.15	3710.57	3748.2	4151.18	4242.01	3862.78	3828.85	4172.67	4238.87	4706.09	4355.39	4234.01	4246.76	4391.08	4219.56
52829	Lurap1l	0.00241067	0.0406701	24	17	228.813	1291.29	269.139	0.208426	1213.69	1116.78	956.953	1208.49	1236.26	931.821	1195.4	1146.6	1281.63	1563.37	1621.44	1467.04	1315.24	1408.03	1439.28	1558.62
53611	Vti1a	0.00241067	0.0406701	24	8	48.0483	1013.14	37.4614	0.0369755	1005.52	1061.86	1031.1	1063.93	1051.43	1044.32	1050.97	1114.4	1001.95	1004.31	977.06	988.442	981.837	885.428	1041.59	906.108
54189	Rabep1	0.00241067	0.0406701	24	17	170.269	1652.73	130.878	0.0791885	1581.7	1408.75	1506.07	1525.7	1553.41	1759.63	1475.05	1534.76	1803.71	1668.19	1871.19	1788.34	1612.72	1651.29	1921.57	1781.67
54325	Elovl1	0.00241067	0.0406701	24	5	2800.03	11082.2	5795.49	0.522955	11548.7	12986.1	13425.4	12729.7	12358.6	11646.7	16111.8	13749.3	6832.11	7475.42	7005.28	8212.1	12476.4	9681.99	10547.2	10528.1
54409	Ramp2	0.00241067	0.0406701	24	14	1481.57	6938.53	2176.36	0.313663	6798.9	6380.8	5354.93	5275.97	7600.39	7705.04	5907.37	6631.85	9292.34	8917.99	9136.7	8380.56	5584.35	6990.66	6430.06	4628.65
54445	Unc93b1	0.00241067	0.0406701	24	2	333.41	2584.59	472.713	0.182896	2669.93	2770.28	3400.94	2775.79	2617.97	2645.82	2602.85	2495.33	1953.85	2566.68	1949.35	2051.63	3171.12	2578.98	2633.64	2469.35
54485	Dll4	0.00241067	0.0406701	24	11	511.247	2819.76	507.723	0.180059	2455.26	2630.56	2442.99	2616.67	3213.88	3134.02	2662.26	3212.62	3095.16	3652.85	3137.08	3322.32	2206	2430.55	2453.09	2450.84
54672	Adgrg3	0.00241067	0.0406701	24	8	31.6812	215.156	17.8004	0.0827326	238.835	249.566	216.442	239.202	248.465	280.183	218.184	215.546	205.101	200.662	197.318	224.24	171.299	200.999	157.816	178.63
56079	Astn2	0.00241067	0.0406701	24	11	116.232	625.278	116.251	0.185919	677.474	520.331	550.123	678.087	841.346	745.032	607.433	820.149	658.481	717.792	595.768	673.836	562.363	493.737	419.16	443.336
56085	Ubqln1	0.00241067	0.0406701	24	20	426.501	3596.33	155.022	0.0431056	3600.18	3292.54	3204.54	3288.51	3423.96	3387.67	2958.29	3112.45	3820.37	3879.47	4245.68	3872.33	3911.47	3682.93	3964.34	3896.54
56284	Mrpl19	0.00241067	0.0406701	24	23	21.0037	383.122	26.3424	0.0687573	387.526	396.03	401.82	375.444	334.316	298.225	402.565	341.654	379.78	394.336	374.619	390.468	424.488	408.184	404.009	416.495
56357	Ivd	0.00241067	0.0406701	24	14	326.927	2831.6	554.574	0.195852	2706.18	2633.45	2341.78	2450.27	2748.26	2468.58	2845.62	2777.95	3545.59	3296.45	3366.81	3467.36	2669.76	2837.7	2799.03	2350.88
56381	Spen	0.00241067	0.0406701	24	17	652.069	3353.45	1704.87	0.508392	3061.18	2934.09	2993.11	2865.23	2151.34	2669.17	3000.29	2655.42	3769.34	5065.48	4280	4432.37	3541.3	3272.68	3559.07	3405.08
56401	P3h1	0.00241067	0.0406701	24	17	48.1645	667.08	45.7323	0.068556	640.301	625.361	598.221	630.247	656.512	644.209	638.164	607.286	687.922	686.844	689.185	759.739	702.744	666.906	729.742	709.892
56427	Tubd1	0.00241067	0.0406701	24	17	39.3078	244.808	44.7172	0.182662	246.27	200.424	203.415	215.282	212.104	221.812	241.744	204.814	285.571	263.557	270.717	293.409	249.846	282.43	238.618	286.919
56455	Dynll1	0.00241067	0.0406701	24	20	1251.01	4271.41	560.098	0.131127	4559.24	3658.7	3429	3493.4	3084.6	2957.84	3331.15	3190.26	4789.94	5367.97	5340.94	5501.14	4945.95	5362.05	4171.4	5158.98
56468	Socs5	0.00241067	0.0406701	24	17	131.24	1664.12	151.224	0.0908732	1537.09	1476.2	1337.73	1641.14	1743.29	1705.51	1513.97	1598.26	1730.11	1877.84	1834.01	1926.68	1762.29	1690.46	1664.01	1587.31
56530	Cnpy2	0.00241067	0.0406701	24	2	113.39	1420.11	146.907	0.103448	1395.84	1527.27	1611.29	1588.1	1423.12	1195.02	1409.49	1461.42	1317.94	1298.81	1263.03	1343.21	1502.42	1418.33	1470.85	1495.68
56532	Ripk3	0.00241067	0.0406701	24	8	40.3125	233.583	29.1473	0.124783	203.521	251.493	307.628	226.722	297.956	291.857	265.304	252.216	190.381	208.649	202.085	238.743	214.751	189.661	202.005	194.364
56696	Gpr132	0.00241067	0.0406701	24	5	84.0979	300.002	123.153	0.410508	305.746	353.632	422.863	318.243	431.278	443.623	278.62	291.569	229.634	209.647	224.962	209.737	346.776	233.984	270.181	229.535
57265	Fzd2	0.00241067	0.0406701	24	20	160.714	799.34	110.59	0.138352	810.366	649.45	726.482	751.928	635.302	618.738	806.155	624.279	531.888	860.552	852.187	1007.41	1066.23	876.152	956.997	1015.32
57813	Tk2	0.00241067	0.0406701	24	5	241.444	954.324	331.308	0.347165	902.369	1130.27	1185.42	1125.29	1217.07	1175.92	994.634	1171.64	831.198	713.799	742.566	700.611	828.085	870.998	850.945	828.362
58172	Sertad2	0.00241067	0.0406701	24	14	291.568	2212.74	309.159	0.139717	2016.62	1812.49	1838.75	2003.06	2530.1	2611.86	2151.11	2438.09	2591.73	2360.03	2439.31	2185.5	2106.56	2253.26	2113.47	1951.97
58223	Mmp19	0.00241067	0.0406701	24	20	183.293	959.286	209.588	0.218483	828.023	833.493	1401.86	804.968	779.735	775.81	776.449	677.048	790.963	1095.16	885.55	1055.38	1449.78	907.075	1065.57	1221.72
64380	Ms4a4c	0.00241067	0.0406701	24	5	83.831	176.965	209.192	1.18211	169.136	266.911	196.401	190.322	352.497	440.439	200.771	167.25	70.6567	72.8774	84.8374	56.8968	141.217	150.492	171.704	99.0332
66143	Eef1e1	0.00241067	0.0406701	24	20	35.4239	235.202	20.4964	0.0871434	218.39	201.387	197.403	229.842	204.024	203.77	230.476	185.137	244.354	223.624	246.886	265.518	235.641	297.892	279.019	299.876
66151	Prr13	0.00241067	0.0406701	24	2	272.449	2504.69	417.136	0.166542	2454.33	2944.69	2740.59	2680.11	2606.86	2340.17	2571.09	2351.33	1846.89	2337.07	2206.73	2168.77	2848.58	2497.55	2753.58	2726.65
66241	Tmem9	0.00241067	0.0406701	24	8	113.919	992.785	44.3987	0.0447214	1018.53	1050.3	1038.12	1084.73	1086.78	998.683	1133.94	1150.18	946.996	978.354	846.468	831.139	967.631	972.013	845.895	934.8
66368	Rtca	0.00241067	0.0406701	24	8	45.2734	656.308	49.2241	0.0750016	658.887	708.228	661.35	643.767	713.073	681.354	695.527	695.83	799.795	646.911	651.056	615.824	605.814	594.752	542.888	585.869
66379	Cox14	0.00241067	0.0406701	24	2	62.6477	755.552	80.2253	0.106181	832.67	805.549	804.642	835.129	750.444	712.132	679.137	795.106	768.392	687.843	667.26	635.905	782.127	832.859	736.055	763.574
66508	Lamtor1	0.00241067	0.0406701	24	5	163.559	1624.1	160.863	0.0990479	1743.4	1760.45	1769.61	1737.86	1758.44	1683.22	1692.21	1775.35	1549.54	1576.35	1404.11	1460.35	1621.91	1474	1533.97	1444.77
66523	2810004N23Rik	0.00241067	0.0406701	24	23	36.0601	448.871	38.9196	0.0867055	427.487	445.172	448.916	478.405	406.028	423.459	444.563	432.881	378.799	445.251	427.047	412.78	540.637	481.368	481.024	508.124
66622	Ubr7	0.00241067	0.0406701	24	14	86.5817	1195.72	116.814	0.097694	1103.1	1138.95	1061.17	1162.73	1215.05	1231.11	1238.43	1207.42	1262.01	1260.88	1359.3	1284.08	1083.78	1275.06	1200.67	1047.72
66817	Tmem170	0.00241067	0.0406701	24	17	43.5552	285.563	48.8313	0.171	252.775	242.821	235.481	252.723	273.715	253.651	244.817	243.272	276.739	296.501	392.73	330.224	306.667	305.107	301.745	360.037
66917	Chordc1	0.00241067	0.0406701	24	17	552.43	1378.24	959.417	0.696116	1161.65	1032.95	827.689	962.01	966.588	965.783	890.151	804.944	1817.45	1651.22	2397.37	2182.16	1429.72	1503.89	1718.3	1740.02
66931	1700010I14Rik	0.00241067	0.0406701	24	5	7.84184	54.1688	2.00843	0.0370772	69.6989	66.4867	90.184	62.4006	45.4509	48.8198	58.3874	47.4023	55.9366	36.9378	43.8485	41.278	57.6568	57.7229	39.1384	45.3517
66939	Aagab	0.00241067	0.0406701	24	2	41.8753	1035.68	44.816	0.043272	1090.09	1155.33	1066.18	1090.97	1032.24	985.947	989.512	1006.18	1060.83	979.352	984.686	1000.71	1031.14	1054.47	1039.06	1004.22
66979	Pole4	0.00241067	0.0406701	24	20	31.5263	519.041	27.9472	0.0538439	503.691	498.169	465.951	482.565	497.939	488.198	525.486	449.874	507.355	510.142	520.463	502.03	538.13	631.86	627.477	555.327
67008	Yae1d1	0.00241067	0.0406701	24	20	63.7399	755.634	81.0716	0.107289	728.586	771.824	741.513	709.287	641.362	699.396	714.989	655.582	719.325	666.878	759.724	826.676	799.675	861.721	967.097	826.511
67039	Rbm25	0.00241067	0.0406701	24	8	188.625	3168.16	277.923	0.0877238	3017.5	3109.46	3283.7	3186.59	3355.28	3821.74	3378.27	3378.98	3206.05	2939.05	3191.41	3011.07	2804.29	2870.68	2902.55	3233.85
67163	Ccdc47	0.00241067	0.0406701	24	17	256.824	4480.18	251.664	0.0561726	4211.68	4285.02	4130.43	4228.68	4360.25	4360.88	4380.08	4430.77	4766.38	4405.59	4884.35	4914.32	4420.35	4694.11	4937.75	4272.31
67216	Mboat2	0.00241067	0.0406701	24	11	18.8749	114.849	19.8114	0.1725	109.66	106.957	93.1902	98.801	152.513	133.724	120.872	119.847	118.743	120.797	111.528	152.84	84.3962	107.2	114.89	91.6289
67222	Srfbp1	0.00241067	0.0406701	24	20	53.2373	346.883	31.0946	0.0896403	338.272	334.361	285.583	347.364	280.785	250.467	328.813	295.146	405.295	384.353	373.666	412.78	344.27	417.46	395.172	356.335
67223	Rrp15	0.00241067	0.0406701	24	5	35.3423	266.234	59.0943	0.221964	275.079	264.983	321.656	292.243	317.146	265.325	315.497	282.625	240.429	223.624	198.272	248.784	270.736	232.953	251.243	259.152
67245	Peli1	0.00241067	0.0406701	24	14	121.78	1717.31	185.616	0.108086	1537.09	1612.06	1516.09	1624.5	1779.65	1851.97	1667.62	1731.52	1833.15	2030.58	2037.05	1595.34	1687.09	1653.35	1640.03	1679.86
67263	Zswim6	0.00241067	0.0406701	24	17	103.857	983.658	190.644	0.193811	953.482	950.086	796.626	852.809	908.007	991.254	909.614	936.418	1074.57	1154.06	1108.61	1232.76	818.058	993.659	1058	1000.51
67455	Klhl13	0.00241067	0.0406701	24	23	173.729	553.114	181.817	0.328715	623.573	698.593	624.274	670.807	456.529	454.236	370.811	392.634	424.922	378.363	467.082	451.827	622.526	657.629	801.706	754.319
67606	Fibin	0.00241067	0.0406701	24	17	349.866	1880.1	601.606	0.319986	1460.89	1648.68	1635.34	1489.3	1875.61	1760.7	1320.37	1930.08	2591.73	2127.42	2438.36	2390.78	1655.33	1954.33	2297.8	1504.93
67608	Narf	0.00241067	0.0406701	24	11	105.582	765.339	102.83	0.134358	707.212	739.063	691.411	610.486	924.167	889.369	932.149	821.043	738.952	759.722	856.953	782.052	662.635	647.321	760.043	722.85
67619	Nob1	0.00241067	0.0406701	24	20	49.9839	529.364	25.2729	0.047742	527.853	491.424	496.012	513.765	508.04	440.439	487.586	474.023	583.899	563.053	543.341	610.246	560.691	572.075	532.787	564.582
67784	Plxnd1	0.00241067	0.0406701	24	5	591.646	5047.25	414.32	0.0820882	5596.36	5541.53	5701.63	5754.38	5087.47	5504.96	4598.26	5679.33	3933.22	5026.54	4129.39	5066.04	5123.1	4671.43	4157.51	5184.9
67856	Echdc3	0.00241067	0.0406701	24	5	39.2638	199.434	42.7903	0.214559	239.764	274.619	216.442	274.563	204.024	168.747	206.917	236.117	151.127	154.74	147.751	128.297	225.614	198.938	143.928	219.354
67871	Mrrf	0.00241067	0.0406701	24	23	58.9052	516.396	49.1702	0.0952181	560.38	557.91	486.994	566.806	442.388	471.217	459.928	467.762	492.634	531.106	448.018	539.961	574.897	531.876	576.976	553.475
67878	Tmem33	0.00241067	0.0406701	24	20	356.54	1781.55	84.2402	0.0472849	1624.45	1404.89	1400.86	1520.5	1630.17	1638.65	1396.17	1385.4	1841	1809.95	2440.27	2120.8	1883.46	2130.59	2148.82	2128.75
67895	Ppa1	0.00241067	0.0406701	24	23	78.5498	417.89	92.6338	0.22167	656.099	421.083	427.873	384.804	353.507	332.187	396.419	297.829	351.321	325.452	370.806	391.584	531.445	443.23	462.086	540.518
67938	Myl12b	0.00241067	0.0406701	24	14	685.896	14310.5	876.266	0.0612322	13073.7	14296.6	12676.9	13272.6	15258.4	14060.1	14493.4	14308.3	14898.8	15129.5	15324.1	14952.7	14684.1	14714.2	14476.2	13349.1
67991	Nacc2	0.00241067	0.0406701	24	17	144.745	1580.92	269.683	0.170587	1554.75	1455	1402.86	1490.34	1421.1	1555.87	1426.9	1452.48	1608.42	1744.07	1780.63	1930.03	1717.17	1538.93	1608.46	1607.67
68032	Emc4	0.00241067	0.0406701	24	17	51.9054	952.776	114.029	0.119681	942.33	920.215	894.826	845.529	944.368	862.837	981.317	899.749	1053.96	1121.11	1016.14	985.095	948.412	921.505	934.272	972.747
68043	Eef1akmt1	0.00241067	0.0406701	24	2	32.8413	296.808	46.2736	0.155904	302.958	336.288	310.634	323.443	284.825	274.877	279.645	277.259	276.739	278.531	259.278	242.09	320.037	347.368	343.408	291.546
68528	Smim6	0.00241067	0.0406701	24	8	140.742	714.328	94.9219	0.132883	750.89	813.258	787.607	765.448	787.815	726.99	995.658	1007.97	623.153	628.942	563.358	565.621	615.006	672.06	520.162	605.306
68558	Ankra2	0.00241067	0.0406701	24	11	40.4245	539.655	39.1665	0.0725768	530.641	486.606	506.033	514.805	569.651	597.512	616.652	598.342	520.112	553.069	542.387	541.077	493.007	492.706	565.613	506.273
68614	Letmd1	0.00241067	0.0406701	24	8	31.0104	773.279	41.0548	0.0530919	772.264	786.278	753.538	778.968	849.426	815.078	800.009	810.311	760.541	726.777	763.537	806.595	721.128	759.675	771.405	696.935
68691	Kansl1l	0.00241067	0.0406701	24	17	124.543	890.489	80.187	0.0900482	783.416	769.897	670.368	782.088	878.717	960.476	872.737	765.591	1044.15	921.449	1082.87	976.17	798.839	951.397	1001.19	988.481
68972	Tatdn3	0.00241067	0.0406701	24	8	29.3404	288.783	22.7773	0.0788734	307.605	266.911	309.632	309.923	297.956	327.942	335.983	316.611	297.347	244.588	291.688	269.981	249.846	278.307	248.718	267.482
69032	Lyzl4	0.00241067	0.0406701	24	5	6.61694	10.1271	1.98466	0.195975	17.6571	15.4172	24.0491	15.6002	10.1002	8.4904	11.2677	16.9933	12.7575	2.99496	2.85969	3.34687	7.52045	9.2769	0	3.70218
69049	Nat8f5	0.00241067	0.0406701	24	17	14.6445	20.7352	2.45407	0.118353	6.50524	3.8543	3.00613	6.24006	13.1302	15.9195	18.4381	16.9933	20.6082	29.9496	23.8307	37.9312	38.4379	40.1999	25.2506	31.4685
69183	C1qtnf2	0.00241067	0.0406701	24	5	188.433	669.445	386.436	0.577248	696.06	792.059	721.472	819.528	878.717	772.626	800.009	987.398	443.567	469.21	373.666	503.146	589.102	656.598	635.052	572.912
69409	1700021N21Rik	0.00241067	0.0406701	24	11	1.43755	1.31554	1.32242	1.00523	0	0.963576	0	2.08002	4.04008	4.2452	2.04868	3.57753	0.981343	1.99664	0	1.11562	0	0	0	0
69581	Rhou	0.00241067	0.0406701	24	20	207.702	673.878	196.064	0.290949	698.848	540.566	707.444	657.287	361.587	357.658	424.077	452.558	729.138	915.46	876.971	774.242	953.426	601.968	659.04	1071.78
69587	Pcgf3	0.00241067	0.0406701	24	17	105.17	1083.86	207.73	0.191657	982.29	1021.39	948.936	1110.73	1000.93	1069.79	983.366	982.032	1202.15	1220.95	1240.15	1246.15	1067.9	1034.89	1132.49	1097.7
70310	Plscr3	0.00241067	0.0406701	24	8	155.579	2618.03	157.687	0.0602314	2590.01	2841.59	2710.53	2544.91	2877.54	2774.24	2612.07	2862.92	2571.12	2770.34	2427.87	2726.58	2368.11	2492.39	2301.59	2416.6
70373	Gpatch2l	0.00241067	0.0406701	24	14	73.6497	989.47	102.563	0.103654	920.026	925.033	885.808	926.65	954.468	1061.3	930.1	933.735	1029.43	1084.18	1146.73	1136.82	925.851	980.259	1079.46	911.661
70510	Rnf167	0.00241067	0.0406701	24	8	291.422	2701.62	143.828	0.0532379	2687.59	2936.98	2804.72	2942.19	3009.86	2963.15	2630.5	3235.88	2525.98	2599.63	2510.81	2443.21	2357.24	2722.25	2526.32	2329.59
70790	Ubr5	0.00241067	0.0406701	24	17	441.159	6464.67	574.621	0.0888863	5895.6	5974.17	5785.81	6230.7	5998.5	6674.51	6439	6235.63	6623.09	6857.46	7523.84	7210.27	6460.07	6127.91	7171.17	6227.06
71091	Cdkl1	0.00241067	0.0406701	24	8	64.7362	141.247	16.2719	0.115202	165.419	200.424	180.368	211.122	174.733	168.747	183.357	212.863	134.444	120.797	94.3697	60.2436	77.7113	112.354	59.3389	103.661
71452	Ankrd40	0.00241067	0.0406701	24	20	434.571	5853.29	233.578	0.0399055	5651.19	6029.09	5586.4	5387.26	5627.83	5525.13	5259.98	5241.98	5764.41	5968.96	6407.61	6666.96	6220.25	6036.17	6138.42	6140.99
71684	Rbm43	0.00241067	0.0406701	24	2	59.6934	726.761	87.3713	0.12022	829.882	810.367	772.577	730.088	792.865	719.561	726.257	710.14	644.743	602.985	672.98	629.211	779.62	764.829	742.367	699.711
71853	Pdia6	0.00241067	0.0406701	24	23	912.23	6430.29	907.167	0.141077	6040.58	6544.61	7263.82	6455.35	5603.59	5312.87	6127.6	5666.81	5356.17	5584.6	6076.84	6582.17	7893.13	7317.41	7207.78	7851.39
71919	Rpap3	0.00241067	0.0406701	24	8	38.4349	546.335	23.3241	0.0426919	558.521	588.745	529.08	575.126	588.841	551.876	610.506	584.926	528.944	540.091	509.024	514.302	542.308	481.368	513.849	523.858
71946	Endod1	0.00241067	0.0406701	24	20	198.865	1931.15	78.0591	0.040421	1911.61	1843.32	1759.59	1790.9	1781.67	1762.82	1652.26	1733.31	1953.85	2032.58	2310.63	2252.44	2058.1	1950.21	2095.8	2009.36
72160	Tmem163	0.00241067	0.0406701	24	11	55.8011	628.109	80.6648	0.128425	519.489	576.218	605.235	574.086	750.444	634.657	905.516	755.753	624.134	628.942	613.88	567.852	600.8	537.029	602.226	553.475
72357	2210016L21Rik	0.00241067	0.0406701	24	5	59.8775	736.918	50.4224	0.0684234	756.466	802.659	817.669	798.728	723.174	741.848	755.963	844.297	735.026	679.856	663.448	671.605	726.141	713.29	641.365	719.148
72433	Rab38	0.00241067	0.0406701	24	17	40.3066	288.567	34.7402	0.120389	227.683	254.384	224.458	265.203	273.715	221.812	347.251	281.73	320.899	305.486	348.882	353.652	285.777	280.368	319.42	306.355
72754	Arhgef10l	0.00241067	0.0406701	24	5	84.2755	665.958	120.42	0.180822	778.77	658.122	859.754	772.728	710.043	687.722	670.942	715.506	521.093	597.994	461.363	600.205	719.456	672.06	594.651	634.923
72927	Hepacam	0.00241067	0.0406701	24	5	22.1257	102.371	27.8506	0.272055	105.942	127.192	125.256	150.802	98.9819	97.6396	117.799	127.897	88.3209	76.8706	62.9131	69.1686	118.656	105.138	68.1766	97.1821
72948	Tppp	0.00241067	0.0406701	24	17	454.273	1700.09	1052.03	0.618807	1687.64	1489.69	894.826	1326.01	1319.08	1144.08	1423.83	1464.1	2095.17	2885.15	2537.5	2234.59	1793.21	1566.77	1482.21	1857.57
73246	Rassf6	0.00241067	0.0406701	24	23	26.8488	181.779	32.4187	0.178341	185.864	187.897	195.399	169.522	142.413	146.459	176.186	162.778	171.735	140.763	162.049	168.459	228.12	209.246	179.279	282.291
73251	Setd7	0.00241067	0.0406701	24	14	252.162	3630	504.154	0.138885	3458	3402.39	3168.47	3238.59	3419.92	3599.93	3504.27	3643.71	3762.47	4413.57	4507.82	3944.84	3682.51	3161.36	3575.48	3596.66
73261	1700037C18Rik	0.00241067	0.0406701	24	5	31.3869	122.376	31.6174	0.258363	171.924	131.046	158.323	133.121	126.252	135.846	132.14	170.827	124.631	107.819	64.8196	88.1342	102.779	124.723	64.389	121.246
73389	Hbp1	0.00241067	0.0406701	24	11	251.064	3079.37	253.024	0.0821673	2762.87	2941.8	3097.32	2810.11	3431.03	3457.71	3520.65	3446.95	2960.71	2836.23	3389.68	3023.34	2712.38	2790.28	3314.14	2774.78
73828	Dcaf4	0.00241067	0.0406701	24	5	56.0285	264.957	111.653	0.421401	274.149	311.235	288.589	316.163	290.886	319.451	282.718	347.02	199.213	180.696	184.926	204.159	254.86	273.153	285.332	226.758
73998	Herc3	0.00241067	0.0406701	24	5	75.0758	409.509	129.457	0.316128	403.325	486.606	429.877	460.725	482.789	547.631	471.196	437.353	365.06	336.434	305.987	343.612	365.995	364.891	371.184	379.473
74127	Krt80	0.00241067	0.0406701	24	17	527.001	3688.91	1468.69	0.398138	3357.63	3528.62	3147.42	2954.67	3221.96	3417.38	3409	3014.96	4426.84	4932.7	4570.73	5016.96	3901.44	3153.11	3439.13	3530.03
74443	P4htm	0.00241067	0.0406701	24	8	26.4379	313.439	25.1523	0.0802464	328.979	306.417	314.642	350.484	362.597	332.187	312.424	360.436	302.254	332.441	326.958	281.137	301.654	274.184	248.718	279.514
74549	Mau2	0.00241067	0.0406701	24	17	250.083	2960.14	573.658	0.193794	2747.07	2985.16	2655.42	2678.03	2534.14	2862.33	2770.84	2958.62	3218.81	3484.14	3480.24	3310.05	2790.92	2860.38	2992.19	3033.93
74846	4930405A21Rik	0.00241067	0.0406701	24	23	7.32035	19.3723	7.59645	0.39213	13.0105	16.3808	27.0552	23.9202	11.1102	10.613	10.2434	6.26068	23.5522	5.98992	21.9243	22.3125	23.397	29.8922	32.8258	31.4685
74890	Morn3	0.00241067	0.0406701	24	5	52.6669	170.008	14.4039	0.0847251	206.309	237.04	260.532	248.563	180.793	118.866	182.332	228.068	157.015	147.751	122.967	90.3654	155.423	163.892	37.8759	182.332
75137	Rprd2	0.00241067	0.0406701	24	17	210.911	1679.72	345.251	0.205541	1498.99	1550.39	1485.03	1606.82	1450.39	1578.15	1465.83	1532.08	1784.08	1796.98	2099.01	1957.92	1758.95	1666.75	1911.47	1732.62
75296	Cep43	0.00241067	0.0406701	24	8	66.4256	678.51	64.7562	0.0954388	725.798	705.338	716.462	683.287	769.635	722.745	729.33	801.367	759.56	640.922	715.875	536.615	543.144	625.675	535.312	645.104
75624	Metap1	0.00241067	0.0406701	24	17	64.3064	992.643	103.262	0.104027	1007.38	917.324	818.671	973.45	920.127	1007.17	930.1	954.306	1066.72	1085.17	1077.15	1081.04	1004.4	1059.63	994.873	984.779
75695	Rilpl1	0.00241067	0.0406701	24	17	143.577	1080.31	256.152	0.23711	1117.97	957.794	942.924	958.89	974.668	974.273	945.465	1007.07	1165.84	1263.87	1173.43	1404.57	1223.33	1161.67	964.572	1048.64
75739	Mpp7	0.00241067	0.0406701	24	17	203.109	1245.32	76.3646	0.0613211	1015.75	1063.79	1025.09	1016.09	1114.05	1265.07	1277.35	1058.05	1356.22	1304.8	1522.31	1310.86	1166.51	1168.89	1680.43	1579.9
76179	Usp31	0.00241067	0.0406701	24	17	320.938	1287.82	400.034	0.310629	1107.75	1084.02	1041.12	1034.81	1031.23	1256.58	1022.29	1069.68	1498.51	1614.28	1685.31	1540.67	1230.85	1352.37	1511.25	1524.37
76551	Ccdc6	0.00241067	0.0406701	24	17	191.445	1698.5	222.076	0.130748	1647.68	1590.86	1495.05	1469.54	1619.06	1657.75	1475.05	1564.28	1773.29	1853.88	1903.6	1947.88	1829.98	1623.46	1738.5	1986.22
76626	Msi2	0.00241067	0.0406701	24	5	183.76	3079.51	185.336	0.0601836	3271.2	3242.43	3250.63	3321.79	3049.25	3313.38	2993.12	3238.56	2991.13	2883.15	3047.47	2626.18	2854.43	3125.28	2978.31	3085.76
76737	Creld2	0.00241067	0.0406701	24	20	164.231	1111.06	223.035	0.20074	1095.67	1084.02	1169.39	1152.33	889.827	866.02	877.859	814.782	1047.09	1142.08	1177.24	1304.16	1468.99	1321.44	1059.26	1306.87
76933	Ifi27l2a	0.00241067	0.0406701	24	2	196.335	734.891	360.472	0.490512	1996.18	908.652	634.294	858.009	641.362	564.611	666.845	780.796	394.5	419.294	442.298	402.74	916.659	733.906	844.632	553.475
77053	Sun1	0.00241067	0.0406701	24	14	236.058	3758.92	377.033	0.100304	3624.35	3658.7	3426.99	3423.72	3488.61	3823.86	3764.45	3632.09	4161.88	4019.24	4239.01	4223.75	3754.38	3629.33	3833.04	3439.32
77305	Wdr82	0.00241067	0.0406701	24	17	376.466	2613.54	682.861	0.261278	2558.42	2419.54	2247.59	2540.75	2361.42	2279.67	2142.92	2277.1	3004.87	2910.1	3091.32	3026.68	2638.01	2792.35	2834.38	2691.48
77411	Esrp2	0.00241067	0.0406701	24	20	201.719	1265.36	171.765	0.135744	1268.52	1302.75	1191.43	1200.17	844.376	963.66	1165.7	1037.48	1304.21	1505.47	1519.45	1425.77	1443.93	1321.44	1177.94	1573.43
77605	H2az2	0.00241067	0.0406701	24	11	79.1085	1158.32	82.6328	0.0713384	1153.29	1124.49	1134.31	1151.29	1342.32	1084.65	1191.31	1199.37	1274.76	1307.8	1179.14	1154.67	1021.11	1087.46	1079.46	1047.72
78558	Htra3	0.00241067	0.0406701	24	2	202.943	542.238	283.01	0.521931	1017.6	597.417	548.118	921.45	357.547	369.332	327.789	440.931	314.03	415.301	345.069	378.196	914.153	602.998	455.773	670.094
78619	Zfp449	0.00241067	0.0406701	24	20	21.4793	175.547	17.0145	0.0969231	177.5	153.209	157.321	182.002	169.683	164.501	142.383	135.052	170.754	168.716	197.318	199.696	204.723	174.2	210.842	200.843
78688	Nol3	0.00241067	0.0406701	24	8	61.8868	449.095	61.9473	0.137938	470.236	393.139	460.941	496.085	530.26	496.688	527.535	535.735	397.444	474.202	369.853	470.793	449.556	404.06	343.408	365.59
78834	Zfp623	0.00241067	0.0406701	24	17	84.5504	496.27	140.51	0.283131	513.914	462.516	402.822	438.885	412.088	382.068	411.784	466.868	558.384	588.011	550.966	612.477	559.02	519.506	521.425	539.592
79043	Spsb3	0.00241067	0.0406701	24	2	81.4812	767.714	88.6551	0.115479	862.408	861.437	908.855	777.928	698.933	731.235	710.892	650.216	704.605	682.851	745.425	745.236	765.415	860.69	760.043	817.256
80732	Mynn	0.00241067	0.0406701	24	17	71.6085	824.582	95.5329	0.115856	791.78	719.791	740.511	781.048	793.875	788.546	751.865	798.684	959.754	820.619	952.276	885.804	795.497	894.705	949.422	769.127
81018	Rnf114	0.00241067	0.0406701	24	23	351.358	3010.64	297.709	0.0988858	3279.57	3370.59	2970.06	3151.23	2744.22	2773.18	2493.24	2759.17	2689.86	2774.33	3026.5	3140.48	3298.97	3391.22	3363.38	2944.16
81489	Dnajb1	0.00241067	0.0406701	24	17	1091.76	1999.66	2413.91	1.20716	1678.35	1267.1	1036.11	1235.53	1089.81	1113.3	1065.31	1103.67	3435.68	3632.89	3549.83	3785.31	2073.14	2167.7	1613.51	2147.26
93747	Echs1	0.00241067	0.0406701	24	2	199.054	2028.89	246.392	0.121441	2395.79	2141.07	2162.41	2322.34	2039.23	1717.18	2040.48	1985.53	2029.42	1755.05	1835.92	1711.37	2037.21	2161.52	2170.29	1957.53
98402	Sh3bp4	0.00241067	0.0406701	24	17	257.36	2181.28	160.676	0.0736611	1959.93	1970.51	1997.08	1904.26	1964.49	1978.26	2181.84	2197.5	2009.79	2559.69	2343.99	2511.27	2493.45	2134.72	2393.76	2299.98
98432	Phlpp1	0.00241067	0.0406701	24	14	262.443	1910.04	403.675	0.211344	1514.79	1825.98	1787.65	1778.42	1971.56	2030.27	1744.45	1826.33	2382.7	2281.16	2187.66	2316.03	1803.24	1602.84	1809.2	1698.37
100910	Chpf2	0.00241067	0.0406701	24	8	169.879	1158.23	110.033	0.0950009	1129.12	1191.94	1338.73	1224.09	1386.76	1366.95	1266.08	1292.38	1036.3	1215.95	960.855	1025.26	1048.69	1040.04	922.909	1085.66
101240	Wdr91	0.00241067	0.0406701	24	23	141.224	1025.94	144.754	0.141093	1025.04	1121.6	1321.7	1033.77	785.795	821.446	938.295	827.304	870.452	1069.2	995.171	1081.04	1101.33	1044.17	1196.88	1181.92
102141	Snx25	0.00241067	0.0406701	24	17	368.216	4642.21	316.59	0.0681981	3813	4251.3	4345.87	4287.96	4431.96	4287.65	5332.71	4529.15	4691.8	5149.34	5468.68	5096.16	4568.26	4350.87	4829.17	4841.52
105171	Arrdc3	0.00241067	0.0406701	24	14	445.044	3374.62	502.259	0.148834	2794.46	2780.88	3028.18	2512.67	3797.67	3802.64	3645.62	3289.54	3497.51	3728.73	4239.01	3503.06	3573.05	3152.08	3355.8	3293.09
105445	Dock9	0.00241067	0.0406701	24	14	1219.86	10560.9	2207.79	0.209052	9254.16	9963.38	8655.66	9545.22	9185.11	10298.9	10180.9	10657.5	12427.7	13036.1	13725.5	12411.3	9644.56	10464.3	10213.9	9310.97
106021	Topors	0.00241067	0.0406701	24	17	81.1242	1256.27	92.0416	0.0732655	1170.94	1155.33	1150.35	1136.73	1257.47	1136.65	1248.67	1251.24	1273.78	1257.88	1452.72	1441.38	1254.24	1236.92	1436.76	1239.3
106821	Oard1	0.00241067	0.0406701	24	5	134.616	838.06	179.747	0.21448	813.154	962.612	909.857	999.45	920.127	861.775	978.244	993.659	796.851	692.834	690.138	698.38	742.853	839.044	729.742	780.234
107197	Uqcc3	0.00241067	0.0406701	24	8	57.9224	536.94	21.7362	0.0404817	525.065	573.328	597.219	587.606	593.891	599.634	563.387	583.137	508.336	507.147	461.363	505.377	503.035	512.291	503.749	466.474
107260	Otub1	0.00241067	0.0406701	24	8	136.377	1520.56	52.2141	0.0343387	1594.71	1632.3	1566.2	1602.66	1656.43	1507.05	1682.99	1685.91	1470.05	1511.46	1371.7	1351.02	1495.73	1361.64	1444.33	1394.8
107765	Ankrd1	0.00241067	0.0406701	24	5	126.819	586.843	198.197	0.337734	775.982	595.49	643.313	881.929	654.492	689.845	659.675	644.85	526	380.36	267.857	488.643	620.019	511.26	597.176	452.591
107817	Jmjd6	0.00241067	0.0406701	24	17	162.527	911.973	422.308	0.463071	867.055	810.367	733.497	826.809	772.665	629.351	785.668	824.621	1181.54	1250.9	1059.99	1237.23	900.783	932.844	861.045	917.214
107993	Bfsp2	0.00241067	0.0406701	24	5	8.47723	13.2078	12.5483	0.950065	16.7277	26.9801	18.0368	13.5201	29.2906	26.5325	13.3164	10.7326	0.981343	4.9916	11.4388	2.23125	11.6985	5.15383	11.3628	8.3299
108156	Mthfd1	0.00241067	0.0406701	24	2	450.182	3904.11	723.092	0.185213	3970.05	4357.29	4087.34	4168.36	3718.89	3692.26	3974.44	3935.28	3006.84	3278.48	3264.81	3617.96	4162.15	4502.39	4821.6	3907.65
108652	Slc35b3	0.00241067	0.0406701	24	5	63.0172	591.897	115.941	0.195881	577.107	631.142	647.321	628.166	585.811	680.293	668.894	686.886	483.802	543.086	551.92	529.921	566.541	575.168	558.038	556.252
108954	Ppp1r15b	0.00241067	0.0406701	24	17	164.306	3042.34	332.063	0.109147	2853.94	2858.93	2920.96	2916.19	3287.61	2924.94	2749.33	2975.61	3334.6	3365.34	3384.92	3217.46	2917.1	2932.53	2984.62	3053.37
108995	Tbc1d10c	0.00241067	0.0406701	24	5	193.083	544.724	312.906	0.57443	577.107	789.169	750.532	602.166	775.695	839.488	618.701	512.481	363.097	349.412	318.379	276.674	491.336	476.214	612.327	362.813
109032	Sp110	0.00241067	0.0406701	24	5	125.328	787.558	232.559	0.295292	706.283	917.324	851.738	951.61	859.526	1097.38	824.593	864.868	638.855	692.834	623.412	647.061	748.703	779.259	707.016	690.456
109136	Mmaa	0.00241067	0.0406701	24	17	97.2098	563.966	111.394	0.197519	510.196	507.805	462.945	485.685	480.769	471.217	506.024	540.207	581.937	630.938	691.091	682.761	659.293	633.921	580.763	597.902
109333	Pkn2	0.00241067	0.0406701	24	17	221.01	2436.38	208.334	0.0855096	2338.17	2110.23	1996.07	2263.06	2463.44	2554.55	2263.79	2219.86	2674.16	2509.78	2947.38	2600.52	2302.93	2428.49	2839.43	2470.28
110821	Pcca	0.00241067	0.0406701	24	2	109.508	1035.58	134.683	0.130055	1097.53	1190.02	1061.17	1088.89	965.578	940.311	1078.63	1043.74	905.78	918.454	958.949	920.389	1170.68	1125.6	1129.96	973.673
113868	Acaa1a	0.00241067	0.0406701	24	5	245.64	2323.74	216.221	0.0930488	2474.78	2584.31	2760.63	2554.27	2415.97	2194.77	2345.74	2679.57	1945.02	2239.23	1970.32	2159.85	2338.02	2237.79	1868.54	2411.04
171580	Mical1	0.00241067	0.0406701	24	5	292.622	1510.27	525.748	0.348116	1395.84	1766.23	1940.96	1583.94	1729.15	1846.66	1800.79	1578.59	1167.8	1231.93	1124.81	1163.59	1621.91	1309.07	1388.78	1514.19
192656	Ripk2	0.00241067	0.0406701	24	14	36.1364	355.683	45.1583	0.126962	304.817	314.126	289.591	323.443	382.797	395.865	331.886	355.964	426.884	358.397	444.205	350.306	331.735	374.168	380.021	326.717
207375	Fam120c	0.00241067	0.0406701	24	20	78.3551	567.17	38.2049	0.0673606	584.542	531.894	485.992	484.645	474.709	474.401	497.829	514.27	611.377	569.042	743.519	593.511	600.8	579.291	717.117	611.785
208727	Hdac4	0.00241067	0.0406701	24	17	86.3367	511.915	140.382	0.274229	402.395	396.03	493.006	412.884	402.998	469.094	487.586	480.283	473.989	696.827	670.12	671.605	515.569	490.645	614.852	512.751
210135	Zfp180	0.00241067	0.0406701	24	17	181.437	1071.07	349.107	0.325941	1026.9	1080.17	842.72	978.65	926.188	902.105	880.932	919.425	1269.86	1188	1304.02	1359.94	1097.99	1159.61	1164.05	1036.61
211187	Lrtm2	0.00241067	0.0406701	24	14	225.204	792.235	324.401	0.409476	573.39	665.831	605.235	663.527	905.987	889.369	968.001	879.178	1045.13	861.55	946.557	1251.73	558.185	689.583	772.668	399.835
211286	Cln5	0.00241067	0.0406701	24	17	193.313	1450.9	147.176	0.101437	1339.15	1215.07	1402.86	1193.93	1367.57	1425.33	1318.32	1241.4	1645.71	1432.59	1739.64	1502.74	1609.38	1451.32	1720.83	1608.6
211961	Asxl3	0.00241067	0.0406701	24	2	5.14707	10.7437	7.13865	0.664449	24.1623	12.5265	34.0695	19.7602	5.0501	6.3678	5.1217	10.7326	3.92537	4.9916	9.53229	2.23125	9.19166	8.24613	11.3628	4.62772
212123	Dcaf15	0.00241067	0.0406701	24	8	74.9119	618.58	31.8312	0.0514585	623.573	698.593	676.38	637.527	751.454	696.213	641.237	654.688	531.888	576.031	526.183	610.246	573.225	587.537	520.162	592.348
212919	Kctd7	0.00241067	0.0406701	24	23	39.8832	363.98	35.763	0.0982553	328.05	391.212	370.757	378.564	373.707	300.348	292.961	320.189	322.862	321.459	370.806	407.202	433.679	413.337	415.372	383.175
213006	Mfsd4a	0.00241067	0.0406701	24	8	69.8696	115.654	35.4244	0.306297	152.408	182.116	122.249	152.882	178.773	141.153	170.04	229.856	106.966	59.8992	65.7728	47.9718	91.081	62.8768	15.1504	71.2669
213980	Fbxw10	0.00241067	0.0406701	24	5	10.0391	31.9875	1.20562	0.0376905	47.3953	47.2152	51.1043	41.6004	25.2505	27.5938	34.8275	35.7753	26.4963	19.9664	23.8307	22.3125	20.0545	29.8922	21.463	37.0218
214111	Slc24a1	0.00196876	0.0406701	24	8	3.51509	5.40709	2.27504	0.420752	5.57592	13.4901	5.01022	4.16004	9.09017	13.7969	5.1217	8.94383	3.92537	2.99496	0	4.46249	4.17803	2.06153	0	3.70218
214531	Tmprss13	0.00241067	0.0406701	24	23	50.4649	149.294	49.7766	0.333413	164.49	199.46	171.35	186.162	107.062	97.6396	92.1906	129.685	117.761	103.825	136.312	128.297	212.244	188.63	111.103	242.493
214854	Neurl3	0.00241067	0.0406701	24	5	269.567	1030.23	526.6	0.511146	1114.25	1286.37	1300.65	1226.17	1367.57	1502.8	969.025	1024.96	535.813	654.898	594.815	814.405	1190.74	928.721	1061.79	910.736
215418	Csrnp1	0.00241067	0.0406701	24	11	88.9154	556.273	101.084	0.181716	492.539	544.42	502.024	479.445	783.775	561.427	587.971	658.266	575.067	657.893	533.808	663.796	551.5	486.522	357.296	464.623
215707	Ccdc92	0.00241067	0.0406701	24	17	103.462	699.781	187.77	0.268327	683.979	657.159	577.178	552.246	611.062	592.205	767.23	586.715	763.485	996.323	835.029	778.705	613.335	769.983	701.966	709.892
216395	Rxylt1	0.00241067	0.0406701	24	11	24.5613	636.579	25.5368	0.0401156	625.432	659.086	624.274	616.726	663.583	683.477	711.916	664.526	629.041	620.955	631.038	632.558	573.225	624.644	628.74	596.05
216439	Agap2	0.00241067	0.0406701	24	5	35.5507	176.985	45.0069	0.254299	184.005	209.096	206.421	209.042	204.024	255.773	195.649	152.045	153.09	158.733	134.405	133.875	172.97	158.738	164.129	139.757
216829	Mmgt2	0.00241067	0.0406701	24	2	39.5308	418.409	63.5641	0.151919	424.699	458.662	449.918	479.445	393.907	440.439	427.15	422.149	394.5	326.451	368.9	340.265	483.816	446.322	424.21	413.718
216860	Neurl4	0.00241067	0.0406701	24	20	204.644	2014.47	249.07	0.123641	1972.02	2036.04	2047.18	2067.54	1572.6	1689.59	1674.8	1823.65	2121.66	2118.44	2193.38	2247.98	2241.93	2113.07	1964.5	2347.18
217194	Klhl11	0.00241067	0.0406701	24	17	46.7369	313.213	57.7003	0.18422	299.241	259.202	280.573	248.563	261.595	315.206	297.058	270.104	334.638	404.32	385.105	320.184	339.256	317.476	390.122	288.77
217893	Pacs2	0.00241067	0.0406701	24	17	221.337	2716.4	377.554	0.13899	2537.04	2475.43	2704.52	2514.75	2495.76	2568.35	2637.67	2554.36	2655.52	3055.86	3102.76	3131.55	2837.72	2592.38	2701.81	2896.95
223881	Rnd1	0.00241067	0.0406701	24	2	117.411	664.121	163.711	0.246508	743.455	826.748	773.579	650.007	642.372	570.979	734.451	568.827	441.605	569.042	448.018	668.258	699.402	734.937	819.382	734.882
223970	Rmi2	0.00241067	0.0406701	24	23	7.0144	21.3196	6.86626	0.322064	26.0209	26.0166	21.0429	18.7202	14.1403	16.9808	19.4625	16.0989	10.7948	13.9765	19.0646	21.1968	27.575	27.8307	35.3508	26.8408
224109	Nrros	0.00241067	0.0406701	24	5	185.287	1021.04	310.241	0.303849	1004.59	1203.51	1221.49	1250.09	1124.15	1251.27	997.707	1119.77	692.828	742.75	774.022	903.654	1159.82	880.275	1069.36	941.278
224742	Abcf1	0.00241067	0.0406701	24	14	200.338	2538.21	270.758	0.106673	2337.24	2382.92	2361.82	2293.22	2452.33	2577.9	2730.89	2650.06	2619.21	3026.91	2606.13	2792.4	2513.5	2315.1	2344.52	2607.26
225164	Mib1	0.00241067	0.0406701	24	17	263.664	1420.9	444.622	0.312917	1259.23	1224.71	1227.5	1276.09	1045.37	1236.41	1339.84	1178.8	1492.62	1691.15	1872.14	1791.69	1467.32	1528.63	1728.4	1374.43
226182	Taf5	0.00241067	0.0406701	24	17	17.5579	181.467	9.98862	0.0550437	169.136	139.719	145.296	169.522	197.964	198.463	173.113	165.461	208.045	188.682	214.477	198.581	184.669	202.03	178.017	170.3
227545	Proser2	0.00241067	0.0406701	24	17	76.4747	228.802	142.514	0.622872	223.966	180.189	183.374	164.322	165.643	158.134	183.357	172.616	313.049	346.417	319.332	303.449	226.449	228.83	202.005	289.695
227923	A930012O16Rik	0.00241067	0.0406701	24	8	7.01163	21.3887	8.1677	0.38187	19.5157	20.2351	26.0532	20.8002	23.2304	29.7164	43.0223	33.0922	13.7388	15.9731	20.0178	14.5031	16.7121	24.7384	8.83771	12.0321
228140	Tnks1bp1	0.00241067	0.0406701	24	14	642.452	7176.45	828.912	0.115504	6656.71	6738.29	6282.82	6450.15	6919.64	6713.78	7851.56	7771.29	7349.28	8373.91	7513.35	8364.94	7351.66	6674.21	6608.08	7203.51
228802	Bpifb5	0.00241067	0.0406701	24	17	37.8396	193.854	45.1086	0.232693	170.995	173.444	162.331	139.361	191.904	148.582	209.99	158.306	234.541	229.614	245.933	224.24	211.408	177.292	238.618	185.109
229488	Fam160a1	0.00241067	0.0406701	24	20	72.6368	671.784	102.71	0.152891	682.12	707.265	677.382	647.927	546.42	492.443	633.042	565.25	634.929	742.75	752.098	644.83	748.703	716.383	722.167	834.841
229542	Gatad2b	0.00241067	0.0406701	24	17	156.191	807.664	324.535	0.401819	691.414	775.679	660.348	730.088	567.631	715.316	763.133	630.54	853.769	1144.07	1042.83	1017.45	790.483	769.983	982.248	787.638
229949	Ak5	0.00241067	0.0406701	24	5	7.84901	25.0334	13.8553	0.553474	33.4555	28.9073	32.0654	30.1603	24.2405	28.6551	34.8275	31.3034	12.7575	11.9798	13.3452	20.0812	20.0545	25.7692	21.463	31.4685
230125	Slc25a51	0.00241067	0.0406701	24	20	374.711	3992.19	222.296	0.0556827	4033.25	3705.91	3741.64	3935.4	3640.11	3767.61	3332.18	3662.5	4025.47	4210.91	4565.01	4337.54	4279.14	4271.5	4171.4	4195.49
230809	Pdik1l	0.00241067	0.0406701	24	20	41.1064	472.968	24.4173	0.0516257	454.437	440.354	479.979	423.284	429.258	459.543	448.661	410.522	518.149	465.217	489.96	479.718	512.226	468.999	532.787	554.401
231803	Mepce	0.00241067	0.0406701	24	11	111.988	1656.25	114.37	0.0690536	1634.67	1633.26	1566.2	1661.94	1874.6	1632.28	1687.09	1792.34	1778.19	1818.94	1630.02	1683.47	1537.51	1592.53	1464.53	1512.34
232223	Txnrd3	0.00241067	0.0406701	24	11	60.6906	651.643	73.8558	0.113338	590.118	600.308	607.239	609.446	683.783	658.006	805.131	783.479	689.884	697.826	636.757	676.067	604.143	552.491	630.002	601.604
233328	Lrrk1	0.00241067	0.0406701	24	17	672.737	5248.1	647.111	0.123304	4251.64	4797.64	4511.21	4539.65	4493.58	4850.14	5690.21	5166.85	4911.62	6071.78	6327.54	6562.09	5859.27	5008.49	5666.23	5261.72
234684	Lrrc29	0.00241067	0.0406701	24	8	28.5466	111.644	19.8121	0.177457	96.6492	136.828	134.274	116.481	116.152	144.337	143.408	165.461	101.078	101.829	81.0245	88.1342	79.3825	117.507	79.5393	84.2245
234814	Mthfsd	0.00241067	0.0406701	24	5	57.1067	558.774	58.1627	0.10409	632.866	610.907	667.362	606.326	542.38	524.282	593.093	599.236	476.933	526.115	431.813	506.493	585.76	615.368	477.236	544.22
236312	Ifi209	0.00241067	0.0406701	24	5	170.959	526.321	355.285	0.675035	582.683	767.006	534.09	583.446	864.576	908.472	528.559	490.122	343.47	308.481	364.134	246.553	460.419	520.537	566.876	351.707
236848	Tmem185a	0.00241067	0.0406701	24	17	98.0567	858.102	150.88	0.17583	834.529	825.785	754.54	744.648	758.524	748.216	788.741	869.34	1011.76	982.347	1007.56	860.145	906.632	889.551	883.771	863.533
237256	Zc3h12d	0.00241067	0.0406701	24	5	62.6246	152.394	101.923	0.668815	169.136	181.152	218.446	174.722	242.405	243.038	183.357	160.989	73.6008	122.793	74.3519	93.7123	137.875	108.23	148.978	105.512
237759	Col23a1	0.00241067	0.0406701	24	14	527.957	3609.79	822.605	0.227882	3419.89	3464.06	2866.85	3326.99	3664.35	3426.94	3601.58	4085.54	4444.5	4692.1	3957.81	4165.74	3202.04	3571.61	2651.31	3215.34
237782	Smcr8	0.00241067	0.0406701	24	17	295.345	1936.42	443.837	0.229205	1763.85	1783.58	1653.37	1766.98	1575.63	1734.16	1806.93	1711.85	2108.91	2248.22	2382.12	2192.2	2002.95	1903.83	2378.61	1969.56
238037	Wdcp	0.00241067	0.0406701	24	17	59.9775	215.699	96.1361	0.445696	202.592	204.278	135.276	177.842	147.463	166.624	197.698	159.2	242.392	294.504	288.828	284.484	238.983	244.292	257.556	209.173
239217	Kctd12	0.00241067	0.0406701	24	14	265.734	2341.56	350.337	0.149617	2158.81	1843.32	2141.37	2066.5	2489.7	2918.57	1814.11	2314.66	2656.5	2507.78	2712.89	2757.82	2278.7	2198.62	2413.96	2191.69
239250	Slitrk6	0.00241067	0.0406701	24	5	15.4129	55.3684	14.2528	0.257418	108.73	66.4867	86.1759	53.0405	42.4208	59.4328	55.3143	68.8675	48.0858	30.9479	26.6904	31.2374	38.4379	63.9075	54.2888	51.8305
239319	Card6	0.00241067	0.0406701	24	5	88.9816	649.417	70.4084	0.108418	651.453	790.132	794.622	660.407	750.444	710.009	690.405	648.427	565.254	644.915	552.873	586.818	583.253	594.752	647.678	519.23
240843	Brinp2	0.00241067	0.0406701	24	20	3.09943	6.55824	1.44905	0.220951	6.50524	6.74503	3.00613	3.12003	6.06011	4.2452	1.02434	2.68315	6.8694	10.9815	6.6726	12.2718	10.0273	7.21537	10.1002	7.40435
241727	Snph	0.00241067	0.0406701	24	17	16.852	32.58	23.6092	0.724652	26.0209	16.3808	15.0307	27.0403	22.2204	15.9195	23.5598	20.5708	51.0299	50.9143	43.8485	50.203	33.4242	27.8307	59.3389	37.9473
241732	Tspyl3	0.00241067	0.0406701	24	5	52.3742	210.542	95.2612	0.452456	204.45	246.675	266.544	228.802	259.575	261.08	221.257	285.308	168.791	153.741	141.078	149.493	186.34	206.153	207.055	182.332
242093	Rxfp4	0.00241067	0.0406701	24	5	3.76277	5.05191	1.3379	0.26483	6.50524	10.5993	13.0266	8.32009	3.03006	3.1839	8.19472	7.15506	1.96269	2.99496	1.90646	1.11562	2.50682	7.21537	1.26253	1.85109
242297	Fam110b	0.00241067	0.0406701	24	23	18.9067	90.2033	18.8087	0.208515	92.0026	78.0497	104.213	107.121	42.4208	75.3523	85.0202	72.445	67.7127	95.8387	97.2294	79.2092	106.122	101.015	113.628	125.874
242553	Kank4	0.00241067	0.0406701	24	17	334.264	1495.86	874.539	0.584639	1289.9	1337.44	1273.6	957.85	1356.46	1227.92	1162.63	1036.59	2084.37	1672.19	2052.3	2610.56	1405.49	1581.2	1631.19	1254.11
242646	Tctex1d4	0.00241067	0.0406701	24	5	156.973	397.585	101.897	0.25629	566.885	529.003	568.159	553.286	457.539	335.371	453.782	574.194	387.631	328.447	179.207	208.621	369.338	421.583	99.7398	328.568
243433	Igkv17-127	0.00241067	0.0406701	24	5	13.6126	37.117	0.157473	0.00424261	32.5262	63.596	203.415	29.1203	42.4208	42.452	25.6085	19.6764	12.7575	11.9798	9.53229	14.5031	25.9038	26.7999	25.2506	8.3299
243846	Ccdc9	0.00241067	0.0406701	24	8	98.5732	1235.38	38.8599	0.0314559	1249.01	1244.94	1444.95	1343.69	1267.57	1264.01	1299.89	1382.72	1166.82	1255.89	1136.25	1261.77	1060.38	1232.8	1028.96	1126.39
244349	Kat6a	0.00241067	0.0406701	24	17	743.605	5458.56	1643.92	0.301163	4877.07	5078.05	4677.55	5081.49	4372.37	5282.09	4914.78	4990.65	5968.53	6871.44	6818.45	6748.4	5036.2	5387.82	6087.92	5144.17
244871	Zc3h12c	0.00241067	0.0406701	24	17	60.2448	580.381	87.7932	0.151268	512.055	470.225	483.988	550.166	569.651	622.983	543.924	563.461	710.493	687.843	738.753	574.546	471.282	574.137	635.052	577.54
245880	Wasf3	0.00241067	0.0406701	24	17	51.4214	412.573	57.2508	0.138766	402.395	308.344	349.714	344.244	440.368	426.642	363.641	388.162	437.679	526.115	442.298	513.186	462.09	407.153	435.573	353.558
245945	Rbm47	0.00241067	0.0406701	24	23	112.352	934.186	121.954	0.130546	1025.97	884.563	975.992	920.41	722.164	706.826	864.543	795.106	842.974	1022.28	975.153	854.567	1143.94	976.136	968.36	1268
266781	Snx17	0.00241067	0.0406701	24	8	135.139	2477.16	88.2351	0.0356195	2475.71	2542.88	2438.98	2624.99	2728.06	2567.28	2605.92	2586.55	2412.14	2340.06	2381.17	2380.74	2486.76	2391.38	2301.59	2370.32
268564	Zbtb1	0.00241067	0.0406701	24	17	88.1962	801.896	90.1211	0.112385	760.183	748.699	624.274	728.008	794.885	790.668	720.111	725.344	905.78	807.641	937.024	896.961	838.112	786.475	926.697	839.469
268807	Klhl38	0.00241067	0.0406701	24	8	50.7165	141.347	53.3848	0.377686	142.186	110.811	225.46	124.801	174.733	175.114	223.306	253.11	157.015	135.772	119.154	71.3999	109.464	111.323	35.3508	92.5544
269060	Dagla	0.00241067	0.0406701	24	17	53.718	658.332	42.401	0.0644068	595.694	596.454	585.194	547.046	603.991	634.657	735.476	631.434	648.668	794.663	640.57	809.942	676.841	665.875	606.014	760.797
269346	Slc28a2	0.00241067	0.0406701	24	5	103.418	228.182	150.511	0.659609	244.411	337.252	362.74	244.403	312.096	414.968	274.523	211.074	117.761	134.773	144.891	101.522	185.504	168.015	270.181	126.8
269356	Slc4a11	0.00241067	0.0406701	24	23	7.18144	35.1354	9.11169	0.259331	32.5262	53.9603	28.0573	30.1603	24.2405	30.7777	26.6328	25.0427	27.4776	26.9546	37.1759	31.2374	34.2598	41.2307	60.6014	51.8305
269774	Aak1	0.00241067	0.0406701	24	17	270.845	3017.9	359.164	0.119011	2664.36	2683.56	2630.37	2645.79	2658.37	3238.03	2999.27	3018.54	3023.52	3485.14	3652.77	3571.11	2915.43	2918.1	3066.68	3115.38
270157	NA	0.00241067	0.0406701	24	5	41.6358	222.354	56.1595	0.252569	274.149	292.927	210.429	263.123	230.284	211.199	248.915	282.625	165.847	176.703	173.488	180.731	234.805	213.369	212.105	186.96
280408	Rilp	0.00241067	0.0406701	24	17	69.807	425.968	108.475	0.254655	360.576	380.613	358.732	395.204	329.266	351.29	396.419	400.683	423.94	478.195	511.884	587.933	435.351	453.537	455.773	496.092
319278	Shfl	0.00241067	0.0406701	24	5	85.3634	673.241	95.822	0.142329	736.95	716.901	792.617	763.368	703.983	738.665	702.697	751.281	632.966	641.92	501.399	589.049	599.965	738.029	515.112	646.955
319448	Fndc3a	0.00241067	0.0406701	24	17	197.122	2767.93	96.3222	0.0347994	2511.02	2512.04	2565.23	2519.95	2650.29	2890.98	2645.87	2603.55	2692.81	2790.3	3212.38	2989.87	2795.94	2691.33	3388.63	2826.61
320080	Zbtb39	0.00241067	0.0406701	24	17	81.1175	952.638	222.993	0.23408	873.56	923.106	905.848	900.649	878.717	950.924	758.011	885.439	1041.21	1162.04	1134.34	1038.64	918.331	926.659	992.348	952.385
320365	Fry	0.00241067	0.0406701	24	11	236.656	2105.67	243.473	0.115627	2035.21	2005.2	1945.97	2021.78	2178.61	2226.61	2198.23	2170.67	2372.89	2553.7	2460.28	2061.67	1800.73	1772.92	1979.65	1906.62
320595	Phf8	0.00241067	0.0406701	24	17	146.787	1246.03	244.946	0.19658	1235.07	1205.43	1026.09	1101.37	1161.52	1239.6	1085.8	1109.93	1358.18	1448.56	1521.35	1363.29	1293.52	1120.44	1403.93	1262.44
320997	Cyp4f39	0.00241067	0.0406701	24	23	91.9435	267.731	100.784	0.37644	281.584	320.871	316.646	330.723	185.844	209.076	213.063	192.292	167.81	159.731	236.401	207.506	421.981	312.322	330.783	397.058
328108	Togaram1	0.00241067	0.0406701	24	17	178.888	1451.9	384.592	0.264889	1448.81	1298.9	1200.45	1323.93	1183.74	1354.22	1310.13	1378.24	1741.88	1707.13	1875	1548.48	1353.68	1495.64	1446.86	1563.24
328967	Arhgef37	0.00241067	0.0406701	24	5	32.0088	79.2796	60.2657	0.760167	71.5576	118.52	95.1943	93.601	92.9218	178.298	98.3366	92.1214	46.1231	54.9076	45.755	41.278	53.4788	48.446	83.3269	54.6071
331524	Xkrx	0.00241067	0.0406701	24	5	31.6373	65.1374	48.1371	0.739009	77.1335	90.5761	96.1963	67.6007	114.132	108.253	68.6307	76.0225	36.3097	44.9244	35.2695	25.6593	46.7939	46.3845	69.4391	38.8729
331535	Serpina7	0.00241067	0.0406701	24	11	11.3626	27.4844	10.0324	0.365023	14.8691	22.1622	24.0491	31.2003	41.4108	44.5746	45.0709	32.1978	35.3284	12.9782	37.1759	27.8906	10.8629	23.7076	21.463	14.8087
331623	Bend3	0.00241067	0.0406701	24	5	31.37	277.976	34.269	0.12328	302.958	289.073	367.75	280.803	297.956	288.673	292.961	297.829	253.187	228.615	238.307	263.287	279.928	236.046	242.406	287.844
380712	Tlcd2	0.00241067	0.0406701	24	8	24.0913	86.5038	7.97595	0.0922034	104.084	94.4304	110.225	117.521	96.9618	91.2718	102.434	110.903	81.4515	91.8454	62.9131	89.2498	67.6841	61.846	56.8138	44.4261
381651	Odaph	0.00241067	0.0406701	24	11	0.831229	1.41842	0.969584	0.683568	0.929319	0.963576	2.00409	1.04001	3.03006	1.0613	1.02434	2.68315	2.94403	0.99832	2.85969	2.23125	0	0	0	0.925544
381801	Tatdn2	0.00241067	0.0406701	24	17	104.026	1449.1	208.743	0.14405	1334.5	1402	1451.96	1386.33	1318.07	1310.71	1435.1	1345.15	1530.9	1618.28	1625.26	1529.52	1484.87	1454.41	1448.12	1510.49
381990	Zbtb2	0.00241067	0.0406701	24	17	79.1297	522.36	148.147	0.28361	474.882	452.881	393.804	466.965	506.02	561.427	399.492	467.762	691.847	643.916	670.12	575.661	520.582	522.599	575.713	434.08
382793	Mtx3	0.00241067	0.0406701	24	8	149.413	815.619	100.068	0.12269	852.186	837.348	888.814	877.769	947.398	1156.82	898.346	1021.38	701.66	549.076	651.056	702.842	644.252	820.49	746.155	754.319
382913	Neil2	0.00241067	0.0406701	24	8	17.3382	48.0536	9.28012	0.19312	47.3953	69.3775	49.1002	61.3606	61.6112	52.0037	62.4847	81.3888	49.0672	22.9614	47.6615	27.8906	32.5886	39.1691	27.7756	37.0218
386612	Thoc6	0.00241067	0.0406701	24	2	35.789	279.298	60.5421	0.216765	286.23	290.036	362.74	319.283	269.675	246.222	262.231	274.575	171.735	257.567	225.915	271.096	311.681	269.03	277.756	372.994
387163	Mir145a	0.00241067	0.0406701	24	8	9.4558	13.201	4.37731	0.331589	15.7984	21.1987	18.0368	16.6402	12.1202	24.4099	22.5355	22.3596	20.6082	7.98656	3.81292	4.46249	3.34242	7.21537	8.83771	1.85109
387220	Mir27a	0.00241067	0.0406701	24	8	2.97915	4.52804	1.5141	0.334384	7.43455	2.89073	5.01022	10.4001	11.1102	5.3065	6.14604	6.26068	0.981343	3.99328	1.90646	4.46249	2.50682	0	1.26253	2.77663
387314	Tmtc1	0.00241067	0.0406701	24	14	716.334	3579.17	1388.38	0.387905	3387.37	2875.31	2564.23	2644.75	3471.44	3842.97	2929.61	3306.53	5391.5	4937.69	5305.67	4286.22	3214.58	3259.28	3333.08	2516.55
403185	Cfap97d2	0.00241067	0.0406701	24	5	30.5725	73.6915	10.8302	0.146966	120.812	111.775	109.223	110.241	70.7013	62.6167	72.7281	102.854	73.6008	49.916	40.0356	29.0062	62.6704	89.6767	17.6754	55.5327
432442	Akap7	0.00241067	0.0406701	24	5	113.94	854.43	209.425	0.245105	976.715	840.238	976.994	1070.17	951.438	977.457	760.06	941.785	763.485	561.056	761.63	622.517	836.441	927.69	871.145	832.064
432770	Rslcan18	0.00241067	0.0406701	24	17	15.1482	64.5744	17.6421	0.273206	52.9712	62.6324	45.092	54.0806	47.4709	57.3102	59.4117	53.663	70.6567	78.8673	87.6971	72.5155	84.3962	61.846	77.0143	67.5647
434310	AY512931	0.00241067	0.0406701	24	2	2.5596	3.2982	3.38658	1.0268	3.71728	5.78146	7.01431	3.12003	2.02004	1.0613	5.1217	2.68315	0.981343	0.99832	0	0	4.17803	5.15383	6.31265	4.62772
545192	Baiap3	0.00241067	0.0406701	24	14	67.3796	534.373	78.1608	0.146267	463.73	443.245	459.939	482.565	504	538.079	575.679	619.807	581.937	582.021	540.481	684.992	629.211	494.768	460.823	488.687
545572	NA	0.00241067	0.0406701	24	14	15.7458	80.4241	22.1948	0.275971	54.8298	59.7417	80.1636	78.0008	77.7715	97.6396	82.9715	89.4383	90.2836	90.8471	117.247	91.4811	63.506	59.7845	84.5895	68.4903
620695	Gm13889	0.00241067	0.0406701	24	23	182.721	463.958	168.113	0.362345	575.249	318.944	593.211	507.525	321.186	341.738	297.058	313.034	228.653	408.313	317.425	533.268	777.113	611.245	559.3	720.073
625421	C230062I16Rik	0.00241067	0.0406701	24	17	32.7754	118.076	77.4239	0.655712	90.144	95.394	85.1738	101.921	72.7214	96.5783	91.1662	107.326	137.388	166.719	190.646	194.118	106.958	121.63	93.4272	137.906
666907	Ms4a4a	0.00241067	0.0406701	24	8	16.1868	57.6002	18.4824	0.320875	42.7487	54.9238	82.1677	64.4807	80.8015	113.559	65.5577	61.7124	49.0672	59.8992	52.4276	39.0468	40.1091	27.8307	53.0262	34.2451
667794	Gm8817	0.00196876	0.0406701	24	5	1.92811	2.79129	2.43305	0.871659	5.57592	2.89073	5.01022	4.16004	4.04008	4.2452	3.07302	3.57753	0.981343	0.99832	0.953229	0	2.50682	4.12307	2.52506	0
668253	Dleu2	0.00241067	0.0406701	24	20	31.1212	225.651	33.2427	0.147319	208.168	238.003	212.433	220.482	183.823	191.034	187.454	201.236	228.653	183.691	233.541	261.056	295.804	256.661	271.444	236.939
668661	2410002F23Rik	0.00241067	0.0406701	24	8	139.313	786.265	90.6856	0.115337	779.699	786.278	919.877	819.528	922.147	991.254	905.516	954.306	711.474	635.93	606.254	713.999	682.69	745.244	662.828	743.212
100043757	Zfp831	0.00241067	0.0406701	24	5	68.3146	147.666	104.108	0.705024	144.974	238.967	243.497	139.361	225.234	266.386	177.211	135.052	65.75	109.815	86.7439	52.4343	123.67	116.477	170.441	66.6392
100502742	1700007L15Rik	0.00241067	0.0406701	24	5	7.69897	16.8918	11.4152	0.675783	23.233	16.3808	23.047	30.1603	15.1503	26.5325	19.4625	22.3596	6.8694	4.9916	14.2984	4.46249	15.0409	23.7076	8.83771	15.7343
100502933	Gm19461	0.00241067	0.0406701	24	5	52.0158	131.374	89.4557	0.680922	212.814	103.103	134.274	216.322	252.505	131.601	156.724	153.834	74.5821	75.8723	52.4276	83.6717	116.985	136.061	98.4773	102.735
100502999	NA	0.00241067	0.0406701	24	5	4.67554	13.9509	7.03436	0.504221	16.7277	19.2715	18.0368	21.8402	18.1803	12.7356	14.3408	15.2045	2.94403	9.9832	8.57906	6.69374	14.2053	22.6769	8.83771	12.9576
100503237	NA	0.00241067	0.0406701	24	5	15.1688	125.994	10.3406	0.0820719	149.62	137.791	152.311	135.201	112.112	136.908	124.969	137.735	121.687	113.808	110.575	97.0592	132.026	115.446	103.527	135.129
100503498	Gm16675	0.00241067	0.0406701	24	5	22.8522	81.1085	26.4053	0.325555	101.296	112.738	104.213	78.0008	94.9418	99.7622	67.6064	114.481	63.7873	66.8874	45.755	63.5905	71.8621	74.2152	58.0763	80.5223
100504389	9030407P20Rik	0.00241067	0.0406701	24	5	28.1689	83.586	37.3792	0.447194	110.589	117.556	89.182	95.681	99.9919	104.007	97.3123	113.587	63.7873	64.8908	49.5679	51.3186	80.2181	82.4613	54.2888	62.937
100689703	9330133O14Rik	0.00241067	0.0406701	24	8	46.0145	173.322	28.0044	0.161575	167.277	189.824	203.415	185.122	213.114	212.26	234.574	236.117	140.332	141.761	121.06	126.065	131.19	138.123	165.391	167.524
100861634	Gm21092	0.00241067	0.0406701	24	17	41.7836	253.652	84.0367	0.331307	232.33	237.04	195.399	238.162	172.713	220.75	255.061	238.8	294.403	324.454	322.191	303.449	236.476	254.599	251.243	281.365
11350	Abl1	0.00371742	0.0497959	24	14	322.004	3953.06	563.202	0.142472	3813	3665.44	3647.44	3755.48	3750.2	3973.51	3842.3	4121.31	4285.53	4923.71	4330.52	4407.83	3888.91	3690.14	3603.26	3550.39
11548	Adra1b	0.00371742	0.0497959	24	2	14.9369	34.881	19.7411	0.565956	64.123	52.9967	52.1063	93.601	32.3206	31.839	16.3894	28.6202	25.5149	11.9798	9.53229	24.5437	41.7803	30.923	21.463	20.362
11549	Adra1a	0.00371742	0.0497959	24	23	257.613	663.783	269.936	0.406663	864.267	675.467	863.763	816.408	500.969	512.608	302.18	465.079	434.735	308.481	551.92	707.305	762.908	999.843	1167.84	686.754
11641	NA	0.00371742	0.0497959	24	14	2817.35	27424.9	3370.17	0.122887	22855.7	25558.9	21800.5	23326.4	26954.4	29317.3	28843.4	26120.4	27653.3	30203.2	31691.1	33137.3	25378.2	28167.8	32671.7	25118.3
11772	Ap2a2	0.00371742	0.0497959	24	17	274.617	4085.65	220.573	0.0539873	3893.85	3818.65	3675.5	3656.68	4089.57	4134.82	3912.98	3824.38	4002.9	4223.89	4407.73	4790.48	4452.11	3884.96	4413.8	4188.09
11951	Atp5g1	0.00371742	0.0497959	24	5	77.782	779.505	36.0394	0.0462336	956.27	866.255	869.775	863.209	863.566	748.216	734.451	774.535	728.157	800.653	600.534	669.374	830.592	719.475	688.078	758.946
11980	Atp8a1	0.00371742	0.0497959	24	20	1216.34	12151.4	1298.84	0.106888	11384.2	11789.4	12942.4	11849.9	10168.9	11019.5	10750.4	10327.4	12294.3	11629.4	14236.5	12520.6	11415.2	13427.8	14627.7	14039.6
12006	Axin2	0.00371742	0.0497959	24	20	385.507	1432.1	151.146	0.105542	1406.06	1163.04	1257.57	1248.01	1116.07	906.35	1067.36	1010.65	1552.49	1963.7	1877.86	2163.19	1595.17	1474	1631.19	1480.87
12145	Cxcr5	0.00371742	0.0497959	24	5	159.052	328.505	221.465	0.674158	424.699	582	429.877	346.324	555.511	494.566	367.738	317.506	175.66	233.607	136.312	118.256	303.325	226.769	411.585	132.353
12295	Cacnb1	0.00371742	0.0497959	24	23	48.8784	298.142	45.3184	0.152003	328.05	301.599	346.707	307.843	215.134	232.425	232.525	246.85	267.907	316.467	285.016	332.456	364.324	372.107	238.618	382.25
12363	Casp4	0.00371742	0.0497959	24	5	90.3546	409.24	150.273	0.367201	392.173	429.755	518.057	562.646	464.609	427.704	527.535	474.917	368.004	298.498	272.624	268.865	354.297	393.753	354.771	439.633
12458	Ccr6	0.00371742	0.0497959	24	5	28.3727	85.463	32.9892	0.386005	106.872	120.447	143.292	91.5209	90.9017	125.233	98.3366	59.0292	70.6567	51.9126	31.4566	50.203	97.7659	72.1537	94.6897	62.937
12465	Cct5	0.00371742	0.0497959	24	17	334.437	4615.83	539.278	0.116832	4267.43	4579.88	4526.24	4374.29	4306.72	4025.51	4528.61	4344.91	4752.65	4992.6	5004.45	4967.87	4930.07	4818.83	4774.89	4658.26
12495	Entpd1	0.00371742	0.0497959	24	17	708.971	3825.75	724.23	0.189304	3273.06	3401.42	3523.19	3291.63	3372.45	3417.38	3482.75	3085.62	3796.82	4438.53	4488.76	4561.78	4935.09	3750.96	4434	3958.55
12537	Cdk11b	0.00371742	0.0497959	24	11	143.76	2754.18	118.869	0.0431594	2644.84	2841.59	2783.68	2658.27	2663.42	2874	2866.1	2845.03	2791.92	2842.22	2890.19	2932.97	2563.64	2606.81	2647.52	2614.66
12585	Cdr2	0.00371742	0.0497959	24	17	195.829	1107.53	256.759	0.231831	1014.82	1160.15	883.804	899.609	991.839	948.802	957.757	927.475	1214.9	1171.03	1343.1	1361.06	1176.53	1125.6	1313.03	1230.97
12615	Cenpa	0.00371742	0.0497959	24	5	34.7379	152.684	42.5915	0.278951	184.935	170.553	212.433	182.002	197.964	170.869	154.675	122.53	108.929	105.822	108.668	114.909	132.861	131.938	185.592	158.268
12721	Coro1a	0.00371742	0.0497959	24	5	1065.27	3661.82	1911.3	0.521952	3615.05	4607.82	4943.09	3791.88	5204.63	5118.65	4415.93	3555.17	2243.35	3119.75	2263.92	2282.56	3439.35	3292.27	3898.69	2796.99
12817	Col13a1	0.00371742	0.0497959	24	5	255.119	1419.1	404.98	0.285379	1840.98	1345.15	1561.19	1641.14	1647.34	1628.03	1448.42	1624.2	1087.33	1219.95	936.071	1267.35	1503.25	1469.87	1280.2	1205.06
12825	Col3a1	0.00371742	0.0497959	24	2	5401.25	15933.1	7559.46	0.47445	20405.1	17531.3	18714.2	19512.7	14243.3	12265.4	13779.4	11638.6	7837.99	11025.4	10950.7	12970.2	28723.9	13145.4	19408.9	22776.7
12832	Col5a2	0.00371742	0.0497959	24	23	592.29	3125.44	649.647	0.207858	3399.45	3471.76	3231.59	3258.35	2462.43	2392.17	3131.41	2462.24	2065.73	2802.28	2710.03	3302.24	4475.5	2803.68	3477.01	4561.08
12877	Cpeb1	0.00371742	0.0497959	24	14	239.987	636.738	260.986	0.409879	420.052	444.209	401.82	468.005	722.164	829.936	850.202	836.248	789	809.638	773.069	790.976	486.323	442.199	549.2	574.763
12986	Csf3r	0.00371742	0.0497959	24	5	344.367	909.187	581.888	0.640009	871.701	1327.81	1574.21	946.41	1243.33	1745.84	881.956	690.463	377.817	478.195	522.37	533.268	718.621	881.305	1112.29	641.402
13196	Asap1	0.00371742	0.0497959	24	14	249.721	1896.13	298.273	0.157306	1639.32	1758.53	1795.66	1681.7	2073.57	2271.18	1835.62	2004.31	2054.93	2085.49	2119.98	2105.18	1761.46	1663.66	1866.02	1621.55
13198	Ddit3	0.00371742	0.0497959	24	17	106.108	663.817	165.13	0.248759	579.895	550.202	572.168	584.486	514.1	539.14	647.383	628.751	721.287	744.747	695.857	981.748	725.306	783.383	701.966	650.658
13434	Trdmt1	0.00371742	0.0497959	24	8	71.2662	380.493	55.0589	0.144704	366.152	397.957	379.775	419.124	479.759	510.485	430.223	457.029	325.806	297.499	312.659	329.109	293.298	366.953	402.747	319.313
13537	Dusp2	0.00371742	0.0497959	24	5	27.9753	89.9655	48.3897	0.53787	95.7199	101.175	116.237	106.081	146.453	127.356	97.3123	104.643	55.9366	56.9042	71.4922	66.9374	66.0128	77.3075	79.5393	70.3414
13543	Dvl2	0.00371742	0.0497959	24	17	59.5402	570.379	17.3445	0.0304086	447.932	470.225	494.008	540.806	568.641	539.14	613.579	531.263	547.59	648.908	610.067	673.836	581.582	586.506	600.964	671.02
13877	Erh	0.00371742	0.0497959	24	5	53.5535	624.212	83.3102	0.133465	638.442	654.268	681.39	691.607	686.813	620.86	623.823	698.513	609.414	550.074	513.791	570.083	596.622	599.906	594.651	657.136
14120	Fbp2	0.00371742	0.0497959	24	5	7.80709	9.82316	10.2778	1.04628	13.0105	15.4172	14.0286	15.6002	19.1904	15.9195	12.2921	14.3101	6.8694	1.99664	0.953229	2.23125	11.6985	9.2769	2.52506	1.85109
14166	Fgf11	0.00371742	0.0497959	24	20	26.4317	91.7698	10.4197	0.113542	92.0026	55.8874	77.1574	83.2009	50.501	61.5554	78.8741	80.4944	111.873	112.81	112.481	118.256	113.642	102.046	97.2148	120.321
14173	Fgf2	0.00371742	0.0497959	24	17	22.463	73.5506	34.037	0.46277	73.4162	53.9603	48.0981	66.5607	53.531	56.2489	60.436	59.9236	91.2649	97.8354	90.5568	104.869	66.0128	72.1537	92.1646	89.7778
14228	Fkbp4	0.00371742	0.0497959	24	20	2245.24	5793.82	692.962	0.119604	4940.26	4600.11	4181.53	4489.73	3956.24	3501.23	4355.49	3972.85	6580.89	7744.97	8249.25	8180.86	7731.02	7139.09	5730.62	7346.97
14284	Fosl2	0.00371742	0.0497959	24	17	383.25	2333.07	828.809	0.355243	1976.66	1948.35	2311.72	2030.1	1880.66	1942.18	2116.29	2083.91	2520.09	3151.7	3122.78	2760.05	2457.52	2082.15	2523.8	2421.22
14365	Fzd3	0.00371742	0.0497959	24	20	98.8352	466.599	42.5679	0.0912302	438.639	414.338	342.699	470.085	334.316	361.903	381.054	390.845	517.168	480.192	682.512	575.661	477.131	574.137	493.649	531.262
14368	Fzd6	0.00371742	0.0497959	24	5	189.809	1387.95	197.601	0.142369	1400.48	1542.69	1672.41	1500.74	1496.85	1493.25	1506.8	1583.95	1398.41	1243.91	1230.62	1102.24	1263.44	1448.23	1071.89	1251.34
14453	Gas2	0.00371742	0.0497959	24	8	10.6429	80.4193	14.1892	0.17644	85.4974	73.2318	85.1738	82.1608	116.152	96.5783	80.9228	87.6495	99.1157	68.8841	79.118	70.2842	53.4788	75.246	65.6515	67.5647
14547	Gdap2	0.00371742	0.0497959	24	17	57.7453	586.358	62.4723	0.106543	528.783	497.205	476.973	602.166	541.37	606.002	579.776	559.883	663.388	633.933	665.354	650.408	553.171	639.075	650.203	534.039
15001	H2-Oa	0.00371742	0.0497959	24	5	85.8836	200.957	145.441	0.723744	180.288	274.619	266.544	250.643	339.366	327.942	251.988	216.441	138.369	146.753	107.715	81.4405	162.108	156.677	193.167	121.246
15214	Hey2	0.00371742	0.0497959	24	17	16.1313	112.581	35.1015	0.311789	100.366	89.6126	95.1943	88.4009	124.232	107.191	100.385	95.6989	169.772	151.745	133.452	121.603	107.793	108.23	122.465	85.1501
15245	Hhip	0.00371742	0.0497959	24	11	197.443	1038.24	257.727	0.248234	935.825	883.599	842.72	833.049	1138.29	2227.67	1231.26	1292.38	950.922	1017.29	1129.58	776.473	847.304	985.413	823.169	696.935
15402	Hoxa5	0.00371742	0.0497959	24	17	178.111	1030.66	250.912	0.243447	863.338	873	928.896	913.129	1037.29	932.882	745.719	860.396	1121.68	1060.22	1369.79	1279.62	1172.35	1150.34	1114.81	1067.15
15481	Hspa8	0.00371742	0.0497959	24	20	17654.7	30592.5	4567.19	0.149291	24420.7	20285.2	16451.6	18422.8	16611.8	15535.3	17299	15757.2	36387.2	43829.2	51810.9	53875.7	46664.4	39154.7	33845.9	39129.2
15511	Hspa1b	0.00371742	0.0497959	24	17	311.117	475.334	1341.08	2.82133	189.581	80.9404	60.1227	73.8408	76.7615	41.3907	65.5577	50.9798	775.261	1572.35	1447.96	1814	388.557	417.46	159.079	391.505
15568	Elavl1	0.00371742	0.0497959	24	17	132.13	1627.87	155.217	0.0953493	1610.51	1575.45	1432.92	1451.86	1638.25	1652.44	1387.98	1501.67	1764.46	1693.15	1853.08	1694.63	1728.87	1629.64	1727.14	1703.93
16194	Il6ra	0.00371742	0.0497959	24	17	349.266	1568.12	583.302	0.371976	1322.42	1318.17	1258.57	1324.97	1383.73	1595.13	1242.52	1409.55	1985.26	2105.46	2188.61	1846.36	1553.39	1392.57	1898.84	1264.29
16205	Gimap1	0.00371742	0.0497959	24	8	143.374	826.728	43.7976	0.052977	933.037	868.182	932.904	905.849	1025.17	962.599	821.52	938.207	681.052	717.792	687.278	801.017	721.128	818.429	760.043	653.434
16565	Kif21b	0.00371742	0.0497959	24	5	466	1177.61	622.227	0.52838	1113.32	1628.44	1766.6	1250.09	1548.36	1821.19	1511.93	1272.71	751.709	813.631	812.151	770.895	965.125	918.413	1143.85	753.393
16582	Kifc3	0.00371742	0.0497959	24	20	334.767	2471.3	170.36	0.0689354	2397.64	2366.54	2192.47	2227.7	2046.3	2035.57	2504.51	2147.41	2354.24	3044.88	2480.3	2712.08	2761.68	2682.05	2621.01	2966.37
16764	Aff3	0.00371742	0.0497959	24	14	317.113	1423.59	449.292	0.315604	1205.33	1216.03	1176.4	1133.61	1509.98	1772.37	1157.5	1341.57	1951.89	1863.86	1863.56	1643.31	1188.23	1324.53	1507.46	921.842
16890	Lipe	0.00371742	0.0497959	24	2	224.226	1194.25	315.218	0.263947	2330.73	1305.65	1396.85	1460.18	1045.37	1405.16	832.788	1092.94	814.515	829.604	1041.88	994.02	1415.52	1079.21	938.059	1125.46
17025	Alad	0.00371742	0.0497959	24	17	121.226	1267.7	144.918	0.114316	1068.72	1155.33	1165.38	1154.41	1274.64	1009.3	1436.12	1223.52	1410.19	1379.68	1472.74	1417.96	1331.12	1241.04	1271.37	1271.7
17060	Blnk	0.00371742	0.0497959	24	5	95.4419	290.934	131.247	0.451124	335.484	392.175	363.742	338.003	393.907	401.171	347.251	309.456	241.41	261.56	153.47	147.262	270.736	218.522	279.019	201.769
17153	Mal	0.00371742	0.0497959	24	23	135.916	930.865	160.129	0.172022	894.934	978.03	1012.07	991.13	740.344	602.818	981.317	795.106	745.821	867.54	892.223	915.926	1153.14	962.736	983.51	1377.21
17179	Matk	0.00371742	0.0497959	24	5	16.3769	50.1129	17.8604	0.356403	61.3351	56.851	102.209	48.8805	68.6813	57.3102	68.6307	43.8247	26.4963	35.9395	35.2695	36.8155	36.7666	29.8922	42.926	49.9794
17299	Mettl1	0.00371742	0.0497959	24	2	29.7531	161.591	41.2799	0.255459	182.147	137.791	207.423	200.722	174.733	151.766	135.213	153.834	144.257	131.778	108.668	126.065	163.779	174.2	179.279	213.801
17532	Mras	0.00371742	0.0497959	24	20	186.343	789.071	70.4305	0.0892575	762.042	747.735	618.262	674.967	643.382	602.818	640.212	589.398	865.545	981.349	962.761	1026.37	867.359	786.475	963.31	893.15
17764	Mtf1	0.00371742	0.0497959	24	17	171.268	1002.35	409.052	0.408094	972.997	980.92	857.75	934.97	796.905	782.178	750.841	947.151	1158.97	1268.86	1314.5	1189.25	1013.59	982.32	1075.67	1010.69
17973	Nck1	0.00371742	0.0497959	24	17	214.44	1396.02	206.005	0.147566	1341.94	1196.76	1178.4	1223.05	1220.1	1327.69	1198.48	1273.6	1631.97	1320.78	1744.41	1509.44	1489.88	1552.33	1629.93	1497.53
18005	Nek2	0.00371742	0.0497959	24	5	159.583	399.487	61.3624	0.153603	445.144	647.523	641.309	606.326	374.717	324.758	512.17	553.623	366.041	337.432	232.588	200.812	355.968	345.307	101.002	347.079
18015	Nf1	0.00371742	0.0497959	24	17	118.923	1778.47	96.7582	0.0544054	1614.23	1560.03	1704.48	1562.1	1658.45	2115.17	1658.41	1779.82	1893.01	1816.94	2115.22	1947.88	1676.22	1744.06	1743.55	1865.9
18173	Slc11a1	0.00371742	0.0497959	24	5	80.8794	306.988	132.902	0.432922	305.746	297.745	479.979	360.884	411.078	455.298	343.154	294.252	196.269	275.536	186.833	223.125	296.64	228.83	309.32	247.12
18415	Hspa4l	0.00371742	0.0497959	24	20	684.759	2290.07	280.251	0.122377	2068.66	2026.4	1894.87	1933.38	1486.75	1455.04	1734.21	1686.81	2640.79	2785.31	3680.42	2994.33	2707.36	2702.67	2013.73	2830.31
18451	P4ha1	0.00371742	0.0497959	24	20	1394.33	3637.87	385.133	0.105868	2999.84	2804.97	2427.95	2759.15	2496.77	2460.09	2641.77	2481.91	3594.66	4516.4	5495.37	5619.39	4747.91	4340.56	4749.64	4069.62
18574	Pde1b	0.00371742	0.0497959	24	5	65.7441	382.177	107.054	0.280116	326.191	459.626	461.943	421.204	389.867	420.275	491.683	440.036	308.142	335.436	323.145	295.64	394.406	341.184	335.833	370.218
18599	Padi1	0.00371742	0.0497959	24	5	5.79478	14.9737	6.16689	0.411847	92.0026	15.4172	17.0348	22.8802	12.1202	6.3678	9.21906	10.7326	8.83209	4.9916	5.71938	3.34687	4.17803	7.21537	3.78759	15.7343
18626	Per1	0.00371742	0.0497959	24	14	1766	2121.67	1688.13	0.795661	875.419	944.304	756.544	936.01	3312.86	3261.37	4312.47	3779.66	3631.95	3869.49	2266.78	1685.71	1002.73	1289.49	844.632	1177.29
18645	Pfn2	0.00371742	0.0497959	24	8	74.4452	392.717	39.7146	0.101128	465.589	387.358	412.842	450.325	491.879	469.094	451.734	451.663	436.698	346.417	306.94	259.94	408.611	349.43	238.618	356.335
18750	Prkca	0.00371742	0.0497959	24	17	287.411	1904.96	364.113	0.191139	1796.37	1643.86	1488.04	1705.62	1620.07	1876.38	1911.42	1612.57	2185.45	2051.55	2248.67	2357.31	1803.24	2032.67	2353.35	1792.78
18948	Pnmt	0.00371742	0.0497959	24	11	6.2808	13.1693	7.49012	0.568756	16.7277	5.78146	4.00818	8.32009	23.2304	18.0421	10.2434	40.2472	17.6642	9.9832	17.1581	11.1562	9.19166	9.2769	5.05012	4.62772
18975	Polg	0.00371742	0.0497959	24	17	213.198	2484	412.972	0.166253	2261.03	2394.49	2329.75	2174.66	2278.6	2357.15	2531.14	2378.16	2895.94	2768.34	2752.93	2879.42	2165.89	2476.93	2579.35	2520.26
18984	Por	0.00371742	0.0497959	24	11	2443.87	10099.2	2403.58	0.237996	9963.23	10150.3	9036.44	9840.58	11912.2	9700.28	13162.8	13923.7	12028.3	13906.6	9842.09	9914.54	7761.11	7190.63	5572.8	7682.02
19188	Psme2	0.00371742	0.0497959	24	5	149.533	1922.8	249.929	0.129982	1748.05	2154.56	2175.44	2040.5	2104.88	2004.79	1973.9	1942.6	1689.87	1731.09	1744.41	1772.72	1920.22	2065.66	1794.05	1901.99
19192	Psme3	0.00371742	0.0497959	24	17	138.082	1960.36	247.31	0.126156	1976.66	1962.8	1839.75	1811.7	1894.8	1925.2	1768.01	1717.21	2095.17	2167.35	2082.81	2052.75	2044.73	1951.24	2040.25	2035.27
19247	Ptpn11	0.00371742	0.0497959	24	17	294.399	5776.02	439.534	0.0760964	5666.06	5700.52	5283.78	5348.78	5665.2	5707.67	5584.7	5461.99	5713.38	6001.9	6252.23	6589.98	5790.75	5883.62	6142.21	5623.61
19298	Pex19	0.00371742	0.0497959	24	11	101.829	2159.4	103.953	0.0481398	2146.73	2231.64	1963.01	2221.46	2334.15	2280.73	2180.82	2365.64	2175.64	2173.34	2227.7	2125.26	2073.14	2116.16	1926.62	2008.43
19334	Rab22a	0.00371742	0.0497959	24	17	117.243	1126.76	202.527	0.179743	1000.88	1079.21	1128.3	982.81	939.318	1049.63	1119.6	1061.63	1163.87	1316.78	1313.55	1275.16	1097.15	1103.95	1248.64	1147.67
19414	Rasa3	0.00371742	0.0497959	24	5	462.618	2454.36	725.466	0.295582	2528.68	2842.55	2848.81	2614.59	3006.83	3436.49	2493.24	2675.99	1914.6	2188.32	1979.86	2071.71	2334.68	2214.09	2371.03	1748.35
19653	Rbm4	0.00371742	0.0497959	24	17	49.4991	459.993	77.7456	0.169015	459.084	423.973	430.879	395.204	392.897	441.501	435.344	412.31	536.795	482.189	498.539	528.805	497.185	494.768	489.861	440.559
19655	Rbmx	0.00371742	0.0497959	24	5	167.876	1915.31	236.381	0.123417	2090.97	1995.57	2047.18	1992.66	1929.14	2105.62	1957.51	2198.39	1915.58	1588.33	1722.49	1798.38	1626.92	1903.83	1934.19	1838.13
19729	Slc50a1	0.00371742	0.0497959	24	8	187.97	1682.3	233.102	0.138561	1603.08	1723.84	1579.22	1740.98	1932.17	2023.9	1833.57	2098.22	1744.83	1523.44	1420.31	1560.76	1543.36	1604.9	1530.19	1454.03
20333	Sec22b	0.00371742	0.0497959	24	23	105.4	1487.67	89.9346	0.0604532	1577.98	1458.85	1559.18	1488.26	1377.67	1326.62	1447.39	1396.13	1364.07	1447.56	1415.55	1617.65	1568.43	1580.17	1622.35	1554.91
20475	Six5	0.00371742	0.0497959	24	23	67.3156	570.977	75.2616	0.131812	618.927	523.222	594.213	606.326	432.288	455.298	403.59	550.94	538.757	522.121	571.938	667.142	622.526	775.136	575.713	677.498
20480	Clpb	0.00371742	0.0497959	24	20	75.7568	785.613	61.3494	0.0780912	768.547	768.934	761.554	767.528	681.763	581.592	762.109	736.077	795.869	860.552	856	875.764	924.18	754.521	775.193	899.629
20591	Kdm5c	0.00371742	0.0497959	24	17	311.386	2828.96	595.339	0.210445	2682.94	2865.67	2539.18	2595.87	2286.68	2540.75	2681.72	2600.86	2929.31	3361.34	3250.51	3171.72	3103.44	2782.04	2897.5	2973.77
20615	Snapin	0.00371742	0.0497959	24	8	272.85	1911.15	168.488	0.0881605	1990.6	2097.7	1891.86	2062.34	2197.8	2309.39	1979.02	2321.82	1901.84	1585.33	1715.81	1595.34	1780.68	1850.23	1685.48	1613.22
21676	Tead1	0.00371742	0.0497959	24	17	754.946	7653.71	325.971	0.04259	6337.03	6836.57	6367.99	6564.55	7029.73	8590.16	8056.43	7344.67	7419.94	8234.14	9171.97	9168.19	7074.24	7624.58	8865.48	7773.65
21817	Tgm2	0.00371742	0.0497959	24	20	1246.86	19404.2	464.849	0.0239561	17275.1	18520.9	18481.7	18379.1	17777.3	18103.6	19522.9	17969.9	18544.4	20130.1	18743.3	23313.2	23545.7	19659.8	20908.7	19591.9
21844	Tiam1	0.00371742	0.0497959	24	5	225.236	1022.64	230.692	0.225585	1251.79	1187.13	1151.35	1282.33	1130.21	1069.79	1078.63	1397.92	898.91	1087.17	683.465	670.489	948.412	889.551	667.878	967.194
21871	Atp6v0a2	0.00371742	0.0497959	24	20	182.129	1446.81	79.432	0.0549016	1457.17	1342.26	1295.64	1309.37	1241.31	1353.16	1341.88	1197.58	1528.93	1540.41	1614.77	1646.66	1553.39	1421.43	1729.67	1575.28
21881	Tkt	0.00371742	0.0497959	24	5	403.622	5124.87	242.142	0.0472485	6486.65	5120.44	5779.79	5238.53	5118.78	4598.61	5697.38	5215.14	4557.36	5107.41	4580.27	4571.82	5589.37	4687.93	4582.98	5065.5
22030	Traf2	0.00371742	0.0497959	24	23	57.0822	1007.97	57.2303	0.0567781	981.361	1058.97	1080.2	1030.65	974.668	953.047	953.66	887.227	975.455	978.354	992.312	1025.26	1147.29	1055.5	960.785	1072.71
22334	Vdac2	0.00371742	0.0497959	24	8	212.582	3777.41	295.918	0.0783388	3825.08	3662.55	3687.52	3774.2	4223.9	4024.45	4119.89	4115.95	3885.14	3610.92	3526.95	3651.43	3397.57	3812.81	3665.12	3455.06
22379	Fmnl3	0.00371742	0.0497959	24	11	262.378	2607.98	261.018	0.100084	2476.64	2750.05	2491.08	2400.34	2771.49	2981.19	2506.56	2748.44	2771.31	2944.05	2598.5	3018.88	2347.22	2185.22	2291.49	2445.29
22590	Xpa	0.00371742	0.0497959	24	8	48.7757	298.708	30.2289	0.101199	288.089	319.907	347.71	302.643	348.457	340.677	357.494	344.337	315.011	248.582	268.811	233.165	269.065	283.461	277.756	234.163
22612	Yes1	0.00371742	0.0497959	24	17	121.783	1217.8	45.1757	0.0370963	1131.91	1014.65	991.022	1116.97	1169.6	1311.77	1218.96	1058.05	1272.8	1236.92	1335.47	1405.68	1179.88	1260.63	1508.72	1271.7
22632	Yy1	0.00371742	0.0497959	24	17	109.839	1163.52	119.741	0.102913	1095.67	1058.97	1032.11	1078.49	1131.22	1141.96	1130.87	1062.53	1233.55	1286.83	1320.22	1252.84	1043.67	1171.98	1340.81	1234.68
22668	Sf1	0.00371742	0.0497959	24	17	248.798	4952.96	606.525	0.122457	4878.93	4705.14	4888.98	4575.01	4740.02	4954.15	4603.38	4696.4	5222.71	5812.22	5168.41	5296.98	4754.6	5116.72	4878.41	4955.36
23863	Dand5	0.00371742	0.0497959	24	20	13.6881	146.712	21.5587	0.146946	182.147	142.609	117.239	145.602	144.433	116.743	114.726	129.685	131.5	144.756	152.517	148.378	183.833	186.569	150.241	156.417
23912	Rhof	0.00371742	0.0497959	24	5	55.1698	309.738	94.2537	0.304302	257.421	436.5	406.83	347.364	354.517	371.455	332.91	285.308	208.045	249.58	217.336	245.437	323.379	293.768	340.883	285.068
24059	Slco2a1	0.00371742	0.0497959	24	14	3325.41	16987.6	4873.58	0.28689	14390.5	15768	14716	14315.7	17672.3	18659.8	16651.7	16767.9	21328.5	21092.5	21443.8	21017.2	14018.1	13348.4	16862.3	13749
26356	Ing1	0.00371742	0.0497959	24	14	146.025	1385.21	233.924	0.168872	1274.1	1214.11	1243.54	1234.49	1373.63	1268.25	1301.94	1355.88	1704.59	1648.23	1668.15	1541.79	1230.01	1394.63	1467.06	1243.01
26364	Adgre5	0.00371742	0.0497959	24	14	2899.35	22839.5	4078.83	0.178586	21686.6	22700.9	20184.2	19136.2	23865.7	26112.2	22679.9	22395.3	24557.1	24771.3	27779	27216.7	20226.7	21380.2	23298.7	17441.9
26430	Parg	0.00371742	0.0497959	24	17	72.7943	897.966	82.8182	0.0922287	877.277	872.036	744.519	827.849	865.586	892.553	842.007	813.888	936.202	901.483	1049.51	985.095	877.386	913.259	1020.12	948.683
26442	Psma5	0.00371742	0.0497959	24	5	72.0105	1186.8	65.5268	0.0552132	1116.11	1341.3	1266.58	1289.61	1191.82	1200.33	1249.69	1248.56	1163.87	1088.17	1138.16	1110.04	1180.71	1185.38	1060.52	1157.86
26951	Zw10	0.00371742	0.0497959	24	17	60.5067	1081.8	117.973	0.109052	1014.82	1035.84	1065.17	1031.69	1035.27	977.457	1057.12	1040.17	1072.61	1121.11	1226.81	1221.61	1061.22	1076.12	1146.38	1125.46
28135	Cep63	0.00371742	0.0497959	24	5	74.7098	872.257	14.9076	0.0170908	905.157	985.738	1012.07	999.45	873.667	843.733	848.153	937.313	818.44	782.683	822.637	823.33	767.086	898.828	858.52	779.308
30806	Adamts8	0.00371742	0.0497959	24	17	211.913	1310.2	200.193	0.152796	974.856	1063.79	925.889	1239.69	1210	1230.05	1096.04	1363.93	1466.13	1286.83	1575.69	1826.27	1909.36	1332.78	1213.29	1248.56
51799	Rundc3a	0.00371742	0.0497959	24	5	8.31982	30.8219	3.40544	0.110488	41.8194	38.543	50.1022	38.4804	33.3306	20.1647	35.8519	31.3034	23.5522	30.9479	17.1581	17.85	38.4379	22.6769	21.463	31.4685
51812	Mcrs1	0.00371742	0.0497959	24	5	88.7705	1246.82	79.1274	0.0634633	1299.19	1460.78	1295.64	1242.81	1355.45	1275.68	1272.23	1278.97	1249.25	1236.92	1118.14	1101.12	1220.82	1268.87	1127.44	1145.82
51875	Tmem141	0.00371742	0.0497959	24	5	32.2266	225.554	43.1849	0.191462	252.775	259.202	257.526	240.242	261.595	201.647	255.061	253.11	172.716	200.662	174.441	213.084	217.257	196.876	222.205	230.461
52118	Pvr	0.00371742	0.0497959	24	20	83.0798	1066.62	33.8271	0.0317143	1033.4	1058.97	968.977	1035.85	1005.98	959.415	993.609	990.976	1057.89	1207.97	1129.58	1176.98	1060.38	1075.09	1205.72	1105.1
52589	Ncald	0.00371742	0.0497959	24	5	459.886	2447.46	877.101	0.358372	2763.8	2941.8	2582.27	2818.43	3041.17	2814.57	2248.43	2863.81	1786.04	1691.15	1763.47	1999.2	2488.43	2590.32	2583.13	2183.36
53325	Banp	0.00371742	0.0497959	24	17	308.069	851.322	464.546	0.545676	812.225	739.063	580.184	555.366	552.48	628.289	622.798	620.701	894.004	1138.08	1270.65	1285.2	1061.22	920.474	910.284	1030.13
53415	Htatip2	0.00371742	0.0497959	24	8	75.7916	450.024	34.0419	0.0756445	456.296	461.553	497.014	528.325	518.14	531.711	495.78	518.742	432.772	393.338	405.122	360.346	462.09	388.599	339.62	410.942
53817	Ddx39b	0.00371742	0.0497959	24	8	514.194	5284.52	235.841	0.0446286	5248.8	5888.41	5606.44	5499.58	5650.05	5827.6	5467.92	6035.29	5058.82	4937.69	4665.1	5045.96	5194.96	4780.69	4521.12	5123.81
53867	Col5a3	0.00371742	0.0497959	24	2	101.996	198.505	116.646	0.587623	341.989	298.709	258.528	333.843	114.132	111.436	205.892	106.432	70.6567	166.719	95.3229	145.031	214.751	164.923	155.291	392.431
53901	Rcan2	0.00371742	0.0497959	24	14	131.947	1252.37	189.94	0.151665	1089.16	1034.88	885.808	1160.65	1319.08	1307.52	1291.69	1076.84	1407.25	1275.85	1494.66	1610.96	1185.72	1236.92	1459.48	1201.36
53972	Ngef	0.00371742	0.0497959	24	11	178.574	672.11	175.004	0.260381	499.044	674.503	462.945	677.047	775.695	687.722	940.344	962.356	798.813	939.419	624.365	638.136	588.266	549.399	422.947	512.751
54169	Kat6b	0.00371742	0.0497959	24	17	101.817	1299.46	137.205	0.105586	1161.65	1190.98	1237.53	1211.61	1117.08	1277.8	1302.96	1323.69	1393.51	1476.52	1395.53	1430.23	1260.09	1270.94	1438.02	1303.17
54722	Gsdme	0.00371742	0.0497959	24	5	8.62184	29.9717	13.6078	0.454022	33.4555	34.6887	55.1125	32.2403	36.3607	38.2068	37.9006	28.6202	9.81343	27.953	21.9243	14.5031	23.397	22.6769	30.3007	32.394
56374	Tmem59	0.00371742	0.0497959	24	14	260.434	7901.2	335.794	0.0424991	7913.15	7562.14	7309.92	7788.64	8353.87	7979.91	7799.32	8092.37	8217.77	8033.48	8176.8	8120.62	7756.93	7887.43	7693.85	7732.92
56443	Arpc1a	0.00371742	0.0497959	24	14	300.226	3578.36	419.893	0.117342	3308.38	3466.95	3430	3417.48	3750.2	3545.8	3655.87	3789.5	4058.84	3963.33	3896.8	3688.25	3344.09	3574.7	3237.13	3126.49
56531	Ylpm1	0.00371742	0.0497959	24	20	167.552	1940.3	52.8589	0.0272426	1873.51	1831.76	1816.71	1877.22	1601.89	1776.62	1796.69	1747.62	1982.31	2346.05	2280.12	2285.91	1916.04	1885.27	2011.21	2015.84
56632	Sphk2	0.00371742	0.0497959	24	20	253.244	1207.88	260.626	0.215772	1246.22	1146.66	1319.69	1125.29	846.396	773.687	943.417	830.881	1206.07	1499.48	1421.26	1496.05	1529.16	1360.61	1181.73	1399.42
56715	Rabgef1	0.00371742	0.0497959	24	20	171.02	1394.32	134.182	0.0962354	1427.43	1389.48	1276.61	1379.05	1184.75	1202.45	1112.43	1207.42	1555.43	1472.52	1580.45	1600.92	1445.6	1456.47	1511.25	1506.79
56794	Hacl1	0.00371742	0.0497959	24	5	58.2914	333.247	51.2624	0.153827	421.911	368.086	339.693	401.444	352.497	357.658	347.251	405.155	336.601	290.511	294.548	232.05	318.366	318.507	262.606	285.068
57262	Retnla	0.00371742	0.0497959	24	2	339.647	985.327	552.078	0.5603	1474.83	1084.99	3782.72	1188.73	657.522	482.891	842.007	878.284	915.593	574.034	453.737	209.737	955.097	1074.06	470.923	720.073
57741	Noc2l	0.00371742	0.0497959	24	20	72.6847	1353.63	54.1634	0.0400136	1242.5	1374.06	1341.74	1344.73	1356.46	1219.43	1248.67	1302.22	1387.62	1353.72	1334.52	1443.62	1476.52	1397.72	1374.89	1459.58
57782	Rbak	0.00371742	0.0497959	24	11	48.7376	521.514	49.9769	0.0958304	540.864	532.858	535.092	478.405	585.811	553.998	514.218	652.899	574.086	484.185	558.592	531.036	410.282	476.214	465.873	449.814
58193	Extl2	0.00371742	0.0497959	24	8	65.4268	464.991	34.7959	0.0748313	492.539	476.97	465.951	517.925	545.41	528.527	525.486	517.847	443.567	392.34	425.14	393.815	486.323	399.937	425.472	402.612
58194	Sh3kbp1	0.00371742	0.0497959	24	5	238.996	992.023	485.261	0.489163	1170.01	1168.82	1061.17	1031.69	1312.01	1417.9	1018.19	1023.17	675.164	670.871	725.407	693.917	905.797	995.72	1188.04	814.479
58249	Fibp	0.00371742	0.0497959	24	5	200.849	1125.85	249.633	0.221728	1141.2	1252.65	1259.57	1342.65	1277.67	1180.17	1341.88	1332.63	938.164	1004.31	912.24	1010.75	947.577	1035.92	998.661	1037.54
60504	Il21r	0.00371742	0.0497959	24	5	86.7548	254.561	103.426	0.406292	286.23	342.069	369.755	288.083	350.477	387.374	275.547	174.405	180.567	181.694	152.517	161.765	254.86	191.723	281.544	194.364
60527	Fads3	0.00371742	0.0497959	24	14	431.304	5048.2	458.563	0.0908371	4492.33	4578.91	4353.88	4330.6	5195.54	4988.11	5770.1	5103.35	5290.42	5185.27	5208.44	5935.11	4997.76	5203.31	5220.56	4917.42
63986	Gmfg	0.00371742	0.0497959	24	8	145.361	661.151	64.6908	0.0978456	631.008	765.079	786.605	737.368	788.825	914.84	731.378	723.555	580.955	584.017	543.341	517.649	548.157	531.876	703.229	490.538
64453	Zfp280b	0.00371742	0.0497959	24	17	53.7796	545.516	90.5194	0.165934	518.56	501.059	543.108	490.885	522.18	531.711	471.196	479.389	589.787	592.004	628.178	603.552	609.992	539.091	546.675	560.88
64929	Scel	0.00371742	0.0497959	24	14	511.025	2725.19	537.349	0.197179	1985.03	2439.77	2196.48	2200.66	3109.85	3440.73	3025.9	2937.15	2701.64	3344.37	2586.11	3486.32	2242.77	2405.81	2884.88	2615.59
65255	Asb4	0.00371742	0.0497959	24	2	4.87541	11.4237	5.69059	0.498137	15.7984	19.2715	13.0266	21.8402	12.1202	5.3065	8.19472	9.83821	5.88806	5.98992	13.3452	3.34687	14.2053	9.2769	15.1504	10.181
65962	Slc9a3r2	0.00371742	0.0497959	24	14	1652.34	9853.05	2392.58	0.242826	9456.75	9100.97	7465.23	7779.28	9725.47	9143.1	9076.67	12127.8	12392.4	12483	11453	11710.7	9042.92	9389.25	8856.64	8445.59
66044	Dtd1	0.00371742	0.0497959	24	8	59.2038	472.905	33.3201	0.0704583	461.872	504.914	493.006	521.045	570.661	494.566	528.559	523.214	463.194	423.288	422.281	428.399	430.337	403.03	507.537	390.58
66079	Tmem42	0.00371742	0.0497959	24	2	40.3116	355.474	57.3552	0.161349	377.304	385.43	399.816	393.124	363.607	313.083	418.955	353.281	302.254	293.506	305.987	288.946	359.31	370.045	354.771	408.165
66326	Dnajc5b	0.00371742	0.0497959	24	2	1.64855	4.51516	2.32176	0.514213	13.0105	5.78146	7.01431	5.20005	2.02004	2.1226	5.1217	5.3663	1.96269	2.99496	1.90646	3.34687	5.01363	5.15383	2.52506	3.70218
66407	Mrps15	0.00371742	0.0497959	24	5	18.8161	491.822	33.8649	0.068856	540.864	511.659	494.008	497.125	519.15	493.504	512.17	492.805	477.914	491.173	424.187	465.215	474.624	490.645	503.749	480.357
66464	Taf12	0.00371742	0.0497959	24	20	75.794	645.172	33.8793	0.052512	670.969	619.579	588.2	566.806	576.721	598.573	564.411	589.398	668.295	683.849	681.559	734.08	727.813	707.106	737.317	608.083
66548	Adamtsl5	0.00371742	0.0497959	24	17	125.808	890.29	240.832	0.27051	894.934	687.993	759.55	700.967	828.216	752.461	891.175	834.459	1006.86	1215.95	995.171	1155.79	895.769	1003.97	731.004	890.374
66569	Gdpd1	0.00371742	0.0497959	24	14	126.502	972.373	241.211	0.248064	816.872	879.745	904.846	876.729	1065.57	959.415	937.271	1005.29	1447.48	1149.07	1231.57	902.539	916.659	886.459	715.854	862.607
66578	Mis18a	0.00371742	0.0497959	24	14	24.1312	276.497	30.1518	0.109049	268.573	264.983	263.538	239.202	269.675	320.512	284.766	275.47	305.198	313.473	277.39	297.871	232.298	278.307	268.919	263.78
66626	Cdip1	0.00371742	0.0497959	24	14	125.616	2106.34	184.986	0.0878235	2077.96	2024.47	1785.64	2039.46	1957.42	2225.55	2097.85	2150.99	2298.31	2303.12	2314.44	2211.16	2115.75	2092.46	2032.67	1974.19
66628	Thg1l	0.00371742	0.0497959	24	5	21.4048	152.767	27.0671	0.17718	152.408	153.209	173.354	198.642	171.703	162.379	162.87	176.193	138.369	143.758	122.967	127.181	142.053	137.092	141.403	140.683
66632	Dph6	0.00371742	0.0497959	24	5	33.5859	477.804	74.5263	0.155977	460.013	554.056	517.055	498.165	492.889	516.853	485.537	509.798	464.175	399.328	436.579	388.237	478.802	508.168	483.549	451.666
66880	Rsrc1	0.00371742	0.0497959	24	8	43.0176	757.828	54.539	0.0719675	731.374	805.549	726.482	791.448	824.176	815.078	824.593	787.057	778.205	752.733	737.799	767.548	667.649	683.398	753.73	678.424
66967	Edem3	0.00371742	0.0497959	24	17	296.452	2250.54	435.359	0.193446	2162.53	2097.7	1839.75	2111.22	2012.97	2159.74	1976.98	1901.46	2356.21	2392.97	2781.52	2622.83	2364.76	2230.58	2675.3	2322.19
66973	Mrps18b	0.00371742	0.0497959	24	2	30.5801	302.507	40.8776	0.135129	348.495	315.089	296.605	329.683	301.996	298.225	275.547	270.104	290.478	293.506	241.167	269.981	343.434	321.599	329.52	314.685
67027	Mkrn2	0.00371742	0.0497959	24	14	57.5058	786.231	66.3356	0.0843717	670.039	740.99	753.538	717.607	868.616	798.097	747.768	833.564	866.526	823.614	859.813	801.017	818.894	785.444	767.618	726.552
67041	Oxct1	0.00371742	0.0497959	24	23	271.451	3131.23	269.092	0.085938	3273.99	3003.47	3134.4	3324.91	3172.47	2627.78	3103.75	2810.15	2857.67	2888.14	3236.21	2831.45	3720.95	3226.3	3384.84	3503.18
67270	Mrpl42	0.00371742	0.0497959	24	23	51.4101	773.864	51.6322	0.06672	858.691	740.99	762.556	829.929	720.144	663.312	714.989	750.387	786.056	749.738	757.817	756.392	830.592	782.352	855.995	821.883
67295	Rab3c	0.00371742	0.0497959	24	17	186.671	233.182	262.934	1.12759	102.225	90.5761	111.227	95.681	92.9218	63.678	212.038	67.0787	250.243	475.2	559.546	409.434	261.545	225.738	323.207	390.58
67345	Herc4	0.00371742	0.0497959	24	14	131.939	1424.8	134.288	0.0942504	1311.27	1232.41	1192.43	1328.09	1535.23	1683.22	1417.69	1405.07	1428.84	1349.73	1697.7	1578.61	1318.59	1336.9	1632.45	1348.52
67388	Rab5if	0.00371742	0.0497959	24	23	64.3856	1402.89	63.8098	0.0454847	1349.37	1427.06	1429.92	1482.02	1418.07	1305.4	1250.72	1386.29	1413.13	1328.76	1403.15	1356.6	1444.76	1477.09	1453.17	1520.67
67542	Cog6	0.00371742	0.0497959	24	20	69.0766	1181.8	42.4393	0.0359106	1209.97	1179.42	1078.2	1123.21	1074.66	1089.95	1186.19	1136.76	1234.53	1148.07	1197.26	1241.69	1220.82	1244.14	1313.03	1230.97
67683	Pbdc1	0.00371742	0.0497959	24	20	38.806	436.437	39.9516	0.0915404	396.819	448.063	461.943	406.644	359.567	407.539	396.419	388.162	439.642	443.254	437.532	483.065	427.83	493.737	491.124	501.645
67738	Ppid	0.00371742	0.0497959	24	20	112.515	1042.01	29.1292	0.0279547	1035.26	919.251	913.865	993.21	1023.15	987.009	886.054	950.729	1104.99	1065.21	1152.45	1152.44	1088.79	1193.63	1039.06	1167.11
67873	Mri1	0.00371742	0.0497959	24	5	40.0666	417.35	57.9806	0.138925	456.296	423.01	484.99	464.885	411.078	419.213	443.539	468.656	335.619	412.306	359.367	354.768	431.173	413.337	356.033	443.336
67874	Rprm	0.00371742	0.0497959	24	20	33.6768	187.894	27.228	0.144912	186.793	143.573	198.405	164.322	118.172	143.275	164.919	162.778	182.53	224.622	182.067	249.899	187.176	280.368	190.642	226.758
67880	Dcxr	0.00371742	0.0497959	24	8	434.721	2153.94	338.942	0.157359	2113.27	2569.86	2263.62	2323.38	2559.39	2148.07	2867.13	2847.71	2194.28	2282.16	1789.21	1666.74	1743.07	1896.61	1282.73	1915.88
67973	Mphosph10	0.00371742	0.0497959	24	20	56.1105	676.425	46.9252	0.0693723	680.262	715.937	618.262	636.487	616.112	589.021	654.553	592.976	746.802	662.885	691.091	717.345	669.32	735.967	797.919	697.86
68053	Ubxn2b	0.00371742	0.0497959	24	20	53.3592	483.568	22.0606	0.0456204	468.377	476.97	434.887	424.324	447.438	435.133	413.833	437.353	548.571	488.179	595.768	483.065	506.377	485.491	579.501	511.826
68077	Nop53	0.00371742	0.0497959	24	8	227.644	3265.79	270.817	0.0829253	3273.06	3310.85	3322.78	3308.27	3634.05	3218.92	3499.14	3720.63	3184.46	3859.51	3118.01	3099.2	2920.44	3155.18	2694.24	2933.98
68092	Ncbp2	0.00371742	0.0497959	24	20	88.3537	1396.52	123.337	0.0883171	1423.72	1331.66	1420.9	1404.01	1329.19	1216.25	1248.67	1294.17	1418.04	1298.81	1452.72	1423.53	1394.63	1604.9	1581.95	1501.23
68161	A930005H10Rik	0.00371742	0.0497959	24	5	17.5856	123.249	6.16343	0.0500078	139.398	141.646	143.292	143.521	137.363	132.662	127.018	125.214	120.705	138.766	109.621	83.6717	108.629	121.63	89.6396	109.214
68260	Trmt12	0.00371742	0.0497959	24	2	25.6029	220.454	41.9226	0.190164	244.411	227.404	271.554	248.563	248.465	236.67	216.136	214.652	163.884	164.723	186.833	187.425	238.148	246.353	224.73	207.322
68349	Ndufs3	0.00371742	0.0497959	24	5	54.9385	909.777	11.8575	0.0130334	1010.17	1005.97	942.924	972.41	970.628	802.342	921.906	926.58	850.825	913.463	828.356	857.914	879.057	930.782	874.933	868.16
68396	Nat8	0.00371742	0.0497959	24	14	11.2564	25.4753	16.8658	0.662045	13.0105	7.70861	7.01431	12.4801	24.2405	29.7164	27.6572	25.0427	58.8806	47.9194	33.363	25.6593	28.4106	25.7692	27.7756	12.9576
68519	Eml1	0.00371742	0.0497959	24	11	269.335	2806.82	283.876	0.101138	2768.44	2794.37	2507.12	2695.71	3174.49	3200.88	2753.42	2976.5	3280.63	2881.15	2751.02	3042.3	2528.54	2541.87	2499.81	2512.85
68617	Mtcl1	0.00371742	0.0497959	24	17	499.053	3346.01	345.384	0.103223	2851.15	2913.85	3004.13	3054.51	2862.39	3015.15	3525.78	3073.99	2936.18	3920.4	3781.46	4049.71	3458.57	3700.45	3737.09	3651.27
68703	Rere	0.00371742	0.0497959	24	11	943.029	4815.51	1003.86	0.208465	4203.31	4013.29	4144.46	4117.4	5092.52	5485.86	5739.37	5680.22	5332.62	6382.26	5378.12	5111.78	4188.06	4185.94	3921.42	4071.47
68832	Ldah	0.00371742	0.0497959	24	20	90.9086	1166.59	82.4276	0.0706568	1218.34	1122.57	1126.3	1068.09	1039.31	1112.24	1026.39	1060.74	1184.48	1195.99	1247.78	1190.37	1172.35	1322.47	1398.88	1179.14
68874	Klhdc9	0.00371742	0.0497959	24	5	13.6244	46.5183	13.2701	0.285266	61.3351	67.4503	57.1166	65.5207	44.4408	39.2681	54.29	66.1843	44.1605	34.9412	25.7372	20.0812	50.9719	51.5383	7.57518	53.6816
68961	Phkg2	0.00371742	0.0497959	24	8	66.0762	992.437	31.3304	0.0315691	988.796	1048.37	1057.16	1015.05	1048.4	1050.69	1031.51	1062.53	973.493	907.473	921.773	1017.45	956.768	990.567	882.508	926.47
68988	Prpf31	0.00371742	0.0497959	24	5	62.3486	1021.96	141.541	0.138499	1034.33	1049.33	1065.17	1056.65	1037.29	1071.91	1116.53	1107.25	978.399	939.419	907.474	925.967	1010.25	1036.95	1021.39	993.109
69443	1700027J07Rik	0.00371742	0.0497959	24	2	2.87355	3.25341	3.7191	1.14314	5.57592	8.67218	2.00409	4.16004	1.01002	1.0613	5.1217	2.68315	0	0.99832	0	0	2.50682	8.24613	6.31265	3.70218
69456	Commd10	0.00371742	0.0497959	24	8	91.674	824.872	46.7733	0.0567037	836.387	839.275	862.761	900.649	887.807	901.043	926.003	965.933	683.015	770.703	746.378	757.508	790.483	813.275	796.656	720.073
69727	Usp46	0.00371742	0.0497959	24	17	123.931	1830.37	63.6437	0.034771	1799.16	1700.71	1478.02	1626.58	1926.11	1793.6	1717.82	1816.49	1948.95	1719.11	2080.9	2077.29	1875.1	1889.39	1980.91	1855.72
70292	Afap1	0.00371742	0.0497959	24	20	188.982	1263.27	108.081	0.085557	1269.45	1060.9	1173.39	1274.01	1005.98	1084.65	1126.77	1062.53	1261.03	1420.61	1523.26	1438.04	1401.31	1279.18	1556.7	1274.47
70350	Basp1	0.00371742	0.0497959	24	23	129.741	287.595	129.106	0.448917	510.196	291.964	386.789	426.404	175.743	149.643	223.306	134.157	187.437	230.612	249.746	219.778	370.173	262.845	383.809	398.91
70561	Txndc16	0.00371742	0.0497959	24	14	162.574	1351.69	216.862	0.160438	1222.98	1276.74	1107.26	1203.29	1458.47	1457.16	1406.42	1298.64	1660.43	1368.7	1594.75	1489.36	1119.71	1383.29	1436.76	1143.05
70579	Zc3h11a	0.00371742	0.0497959	24	14	294.371	6338.55	402.331	0.0634738	5908.61	6197.72	5925.09	6163.1	6256.06	7102.22	6293.54	6528.1	6450.37	6379.27	6859.44	6738.36	6089.89	6126.88	6094.23	6303.88
70650	Zcchc8	0.00371742	0.0497959	24	14	96.9354	1489.54	133.148	0.0893889	1430.22	1458.85	1356.77	1412.33	1501.9	1588.77	1376.71	1482.89	1603.52	1636.25	1602.38	1619.88	1402.98	1499.77	1426.66	1432.74
70757	Hacd2	0.00371742	0.0497959	24	20	51.3038	520.808	68.3158	0.131173	689.555	480.824	479.979	510.645	468.649	470.156	458.904	399.789	545.627	519.126	572.891	496.452	582.417	563.829	510.062	584.018
71121	4933407I18Rik	0.00371742	0.0497959	24	14	7.12421	18.1902	8.14645	0.447847	9.29319	11.5629	9.0184	9.3601	15.1503	13.7969	31.7545	22.3596	24.5336	16.9714	25.7372	32.3531	15.0409	16.4923	26.5131	11.1065
71175	Nipbl	0.00371742	0.0497959	24	17	411.469	3961.81	319.89	0.0807435	3582.53	3391.79	3490.12	3408.12	3736.06	4384.23	3886.34	3494.35	4082.39	3994.28	5159.83	4329.73	3655.77	4160.17	4652.42	3980.77
71448	Tmem80	0.00371742	0.0497959	24	5	85.1079	687.686	109.706	0.159529	706.283	775.679	806.646	724.887	689.843	734.419	725.232	802.261	664.369	567.046	582.423	595.743	606.65	735.967	599.701	685.828
71449	Eef1aknmt	0.00371742	0.0497959	24	8	16.8532	291.602	23.3185	0.0799669	288.089	292.927	298.609	276.643	324.216	322.635	308.326	341.654	282.627	282.525	240.214	283.368	272.407	278.307	281.544	291.546
71521	Pds5a	0.00371742	0.0497959	24	17	238.356	2183.33	297.61	0.13631	2135.58	2080.36	1938.96	1912.58	1917.02	2131.09	2108.09	1875.52	2301.25	2252.21	2559.42	2444.33	2280.37	2157.39	2629.85	2209.27
71706	Slc46a3	0.00371742	0.0497959	24	14	184.809	853.474	241.48	0.282937	711.859	711.119	758.548	697.847	960.528	872.388	983.366	957.884	1113.82	1067.2	1112.42	818.867	855.66	757.613	621.164	655.285
71729	Rgs12	0.00371742	0.0497959	24	14	396.344	3521.68	633.068	0.179763	3326.03	3386.01	3146.42	3189.71	3513.86	3761.25	3102.72	3532.81	4488.66	3807.59	3994.03	4215.94	3060.82	3453.07	3416.4	2951.56
71732	Vps11	0.00371742	0.0497959	24	8	102.71	2007.47	172.265	0.0858117	1936.7	2056.27	1937.95	2007.22	2110.94	2209.63	2170.58	2250.27	1924.41	2016.61	1961.75	2051.63	1961.17	1858.47	1951.87	1714.11
71900	Tmem106b	0.00371742	0.0497959	24	17	267.8	3664.48	115.708	0.0315757	3325.1	3156.67	3158.45	3341.55	3814.84	4046.74	3453.05	3452.32	3887.1	3625.9	4381.99	3982.77	3461.08	3545.84	4350.68	3647.57
72033	Tsc22d2	0.00371742	0.0497959	24	17	119.923	758.015	181.487	0.239424	800.144	643.669	590.204	676.007	729.234	724.868	609.482	625.173	872.414	864.545	992.312	805.48	706.922	830.798	805.494	851.501
72061	Aopep	0.00371742	0.0497959	24	8	323.948	952.361	153.867	0.161564	931.178	1161.11	1146.34	1107.61	1195.86	1264.01	1287.59	1290.59	673.202	741.752	625.318	721.808	790.483	814.306	801.706	684.903
72193	Scaf11	0.00371742	0.0497959	24	14	197.846	4276.25	226.887	0.0530576	3859.46	4130.85	4105.38	4109.08	4271.37	4565.71	4270.47	4361.01	4304.17	4624.22	4606.96	4268.37	4061.04	4196.25	4553.94	4131.63
72199	Mms19	0.00371742	0.0497959	24	8	50.4288	1450.04	43.184	0.0297813	1387.47	1604.35	1470	1490.34	1471.6	1527.21	1501.68	1489.15	1441.59	1475.52	1436.52	1463.7	1314.41	1399.78	1410.25	1317.05
72287	Plekhf1	0.00371742	0.0497959	24	17	28.6522	155.236	53.8627	0.346973	135.681	115.629	128.262	139.361	167.663	116.743	142.383	142.207	189.399	243.59	186.833	178.5	184.669	153.584	101.002	158.268
72324	Plxdc1	0.00371742	0.0497959	24	5	101.789	569.924	105.249	0.184672	666.322	597.417	711.452	668.727	612.072	728.052	487.586	618.018	506.373	440.259	417.514	518.765	518.076	580.322	593.389	454.442
72326	2500004C02Rik	0.00371742	0.0497959	24	5	17.7031	138.162	0.779773	0.00564392	160.772	173.444	142.29	185.122	146.453	137.969	128.042	139.524	130.519	106.82	121.06	137.222	118.656	130.907	111.103	140.683
72567	Bclaf1	0.00371742	0.0497959	24	14	217.48	3745.78	302.131	0.080659	3544.42	3405.28	3414.97	3593.24	3716.87	4126.33	3799.28	3610.62	4135.38	3611.92	4273.33	3990.58	3491.16	3699.42	3872.18	3647.57
72590	Ppme1	0.00371742	0.0497959	24	17	142.232	1279.64	250.178	0.195506	1325.21	1153.4	1183.41	1161.69	1107.99	1091.02	1216.92	1197.58	1383.69	1539.41	1362.16	1435.81	1407.16	1346.18	1251.17	1311.5
72621	Pdzd11	0.00371742	0.0497959	24	5	43.107	691.794	88.2559	0.127575	683.05	722.682	699.427	756.088	734.284	701.519	745.719	739.654	651.612	627.943	611.973	655.986	671.827	689.583	676.716	700.637
72899	Macrod2	0.00371742	0.0497959	24	20	27.7055	96.7032	9.08109	0.0939068	83.6387	79.0132	84.1718	79.0408	58.5811	70.0458	77.8498	95.6989	99.1157	111.812	130.592	121.603	81.8894	122.661	127.515	124.023
73047	Camk2n2	0.00371742	0.0497959	24	20	10.0574	37.1494	9.17466	0.246966	36.2435	36.6159	41.0838	26.0003	22.2204	26.5325	22.5355	29.5146	35.3284	51.9126	43.8485	36.8155	47.6295	54.6306	35.3508	48.1283
73158	Larp1	0.00371742	0.0497959	24	20	427.092	4165.47	543.018	0.130362	4153.13	4374.63	4221.61	4142.36	3271.45	3587.19	3541.14	3494.35	4155.99	4620.23	4460.16	4693.42	4616.72	4044.73	4518.59	4751.74
73182	Pear1	0.00371742	0.0497959	24	11	184.955	1427.67	193.925	0.135833	1445.09	1320.1	1349.75	1349.93	1502.91	1561.17	1369.54	1596.47	1611.37	1785	1503.24	1588.65	1273.46	1195.69	1132.49	1257.81
73183	5430402O13Rik	0.00371742	0.0497959	24	8	5.16799	12.3733	1.10703	0.089469	13.0105	17.3444	22.045	13.5201	19.1904	13.7969	13.3164	17.8877	6.8694	7.98656	9.53229	10.0406	8.35606	8.24613	7.57518	9.25544
73212	3110082I17Rik	0.00371742	0.0497959	24	5	54.9745	287.209	63.7729	0.222044	302.958	288.109	401.82	340.084	309.066	338.555	287.839	353.281	276.739	251.577	204.944	213.084	300.818	243.261	222.205	261.003
73216	B9d1os	0.00371742	0.0497959	24	17	2.47845	5.57244	2.02567	0.363515	3.71728	4.81788	2.00409	2.08002	6.06011	5.3065	3.07302	4.47191	8.83209	4.9916	9.53229	7.80936	3.34242	7.21537	7.57518	8.3299
73656	Ms4a6c	0.00371742	0.0497959	24	5	114.013	386.614	282.229	0.730001	286.23	464.444	490	422.244	558.541	746.094	414.858	419.465	262.019	249.58	252.606	222.009	342.598	307.168	402.747	345.228
73736	Fcf1	0.00371742	0.0497959	24	5	36.6275	566.473	61.1117	0.107881	520.419	621.506	616.258	602.166	598.941	589.021	596.166	573.299	552.496	537.096	503.305	498.683	561.527	584.445	576.976	531.262
73834	Atp6v1d	0.00371742	0.0497959	24	11	74.3689	1679.92	83.4937	0.0497009	1656.98	1652.53	1650.37	1546.5	1702.89	1697.02	1703.48	1761.93	1831.19	1699.14	1835.92	1680.13	1624.42	1654.38	1650.13	1531.78
74022	Glyr1	0.00371742	0.0497959	24	11	156.627	4101.32	163.296	0.0398156	4053.69	4294.66	4111.39	4010.28	4155.22	4286.59	4257.16	4299.3	4092.2	4330.71	4239.96	4073.14	4033.47	3749.93	3725.72	3907.65
74080	Nmnat3	0.00371742	0.0497959	24	8	21.9389	138.957	17.3369	0.124764	151.479	121.411	144.294	159.122	162.613	182.544	146.481	173.51	129.537	124.79	100.089	128.297	124.505	115.446	138.878	120.321
74195	Elp3	0.00371742	0.0497959	24	8	94.5649	1463.33	52.4988	0.0358763	1474.83	1549.43	1513.09	1487.22	1509.98	1591.95	1557	1599.16	1363.09	1362.71	1379.32	1415.73	1437.24	1468.84	1456.96	1246.71
74202	Fblim1	0.00371742	0.0497959	24	11	280.183	1593.73	305.931	0.19196	1460.89	1365.39	1468	1376.97	2245.27	2258.45	1761.86	2061.55	1674.17	1562.37	1352.63	1564.1	1853.37	1200.84	940.584	1353.15
74206	Sipa1l3	0.00371742	0.0497959	24	20	624.183	3803.99	455.1	0.119637	3744.23	3557.52	3823.8	3423.72	2791.69	2859.14	3543.19	3268.97	3322.83	4724.05	4114.14	4697.89	4332.62	3905.57	3973.18	4781.36
74229	Paqr8	0.00371742	0.0497959	24	23	121.389	1234.85	161.395	0.1307	1184.88	1259.39	1249.55	1191.85	1071.63	1039.01	1244.57	1100.98	843.955	1233.92	1161.03	1270.69	1431.39	1279.18	1378.68	1816.84
74330	Dnajc14	0.00371742	0.0497959	24	14	119.831	3189.98	171.522	0.053769	3062.11	3136.44	3087.3	2973.39	3275.49	3136.14	3049.46	3235.88	3319.88	3368.33	3392.54	3374.76	3152.74	3052.1	3196.72	3226.45
74334	Ranbp10	0.00371742	0.0497959	24	14	173.86	1906.58	215.985	0.113284	1779.65	1921.37	1700.47	1768.02	1806.92	2034.51	1889.91	1963.17	2080.45	2138.4	2071.37	2102.95	1763.96	1654.38	1789	2040.82
74551	Pck2	0.00371742	0.0497959	24	8	107.961	1055.31	41.1702	0.0390123	1063.14	1129.31	1212.47	1111.77	1164.55	1103.75	1161.6	1141.23	1046.11	980.35	998.031	924.851	1096.31	919.444	826.957	1005.14
74934	Armc4	0.00371742	0.0497959	24	5	68.4321	252.423	7.10707	0.0281554	312.251	341.106	359.734	398.324	238.365	219.689	237.647	312.139	263	206.652	188.739	129.412	264.887	215.43	82.0644	269.333
74996	Usp47	0.00371742	0.0497959	24	17	133.071	4224.96	324.745	0.0768634	4202.38	4046.06	3977.12	4066.44	4039.07	4113.6	4173.16	4276.94	4511.24	4410.58	4755.66	4296.26	4154.63	4260.16	4175.18	4140.88
75172	Ccdc146	0.00371742	0.0497959	24	5	152.056	560.555	66.7999	0.119167	740.667	770.861	797.628	811.208	486.829	447.868	606.409	750.387	583.899	414.303	365.087	275.559	535.623	591.66	185.592	605.306
75454	Phpt1	0.00371742	0.0497959	24	5	53.4553	597.938	89.5723	0.149802	660.746	608.016	627.28	644.807	690.853	581.592	617.677	684.203	565.254	534.101	475.661	580.124	566.541	589.598	587.076	553.475
75475	Oplah	0.00371742	0.0497959	24	17	253.803	1786.58	359.129	0.201015	1577.98	1494.51	1605.28	1594.34	1554.42	1354.22	1905.27	1826.33	1848.85	2334.07	2051.35	2111.87	1963.67	1689.43	1730.93	1942.72
76024	Gm11346	0.00371742	0.0497959	24	5	21.249	46.4331	31.0909	0.669583	62.2644	64.5596	61.1247	45.7605	69.6913	87.0266	56.3387	43.8247	36.3097	29.9496	21.9243	21.1968	31.753	47.4153	37.8759	25.9152
76062	5830428M24Rik	0.00371742	0.0497959	24	2	41.8669	219.954	64.6782	0.294054	223.037	273.656	324.663	250.643	194.934	222.873	249.939	234.328	152.108	146.753	163.955	155.072	228.12	200.999	215.893	282.291
76089	Rapgef2	0.00371742	0.0497959	24	14	208.329	1904.92	313.386	0.164514	1721.1	1755.64	1734.54	1805.46	1799.85	2062.11	1743.43	1891.62	2093.21	2296.14	2176.22	2284.8	1763.13	1767.76	1913.99	1669.68
76306	Slc18b1	0.00371742	0.0497959	24	23	61.7829	557.042	61.5075	0.110418	613.351	583.927	516.053	526.245	446.428	482.891	488.61	524.108	520.112	494.168	565.265	586.818	738.675	583.414	584.551	658.062
76380	Cep112	0.00371742	0.0497959	24	11	25.8826	184.522	27.2466	0.14766	183.076	158.026	138.282	179.922	208.064	194.218	218.184	200.342	213.933	195.671	193.506	206.39	147.902	164.923	180.542	169.375
76866	Morn1	0.00371742	0.0497959	24	5	62.5022	271.59	24.8338	0.0914385	352.212	331.47	351.718	322.403	251.495	285.49	310.375	331.816	282.627	253.573	208.757	181.846	225.614	248.415	140.141	267.482
76974	Urah	0.00371742	0.0497959	24	23	33.4193	154.077	34.9065	0.226553	184.005	185.007	189.386	162.242	115.142	87.0266	139.31	127.002	114.817	148.75	159.189	143.915	210.573	157.707	147.716	193.439
77864	Ypel2	0.00371742	0.0497959	24	23	137.171	849.401	120.377	0.14172	859.62	780.497	929.898	813.288	668.633	728.052	709.867	652.005	709.511	715.796	993.265	937.123	999.384	927.69	1040.32	1125.46
77938	Fam53b	0.00371742	0.0497959	24	20	236.983	3252	240.508	0.0739567	3227.53	3415.88	3264.66	2956.75	2861.38	2674.47	3231.79	2986.34	3163.85	3529.06	3370.62	3480.74	3590.6	3416.99	3285.1	3576.3
78575	B430319G15Rik	0.00371742	0.0497959	24	8	16.6755	43.0923	8.65274	0.200796	52.0419	57.8146	43.0879	45.7605	61.6112	66.8619	46.0953	66.1843	25.5149	31.9462	37.1759	18.9656	35.0954	24.7384	44.1885	32.394
78889	Wsb1	0.00371742	0.0497959	24	5	340.007	2358.64	533.862	0.226343	2538.9	2513.97	2854.83	2750.83	2724.02	2807.14	2007.71	2454.19	2007.83	1764.03	1787.3	2032.66	2267	2310.98	2560.41	2356.44
80288	Bcl9l	0.00371742	0.0497959	24	17	661.951	3303.16	1572.99	0.476207	3240.54	2885.91	2887.89	2759.15	2332.13	2372	2995.17	2633.96	3577	5133.36	3974.01	4257.22	3541.3	3510.79	3190.41	3559.64
80880	Kank3	0.00371742	0.0497959	24	14	481.275	4258.89	838.636	0.196914	4047.19	3881.28	3709.57	3896.92	4177.44	4364.06	3857.66	4286.78	5393.46	4898.76	4865.28	5167.56	3802.01	4258.1	3632.3	3903.95
80904	Dtx3	0.00371742	0.0497959	24	5	216.692	2158.78	232.524	0.107711	2305.64	2453.26	2471.04	2372.26	2103.87	2091.82	2295.54	2436.3	2027.46	1988.65	1817.81	1806.19	2269.51	2160.49	1587	2353.66
80981	Arl4d	0.00371742	0.0497959	24	17	300.763	1116.37	577.677	0.517459	1195.1	906.725	845.726	879.849	967.598	998.683	750.841	803.155	1528.93	1410.63	1560.44	1445.85	1257.59	1298.77	1092.09	919.991
83762	Otof	0.00371742	0.0497959	24	14	4.71063	19.7747	5.70325	0.288412	14.8691	10.5993	13.0266	12.4801	20.2004	18.0421	26.6328	17.8877	28.459	29.9496	20.971	21.1968	19.2189	24.7384	21.463	16.6598
83797	Smarcd1	0.00371742	0.0497959	24	8	69.4193	1012.31	24.0729	0.0237801	1024.11	1064.75	1093.23	1050.41	1110.01	1067.67	969.025	1095.62	1004.9	983.345	932.258	996.251	935.878	980.259	898.921	990.332
89867	Sec16b	0.00371742	0.0497959	24	8	45.9971	325.129	20.148	0.0619692	337.343	354.596	345.705	374.404	312.096	370.394	359.543	414.993	311.086	308.481	290.735	275.559	281.599	245.322	291.644	328.568
93679	Trim8	0.00371742	0.0497959	24	20	485.03	3115.01	318.15	0.102134	3320.46	2614.18	3114.36	2816.35	2799.77	2529.08	2569.04	2456.87	2952.86	3909.42	3269.58	3795.35	3462.75	3587.07	3139.91	3503.18
93686	Rbfox2	0.00371742	0.0497959	24	14	135.527	2936.6	229.028	0.0779911	2829.78	2640.2	2736.58	2865.23	2826.03	2945.11	2784.15	3081.15	3033.33	3116.76	3216.2	3324.56	2908.74	2907.79	2906.34	2863.63
93692	Glrx	0.00371742	0.0497959	24	23	121.448	745.785	125.347	0.168074	733.233	777.606	831.697	825.769	659.542	625.105	754.938	555.412	620.209	640.922	747.332	653.755	889.92	819.459	777.718	1019.95
93742	Pard3	0.00371742	0.0497959	24	17	320.993	2058.3	471.334	0.228991	1786.15	2000.38	1926.93	1827.3	1673.6	1646.08	2012.83	1821.86	2199.19	2300.13	2470.77	2403.05	2119.93	2122.35	2386.18	2236.11
93885	Pcdhb14	0.00371742	0.0497959	24	11	19.8649	110.911	20.9556	0.18894	142.186	85.7583	87.1779	110.241	115.142	122.049	142.383	176.193	114.817	111.812	102.949	120.487	82.725	113.384	87.1145	60.1604
94092	Trim16	0.00371742	0.0497959	24	17	537.56	3176.07	920.765	0.289907	2956.16	2946.62	2581.27	2657.23	2704.83	2880.37	2873.27	2467.6	3329.7	3530.06	3963.53	4377.7	3353.29	3105.7	3575.48	3514.29
98999	Znfx1	0.00371742	0.0497959	24	14	326.736	3697.87	497.669	0.134583	3211.73	3484.29	3161.45	3424.76	3323.97	3990.49	3455.1	3716.16	3841.96	4329.71	4308.6	4407.83	3832.92	3355.14	3699.21	3622.58
99167	Ssx2ip	0.00371742	0.0497959	24	17	177.672	1235.47	341.147	0.276126	1032.47	1159.18	1081.21	1073.29	1091.83	1050.69	1280.42	1187.74	1500.47	1482.51	1634.79	1421.3	1087.96	1140.03	1148.9	1394.8
99696	Ankrd50	0.00371742	0.0497959	24	20	213.795	2181.08	276.34	0.126699	2342.81	2236.46	1941.96	2172.58	1922.07	1981.45	1583.63	1885.36	2159.94	2092.48	2461.24	2493.42	2182.6	2507.85	2598.29	2335.15
100710	Pds5b	0.00371742	0.0497959	24	17	189.473	1836.35	110.945	0.060416	1672.77	1650.61	1474.01	1625.54	1709.96	1954.91	1862.25	1676.97	1875.35	1778.01	2234.37	2162.08	1763.13	1913.1	2190.49	1838.13
102058	Exoc8	0.00371742	0.0497959	24	17	120.435	1109.73	182.751	0.16468	1135.63	1011.75	935.91	1061.85	1046.38	967.905	943.417	1100.09	1244.34	1168.03	1311.64	1188.14	1108.85	1142.09	1119.86	1269.85
103149	Upb1	0.00371742	0.0497959	24	5	5.99889	23.1094	0.101478	0.00439117	65.9817	19.2715	31.0634	39.5204	19.1904	22.2873	18.4381	21.4652	18.6455	12.9782	10.4855	13.3875	21.7257	13.4	25.2506	16.6598
104184	Blmh	0.00371742	0.0497959	24	5	57.8473	1256.14	79.7137	0.0634594	1250.86	1311.43	1326.71	1379.05	1267.57	1232.17	1312.18	1320.11	1134.43	1241.91	1167.71	1187.02	1269.29	1260.63	1238.54	1198.58
104444	Rexo2	0.00371742	0.0497959	24	23	140.644	1232.39	158.168	0.128342	1296.4	1269.03	1296.65	1287.53	1206.97	1130.28	1179.01	1059.84	1107.94	1094.16	1089.54	1096.66	1498.24	1293.61	1326.92	1485.5
104816	Aspg	0.00371742	0.0497959	24	8	72.8381	108.782	13.8074	0.126928	168.207	177.298	142.29	168.482	178.773	130.54	121.896	189.609	101.078	75.8723	35.2695	35.6999	63.506	71.1229	15.1504	65.7136
105120	AI197445	0.00371742	0.0497959	24	2	19.9679	102.524	21.7076	0.211733	125.458	136.828	112.229	134.161	65.6512	98.7009	89.1175	102.854	92.2463	76.8706	77.2116	105.984	89.4098	119.569	108.578	105.512
105450	Mmrn2	0.00371742	0.0497959	24	8	187.312	1819.55	316.081	0.173714	1718.31	1876.08	1722.51	1780.5	2139.22	2398.54	2016.92	2079.44	1677.12	1852.88	1692.94	1811.77	1930.25	1523.47	1402.67	1490.13
106564	Ppcs	0.00371742	0.0497959	24	23	24.5361	201.465	25.4544	0.126347	200.733	220.659	220.45	211.122	168.673	169.808	198.722	198.553	179.586	167.718	171.581	213.084	251.517	221.615	225.993	203.62
106582	Nrm	0.00371742	0.0497959	24	8	61.3181	267.366	27.4779	0.102773	258.351	345.924	310.634	271.443	356.537	323.696	311.399	297.829	206.082	236.602	213.523	232.05	251.517	222.646	232.305	207.322
107392	Brms1	0.00371742	0.0497959	24	8	60.1198	899.94	29.8756	0.0331973	941.4	944.304	962.965	928.73	985.779	883.001	903.467	994.553	892.041	898.488	854.093	919.273	794.661	859.659	777.718	858.905
107522	Ece2	0.00371742	0.0497959	24	23	14.4633	108.465	13.0116	0.119961	105.942	111.775	123.252	127.921	88.8817	90.2105	94.2392	102.854	90.2836	116.803	104.855	105.984	111.971	117.507	116.153	126.8
107586	Ovol2	0.00371742	0.0497959	24	17	20.9682	94.5187	42.1561	0.446008	92.9319	79.0132	63.1288	92.561	71.7114	56.2489	81.9472	93.0158	122.668	148.75	108.668	104.869	86.903	101.015	95.9522	112.916
107766	Haao	0.00371742	0.0497959	24	5	70.4441	142.904	127.221	0.890258	142.186	192.715	216.442	141.441	253.515	276.999	171.065	169.038	78.5075	106.82	56.2405	59.128	108.629	91.7382	117.415	104.586
108116	Slco3a1	0.00371742	0.0497959	24	20	589.174	4980.04	132.277	0.0265614	4269.29	4719.6	4447.07	4604.13	4551.15	4732.33	4589.04	4569.4	4867.46	5109.4	5202.72	6012.09	5581.85	5280.62	5565.23	5579.18
108670	Epsti1	0.00371742	0.0497959	24	5	94.8824	301.579	143.275	0.475083	310.393	383.503	398.814	359.844	392.897	412.846	372.86	271.892	234.541	190.679	209.71	165.112	312.517	260.784	315.632	233.237
108737	Oxsr1	0.00371742	0.0497959	24	20	157.046	2065.33	107.508	0.0520535	2057.51	2034.11	1949.98	1934.42	2014.99	1941.12	1759.82	1947.07	2013.72	2018.6	2297.28	2173.23	2163.38	2166.67	2379.87	2193.54
109079	Sephs1	0.00371742	0.0497959	24	8	67.1959	1307.17	58.4689	0.0447292	1311.27	1309.5	1293.64	1341.61	1401.91	1433.82	1358.27	1383.61	1262.99	1237.92	1250.64	1256.19	1198.26	1323.5	1296.62	1255.04
109095	Rbm15b	0.00371742	0.0497959	24	20	156.338	975.388	65.0006	0.0666408	952.552	906.725	875.787	891.289	876.697	774.749	824.593	797.789	1005.88	1237.92	1126.72	1174.75	1003.56	1044.17	1054.21	1058.82
109284	R3hdm4	0.00371742	0.0497959	24	5	206.443	2464.88	305.659	0.124006	2652.28	2785.7	2581.27	2542.83	2703.82	2535.44	2487.1	2491.75	2160.92	2377	2174.32	2110.76	2740.79	2350.15	2238.46	2505.45
109294	Prex2	0.00371742	0.0497959	24	14	907.09	7923.06	1249.37	0.157688	7032.16	6755.63	6658.59	6619.67	7813.51	9356.42	7429.53	7644.29	9100	8354.94	9408.37	9458.25	7073.4	9034.67	9000.57	6028.99
110253	Triobp	0.00371742	0.0497959	24	17	138.831	1440	385.671	0.267827	1473.9	1313.35	1341.74	1193.93	1369.59	1306.46	1365.44	1168.96	1507.34	1929.75	1620.49	1737.02	1356.19	1477.09	1450.65	1428.11
110593	Prdm2	0.00371742	0.0497959	24	20	487.87	3717.52	312.043	0.0839385	3599.25	3732.89	3391.92	3568.28	3032.08	3430.12	3039.22	3140.18	3907.71	4039.2	4417.26	4273.95	3691.71	3870.53	4380.98	3965.03
110611	Hdlbp	0.00371742	0.0497959	24	20	1441.43	11771	443.137	0.0376465	11114.7	11137	10553.5	10909.7	10089.1	10060.1	11730.7	10438.3	11727.1	13742.9	13061.1	13416.5	13853.5	11738.4	12260.4	12503.2
110616	Atxn3	0.00371742	0.0497959	24	14	137.266	1254.65	146.21	0.116535	1159.79	1066.68	1104.25	1064.97	1369.59	1504.92	1256.86	1335.31	1351.31	1273.86	1427.94	1299.7	1108.85	1216.3	1348.38	1185.62
111173	Erc1	0.00371742	0.0497959	24	17	170.37	1321.54	270.699	0.204836	1228.56	1213.14	1119.28	1209.53	1184.75	1292.66	1153.41	1140.34	1323.83	1435.58	1549	1743.72	1398.8	1280.21	1539.02	1332.78
114644	Slc13a3	0.00371742	0.0497959	24	11	30.4947	113.764	30.584	0.268838	89.2147	104.066	85.1738	97.761	138.373	136.908	170.04	160.094	146.22	95.8387	122.967	112.678	119.492	76.2767	98.4773	66.6392
117147	Acsm1	0.00371742	0.0497959	24	2	146.437	388.25	160.84	0.414268	563.167	610.907	526.074	553.286	317.146	344.922	339.056	428.409	314.03	231.61	227.822	198.581	657.622	417.46	123.728	358.186
170749	Mtmr4	0.00371742	0.0497959	24	17	410.182	2002.19	619.539	0.309431	1800.09	1838.5	1666.4	1620.34	1606.94	1685.34	1702.45	1675.18	2208.02	2204.29	2587.06	2633.99	2322.15	2015.15	2200.59	2268.51
171207	Arhgap4	0.00371742	0.0497959	24	5	235.893	824.128	400.556	0.486037	796.427	1238.2	1088.22	867.369	1033.25	1200.33	899.37	797.789	517.168	608.975	515.697	491.99	804.688	775.136	926.697	624.742
171508	Creld1	0.00371742	0.0497959	24	20	132.479	1174.71	120.633	0.102692	1119.83	1147.62	1249.55	1118.01	1023.15	918.024	1036.63	1031.22	1152.1	1328.76	1292.58	1318.67	1424.71	1210.12	1097.14	1327.23
192195	Ash1l	0.00371742	0.0497959	24	14	314.655	4856.73	536.425	0.11045	4418.91	4660.82	4254.68	4380.53	3972.41	4867.12	4974.19	4748.28	5064.71	5276.12	5859.5	5804.58	4671.04	4718.85	5431.4	4604.58
193280	C030037D09Rik	0.00371742	0.0497959	24	5	9.21388	36.4248	8.23489	0.22608	37.1728	48.1788	53.1084	60.3206	41.4108	41.3907	24.5841	36.6697	26.4963	20.9647	21.9243	25.6593	34.2598	41.2307	27.7756	41.6495
194908	Pld6	0.00371742	0.0497959	24	8	4.95579	12.0492	3.81249	0.316409	13.0105	9.63576	12.0245	18.7202	17.1703	14.8582	19.4625	21.4652	14.7202	9.9832	2.85969	3.34687	9.19166	8.24613	8.83771	9.25544
208092	Chmp6	0.00371742	0.0497959	24	2	58.5782	795.608	82.0943	0.103184	915.38	861.437	1008.06	834.089	800.945	740.787	724.208	775.43	760.541	722.784	628.178	807.711	791.319	810.182	749.942	798.745
208643	Eif4g1	0.00371742	0.0497959	24	17	942.935	10183.9	1394.89	0.13697	9580.35	9471.95	9688.77	9009.61	9291.17	9510.31	10202.4	9314.99	10373.8	12093.6	10675.2	11822.3	11043.4	9690.24	10045.9	11127.8
208718	Dis3l2	0.00371742	0.0497959	24	11	55.4409	661.835	55.0594	0.0831921	579.895	692.811	647.321	666.647	732.264	712.132	771.328	751.281	668.295	731.769	624.365	614.708	602.472	620.521	627.477	546.071
208994	Fam83b	0.00371742	0.0497959	24	17	28.4875	131.811	29.8909	0.226771	106.872	79.9768	89.182	131.041	101.002	105.069	152.627	135.052	153.09	172.709	182.067	147.262	137.039	129.877	114.89	171.226
209039	Tns2	0.00371742	0.0497959	24	14	2468.13	10137.2	3122.13	0.307988	9831.27	8593.17	7457.22	8689.29	10836.5	11334.7	10911.3	12806.7	12332.5	13425.4	11518.8	11778.7	8601.72	8581.13	7736.78	7759.76
210035	Nemp1	0.00371742	0.0497959	24	8	37.4994	381.333	24.2913	0.0637009	395.89	400.848	421.861	381.684	412.088	410.723	355.446	458.818	407.257	367.382	398.45	348.074	328.393	337.061	335.833	341.526
211651	Fancd2	0.00371742	0.0497959	24	5	10.9397	86.3819	9.36191	0.108378	95.7199	119.483	104.213	93.601	82.8216	84.904	106.531	88.5439	81.4515	78.8673	80.0713	53.5499	80.2181	47.4153	92.1646	92.5544
211945	Plekhh1	0.00371742	0.0497959	24	11	109.099	809.059	111.217	0.137465	642.16	809.404	800.634	743.608	815.085	885.124	1001.8	1032.12	833.16	856.559	897.942	779.82	742.018	639.075	618.639	847.798
212163	8030462N17Rik	0.00371742	0.0497959	24	17	71.5928	577.819	143.459	0.248277	551.086	501.059	534.09	568.886	541.37	537.018	501.926	461.501	599.601	660.888	669.167	730.733	565.705	578.26	665.353	578.465
212547	Nepro	0.00371742	0.0497959	24	17	46.2623	315.501	57.4058	0.181951	289.018	283.291	257.526	279.763	269.675	329.003	281.693	279.047	369.966	301.493	378.432	399.393	305.832	339.122	349.721	335.047
213522	Plekhg6	0.00371742	0.0497959	24	5	29.951	101.23	8.94955	0.0884084	144.974	137.791	126.258	147.682	95.9518	64.7393	116.775	137.735	105.985	90.8471	56.2405	55.7811	97.7659	81.4306	64.389	95.3311
214162	Kmt2a	0.00371742	0.0497959	24	17	632.702	5256.15	1483.16	0.282177	4486.75	4906.53	5007.22	4780.93	3547.19	5256.62	5189.3	4777.79	5591.69	6745.65	6475.29	6201.75	5027.84	5188.88	5819	5096.05
214804	Syde2	0.00371742	0.0497959	24	14	66.9028	688.744	96.8958	0.140685	666.322	546.348	528.078	644.807	687.823	664.374	735.476	668.998	814.515	811.634	785.461	727.386	626.704	714.321	756.255	641.402
214931	Fbxl16	0.00371742	0.0497959	24	20	29.1025	158.732	14.3174	0.0901981	169.136	135.864	137.28	134.161	125.242	128.417	137.261	128.791	166.828	214.639	140.125	209.737	225.614	151.523	152.766	182.332
215436	Slc35e3	0.00371742	0.0497959	24	8	127.423	851.124	65.7492	0.0772498	920.026	927.924	899.836	894.409	1034.26	1008.23	866.591	1004.39	860.638	739.755	745.425	645.946	776.278	862.752	630.002	801.521
216742	Fnip1	0.00371742	0.0497959	24	14	189.8	1527.26	190.454	0.124703	1397.7	1223.74	1303.66	1283.37	1550.38	1766	1730.11	1502.56	1640.81	1575.35	1798.74	1624.35	1354.52	1494.61	1775.12	1415.16
217303	Cd300a	0.00371742	0.0497959	24	5	173.961	392.808	283.387	0.72144	351.283	481.788	720.47	466.965	547.43	792.791	385.152	489.227	181.549	221.627	219.243	244.321	330.064	270.061	363.608	219.354
217378	Dnajc27	0.00371742	0.0497959	24	8	61.4608	431.894	74.4791	0.172447	429.346	465.407	371.759	453.445	534.3	504.117	457.88	562.567	490.672	437.264	368.9	361.462	343.434	396.845	405.272	327.643
217473	Ankmy2	0.00371742	0.0497959	24	5	86.0676	841.608	122.037	0.145004	839.175	936.596	882.801	949.53	916.087	944.557	871.713	864.868	824.328	725.779	721.595	744.12	779.62	890.582	835.794	738.584
217664	Mgat2	0.00371742	0.0497959	24	20	132.261	1194.45	32.026	0.0268123	1121.69	1095.59	1124.29	1038.97	1189.8	1232.17	1010	997.236	1210.98	1309.8	1265.89	1299.7	1323.6	1246.2	1290.3	1355
217830	Dglucy	0.00371742	0.0497959	24	2	53.4911	438.373	67.3373	0.153607	497.186	482.752	452.924	489.845	378.757	401.171	415.882	498.171	374.873	418.296	368.9	370.387	529.774	445.291	438.098	451.666
218343	Ttc37	0.00371742	0.0497959	24	17	66.8675	835.302	7.60197	0.00910087	732.304	776.642	726.482	772.728	796.905	836.304	808.204	817.466	869.47	791.668	899.848	927.082	869.03	895.736	1027.7	817.256
218629	Dhx29	0.00371742	0.0497959	24	20	127.391	1068.99	46.5383	0.0435347	1002.74	1076.31	972.985	899.609	943.358	1026.28	1049.95	845.191	1064.76	1097.15	1227.76	1228.3	1100.49	1142.09	1252.43	1174.52
218820	Zfp503	0.00371742	0.0497959	24	14	150.913	1102.4	241.884	0.219417	1078.01	875.891	984.008	929.77	1112.03	1112.24	1092.97	1006.18	1197.24	1485.5	1291.63	1391.18	892.427	1216.3	1066.84	906.108
224079	Atp13a4	0.00371742	0.0497959	24	14	37.5795	276.091	41.2059	0.149247	201.662	264.02	217.444	240.242	282.805	309.899	321.643	301.407	272.813	304.488	332.677	297.871	254.024	270.061	247.456	298.951
224132	Slc49a4	0.00371742	0.0497959	24	11	149.972	1361.06	153.031	0.112435	1307.55	1222.78	1296.65	1362.41	1545.33	1434.88	1391.05	1421.17	1467.11	1561.37	1478.46	1454.77	1194.08	1209.09	1275.15	1155.08
224826	Ubr2	0.00371742	0.0497959	24	14	261.744	3442.17	606.231	0.176119	3061.18	3249.18	3121.37	3099.23	2970.47	3349.46	3363.93	3324.42	3780.13	4125.06	4336.24	4217.05	3272.23	3089.21	3463.12	3252.36
225845	Plaat3	0.00371742	0.0497959	24	5	189.392	1279.9	10.3943	0.00812118	1730.39	1456.93	1458.98	1504.9	1335.25	1182.29	1316.28	1348.73	1367.01	1109.13	1159.13	970.592	1204.94	1280.21	991.085	1062.52
225884	Gstp3	0.00371742	0.0497959	24	5	40.4622	123.107	46.6086	0.378601	135.681	128.156	166.339	167.442	153.523	150.705	144.432	159.2	95.1903	71.879	78.1648	120.487	130.354	85.5536	80.8019	101.81
226255	Atrnl1	0.00371742	0.0497959	24	17	344.038	3051.97	185.359	0.0607343	2600.24	2761.61	2657.42	2808.03	2851.28	3186.02	2815.91	2725.18	2918.52	3094.79	3627.04	3467.36	3203.71	3285.05	3750.97	3078.36
226646	Ndufs2	0.00371742	0.0497959	24	5	179.805	3165.1	112.441	0.0355253	3431.98	3386.01	3212.56	3551.64	3242.16	2959.96	3300.42	3152.7	3112.82	2888.14	2902.58	2975.37	3288.94	3111.88	3166.42	2958.04
226970	Arhgef4	0.00371742	0.0497959	24	5	39.984	149.382	37.3892	0.250292	142.186	199.46	193.395	178.882	172.713	169.808	185.405	172.616	127.575	101.829	136.312	119.372	144.56	122.661	108.578	114.767
227120	Plcl1	0.00371742	0.0497959	24	14	67.4055	598.645	78.7174	0.131493	478.599	499.132	465.951	561.606	677.723	646.331	582.849	573.299	585.862	629.94	723.501	731.848	558.185	598.875	698.179	566.433
227541	Camk1d	0.00371742	0.0497959	24	5	70.1696	636.148	79.2106	0.124516	666.322	626.324	822.679	679.127	698.933	774.749	591.044	618.913	559.366	558.061	584.329	563.389	625.869	568.983	672.928	567.359
227682	Trub2	0.00371742	0.0497959	24	8	69.3793	509.536	17.5247	0.0343934	529.712	556.947	627.28	527.285	550.46	560.366	572.606	553.623	502.448	445.251	437.532	462.983	448.72	452.506	462.086	462.772
227731	Slc25a25	0.00371742	0.0497959	24	17	272.016	1064.23	570.295	0.535874	942.33	922.142	862.761	903.769	870.636	765.197	791.814	880.072	1341.5	1598.31	1299.25	1469.28	1279.31	1029.74	1051.69	1019.95
228869	Ncoa5	0.00371742	0.0497959	24	20	127.883	1502.17	125.471	0.0835263	1514.79	1462.71	1408.87	1566.26	1329.19	1235.35	1288.62	1461.42	1451.41	1585.33	1645.27	1692.4	1649.49	1602.84	1589.52	1551.21
229521	Syt11	0.00371742	0.0497959	24	2	60.3514	529.259	93.3497	0.176378	551.086	588.745	631.288	524.165	543.39	538.079	545.973	498.171	408.239	471.207	424.187	462.983	659.293	548.368	545.413	527.56
229589	Prune1	0.00371742	0.0497959	24	5	86.9509	875.369	154.498	0.176495	875.419	971.285	976.994	963.05	949.418	838.427	912.687	948.045	715.399	739.755	788.321	751.93	1001.89	850.382	896.396	826.511
229665	Ampd1	0.00371742	0.0497959	24	5	6.22152	18.8141	4.36126	0.231808	27.8796	26.0166	26.0532	22.8802	21.2104	16.9808	17.4138	25.9371	19.6269	7.98656	12.392	12.2718	14.2053	21.6461	6.31265	22.2131
229715	Amigo1	0.00371742	0.0497959	24	23	61.9724	911.547	68.3237	0.0749535	991.584	940.45	898.834	939.13	867.606	898.921	723.184	827.304	853.769	871.533	907.474	956.089	1031.97	1012.21	917.859	946.832
231603	A630023P12Rik	0.00371742	0.0497959	24	8	7.55674	18.5853	5.1081	0.274846	17.6571	21.1987	26.0532	26.0003	41.4108	30.7777	14.3408	18.782	9.81343	20.9647	12.392	15.6187	10.8629	13.4	8.83771	9.25544
232089	Elmod3	0.00371742	0.0497959	24	2	80.2738	595.467	90.8262	0.152529	682.12	666.795	617.26	665.607	539.35	545.508	509.097	574.194	561.328	489.177	551.92	554.464	672.663	661.752	657.778	578.465
232854	Zfp418	0.00371742	0.0497959	24	17	15.3901	137.331	21.811	0.158821	127.317	119.483	121.247	131.041	128.272	109.314	141.359	127.897	150.146	173.708	144.891	146.147	152.916	145.338	147.716	130.502
233332	Adamts17	0.00371742	0.0497959	24	2	83.1916	197.417	109.047	0.552366	346.636	228.368	194.397	282.883	150.493	150.705	114.726	135.052	84.3955	108.817	149.657	171.806	210.573	259.753	340.883	229.535
233726	Ipo7	0.00371742	0.0497959	24	17	330.508	2511.26	249.29	0.0992688	2303.78	2201.77	2018.12	2263.06	2326.07	2400.66	2288.37	2201.08	2659.44	2515.77	3047.47	2742.2	2556.12	2664.53	3192.94	2798.85
233908	Fus	0.00371742	0.0497959	24	8	1902.48	5471	1004.06	0.183525	5587.07	6018.5	6430.12	6833.91	7599.38	7674.26	6716.59	7421.59	4590.72	3920.4	3636.57	3708.33	4112.85	4603.4	4187.81	4494.44
234023	Arglu1	0.00371742	0.0497959	24	8	325.755	2324.87	124.037	0.0533522	2372.55	2503.37	2583.27	2662.43	2400.82	2730.72	2412.32	2814.62	2379.76	2043.56	1961.75	2062.79	1831.65	2152.24	2035.2	2250.92
234384	Mpv17l2	0.00371742	0.0497959	24	11	63.4083	437.298	63.5317	0.145282	399.607	444.209	447.914	359.844	554.5	446.807	538.803	510.692	477.914	536.098	381.292	411.665	396.077	371.076	323.207	397.058
234776	Atmin	0.00371742	0.0497959	24	11	89.4924	1400.37	95.5686	0.0682453	1342.87	1373.1	1315.68	1387.37	1470.59	1463.53	1470.95	1502.56	1390.56	1488.5	1509.92	1446.96	1369.56	1216.3	1391.31	1266.14
238330	Irf2bpl	0.00371742	0.0497959	24	20	356.088	1476.36	159.003	0.107699	1569.62	1110.04	1399.86	1290.65	1202.93	1072.97	1119.6	1096.51	1570.15	2149.38	1616.68	1945.65	1806.58	1628.61	1381.21	1661.35
238405	Adam6b	0.00371742	0.0497959	24	5	3.38738	4.45017	4.9475	1.11176	3.71728	4.81788	12.0245	6.24006	7.07013	7.4291	8.19472	6.26068	0.981343	1.99664	1.90646	0	2.50682	3.0923	1.26253	3.70218
238726	Fam81b	0.00371742	0.0497959	24	5	45.0208	187.046	24.3778	0.130331	262.068	255.348	225.46	276.643	193.924	174.053	178.235	220.912	197.25	128.783	134.405	92.5967	173.806	216.461	51.7637	211.024
240095	H2-M5	0.00371742	0.0497959	24	5	7.61478	35.1869	10.3584	0.294382	36.2435	47.2152	33.0675	56.1606	34.3406	44.5746	35.8519	40.2472	29.4403	20.9647	20.971	31.2374	40.1091	28.8615	34.0883	29.6174
240396	Mex3c	0.00371742	0.0497959	24	20	229.538	1511.86	68.1839	0.0450994	1530.59	1249.76	1215.48	1396.73	1463.52	1458.23	1279.4	1227.99	1559.35	1572.35	1680.54	1708.02	1606.03	1686.33	1877.38	1678.01
240752	Pik3c2b	0.00371742	0.0497959	24	20	89.809	952.731	134.334	0.140998	996.23	941.414	986.012	936.01	781.755	889.369	840.983	753.964	845.918	1016.29	977.06	1002.94	1167.34	1072	898.921	1137.49
240913	Adamts4	0.00371742	0.0497959	24	2	15.8427	24.2396	18.5973	0.767228	40.89	33.7252	49.1002	32.2403	15.1503	19.1034	9.21906	10.7326	5.88806	14.9748	10.4855	17.85	50.9719	16.4923	23.9881	37.0218
242687	Wasf2	0.00371742	0.0497959	24	14	350.585	5168.2	614.368	0.118875	4987.66	5069.37	4660.51	4666.53	4869.3	5320.29	5170.87	5102.45	5545.57	6470.11	5602.13	5465.44	5342.86	4643.6	5041.28	4733.23
243312	Elfn1	0.00371742	0.0497959	24	17	252.591	712.924	343.087	0.481239	613.351	496.242	656.339	451.365	466.629	442.562	671.967	508.904	668.295	1014.29	997.078	1078.81	860.674	909.136	705.754	865.384
244058	Rgma	0.00371742	0.0497959	24	17	107.727	772.102	151.001	0.195571	712.788	614.761	691.411	694.727	645.402	595.389	789.766	755.753	791.944	1061.21	893.176	805.48	843.962	802.967	808.019	846.873
244416	Ppp1r3b	0.00371742	0.0497959	24	2	32.74	265.98	53.3067	0.200416	473.953	262.093	330.675	284.963	260.585	241.976	218.184	255.793	253.187	225.62	205.898	205.275	263.216	233.984	304.27	236.014
244757	Glb1l2	0.00371742	0.0497959	24	8	227.252	1386.11	42.0232	0.0303174	1660.69	1593.75	1441.94	1491.38	1539.27	1553.74	1356.23	1673.39	1335.61	1223.94	1273.51	1105.58	1168.18	1316.29	1223.39	1220.79
245631	Pwwp3b	0.00371742	0.0497959	24	20	24.4081	154.466	11.835	0.0766192	141.257	152.245	129.264	132.081	133.323	166.624	125.994	118.058	157.015	163.724	183.02	146.147	172.97	196.876	160.341	192.513
264895	Acsf2	0.00371742	0.0497959	24	8	289.54	1292.8	100.712	0.0779019	1312.2	1691.08	1440.94	1511.14	1443.32	1554.8	1429.98	1665.34	1233.55	1286.83	960.855	912.579	1262.6	1037.98	800.444	1141.2
268395	Mpg	0.00371742	0.0497959	24	5	85.4198	427.376	140.615	0.32902	405.183	471.189	501.022	500.245	497.939	505.179	459.928	563.461	375.854	367.382	331.724	311.259	381.036	418.491	354.771	393.356
268933	Wdr24	0.00371742	0.0497959	24	5	53.5566	671.956	58.7901	0.087491	693.272	740.99	690.409	741.528	702.973	672.864	684.259	718.189	613.34	633.933	623.412	606.899	732.826	662.783	609.802	623.817
269401	Zfp512b	0.00371742	0.0497959	24	8	215.475	1667.55	126.246	0.0757079	1573.34	1763.34	1797.67	1937.54	1746.32	1851.97	1876.59	2038.3	1624.12	1591.32	1344.05	1568.57	1474.01	1487.4	1328.18	1678.01
276920	Ccdc42	0.00371742	0.0497959	24	5	38.7947	90.9709	64.3859	0.707763	113.377	118.52	112.229	104.001	132.313	118.866	109.604	135.052	52.9925	50.9143	38.1292	63.5905	63.506	86.5844	84.5895	71.2669
319262	Fchsd1	0.00371742	0.0497959	24	5	23.5227	358.971	4.7755	0.0133033	374.516	414.338	419.857	410.804	323.206	365.087	343.154	360.436	342.489	349.412	314.566	329.109	363.488	356.645	321.945	354.483
319387	Adgrl3	0.00371742	0.0497959	24	17	537.62	1959.71	959.423	0.489575	1723.89	1506.07	1214.48	1291.69	1623.1	1950.67	1487.34	1561.59	2019.6	2622.59	2985.51	3368.06	1369.56	2021.33	2790.19	1819.62
319527	B230325K18Rik	0.00371742	0.0497959	24	8	24.3467	62.4429	8.49986	0.136122	74.3455	72.2682	73.1493	86.3209	83.8316	81.7201	74.7768	95.6989	52.9925	42.9278	32.4098	35.6999	57.6568	52.5691	29.0382	53.6816
320473	Heatr5b	0.00371742	0.0497959	24	17	162.15	1504.57	223.994	0.148876	1406.99	1417.42	1244.54	1408.17	1294.84	1456.1	1506.8	1344.26	1543.65	1741.07	1767.29	1662.28	1505.76	1493.58	1859.71	1420.71
320554	Tcp11l1	0.00371742	0.0497959	24	20	34.7177	139.831	13.5442	0.096861	118.024	110.811	122.249	112.321	78.7815	119.927	129.067	109.115	139.351	151.745	202.085	170.69	147.902	154.615	195.692	174.928
320790	Chd7	0.00371742	0.0497959	24	14	160.911	1219.26	188.235	0.154384	1038.98	1081.13	1214.48	1074.33	1205.96	1321.32	1498.61	1278.07	1190.37	1440.58	1328.8	1385.6	1113.86	1076.12	1153.95	1106.03
320802	Ifitm10	0.00371742	0.0497959	24	14	21.4939	117.671	36.2871	0.308378	118.953	104.066	89.182	76.9608	121.202	119.927	115.75	82.2832	141.313	167.718	150.61	165.112	116.149	113.384	104.79	95.3311
320806	Gfm2	0.00371742	0.0497959	24	20	65.4042	709.496	58.1592	0.0819726	718.364	713.046	668.364	651.047	660.552	676.048	617.677	649.322	666.332	646.911	721.595	777.589	789.647	820.49	792.868	782.085
320816	Ankrd16	0.00371742	0.0497959	24	8	40.0922	610.787	58.456	0.095706	624.503	612.834	587.198	638.567	637.322	670.741	638.164	729.816	681.052	575.032	571.938	623.633	482.98	600.937	527.737	570.135
320977	A330023F24Rik	0.00371742	0.0497959	24	8	231.332	452.98	53.5776	0.118278	628.22	520.331	730.491	616.726	531.27	661.19	535.73	690.463	279.683	269.546	375.572	330.224	282.435	280.368	214.63	300.802
328572	Ep300	0.00371742	0.0497959	24	17	774.981	4501.33	1725.29	0.383283	3788.83	3879.36	3505.15	3921.88	3422.95	4352.39	4435.39	4106.11	5285.52	6510.05	6111.15	5589.27	4096.97	3868.47	4995.83	4151.99
330427	9330102E08Rik	0.00371742	0.0497959	24	11	5.66001	21.4764	4.81801	0.22434	32.5262	19.2715	17.0348	19.7602	30.3006	29.7164	29.7058	24.1483	27.4776	20.9647	20.0178	16.7343	17.5477	10.3077	15.1504	12.9576
338364	Trim65	0.00371742	0.0497959	24	17	185.468	443.452	371.671	0.83813	410.759	339.179	269.55	350.484	263.615	298.225	289.888	262.948	592.731	669.873	719.688	715.114	441.2	479.306	473.448	519.23
360216	Zranb1	0.00371742	0.0497959	24	14	140.972	1004.92	158.213	0.157438	875.419	926.96	911.861	908.969	1137.28	1114.36	1039.7	1112.61	1185.46	999.318	1140.06	1074.34	879.893	963.767	912.809	895.927
380686	Cnrip1	0.00371742	0.0497959	24	8	40.63	237.302	21.5723	0.0909066	275.079	236.076	224.458	278.723	308.056	276.999	221.257	290.674	216.877	236.602	199.225	195.234	215.586	215.43	215.893	190.662
380694	Ccnjl	0.00371742	0.0497959	24	2	60.4052	87.2316	64.1275	0.73514	133.822	126.228	109.223	134.161	48.4809	58.3715	38.9249	25.9371	36.3097	36.9378	45.755	89.2498	126.176	129.877	131.303	124.948
381217	Fam189a2	0.00371742	0.0497959	24	23	1048.48	4537.9	1056.78	0.232878	4891.01	5347.85	5097.4	5310.29	3783.53	3770.8	3927.32	4125.79	3114.78	3327.4	3916.82	4358.74	4864.06	5486.77	5702.84	5581.03
381269	Mreg	0.00371742	0.0497959	24	2	52.1211	135.432	67.3512	0.497308	151.479	141.646	274.56	190.322	88.8817	104.007	100.385	80.4944	92.2463	78.8673	107.715	97.0592	143.724	181.415	204.53	129.576
381337	Fam178b	0.00371742	0.0497959	24	5	37.5158	118.423	59.4434	0.501958	144.974	172.48	118.241	140.401	111.102	132.662	175.162	161.883	101.078	57.9026	75.3051	73.6311	81.8894	119.569	131.303	97.1821
[truncated: 25,187 more rows]
