# Supplementary material for: Sleep and circadian rhythm disruption alters the lung transcriptome to predispose to viral infection
Source: iScience. 2022 Dec 24;26(2):105877. doi: 10.1016/j.isci.2022.105877 (PMC9788990; doi:10.1016/j.isci.2022.105877)
Supplement: Table S7. qPCR primer sequences [file mmc8.xlsx]

## Sheet: qRT-PCR Primers
Gene symbol	Forward primer (5'-3')	Reverse primer (5'-3')
2310039L15Rik	GGGCAAAAGGCTGAGAAGGA	GACAGTGGCTGAAAGGGGTT
Angptl4	GGGGTCTCCACCATTTTTGG	CAGAACTCGCCTTGGGG
A3galt2	GTGTTTGCTGTAGGCAGGTAC	CTTCCGGGCGATCCGTAAA
Tsc22d3	TCCCCTTCTCACTCTGCGT	CCGGAAAAACAAGCTGCCAC
Klf15	AGAACCCAGCAGCAGAACTT	CTGAGCGGGAAAACCTCCAG
Maff	GACAAGCACGCACTGAGC	TCCACAGCCATTTTCGCAGA
Hyou1	GCCTGAAACACAATAAGCGT	GGAGCCAAATACCCGAAGAT
Trim59	AATGTTCTTCAGGCATCTGGT	GGGTGGTCTTCTTGCTGGTA
Treml4	AGACGATTGCTCCGCTCC	GGAACTTTGGTTTCTGTGCCC
Blnk	CTCCCACCCAGAAACCTGTC	TTACCGAGCAGTTCAGCCTC
Dbp	CTGAGGAACAGAAGGATGAGAA	CAGCACGGTAGTGGGACAG
Clec2i	GGAGACAGGAGAAAAACTGCTC	CGTGTCCTTGGGAAGAGAGA
Ifitm6	TCTACTCGGTGAAGTCCAGGG	GAATCTTGGCGGTTGAAGCAT
